# Supplementary material for: Identification of novel early pancreatic cancer biomarkers KIF5B and SFRP2 from “first contact” interactions in the tumor microenvironment
Source: J Exp Clin Cancer Res. 2022 Aug 24;41:258. doi: 10.1186/s13046-022-02425-y (PMC9400270; doi:10.1186/s13046-022-02425-y)
Supplement: Supplementary file 6 — Additional file 6: File S1. Proteome Discoverer Output of identified proteins and phosphoproteins with comprehensive list of peptides detected by mass spectrometry. [file 13046_2022_2425_MOESM6_ESM.xlsx]

## Sheet: KPC_Prot
Checked	Master	Accession	Description	Coverage [%]	# Peptides	# PSMs	# Unique Peptides	# Protein Groups	# AAs	MW [kDa]	calc. pI	# Peptides (by Search Engine): PMI-Byonic A2	|Log Prob| (by Search Engine): PMI-Byonic A2	# Cumulative Decoys (by Search Engine): PMI-Byonic A2	FDR (by Search Engine): PMI-Byonic A2	Confidence (by Search Engine): PMI-Byonic A2	Modifications
FALSE	Master Protein	A0A087WR50	Fibronectin OS=Mus musculus GN=Fn1 PE=1 SV=1	70	113	231	113	1	2386	262.7	5.82	113	1057.87	0	0	3
	Checked	Confidence	Annotated Sequence	Modifications	Modifications in Master Proteins	# Protein Groups	# Proteins	# PSMs	Master Protein Accessions	Positions in Master Proteins	# Missed Cleavages	Theo. MH+ [Da]	Off by X	Position in Protein	Confidence (by Search Engine): A2 PMI-Byonic	|Log Prob| (by Search Engine): A2 PMI-Byonic	Byonic Score (by Search Engine): A2 PMI-Byonic	Delta Byonic Score (by Search Engine): A2 PMI-Byonic	Delta Mod Score (by Search Engine): A2 PMI-Byonic	PEP 2D (by Search Engine): A2 PMI-Byonic	q-Value 2D (by Search Engine): A2 PMI-Byonic	FDR 2D (by Search Engine): A2 PMI-Byonic	Peptide Group FDR 2D (by Search Engine): A2 PMI-Byonic	PEP 1D (by Search Engine): A2 PMI-Byonic	q-Value 1D (by Search Engine): A2 PMI-Byonic	FDR 1D (by Search Engine): A2 PMI-Byonic	Peptide Group FDR 1D (by Search Engine): A2 PMI-Byonic	Sequence in Protein	Positions in Protein	Peptide Group Modifications in Protein
	FALSE	High	[K].PVSINYK.[T]			1	1	2	A0A087WR50	A0A087WR50 [1532-1538]	0	820.456	0	1532	High	2.48	401.1	37.6	37.6	0.00330065	0.00134481	0.0013421	0.00204134	0.134952	0.00654426	0.00652292	0.00802407	K.PVSINYK.T	[1532-1538]
	FALSE	High	[R].PYLPNVDEEVQIGHVPR.[G]			1	1	3	A0A087WR50	A0A087WR50 [2074-2090]	0	1962.01	0	2074	High	9.14	517.5	371.3	371.3	7.16638e-10	4.7247e-11	0	0	3.38273e-08	2.26854e-09	0	0	R.PYLPNVDEEVQIGHVPR.G	[2074-2090]
	FALSE	High	[R].QAQQIVQPQSPVAVSQSK.[P]			1	1	1	A0A087WR50	A0A087WR50 [33-50]	0	1923.03	0	33	High	12.72	671.2	535	535	1.91462e-13	2.42096e-14	0	0	9.03752e-12	1.10698e-12	0	0	R.QAQQIVQPQSPVAVSQSK.P	[33-50]
	FALSE	High	[K].PYQGWMMVDCTCLGEGNGR.[I]	2xCarbamidomethyl [C10; C12]; 1xOxidation [M]		1	1	5	A0A087WR50	A0A087WR50 [205-223]	0	2246.91	0	205	High	10.2	572.9	572.9	0.5	6.27726e-11	4.81273e-12	0	0	2.96304e-09	1.82058e-10	0	0	K.PYQGWMMVDCTCLGEGNGR.I	[205-223]
	FALSE	High	[K].PYQGWMMVDCTCLGEGNGR.[I]	2xCarbamidomethyl [C10; C12]		1	1	3	A0A087WR50	A0A087WR50 [205-223]	0	2230.91	0	205	High	11.72	620.4	496.5	496.5	1.91462e-12	2.25524e-13	0	0	9.03752e-11	1.00162e-11	0	0	K.PYQGWMMVDCTCLGEGNGR.I	[205-223]
	FALSE	High	[R].PRPGVTEATITGLEPGTEYTIYVIALK.[N]			1	1	1	A0A087WR50	A0A087WR50 [1950-1976]	0	2889.56	0	1950	High	13.9	724.8	690.4	690.4	1.25545e-14	2.07593e-15	0	0	5.92605e-13	1.04251e-13	0	0	R.PRPGVTEATITGLEPGTEYTIYVIALK.N	[1950-1976]
	FALSE	High	[K].PSQMQVTDVQDNSISVR.[W]			1	1	1	A0A087WR50	A0A087WR50 [1544-1560]	0	1903.92	0	1544	High	4.54	395.6	223.4	223.4	2.89725e-05	1.97845e-06	0	0	0.00136574	0.000448229	0.00044603	0.000610128	K.PSQMQVTDVQDNSISVR.W	[1544-1560]
	FALSE	High	[K].QHDLGHMMR.[C]	1xOxidation [M8]		1	1	1	A0A087WR50	A0A087WR50 [487-495]	0	1140.5	0	487	High	1.05	250.8	64.5	16.8	0.0896954	0.00308778	0.00304513	0.00441945	0.824037	0.0846134	0.0846026	0.10334	K.QHDLGHMMR.C	[487-495]
	FALSE	High	[K].QHDLGHMMR.[C]			1	1	1	A0A087WR50	A0A087WR50 [487-495]	0	1124.51	0	487	High	2.13	353.4	105.4	105.4	0.00737984	0.00142469	0.00137758	0.00187573	0.259471	0.0144215	0.0144144	0.0183092	K.QHDLGHMMR.C	[487-495]
	FALSE	High	[R].QDRVPPSR.[N]			1	1	3	A0A087WR50	A0A087WR50 [1402-1409]	1	954.512	0	1402	High	2.3	398.4	104.9	104.9	0.00495866	0.00142469	0.00141044	0.00193237	0.190194	0.0107234	0.0107034	0.013161	R.QDRVPPSR.N	[1402-1409]
	FALSE	High	[R].QDGHLWCSTTSNYEQDQK.[Y]	1xCarbamidomethyl [C7]		1	1	2	A0A087WR50	A0A087WR50 [380-397]	0	2196.93	0	380	High	11.13	600.4	453.5	453.5	7.41883e-12	8.12404e-13	0	0	3.50189e-10	3.42522e-11	0	0	R.QDGHLWCSTTSNYEQDQK.Y	[380-397]
	FALSE	High	[R].NSITLTNLNPGTEYVVSIIAVNGREESPPLIGQQATVSDIPR.[D]			1	1	1	A0A087WR50	A0A087WR50 [1410-1451]	1	4463.34	0	1410	High	1.38	439.7	145.3	145.3	0.0419042	0.0025413	0.00253749	0.00365199	0.672439	0.0388518	0.0388462	0.047903	R.NSITLTNLNPGTEYVVSIIAVNGREESPPLIGQQATVSDIPR.D	[1410-1451]
	FALSE	High	[R].NSITLTNLNPGTEYVVSIIAVNGR.[E]			1	1	1	A0A087WR50	A0A087WR50 [1410-1433]	0	2545.36	0	1410	High	15.24	791.7	609.6	609.6	5.79322e-16	1.12995e-16	0	0	2.73456e-14	5.98457e-15	0	0	R.NSITLTNLNPGTEYVVSIIAVNGR.E	[1410-1433]
	FALSE	High	[R].PGVTEATITGLEPGTEYTIYVIALK.[N]			1	1	2	A0A087WR50	A0A087WR50 [1952-1976]	0	2636.41	0	1952	High	13.24	676	454.7	454.7	5.79322e-14	1.128e-14	0	0	2.73456e-12	5.62791e-13	0	0	R.PGVTEATITGLEPGTEYTIYVIALK.N	[1952-1976]
	FALSE	High	[K].PGSPPR.[E]			1	1	1	A0A087WR50	A0A087WR50 [1939-1944]	0	610.331	0	1939	High	1.39	315.3	25.8	25.8	0.0405529	0.0025413	0.002541	0.00365827	0.6649	0.0375109	0.0374891	0.0464328	K.PGSPPR.E	[1939-1944]
	FALSE	High	[R].PAQGVITTLENVSPPRR.[A]			1	1	1	A0A087WR50	A0A087WR50 [1802-1818]	1	1835.01	0	1802	High	5.88	429.2	285.6	285.6	1.33034e-06	9.75329e-08	0	0	6.27917e-05	4.95448e-06	0	0	R.PAQGVITTLENVSPPRR.A	[1802-1818]
	FALSE	High	[R].PAQGVITTLENVSPPR.[R]			1	1	1	A0A087WR50	A0A087WR50 [1802-1817]	0	1678.91	0	1802	High	12.34	643.9	456.6	456.6	4.62056e-13	8.10152e-14	0	0	2.18103e-11	3.75676e-12	0	0	R.PAQGVITTLENVSPPR.R	[1802-1817]
	FALSE	High	[K].PGCFDNGK.[H]	1xCarbamidomethyl [C3]		1	1	2	A0A087WR50	A0A087WR50 [51-58]	0	894.377	0	51	High	2.02	301.2	109.9	109.9	0.00956238	0.0016107	0.00160931	0.00208044	0.31263	0.0166049	0.0165862	0.0208564	K.PGCFDNGK.H	[51-58]
	FALSE	High	[K].PGADYTITLYAVTGR.[G]			1	1	1	A0A087WR50	A0A087WR50 [1509-1523]	0	1597.82	0	1509	High	13.24	672.5	491.3	491.3	5.78868e-14	1.02693e-14	0	0	2.73242e-12	5.06175e-13	0	0	K.PGADYTITLYAVTGR.G	[1509-1523]
	FALSE	High	[R].RPHETGGYMLECLCLGNGK.[G]	2xCarbamidomethyl [C12; C14]		1	1	2	A0A087WR50	A0A087WR50 [157-175]	0	2192	0	157	High	6.13	493.9	315.9	315.9	7.45782e-07	5.34339e-08	0	0	3.52017e-05	2.65902e-06	0	0	R.RPHETGGYMLECLCLGNGK.G	[157-175]
	FALSE	High	[R].RPGAAEPSPDGTTGHTYNQYTQR.[Y]			1	1	2	A0A087WR50	A0A087WR50 [2334-2356]	0	2504.15	0	2334	High	17.84	938	823.5	823.5	1.44392e-18	2.44478e-19	0	0	6.81572e-17	1.11473e-17	0	0	R.RPGAAEPSPDGTTGHTYNQYTQR.Y	[2334-2356]
	FALSE	High	[K].RQAQQIVQPQSPVAVSQSK.[P]			1	1	2	A0A087WR50	A0A087WR50 [32-50]	1	2079.13	0	32	High	12.32	666.7	543.1	543.1	4.77207e-13	8.41824e-14	0	0	2.25255e-11	3.94007e-12	0	0	K.RQAQQIVQPQSPVAVSQSK.P	[32-50]
	FALSE	High	[R].SDNVPPPTDLQFVELTDVK.[V]			1	1	1	A0A087WR50	A0A087WR50 [903-921]	0	2114.07	0	903	High	12.34	607.5	500.1	500.1	4.56828e-13	6.64083e-14	0	0	2.15635e-11	2.90239e-12	0	0	R.SDNVPPPTDLQFVELTDVK.V	[903-921]
	FALSE	High	[K].QSLILSTSQTTAPDAPPDPTVDQVDDTSIVVR.[W]			1	1	4	A0A087WR50	A0A087WR50 [798-829]	0	3366.69	0	798	High	19.83	1068	893.9	893.9	1.48951e-20	3.59988e-21	0	0	7.03091e-19	1.62823e-19	0	0	K.QSLILSTSQTTAPDAPPDPTVDQVDDTSIVVR.W	[798-829]
	FALSE	High	[K].QYNVGPLASK.[Y]			1	1	1	A0A087WR50	A0A087WR50 [1040-1049]	0	1076.57	0	1040	High	6.14	476.2	195.7	195.7	7.18159e-07	5.12959e-08	0	0	3.38979e-05	2.52538e-06	0	0	K.QYNVGPLASK.Y	[1040-1049]
	FALSE	High	[R].ISCTIANR.[C]	1xCarbamidomethyl [C3]		1	1	2	A0A087WR50	A0A087WR50 [134-141]	0	934.477	0	134	High	3.67	414.7	119.9	119.9	0.000213851	0.000168776	0.000153704	0.000285551	0.0099904	0.00167154	0.0016488	0.00226436	R.ISCTIANR.C	[134-141]
	FALSE	High	[R].LRPRPYLPNVDEEVQIGHVPR.[G]			1	1	1	A0A087WR50	A0A087WR50 [2070-2090]	0	2484.35	0	2070	High	7.62	441.9	383.6	383.6	2.3971e-08	1.39245e-09	0	0	1.1315e-06	6.31529e-08	0	0	R.LRPRPYLPNVDEEVQIGHVPR.G	[2070-2090]
	FALSE	High	[R].ITYGETGGNSPVQEFTVPGSK.[S]			1	1	1	A0A087WR50	A0A087WR50 [1479-1499]	0	2168.05	0	1479	High	14.2	738.3	597.4	597.4	6.36511e-15	1.35301e-15	0	0	3.00451e-13	6.86826e-14	0	0	R.ITYGETGGNSPVQEFTVPGSK.S	[1479-1499]
	FALSE	High	[R].ITCTSR.[N]	1xCarbamidomethyl [C3]		1	1	1	A0A087WR50	A0A087WR50 [224-229]	0	737.361	0	224	High	4.27	410.1	144.3	144.3	5.4172e-05	0.000168776	0.000163479	0.000297796	0.00255062	0.0010853	0.00107875	0.0014771	R.ITCTSR.N	[224-229]
	FALSE	High	[K].LTCQCLGFGSGHFR.[C]	2xCarbamidomethyl [C3; C5]		1	1	1	A0A087WR50	A0A087WR50 [2230-2243]	0	1639.75	0	2230	High	11.45	603.2	351.4	351.4	3.54892e-12	4.19593e-13	0	0	1.67519e-10	1.63299e-11	0	0	K.LTCQCLGFGSGHFR.C	[2230-2243]
	FALSE	High	[R].LTAGLTR.[G]			1	1	1	A0A087WR50	A0A087WR50 [1028-1034]	0	731.441	0	1028	High	2.59	466.8	54.5	54.5	0.00254449	0.00112092	0.00110727	0.00157978	0.107282	0.00534964	0.00528701	0.00676555	R.LTAGLTR.G	[1028-1034]
	FALSE	High	[R].MSCTCLGNGK.[G]	2xCarbamidomethyl [C3; C5]; 1xOxidation [M1]		1	1	2	A0A087WR50	A0A087WR50 [2273-2282]	0	1143.46	0	2273	High	5.59	436.6	261.6	261.6	2.55312e-06	1.85051e-07	0	0	0.0001205	9.25679e-06	0	0	R.MSCTCLGNGK.G	[2273-2282]
	FALSE	High	[R].NGESQPLVQTAVTNIDRPK.[G]			1	1	2	A0A087WR50	A0A087WR50 [1617-1635]	0	2067.08	0	1617	High	12.94	685.2	572.5	572.5	1.13861e-13	1.75477e-14	0	0	5.37457e-12	8.76578e-13	0	0	R.NGESQPLVQTAVTNIDRPK.G	[1617-1635]
	FALSE	High	[R].NLQPGSEYTVTLVAVK.[G]			1	1	1	A0A087WR50	A0A087WR50 [1054-1069]	0	1718.93	0	1054	High	10.34	561.2	421.1	421.1	4.55679e-11	3.46167e-12	0	0	2.15093e-09	1.1322e-10	0	0	R.NLQPGSEYTVTLVAVK.G	[1054-1069]
	FALSE	High	[K].NGLGPSK.[T]			1	1	1	A0A087WR50	A0A087WR50 [1579-1585]	0	672.368	0	1579	High	1.06	287.1	15.5	15.5	0.08629	0.00308778	0.00305177	0.00442834	0.817808	0.0834725	0.0834403	0.10192	K.NGLGPSK.T	[1579-1585]
	FALSE	High	[K].VREEVVTVGNAVSEGLNQPTDDSCFDPYTVSHYAIGEEWER.[L]	1xCarbamidomethyl [C24]		1	1	5	A0A087WR50	A0A087WR50 [2182-2222]	1	4655.13	0	2182	High	19.72	1055.4	905.6	905.6	1.92639e-20	4.55834e-21	0	0	9.09307e-19	2.20647e-19	0	0	K.VREEVVTVGNAVSEGLNQPTDDSCFDPYTVSHYAIGEEWER.L	[2182-2222]
	FALSE	High	[R].VEVLPVSLPGEHGQR.[L]			1	1	2	A0A087WR50	A0A087WR50 [938-952]	0	1616.88	0	938	High	11.94	608.7	459	459	1.15165e-12	1.55123e-13	0	0	5.43608e-11	7.458e-12	0	0	R.VEVLPVSLPGEHGQR.L	[938-952]
	FALSE	High	[R].VEYELSEEGDEPQYLDLPSTATSVNIPDLLPGRK.[Y]			1	1	2	A0A087WR50	A0A087WR50 [751-784]	1	3774.86	0	751	High	26.71	1408.6	1250.6	1250.6	1.94039e-27	1.94019e-27	0	0	9.15916e-26	9.15824e-26	0	0	R.VEYELSEEGDEPQYLDLPSTATSVNIPDLLPGRK.Y	[751-784]
	FALSE	High	[K].VFAVHQGR.[E]			1	1	1	A0A087WR50	A0A087WR50 [976-983]	0	913.5	0	976	High	2.21	275.6	63.9	63.9	0.00619964	0.00142469	0.00138819	0.00189081	0.227249	0.0129439	0.0129139	0.0162137	K.VFAVHQGR.E	[976-983]
	FALSE	High	[K].VGDTYERPK.[D]			1	1	2	A0A087WR50	A0A087WR50 [109-117]	0	1064.54	0	109	High	4.97	420.1	150	150	1.07009e-05	7.44088e-07	0	0	0.000504861	0.000251636	0.000239866	0.000324992	K.VGDTYERPK.D	[109-117]
	FALSE	High	[K].YEVSVYALK.[D]			1	1	1	A0A087WR50	A0A087WR50 [1787-1795]	0	1071.57	0	1787	High	6.32	457.6	234.8	234.8	4.82594e-07	3.39339e-08	0	0	2.27793e-05	1.63936e-06	0	0	K.YEVSVYALK.D	[1787-1795]
	FALSE	High	[K].YSFCTDHAVLVQTR.[G]	1xCarbamidomethyl [C4]		1	1	2	A0A087WR50	A0A087WR50 [398-411]	0	1696.81	0	398	High	13.08	674	485.7	485.7	8.26542e-14	1.56474e-14	0	0	3.90151e-12	7.97045e-13	0	0	K.YSFCTDHAVLVQTR.G	[398-411]
	FALSE	High	[K].YIVNVYQISEEGK.[Q]			1	1	2	A0A087WR50	A0A087WR50 [785-797]	0	1541.78	0	785	High	13.48	661.9	456.8	456.8	3.3162e-14	5.042e-15	0	0	1.56534e-12	2.30653e-13	0	0	K.YIVNVYQISEEGK.Q	[785-797]
	FALSE	High	[R].YQCYCYGR.[G]	2xCarbamidomethyl [C3; C5]		1	1	1	A0A087WR50	A0A087WR50 [585-592]	0	1169.45	0	585	High	4.43	333.9	333.9	333.9	3.69284e-05	0.000168776	0.000167084	0.00030303	0.00174013	0.000664894	0.000659776	0.000902256	R.YQCYCYGR.G	[585-592]
	FALSE	High	[R].VTYSSPEDGIR.[E]			1	1	2	A0A087WR50	A0A087WR50 [1663-1673]	0	1223.59	0	1663	High	9.62	612.1	285.9	285.9	2.41357e-10	1.85511e-11	0	0	1.13927e-08	8.21179e-10	0	0	R.VTYSSPEDGIR.E	[1663-1673]
	FALSE	High	[R].VTWAPPPSIELTNLLVR.[Y]			1	1	1	A0A087WR50	A0A087WR50 [1284-1300]	0	1906.08	0	1284	High	11.34	593.8	536.4	536.4	4.56828e-12	5.06013e-13	0	0	2.15635e-10	1.91461e-11	0	0	R.VTWAPPPSIELTNLLVR.Y	[1284-1300]
	FALSE	High	[R].VTDATETTITISWR.[T]			1	1	1	A0A087WR50	A0A087WR50 [1821-1834]	0	1593.81	0	1821	High	2.52	319	134.8	134.8	0.00299488	0.00123001	0.00121885	0.00180227	0.12397	0.00589753	0.00587264	0.00736414	R.VTDATETTITISWR.T	[1821-1834]
	FALSE	High	[K].VTIMWTPPDSVVSGYR.[V]	1xOxidation [M4]		1	1	2	A0A087WR50	A0A087WR50 [922-937]	0	1823.9	0	922	High	11.48	587.7	439.8	439.8	3.3162e-12	3.87605e-13	0	0	1.56534e-10	1.48068e-11	0	0	K.VTIMWTPPDSVVSGYR.V	[922-937]
	FALSE	High	[R].VVTPLSPPTNLHLEANPDTGVLTVSWER.[S]			1	1	2	A0A087WR50	A0A087WR50 [1169-1196]	0	3042.59	0	1169	High	15.9	805.1	729.5	729.5	1.25545e-16	2.0123e-17	0	0	5.92605e-15	1.05046e-15	0	0	R.VVTPLSPPTNLHLEANPDTGVLTVSWER.S	[1169-1196]
	FALSE	High	[R].WSRPQAPITGYR.[I]			1	1	3	A0A087WR50	A0A087WR50 [830-841]	0	1431.75	0	830	High	2.34	335.7	136.5	136.5	0.00452368	0.00134481	0.00129719	0.00196175	0.17635	0.00917908	0.00916321	0.0114888	R.WSRPQAPITGYR.I	[830-841]
	FALSE	High	[R].WLPSTSPVTGYR.[V]			1	1	2	A0A087WR50	A0A087WR50 [1561-1572]	0	1363.7	0	1561	High	8.99	524	327.1	327.1	1.02054e-09	7.52562e-11	0	0	4.81724e-08	3.79046e-09	0	0	R.WLPSTSPVTGYR.V	[1561-1572]
	FALSE	High	[K].WCHDNGVNYK.[I]	1xCarbamidomethyl [C2]		1	1	3	A0A087WR50	A0A087WR50 [2249-2258]	0	1292.55	0	2249	High	4.39	368.7	227.9	227.9	4.0923e-05	0.000168776	0.000166168	0.000301205	0.001928	0.00087604	0.000874317	0.00119581	K.WCHDNGVNYK.I	[2249-2258]
	FALSE	High	[K].WCGTTQNYDADQK.[F]	1xCarbamidomethyl [C2]		1	1	1	A0A087WR50	A0A087WR50 [445-457]	0	1586.65	0	445	High	13.48	694.3	559.4	559.4	3.3162e-14	4.21175e-15	0	0	1.56534e-12	1.82157e-13	0	0	K.WCGTTQNYDADQK.F	[445-457]
	FALSE	High	[R].SSPVIIDASTAIDAPSNLR.[F]			1	1	1	A0A087WR50	A0A087WR50 [1891-1909]	0	1927.01	0	1891	High	15.34	768.2	612.5	612.5	4.56828e-16	6.42506e-17	0	0	2.15635e-14	3.28282e-15	0	0	R.SSPVIIDASTAIDAPSNLR.F	[1891-1909]
	FALSE	High	[R].SYTITGLQPGTDYK.[I]			1	1	1	A0A087WR50	A0A087WR50 [1866-1879]	0	1543.76	0	1866	High	15.24	756	615.7	615.7	5.78868e-16	9.40473e-17	0	0	2.73242e-14	4.89151e-15	0	0	R.SYTITGLQPGTDYK.I	[1866-1879]
	FALSE	High	[K].STATINNIK.[P]			1	1	2	A0A087WR50	A0A087WR50 [1500-1508]	0	961.531	0	1500	High	6.55	521.2	184.3	184.3	2.8159e-07	1.94424e-08	0	0	1.32916e-05	9.02226e-07	0	0	K.STATINNIK.P	[1500-1508]
	FALSE	High	[R].STTPDITGYR.[I]			1	1	1	A0A087WR50	A0A087WR50 [1197-1206]	0	1110.54	0	1197	High	7.17	575.2	326	326	6.70643e-08	4.58119e-09	0	0	3.16561e-06	1.8774e-07	0	0	R.STTPDITGYR.I	[1197-1206]
	FALSE	High	[K].SEPLIGRK.[K]			1	1	1	A0A087WR50	A0A087WR50 [1981-1988]	1	899.531	0	1981	High	1.32	351.8	50.9	50.9	0.0474045	0.00265252	0.00260623	0.00378469	0.701319	0.0501401	0.050105	0.0616622	K.SEPLIGRK.K	[1981-1988]
	FALSE	High	[K].SEPLIGR.[K]			1	1	1	A0A087WR50	A0A087WR50 [1981-1987]	0	771.436	0	1981	High	2.37	377.8	44.7	44.7	0.00423318	0.00134481	0.00131423	0.00199501	0.166844	0.00833333	0.0082761	0.0102464	K.SEPLIGR.K	[1981-1987]
	FALSE	High	[R].SISPDVR.[S]			1	1	1	A0A087WR50	A0A087WR50 [1859-1865]	0	773.415	0	1859	High	2.04	353.8	67.6	67.6	0.00922504	0.00142469	0.00136527	0.00185658	0.304906	0.0163378	0.0163219	0.0204991	R.SISPDVR.S	[1859-1865]
	FALSE	High	[R].SIPPYNTEVTETTIVITWTPAPR.[I]			1	1	2	A0A087WR50	A0A087WR50 [1089-1111]	0	2586.34	0	1089	High	13.24	670.9	534.3	534.3	5.79322e-14	1.09812e-14	0	0	2.73456e-12	5.46107e-13	0	0	R.SIPPYNTEVTETTIVITWTPAPR.I	[1089-1111]
	FALSE	High	[R].TAIYQPQTHPQPAPYGHCVTDSGVVYSVGMQWLK.[S]	1xCarbamidomethyl [C18]		1	1	2	A0A087WR50	A0A087WR50 [291-324]	0	3815.83	0	291	High	20.35	1078	867.3	867.3	4.47877e-21	1.08406e-21	0	0	2.1141e-19	4.54179e-20	0	0	R.TAIYQPQTHPQPAPYGHCVTDSGVVYSVGMQWLK.S	[291-324]
	FALSE	High	[K].TPFITNPGYDTENGIQLPGTTHQQPSVGQQMIFEEHGFR.[R]			1	1	6	A0A087WR50	A0A087WR50 [2019-2057]	0	4372.07	0	2019	High	21.84	1116.3	801.9	801.9	1.44427e-22	3.56173e-23	0	0	6.81733e-21	1.72955e-21	0	0	K.TPFITNPGYDTENGIQLPGTTHQQPSVGQQMIFEEHGFR.R	[2019-2057]
	FALSE	High	[K].TPFITNPGYDTENGIQLPGTTHQQPSVGQQMIFEEHGFR.[R]	1xOxidation [M31]		1	1	2	A0A087WR50	A0A087WR50 [2019-2057]	0	4388.07	1	2019	High	16.73	900.1	513.1	513.1	1.84972e-17	2.22554e-18	0	0	8.73119e-16	1.00972e-16	0	0	K.TPFITNPGYDTENGIQLPGTTHQQPSVGQQMIFEEHGFR.R	[2019-2057]
	FALSE	High	[R].TNTNVNCPIECFMPLDVQADRDDSRE.[-]	2xCarbamidomethyl [C7; C11]; 1xOxidation [M13]		1	1	5	A0A087WR50	A0A087WR50 [2361-2386]	2	3112.34	0	2361	High	15.6	861.3	602.7	602.7	2.52792e-16	3.68607e-17	0	0	1.19325e-14	1.78047e-15	0	0	R.TNTNVNCPIECFMPLDVQADRDDSRE.-	[2361-2386]
	FALSE	High	[R].TNTNVNCPIECFMPLDVQADRDDSRE.[-]	2xCarbamidomethyl [C7; C11]		1	1	2	A0A087WR50	A0A087WR50 [2361-2386]	2	3096.35	0	2361	High	17.45	971.3	756.9	756.9	3.52222e-18	4.5199e-19	0	0	1.66258e-16	2.15051e-17	0	0	R.TNTNVNCPIECFMPLDVQADRDDSRE.-	[2361-2386]
	FALSE	High	[R].TYLGNALVCTCYGGSR.[G]	2xCarbamidomethyl [C9; C11]		1	1	1	A0A087WR50	A0A087WR50 [69-84]	0	1791.82	0	69	High	14.48	704.9	569.3	569.3	3.3162e-15	5.04102e-16	0	0	1.56534e-13	2.40051e-14	0	0	R.TYLGNALVCTCYGGSR.G	[69-84]
	FALSE	High	[K].TYHVGEQWQK.[E]			1	1	1	A0A087WR50	A0A087WR50 [2300-2309]	0	1275.61	0	2300	High	7.63	540.7	329.2	329.2	2.36e-08	1.36641e-09	0	0	1.11398e-06	6.15286e-08	0	0	K.TYHVGEQWQK.E	[2300-2309]
	FALSE	High	[R].TVLVTWTPPR.[A]			1	1	1	A0A087WR50	A0A087WR50 [1011-1020]	0	1169.67	0	1011	High	8.88	577.3	243.9	243.9	1.32728e-09	1.11029e-10	0	0	6.26511e-08	5.82715e-09	0	0	R.TVLVTWTPPR.A	[1011-1020]
	FALSE	High	[K].TEIDKPSQMQVTDVQDNSISVR.[W]	1xOxidation [M9]		1	1	4	A0A087WR50	A0A087WR50 [1539-1560]	0	2506.21	0	1539	High	14.24	721.3	537.5	537.5	5.79322e-15	1.09195e-15	0	0	2.73456e-13	5.57929e-14	0	0	K.TEIDKPSQMQVTDVQDNSISVR.W	[1539-1560]
	FALSE	High	[K].TEIDKPSQMQVTDVQDNSISVR.[W]			1	1	2	A0A087WR50	A0A087WR50 [1539-1560]	0	2490.21	0	1539	High	14.24	745.1	551.5	551.5	5.79322e-15	1.1077e-15	0	0	2.73456e-13	5.66759e-14	0	0	K.TEIDKPSQMQVTDVQDNSISVR.W	[1539-1560]
	FALSE	High	[K].TETITGFQVDAIPANGQTPVQR.[S]			1	1	3	A0A087WR50	A0A087WR50 [1837-1858]	0	2343.19	0	1837	High	13.24	686.2	571.8	571.8	5.79322e-14	1.07294e-14	0	0	2.73456e-12	5.32006e-13	0	0	K.TETITGFQVDAIPANGQTPVQR.S	[1837-1858]
	FALSE	High	[K].TASPDQTEMTIEGLQPTVEYVVSVYAQNRNGESQPLVQTAVTNIDRPK.[G]			1	1	1	A0A087WR50	A0A087WR50 [1588-1635]	1	5274.62	1	1588	High	6.98	618.7	252.9	252.9	1.03823e-07	7.29605e-09	0	0	4.90069e-06	3.11785e-07	0	0	K.TASPDQTEMTIEGLQPTVEYVVSVYAQNRNGESQPLVQTAVTNIDRPK.G	[1588-1635]
	FALSE	High	[K].TASPDQTEMTIEGLQPTVEYVVSVYAQNR.[N]			1	1	2	A0A087WR50	A0A087WR50 [1588-1616]	0	3226.56	0	1588	High	14.98	844	524.9	524.9	1.04066e-15	1.85388e-16	0	0	4.91219e-14	9.68006e-15	0	0	K.TASPDQTEMTIEGLQPTVEYVVSVYAQNR.N	[1588-1616]
	FALSE	High	[K].TDELPQLVTLPHPNLHGPEILDVPSTVQK.[T]			1	1	1	A0A087WR50	A0A087WR50 [1990-2018]	0	3187.7	0	1990	High	17.36	914.1	722.4	722.4	4.3599e-18	5.69342e-19	0	0	2.05799e-16	2.6265e-17	0	0	K.TDELPQLVTLPHPNLHGPEILDVPSTVQK.T	[1990-2018]
	FALSE	High	[K].TGLDSPTGFDSSDITANSFTVHWVAPR.[A]			1	1	1	A0A087WR50	A0A087WR50 [1355-1381]	0	2878.36	0	1355	High	22.9	1157.9	1056.4	1056.4	1.25545e-23	2.77925e-24	0	0	5.92605e-22	1.62904e-22	0	0	K.TGLDSPTGFDSSDITANSFTVHWVAPR.A	[1355-1381]
	FALSE	High	[R].TFYSCTTEGR.[Q]	1xCarbamidomethyl [C5]		1	1	1	A0A087WR50	A0A087WR50 [370-379]	0	1221.52	0	370	High	6.83	509.2	323.3	323.3	1.48071e-07	1.0392e-08	0	0	6.98931e-06	4.50237e-07	0	0	R.TFYSCTTEGR.Q	[370-379]
	FALSE	High	[R].TFYQIGDSWEK.[F]			1	1	3	A0A087WR50	A0A087WR50 [568-578]	0	1373.64	0	568	High	12.34	633.7	457.5	457.5	4.6086e-13	7.30824e-14	0	0	2.17538e-11	3.29461e-12	0	0	R.TFYQIGDSWEK.F	[568-578]
	FALSE	High	[K].DTLTSRPAQGVITTLENVSPPR.[R]			1	1	3	A0A087WR50	A0A087WR50 [1796-1817]	0	2352.25	0	1796	High	10.15	599.1	360.1	360.1	7.1133e-11	5.64022e-12	0	0	3.35767e-09	2.17029e-10	0	0	K.DTLTSRPAQGVITTLENVSPPR.R	[1796-1817]
	FALSE	High	[K].DTLTSRPAQGVITTLENVSPPRR.[A]			1	1	2	A0A087WR50	A0A087WR50 [1796-1818]	1	2508.35	0	1796	High	5.39	497.1	289.8	289.8	4.07879e-06	2.9408e-07	0	0	0.000192493	1.4618e-05	0	0	K.DTLTSRPAQGVITTLENVSPPRR.A	[1796-1818]
	FALSE	High	[R].EESPPLIGQQATVSDIPR.[D]			1	1	3	A0A087WR50	A0A087WR50 [1434-1451]	0	1937	0	1434	High	14.34	745.8	628.3	628.3	4.56828e-15	7.27144e-16	0	0	2.15635e-13	3.58752e-14	0	0	R.EESPPLIGQQATVSDIPR.D	[1434-1451]
	FALSE	High	[K].EATIPGHLNSYTIK.[G]			1	1	3	A0A087WR50	A0A087WR50 [656-669]	0	1543.81	0	656	High	13.08	690.7	417.6	417.6	8.26542e-14	1.55813e-14	0	0	3.90151e-12	7.93418e-13	0	0	K.EATIPGHLNSYTIK.G	[656-669]
	FALSE	High	[K].DSMIWDCTCIGAGR.[G]	2xCarbamidomethyl [C7; C9]; 1xOxidation [M3]		1	1	2	A0A087WR50	A0A087WR50 [118-131]	0	1657.68	0	118	High	12.34	610.5	479.3	479.3	4.62056e-13	7.95697e-14	0	0	2.18103e-11	3.67287e-12	0	0	K.DSMIWDCTCIGAGR.G	[118-131]
	FALSE	High	[K].DSMIWDCTCIGAGR.[G]	2xCarbamidomethyl [C7; C9]		1	1	2	A0A087WR50	A0A087WR50 [118-131]	0	1641.68	0	118	High	12.48	648.8	549.5	549.5	3.3162e-13	4.51878e-14	0	0	1.56534e-11	1.84599e-12	0	0	K.DSMIWDCTCIGAGR.G	[118-131]
	FALSE	High	[K].ESAPISDTVVPAVPPPTDLR.[F]			1	1	3	A0A087WR50	A0A087WR50 [1254-1273]	0	2061.09	0	1254	High	8.81	519.5	358.6	358.6	1.55679e-09	1.23629e-10	0	0	7.34846e-08	6.54646e-09	0	0	K.ESAPISDTVVPAVPPPTDLR.F	[1254-1273]
	FALSE	High	[R].ESNPLTAQQTTK.[L]			1	1	1	A0A087WR50	A0A087WR50 [984-995]	0	1317.66	0	984	High	13.09	656.3	407.7	407.7	8.04466e-14	1.41888e-14	0	0	3.7973e-12	7.20514e-13	0	0	R.ESNPLTAQQTTK.L	[984-995]
	FALSE	High	[R].EVVPR.[P]			1	1	2	A0A087WR50	A0A087WR50 [1945-1949]	0	599.351	0	1945	High	0.84	298.7	18	18	0.145845	0.00508205	0.00507668	0.0073137	0.889933	0.0937225	0.09364	0.114242	R.EVVPR.P	[1945-1949]
	FALSE	High	[R].EVTSDSGSIVVSGLTPGVEYTYTIQVLR.[D]			1	1	1	A0A087WR50	A0A087WR50 [1129-1156]	0	2970.53	0	1129	High	13.76	729.1	532	532	1.74925e-14	2.5655e-15	0	0	8.25694e-13	1.25393e-13	0	0	R.EVTSDSGSIVVSGLTPGVEYTYTIQVLR.D	[1129-1156]
	FALSE	High	[K].EYLGAICSCTCFGGQR.[G]	3xCarbamidomethyl [C7; C9; C11]		1	1	3	A0A087WR50	A0A087WR50 [2310-2325]	0	1878.79	0	2310	High	14.24	701.3	572.5	572.5	5.78868e-15	1.04409e-15	0	0	2.73242e-13	5.31023e-14	0	0	K.EYLGAICSCTCFGGQR.G	[2310-2325]
	FALSE	High	[R].ELFPAPDGEDDTAELQGLRPGSEYTVSVVALHDDMESQPLIGIQSTAIPAPTNLK.[F]	1xOxidation [M35]		1	1	2	A0A087WR50	A0A087WR50 [1674-1728]	0	5848.87	0	1674	High	2.6	422	180.7	180.7	0.00252779	0.00112092	0.00110849	0.00158186	0.106651	0.00534964	0.00529601	0.00677613	R.ELFPAPDGEDDTAELQGLRPGSEYTVSVVALHDDMESQPLIGIQSTAIPAPTNLK.F	[1674-1728]
	FALSE	High	[R].ELFPAPDGEDDTAELQGLRPGSEYTVSVVALHDDMESQPLIGIQSTAIPAPTNLK.[F]			1	1	2	A0A087WR50	A0A087WR50 [1674-1728]	0	5832.88	0	1674	High	13.11	755	451.7	451.7	7.72398e-14	1.33179e-14	0	0	3.64593e-12	6.72361e-13	0	0	R.ELFPAPDGEDDTAELQGLRPGSEYTVSVVALHDDMESQPLIGIQSTAIPAPTNLK.F	[1674-1728]
	FALSE	High	[K].EINLSPDSSSVIVSGLMVATK.[Y]			1	1	1	A0A087WR50	A0A087WR50 [1766-1786]	0	2147.13	0	1766	High	16.34	837.3	676	676	4.56828e-17	7.64265e-18	0	0	2.15635e-15	4.13265e-16	0	0	K.EINLSPDSSSVIVSGLMVATK.Y	[1766-1786]
	FALSE	High	[R].APITGYIIR.[H]			1	1	1	A0A087WR50	A0A087WR50 [1382-1390]	0	1003.59	0	1382	High	5.87	436.9	181.7	181.7	1.34664e-06	9.99168e-08	0	0	6.3561e-05	5.05304e-06	0	0	R.APITGYIIR.H	[1382-1390]
	FALSE	High	[R].CTCVGNGR.[G]	2xCarbamidomethyl [C1; C3]		1	1	1	A0A087WR50	A0A087WR50 [496-503]	0	923.382	0	496	High	5.68	478.7	220.7	220.7	2.09116e-06	1.50971e-07	0	0	9.86988e-05	7.46965e-06	0	0	R.CTCVGNGR.G	[496-503]
	FALSE	High	[R].DAPIVNR.[V]			1	1	1	A0A087WR50	A0A087WR50 [1162-1168]	0	784.431	0	1162	High	1.51	285.6	68.9	68.9	0.0306524	0.00199484	0.00198598	0.00282363	0.597734	0.0338357	0.0338207	0.0419793	R.DAPIVNR.V	[1162-1168]
	FALSE	High	[K].ATGVFTTLQPLR.[S]			1	1	1	A0A087WR50	A0A087WR50 [1077-1088]	0	1303.74	0	1077	High	6.54	408.2	260.2	260.2	2.91126e-07	2.04039e-08	0	0	1.37417e-05	9.54889e-07	0	0	K.ATGVFTTLQPLR.S	[1077-1088]
	FALSE	High	[K].CFDHAAGTSYVVGETWEK.[P]	1xCarbamidomethyl [C1]		1	1	1	A0A087WR50	A0A087WR50 [187-204]	0	2056.91	0	187	High	14.94	786.8	634.3	634.3	1.13861e-15	1.87585e-16	0	0	5.37457e-14	9.80489e-15	0	0	K.CFDHAAGTSYVVGETWEK.P	[187-204]
	FALSE	High	[K].CDPHEATCYDDGK.[T]	2xCarbamidomethyl [C1; C8]		1	1	1	A0A087WR50	A0A087WR50 [2287-2299]	0	1567.58	0	2287	High	7.25	392.1	392.1	392.1	5.65885e-08	3.83817e-09	0	0	2.67113e-06	1.60068e-07	0	0	K.CDPHEATCYDDGK.T	[2287-2299]
	FALSE	High	[K].CDPIDQCQDSETR.[T]	2xCarbamidomethyl [C1; C7]		1	1	1	A0A087WR50	A0A087WR50 [555-567]	0	1623.64	0	555	High	14.34	746.9	562.4	562.4	4.62056e-15	8.64469e-16	0	0	2.18103e-13	4.37242e-14	0	0	K.CDPIDQCQDSETR.T	[555-567]
	FALSE	High	[R].CHEGGQSYK.[I]	1xCarbamidomethyl [C1]		1	1	1	A0A087WR50	A0A087WR50 [142-150]	0	1065.44	0	142	High	6.4	492	313.3	313.3	4.00971e-07	2.88076e-08	0	0	1.89266e-05	1.37855e-06	0	0	R.CHEGGQSYK.I	[142-150]
	FALSE	High	[K].KTDELPQLVTLPHPNLHGPEILDVPSTVQK.[T]			1	1	3	A0A087WR50	A0A087WR50 [1989-2018]	1	3315.79	0	1989	High	19.84	1053.7	886.4	886.4	1.45061e-20	3.19648e-21	0	0	6.8473e-19	1.37694e-19	0	0	K.KTDELPQLVTLPHPNLHGPEILDVPSTVQK.T	[1989-2018]
	FALSE	High	[K].IAWESPQGQVSR.[Y]			1	1	1	A0A087WR50	A0A087WR50 [1649-1660]	0	1357.69	0	1649	High	13.34	689.6	397.2	397.2	4.6086e-14	8.14171e-15	0	0	2.17538e-12	3.93618e-13	0	0	K.IAWESPQGQVSR.Y	[1649-1660]
	FALSE	High	[R].HHAEHSVGRPR.[Q]			1	1	1	A0A087WR50	A0A087WR50 [1391-1401]	0	1282.65	0	1391	High	7.91	529	310.5	310.5	1.22736e-08	8.13471e-10	0	0	5.79345e-07	3.69637e-08	0	0	R.HHAEHSVGRPR.Q	[1391-1401]
	FALSE	High	[K].HYQINQQWER.[T]			1	1	1	A0A087WR50	A0A087WR50 [59-68]	0	1401.67	0	59	High	6.08	445.7	285.7	285.7	8.22825e-07	5.83019e-08	0	0	3.88381e-05	2.89089e-06	0	0	K.HYQINQQWER.T	[59-68]
	FALSE	High	[K].LGVRPSQGGEAPR.[E]			1	1	1	A0A087WR50	A0A087WR50 [1116-1128]	0	1323.71	0	1116	High	5.7	399.6	189.4	189.4	2.00075e-06	1.43534e-07	0	0	9.44319e-05	7.15437e-06	0	0	K.LGVRPSQGGEAPR.E	[1116-1128]
	FALSE	High	[R].IGDTWSK.[K]			1	1	1	A0A087WR50	A0A087WR50 [243-249]	0	806.404	0	243	High	2.6	387.6	91.4	91.4	0.00252241	0.00112092	0.00110911	0.00158353	0.106448	0.00534964	0.00530002	0.0067832	R.IGDTWSK.K	[243-249]
	FALSE	High	[R].FTNIGPDTMR.[V]	1xOxidation [M9]		1	1	2	A0A087WR50	A0A087WR50 [1274-1283]	0	1167.55	0	1274	High	9.1	577.9	289.1	289.1	7.99724e-10	5.44443e-11	0	0	3.77492e-08	2.65199e-09	0	0	R.FTNIGPDTMR.V	[1274-1283]
	FALSE	High	[K].GEWTCK.[P]	1xCarbamidomethyl [C5]		1	1	1	A0A087WR50	A0A087WR50 [176-181]	0	780.335	0	176	High	1.57	343.5	65	65	0.0267449	0.001772	0.00177075	0.00241811	0.563423	0.0286058	0.0285714	0.0358178	K.GEWTCK.P	[176-181]
	FALSE	High	[R].GEWACIPYSQLR.[D]	1xCarbamidomethyl [C5]		1	1	2	A0A087WR50	A0A087WR50 [504-515]	0	1479.7	0	504	High	12.34	627.2	401.3	401.3	4.6086e-13	7.33814e-14	0	0	2.17538e-11	3.31211e-12	0	0	R.GEWACIPYSQLR.D	[504-515]
	FALSE	High	[K].GEFK.[C]			1	1	2	A0A087WR50	A0A087WR50 [2283-2286]	0	480.245	0	2283	High	1.57	246.8	246.8	246.8	0.0267449	0.001772	0.00177054	0.00241758	0.563424	0.0286058	0.0285628	0.035803	K.GEFK.C	[2283-2286]
	FALSE	High	[R].FTNIGPDTMR.[V]			1	1	3	A0A087WR50	A0A087WR50 [1274-1283]	0	1151.55	0	1274	High	8.26	597.7	272.8	272.8	5.5563e-09	4.07605e-10	0	0	2.62273e-07	1.95305e-08	0	0	R.FTNIGPDTMR.V	[1274-1283]
	FALSE	High	[K].FGFCPMAAHEEICTTNEGVMYR.[I]	2xCarbamidomethyl [C4; C13]; 2xOxidation [M6; M20]		1	1	2	A0A087WR50	A0A087WR50 [458-479]	0	2652.1	0	458	High	11.66	655.1	497.9	497.9	2.16877e-12	2.58787e-13	0	0	1.02372e-10	1.09849e-11	0	0	K.FGFCPMAAHEEICTTNEGVMYR.I	[458-479]
	FALSE	High	[K].FGFCPMAAHEEICTTNEGVMYR.[I]	2xCarbamidomethyl [C4; C13]; 1xOxidation [M]		1	1	8	A0A087WR50	A0A087WR50 [458-479]	0	2636.1	0	458	High	12.24	648.5	648.5	497.2	5.79322e-13	9.55643e-14	0	0	2.73456e-11	4.45145e-12	0	0	K.FGFCPMAAHEEICTTNEGVMYR.I	[458-479]
	FALSE	High	[K].FGFCPMAAHEEICTTNEGVMYR.[I]	2xCarbamidomethyl [C4; C13]		1	1	3	A0A087WR50	A0A087WR50 [458-479]	0	2620.11	0	458	High	14	738.6	646.7	646.7	1.01125e-14	1.7893e-15	0	0	4.77338e-13	8.9695e-14	0	0	K.FGFCPMAAHEEICTTNEGVMYR.I	[458-479]
	FALSE	High	[K].FSQVTPTSFTAQWIAPSVQLTGYR.[V]			1	1	1	A0A087WR50	A0A087WR50 [1729-1752]	0	2685.37	0	1729	High	16.24	821.7	722.3	722.3	5.79322e-17	1.13953e-17	0	0	2.73456e-15	6.15677e-16	0	0	K.FSQVTPTSFTAQWIAPSVQLTGYR.V	[1729-1752]
	FALSE	High	[R].FLTTTPNSLLVSWQAPR.[A]			1	1	1	A0A087WR50	A0A087WR50 [1910-1926]	0	1931.04	0	1910	High	14.1	700.5	577.2	577.2	7.97427e-15	1.63078e-15	0	0	3.76407e-13	8.14192e-14	0	0	R.FLTTTPNSLLVSWQAPR.A	[1910-1926]
	FALSE	High	[R].GFNCESKPEPEETCFDK.[Y]	2xCarbamidomethyl [C4; C14]		1	1	3	A0A087WR50	A0A087WR50 [85-101]	0	2073.85	0	85	High	10.08	542.1	542.1	542.1	8.23753e-11	6.44099e-12	0	0	3.88834e-09	2.54227e-10	0	0	R.GFNCESKPEPEETCFDK.Y	[85-101]
	FALSE	High	[R].HALQSASAGSGSFTDVR.[T]			1	1	1	A0A087WR50	A0A087WR50 [274-290]	0	1690.81	0	274	High	15.8	806.3	710.9	710.9	1.58646e-16	2.43554e-17	0	0	7.48854e-15	1.27594e-15	0	0	R.HALQSASAGSGSFTDVR.T	[274-290]
	FALSE	High	[R].GVTYNIIVEALQNQR.[R]			1	1	2	A0A087WR50	A0A087WR50 [2164-2178]	0	1717.92	0	2164	High	10.45	591.1	357.2	357.2	3.54892e-11	2.62247e-12	0	0	1.67519e-09	8.83359e-11	0	0	R.GVTYNIIVEALQNQR.R	[2164-2178]
	FALSE	High	[R].GIGEWHCQPLQTYPGTTGPVQVIITETPSQPNSHPIQWNAPEPSHITK.[Y]	1xCarbamidomethyl [C7]		1	1	8	A0A087WR50	A0A087WR50 [593-640]	0	5328.62	0	593	High	20.09	1058.7	853.5	853.5	8.06994e-21	1.80081e-21	0	0	3.80923e-19	6.78324e-20	0	0	R.GIGEWHCQPLQTYPGTTGPVQVIITETPSQPNSHPIQWNAPEPSHITK.Y	[593-640]
	FALSE	High	[R].GGNSNGALCHFPFLYNNR.[N]	1xCarbamidomethyl [C9]		1	1	1	A0A087WR50	A0A087WR50 [412-429]	0	2037.93	0	412	High	8.63	567.6	402.2	402.2	2.34997e-09	1.94322e-10	0	0	1.10925e-07	1.02499e-08	0	0	R.GGNSNGALCHFPFLYNNR.N	[412-429]
	FALSE	High	[K].GLTPGVIYEGQLISIQQYGHR.[E]			1	1	2	A0A087WR50	A0A087WR50 [670-690]	0	2329.23	0	670	High	12.34	617.8	519.3	519.3	4.56828e-13	6.54867e-14	0	0	2.15635e-11	2.84799e-12	0	0	K.GLTPGVIYEGQLISIQQYGHR.E	[670-690]
	FALSE	High	[R].GNLLQCVCTGNGR.[G]	2xCarbamidomethyl [C6; C8]		1	1	2	A0A087WR50	A0A087WR50 [254-266]	0	1448.67	0	254	High	12.34	619.6	413.4	413.4	4.62056e-13	7.81132e-14	0	0	2.18103e-11	3.58819e-12	0	0	R.GNLLQCVCTGNGR.G	[254-266]
FALSE	Master Protein	E9PZ16	Basement membrane-specific heparan sulfate proteoglycan core protein OS=Mus musculus GN=Hspg2 PE=1 SV=1	30	83	122	83	1	4383	469.5	6.47	83	534.66	0	0	3
	Checked	Confidence	Annotated Sequence	Modifications	Modifications in Master Proteins	# Protein Groups	# Proteins	# PSMs	Master Protein Accessions	Positions in Master Proteins	# Missed Cleavages	Theo. MH+ [Da]	Off by X	Position in Protein	Confidence (by Search Engine): A2 PMI-Byonic	|Log Prob| (by Search Engine): A2 PMI-Byonic	Byonic Score (by Search Engine): A2 PMI-Byonic	Delta Byonic Score (by Search Engine): A2 PMI-Byonic	Delta Mod Score (by Search Engine): A2 PMI-Byonic	PEP 2D (by Search Engine): A2 PMI-Byonic	q-Value 2D (by Search Engine): A2 PMI-Byonic	FDR 2D (by Search Engine): A2 PMI-Byonic	Peptide Group FDR 2D (by Search Engine): A2 PMI-Byonic	PEP 1D (by Search Engine): A2 PMI-Byonic	q-Value 1D (by Search Engine): A2 PMI-Byonic	FDR 1D (by Search Engine): A2 PMI-Byonic	Peptide Group FDR 1D (by Search Engine): A2 PMI-Byonic	Sequence in Protein	Positions in Protein	Peptide Group Modifications in Protein
	FALSE	High	[K].PQVTWSK.[V]			1	2	1	E9PZ16	E9PZ16 [3514-3520]	0	845.452	0	3514	High	2.38	383.1	72.2	72.2	0.00418674	0.00134481	0.00131752	0.002001	0.165304	0.00833333	0.00830389	0.0102815	K.PQVTWSK.V	[3514-3520]
	FALSE	High	[R].PQATITWYK.[R]			1	2	2	E9PZ16	E9PZ16 [2655-2663]	0	1107.58	0	2655	High	5.79	424.4	211.3	211.3	1.6145e-06	1.17434e-07	0	0	7.6203e-05	5.94668e-06	0	0	R.PQATITWYK.R	[2655-2663]
	FALSE	High	[K].PSDAGTYVCQAQNALGTAQK.[Q]	1xCarbamidomethyl [C9]		1	2	1	E9PZ16	E9PZ16 [3173-3192]	0	2079.98	0	3173	High	17.34	894.2	736.6	736.6	4.56828e-18	6.93532e-19	0	0	2.15635e-16	3.40902e-17	0	0	K.PSDAGTYVCQAQNALGTAQK.Q	[3173-3192]
	FALSE	High	[R].NSQLTGGFTVEPVHDGAR.[L]			1	2	1	E9PZ16	E9PZ16 [1364-1381]	0	1884.92	0	1364	High	11.8	647.7	465.7	465.7	1.58646e-12	2.07104e-13	0	0	7.48854e-11	9.10872e-12	0	0	R.NSQLTGGFTVEPVHDGAR.L	[1364-1381]
	FALSE	High	[K].PLEPNGILLFSGGK.[S]			1	2	1	E9PZ16	E9PZ16 [3952-3965]	0	1441.8	0	3952	High	8.3	459.6	261.3	261.3	4.98474e-09	3.82404e-10	0	0	2.35293e-07	1.85529e-08	0	0	K.PLEPNGILLFSGGK.S	[3952-3965]
	FALSE	High	[K].PITVTVEEQR.[S]			1	2	1	E9PZ16	E9PZ16 [1769-1778]	0	1171.63	0	1769	High	9.64	591.3	239.2	239.2	2.29226e-10	1.77541e-11	0	0	1.08201e-08	7.87557e-10	0	0	K.PITVTVEEQR.S	[1769-1778]
	FALSE	High	[K].PGFFGDATK.[A]			1	2	1	E9PZ16	E9PZ16 [797-805]	0	939.457	0	797	High	5.14	449.6	154	154	7.25661e-06	5.15344e-07	0	0	0.000342416	0.000251636	0.000246548	0.000332889	K.PGFFGDATK.A	[797-805]
	FALSE	High	[QR].RPDGQPATR.[E]			1	2	2	E9PZ16	E9PZ16 [1066-1074]; [1470-1478]	0	997.517	0	1470	High	5.11	422.5	199.8	199.8	7.70739e-06	5.37463e-07	0	0	0.000363679	0.000251636	0.000245821	0.000332447	Q.RPDGQPATR.E; R.RPDGQPATR.E	[1066-1074]; [1470-1478]
	FALSE	High	[K].RGSSLPAR.[H]			1	2	1	E9PZ16	E9PZ16 [2958-2965]	1	843.48	0	2958	High	2.09	348.6	27.9	27.9	0.00806791	0.00142469	0.0013738	0.00187003	0.277074	0.0147035	0.0146867	0.0186895	K.RGSSLPAR.H	[2958-2965]
	FALSE	High	[K].RSPTNLANR.[Q]			1	2	1	E9PZ16	E9PZ16 [3704-3712]	1	1028.56	0	3704	High	5.3	471.2	125.9	125.9	5.01244e-06	3.55673e-07	0	0	0.000236545	1.74651e-05	0	0	K.RSPTNLANR.Q	[3704-3712]
	FALSE	High	[K].RGGSLPTHHQTHGSR.[L]			1	2	5	E9PZ16	E9PZ16 [2761-2775]	1	1627.82	0	2761	High	7.25	491.1	223.6	223.6	5.60981e-08	3.79518e-09	0	0	2.64798e-06	1.57343e-07	0	0	K.RGGSLPTHHQTHGSR.L	[2761-2775]
	FALSE	High	[K].RGGSLPSR.[H]			1	2	1	E9PZ16	E9PZ16 [2568-2575]	1	829.464	0	2568	High	2.31	422.2	52	52	0.00494634	0.00142469	0.0014108	0.0019333	0.189808	0.0107234	0.010707	0.0131672	K.RGGSLPSR.H	[2568-2575]
	FALSE	High	[K].RGGSLPPHAQVHGSR.[L]			1	2	2	E9PZ16	E9PZ16 [2086-2100]	1	1555.82	0	2086	High	9.3	550.6	396.8	396.8	4.9589e-10	3.46211e-11	0	0	2.34074e-08	1.58341e-09	0	0	K.RGGSLPPHAQVHGSR.L	[2086-2100]
	FALSE	High	[K].RGGSLPAR.[H]			1	2	2	E9PZ16	E9PZ16 [2185-2192]; [2281-2288]; [2377-2384]; [2471-2478]	1	813.469	0	2281	High	1.08	308.9	7.9	7.9	0.082713	0.00308778	0.00306681	0.00445524	0.810678	0.0801037	0.0800933	0.0983057	K.RGGSLPAR.H; K.RGGSLPAR.H; K.RGGSLPAR.H; K.RGGSLPAR.H	[2185-2192]; [2281-2288]; [2377-2384]; [2471-2478]
	FALSE	High	[K].RGGSLPAGHQVHGHMLR.[L]	1xOxidation [M15]		1	2	1	E9PZ16	E9PZ16 [2860-2876]	1	1825.94	0	2860	High	1.92	262.8	115.7	115.7	0.0121319	0.0016107	0.00158363	0.00204313	0.366535	0.0197161	0.0196726	0.0245119	K.RGGSLPAGHQVHGHMLR.L	[2860-2876]
	FALSE	High	[R].LSFDQPNDFK.[G]			1	2	1	E9PZ16	E9PZ16 [542-551]	0	1210.57	0	542	High	6.49	500.3	198.6	198.6	3.2607e-07	2.29388e-08	0	0	1.53912e-05	1.08497e-06	0	0	R.LSFDQPNDFK.G	[542-551]
	FALSE	High	[R].LRLPQVSPADSGDYVCR.[V]	1xCarbamidomethyl [C16]		1	2	1	E9PZ16	E9PZ16 [2101-2117]	1	1932.96	0	2101	High	12.21	652.4	510.6	510.6	6.17937e-13	1.00232e-13	0	0	2.91683e-11	4.63772e-12	0	0	R.LRLPQVSPADSGDYVCR.V	[2101-2117]
	FALSE	High	[R].LLQVTPTDSGEYVCR.[V]	1xCarbamidomethyl [C14]		1	2	1	E9PZ16	E9PZ16 [2488-2502]	0	1737.85	0	2488	High	11.86	635.2	501.5	501.5	1.38986e-12	1.71747e-13	0	0	6.56052e-11	8.19529e-12	0	0	R.LLQVTPTDSGEYVCR.V	[2488-2502]
	FALSE	High	[R].LPAIEPSDQGQYLCR.[A]	1xCarbamidomethyl [C14]		1	2	1	E9PZ16	E9PZ16 [1919-1933]	0	1746.85	0	1919	High	9.73	509	436.6	436.6	1.84332e-10	1.38473e-11	0	0	8.70097e-09	6.30481e-10	0	0	R.LPAIEPSDQGQYLCR.A	[1919-1933]
	FALSE	High	[K].IPGDQIVSVVFIK.[E]			1	2	1	E9PZ16	E9PZ16 [126-138]	0	1414.83	0	126	High	7.07	399.1	194.7	194.7	8.42092e-08	5.79844e-09	0	0	3.97489e-06	2.39561e-07	0	0	K.IPGDQIVSVVFIK.E	[126-138]
	FALSE	High	[R].IPQVTPADSGEYVCHVSNGAGSQETSLIVTIESR.[G]	1xCarbamidomethyl [C14]		1	2	1	E9PZ16	E9PZ16 [2585-2618]	0	3601.74	0	2585	High	13.27	752.1	456.2	456.2	5.36961e-14	9.6997e-15	0	0	2.5346e-12	4.76775e-13	0	0	R.IPQVTPADSGEYVCHVSNGAGSQETSLIVTIESR.G	[2585-2618]
	FALSE	High	[R].LPQVSPADSGDYVCR.[V]	1xCarbamidomethyl [C14]		1	2	1	E9PZ16	E9PZ16 [2103-2117]	0	1663.77	0	2103	High	12.48	636	532.5	532.5	3.3162e-13	4.32606e-14	0	0	1.56534e-11	1.73093e-12	0	0	R.LPQVSPADSGDYVCR.V	[2103-2117]
	FALSE	High	[R].NLIHTSNSR.[A]			1	2	1	E9PZ16	E9PZ16 [1749-1757]	0	1041.54	0	1749	High	2.33	346.3	71.6	71.6	0.00467721	0.00142469	0.00141917	0.00194695	0.181289	0.00944206	0.00943396	0.0118652	R.NLIHTSNSR.A	[1749-1757]
	FALSE	High	[R].NIGASVEFHCAVPNER.[G]	1xCarbamidomethyl [C10]		1	2	1	E9PZ16	E9PZ16 [3408-3423]	0	1799.85	0	3408	High	8.95	448.8	397.6	397.6	1.13051e-09	8.68289e-11	0	0	5.33632e-08	4.48555e-09	0	0	R.NIGASVEFHCAVPNER.G	[3408-3423]
	FALSE	High	[R].LYILQASPADAGEYVCR.[A]	1xCarbamidomethyl [C16]		1	2	1	E9PZ16	E9PZ16 [2296-2312]	0	1925.94	0	2296	High	13.2	698.2	522.6	522.6	6.36511e-14	1.21888e-14	0	0	3.00451e-12	6.13371e-13	0	0	R.LYILQASPADAGEYVCR.A	[2296-2312]
	FALSE	High	[R].LVSEDPINDGEWHR.[I]			1	2	1	E9PZ16	E9PZ16 [4274-4287]	0	1666.78	0	4274	High	8.72	526	356.3	356.3	1.91527e-09	1.58836e-10	0	0	9.04061e-08	8.49441e-09	0	0	R.LVSEDPINDGEWHR.I	[4274-4287]
	FALSE	High	[R].LYQLSPADSGEYVCQVAGSSHPEHEASFK.[L]	1xCarbamidomethyl [C14]		1	2	1	E9PZ16	E9PZ16 [2975-3003]	0	3193.45	0	2975	High	11.85	658.5	652.5	652.5	1.39868e-12	1.74164e-13	0	0	6.60216e-11	8.33408e-12	0	0	R.LYQLSPADSGEYVCQVAGSSHPEHEASFK.L	[2975-3003]
	FALSE	High	[R].VQVSPER.[T]			1	2	2	E9PZ16	E9PZ16 [1957-1963]	0	814.442	0	1957	High	2.59	395	107.9	107.9	0.00259445	0.00112092	0.00110375	0.0015748	0.109164	0.00534964	0.00526613	0.00674274	R.VQVSPER.T	[1957-1963]
	FALSE	High	[R].VSGISMDVAVPENTGQDSAR.[E]			1	2	3	E9PZ16	E9PZ16 [1102-1121]	0	2032.96	0	1102	High	11.34	590.5	418.4	418.4	4.56828e-12	4.89717e-13	0	0	2.15635e-10	1.8137e-11	0	0	R.VSGISMDVAVPENTGQDSAR.E	[1102-1121]
	FALSE	High	[R].VPSGLYLGTCER.[C]	1xCarbamidomethyl [C10]		1	2	1	E9PZ16	E9PZ16 [1147-1158]	0	1351.67	0	1147	High	11.34	586	414.5	414.5	4.6086e-12	5.13025e-13	0	0	2.17538e-10	1.95796e-11	0	0	R.VPSGLYLGTCER.C	[1147-1158]
	FALSE	High	[K].VDSYGGFLR.[Y]			1	2	1	E9PZ16	E9PZ16 [607-615]	0	1013.51	0	607	High	1.07	252.6	27.3	27.3	0.0851026	0.00308778	0.00305577	0.00443548	0.815494	0.0824862	0.0824756	0.100648	K.VDSYGGFLR.Y	[607-615]
	FALSE	High	[R].VESDVGPK.[E]			1	2	2	E9PZ16	E9PZ16 [2118-2125]	0	830.425	0	2118	High	2.35	351.8	87	87	0.00445651	0.00134481	0.00130174	0.00197239	0.174171	0.00886802	0.00886032	0.0110737	R.VESDVGPK.E	[2118-2125]
	FALSE	High	[R].VEGGAVPLESSVLVTIEPAGTAPGVIPPVR.[I]			1	2	2	E9PZ16	E9PZ16 [2409-2438]	0	2911.61	0	2409	High	11.9	643.9	531.4	531.4	1.25545e-12	1.60079e-13	0	0	5.92605e-11	7.70252e-12	0	0	R.VEGGAVPLESSVLVTIEPAGTAPGVIPPVR.I	[2409-2438]
	FALSE	High	[R].VAEGQTLDLSCVVPGQAHAQVTWHK.[R]	1xCarbamidomethyl [C11]		1	2	3	E9PZ16	E9PZ16 [2835-2859]	0	2731.36	0	2835	High	17.84	923.3	773.9	773.9	1.44392e-18	2.53169e-19	0	0	6.81572e-17	1.17008e-17	0	0	R.VAEGQTLDLSCVVPGQAHAQVTWHK.R	[2835-2859]
	FALSE	High	[K].VGGHLRPGIVQSGSIIR.[I]			1	2	1	E9PZ16	E9PZ16 [3521-3537]	0	1746.01	0	3521	High	6.02	397.5	375.9	375.9	9.57209e-07	6.7922e-08	0	0	4.51809e-05	3.38471e-06	0	0	K.VGGHLRPGIVQSGSIIR.I	[3521-3537]
	FALSE	High	[R].YELGSGLAVLR.[S]			1	2	1	E9PZ16	E9PZ16 [3986-3996]	0	1177.66	0	3986	High	7.48	529.1	269.2	269.2	3.27702e-08	1.92384e-09	0	0	1.54684e-06	8.64975e-08	0	0	R.YELGSGLAVLR.S	[3986-3996]
	FALSE	High	[R].VVSGSGTQEASILVTIQQTLSPSHSQSVVHPVR.[I]			1	2	3	E9PZ16	E9PZ16 [2503-2535]	0	3428.81	0	2503	High	16.6	863.8	790	790	2.50374e-17	2.54543e-18	0	0	1.18183e-15	1.21534e-16	0	0	R.VVSGSGTQEASILVTIQQTLSPSHSQSVVHPVR.I	[2503-2535]
	FALSE	High	[R].VAEGQTLDLNCVVPGHAHAQVTWHK.[R]	1xCarbamidomethyl [C11]		1	2	2	E9PZ16	E9PZ16 [2736-2760]	0	2767.37	0	2736	High	16.08	861.8	709.3	709.3	8.38608e-17	1.54303e-17	0	0	3.95846e-15	7.90977e-16	0	0	R.VAEGQTLDLNCVVPGHAHAQVTWHK.R	[2736-2760]
	FALSE	High	[R].SQSVRPGADVTFICTAK.[S]	1xCarbamidomethyl [C14]		1	2	1	E9PZ16	E9PZ16 [1779-1795]	0	1836.93	0	1779	High	7.98	502.8	258.2	258.2	1.05883e-08	7.19346e-10	0	0	4.99797e-07	3.28895e-08	0	0	R.SQSVRPGADVTFICTAK.S	[1779-1795]
	FALSE	High	[R].SPGPNVAVNTK.[D]			1	2	1	E9PZ16	E9PZ16 [4311-4321]	0	1083.58	0	4311	High	7.77	525.5	302.2	302.2	1.69145e-08	1.01207e-09	0	0	7.98411e-07	4.65553e-08	0	0	R.SPGPNVAVNTK.D	[4311-4321]
	FALSE	High	[R].SPVISIEPPSSTVQQGQDASFK.[C]			1	2	2	E9PZ16	E9PZ16 [3018-3039]	0	2302.16	0	3018	High	13.09	679.9	514.6	514.6	8.07187e-14	1.47192e-14	0	0	3.81014e-12	7.49724e-13	0	0	R.SPVISIEPPSSTVQQGQDASFK.C	[3018-3039]
	FALSE	High	[R].SVVPQGGPHSLR.[C]			1	2	2	E9PZ16	E9PZ16 [1685-1696]	0	1233.67	0	1685	High	5.85	438.2	240.4	240.4	1.42813e-06	1.06707e-07	0	0	6.74074e-05	5.35611e-06	0	0	R.SVVPQGGPHSLR.C	[1685-1696]
	FALSE	High	[R].SHEPLTLGR.[W]			1	2	2	E9PZ16	E9PZ16 [3997-4005]	0	1009.54	0	3997	High	5.79	459.1	146.1	146.1	1.62461e-06	1.18697e-07	0	0	7.66803e-05	6.00534e-06	0	0	R.SHEPLTLGR.W	[3997-4005]
	FALSE	High	[R].SLPEVPETIEFEVR.[T]			1	2	1	E9PZ16	E9PZ16 [4215-4228]	0	1644.85	0	4215	High	5.74	353.6	205	205	1.81082e-06	1.33749e-07	0	0	8.54683e-05	6.75142e-06	0	0	R.SLPEVPETIEFEVR.T	[4215-4228]
	FALSE	High	[R].SIEYSPQLEDASAK.[E]			1	2	1	E9PZ16	E9PZ16 [93-106]	0	1537.74	0	93	High	8.53	480.3	296.2	296.2	2.93971e-09	2.47263e-10	0	0	1.38762e-07	1.29022e-08	0	0	R.SIEYSPQLEDASAK.E	[93-106]
	FALSE	High	[K].EADQGAYTCEAMNSR.[G]	1xCarbamidomethyl [C9]		1	2	1	E9PZ16	E9PZ16 [471-485]	0	1702.68	0	471	High	12.48	622.1	523.2	523.2	3.3162e-13	3.98249e-14	0	0	1.56534e-11	1.52489e-12	0	0	K.EADQGAYTCEAMNSR.G	[471-485]
	FALSE	High	[R].EDGRPLPSSAQQR.[H]			1	2	2	E9PZ16	E9PZ16 [1712-1724]	0	1440.72	0	1712	High	2.47	305.9	131.1	131.1	0.00336179	0.00134481	0.00133958	0.00203511	0.137116	0.00654426	0.00650642	0.008	R.EDGRPLPSSAQQR.H	[1712-1724]
	FALSE	High	[K].DIIYIGGAPDVATLTR.[G]			1	2	1	E9PZ16	E9PZ16 [4322-4337]	0	1674.91	0	4322	High	8.56	478.3	282.3	282.3	2.78065e-09	2.31595e-10	0	0	1.31254e-07	1.23186e-08	0	0	K.DIIYIGGAPDVATLTR.G	[4322-4337]
	FALSE	High	[R].DGQVPEVLGCGCDPHGSISSQCDAAGQCQCK.[A]	5xCarbamidomethyl [C10; C12; C22; C28; C30]		1	2	2	E9PZ16	E9PZ16 [1266-1296]	0	3377.37	0	1266	High	13.96	771.1	609.6	609.6	1.09163e-14	1.87815e-15	0	0	5.15281e-13	9.39673e-14	0	0	R.DGQVPEVLGCGCDPHGSISSQCDAAGQCQCK.A	[1266-1296]
	FALSE	High	[K].DITLECISSGEPR.[S]	1xCarbamidomethyl [C6]		1	2	1	E9PZ16	E9PZ16 [3126-3138]	0	1476.7	0	3126	High	13.48	667	429.5	429.5	3.3162e-14	4.9717e-15	0	0	1.56534e-12	2.26571e-13	0	0	K.DITLECISSGEPR.S	[3126-3138]
	FALSE	High	[K].EGGSLPPQAR.[S]			1	2	3	E9PZ16	E9PZ16 [1991-2000]	0	1011.52	0	1991	High	6.44	467.6	216.3	216.3	3.62334e-07	2.49584e-08	0	0	1.71028e-05	1.17882e-06	0	0	K.EGGSLPPQAR.S	[1991-2000]
	FALSE	High	[R].ALSSAGQHVAR.[A]			1	2	1	E9PZ16	E9PZ16 [1934-1944]	0	1096.59	0	1934	High	8.78	568.1	310.6	310.6	1.64744e-09	1.34007e-10	0	0	7.77635e-08	7.14954e-09	0	0	R.ALSSAGQHVAR.A	[1934-1944]
	FALSE	High	[R].ALEVEECR.[C]	1xCarbamidomethyl [C7]		1	2	1	E9PZ16	E9PZ16 [1524-1531]	0	1005.47	0	1524	High	2.91	383.5	53.9	53.9	0.00121898	0.000722335	0.000715615	0.00135355	0.054403	0.00410637	0.00410156	0.00510753	R.ALEVEECR.C	[1524-1531]
	FALSE	High	[R].AQAGANTRPCPS.[-]	1xCarbamidomethyl [C10]		1	2	1	E9PZ16	E9PZ16 [4372-4383]	0	1229.57	0	4372	High	7.86	540.4	323.6	323.6	1.38022e-08	8.79692e-10	0	0	6.51503e-07	4.01781e-08	0	0	R.AQAGANTRPCPS.-	[4372-4383]
	FALSE	High	[R].AAGVPSASITWR.[K]			1	2	1	E9PZ16	E9PZ16 [1978-1989]	0	1215.65	0	1978	High	5.03	355.1	176.9	176.9	9.3738e-06	6.37658e-07	0	0	0.000442276	0.000251636	0.00024266	0.000328407	R.AAGVPSASITWR.K	[1978-1989]
	FALSE	High	[R].AHSVEECR.[C]	1xCarbamidomethyl [C7]		1	2	1	E9PZ16	E9PZ16 [725-732]	0	987.431	0	725	High	3.37	406.6	107.4	107.4	0.000429483	0.000168776	0.000149343	0.000279486	0.0198626	0.00201857	0.00201613	0.00277085	R.AHSVEECR.C	[725-732]
	FALSE	High	[K].AGLSSGFVGCVR.[E]	1xCarbamidomethyl [C10]		1	2	1	E9PZ16	E9PZ16 [3803-3814]	0	1209.6	0	3803	High	9.37	584.7	269.6	269.6	4.28703e-10	2.90528e-11	0	0	2.0236e-08	1.26358e-09	0	0	K.AGLSSGFVGCVR.E	[3803-3814]
	FALSE	High	[K].AFAYLQVPER.[V]			1	2	2	E9PZ16	E9PZ16 [3648-3657]	0	1193.63	0	3648	High	5.83	461.1	169.6	169.6	1.48025e-06	1.09273e-07	0	0	6.98669e-05	5.49812e-06	0	0	K.AFAYLQVPER.V	[3648-3657]
	FALSE	High	[R].AQVLGASEQPSQFSLSNAAGTHTTSEGVSSPAPGELSFSSFHNLLSEPYFWSLPASFR.[G]			1	2	1	E9PZ16	E9PZ16 [941-998]	0	6112.93	0	941	High	9.64	663.9	334.5	334.5	2.29137e-10	1.75809e-11	0	0	1.08159e-08	7.76586e-10	0	0	R.AQVLGASEQPSQFSLSNAAGTHTTSEGVSSPAPGELSFSSFHNLLSEPYFWSLPASFR.G	[941-998]
	FALSE	High	[SK].CVVPGQAHAQVTWHK.[R]	1xCarbamidomethyl [C1]		1	2	1	E9PZ16	E9PZ16 [2845-2859]; [2943-2957]	0	1717.86	0	2943	High	2.52	315.4	167.3	167.3	0.00304473	0.00123001	0.00121753	0.00179949	0.125779	0.00605282	0.00604506	0.00734735	S.CVVPGQAHAQVTWHK.R; K.CVVPGQAHAQVTWHK.R	[2845-2859]; [2943-2957]
	FALSE	High	[R].CEHSQALHCHPEACGPDATCVNRPDGR.[G]	4xCarbamidomethyl [C1; C9; C14; C20]		1	2	1	E9PZ16	E9PZ16 [3873-3899]	0	3131.3	0	3873	High	6.89	525.4	508.8	508.8	1.2914e-07	9.01837e-09	0	0	6.09573e-06	3.90012e-07	0	0	R.CEHSQALHCHPEACGPDATCVNRPDGR.G	[3873-3899]
	FALSE	High	[R].IAHVELADAGQYR.[C]			1	2	1	E9PZ16	E9PZ16 [3538-3550]	0	1442.74	0	3538	High	11.08	588	382.5	382.5	8.26542e-12	8.88076e-13	0	0	3.90151e-10	3.82083e-11	0	0	R.IAHVELADAGQYR.C	[3538-3550]
	FALSE	High	[R].HPTPLALGQFHTVTLLR.[S]			1	2	2	E9PZ16	E9PZ16 [3741-3757]	0	1901.08	0	3741	High	9.69	552.1	552.1	552.1	2.05315e-10	1.48225e-11	0	0	9.69145e-09	6.87299e-10	0	0	R.HPTPLALGQFHTVTLLR.S	[3741-3757]
	FALSE	High	[R].HQIVGSR.[L]			1	2	1	E9PZ16	E9PZ16 [2576-2582]	0	796.442	0	2576	High	1.8	360.7	93.2	93.2	0.0160141	0.00169944	0.00168411	0.00223864	0.433806	0.0234677	0.0234532	0.0293243	R.HQIVGSR.L	[2576-2582]
	FALSE	High	[R].HQTHGSLLR.[L]			1	2	1	E9PZ16	E9PZ16 [2193-2201]; [2385-2393]; [2966-2974]	0	1048.56	0	2966	High	1.97	308.8	72	72	0.0106557	0.0016107	0.00159548	0.00206091	0.336623	0.0183355	0.0183179	0.0228471	R.HQTHGSLLR.L; R.HQTHGSLLR.L; R.HQTHGSLLR.L	[2193-2201]; [2385-2393]; [2966-2974]
	FALSE	High	[R].LHQVSPVDSGEYVCR.[V]	1xCarbamidomethyl [C14]		1	2	2	E9PZ16	E9PZ16 [2394-2408]	0	1745.83	0	2394	High	9.12	538.6	425.8	425.8	7.50075e-10	5.08914e-11	0	0	3.54056e-08	2.48053e-09	0	0	R.LHQVSPVDSGEYVCR.V	[2394-2408]
	FALSE	High	[R].LHHMSVADSGEYVCR.[A]	1xCarbamidomethyl [C14]		1	2	2	E9PZ16	E9PZ16 [2681-2695]	0	1760.78	0	2681	High	7.38	496.6	362.8	362.8	4.14636e-08	2.55957e-09	0	0	1.95719e-06	1.10806e-07	0	0	R.LHHMSVADSGEYVCR.A	[2681-2695]
	FALSE	High	[R].LGTVPQFPR.[V]			1	2	1	E9PZ16	E9PZ16 [189-197]	0	1014.57	0	189	High	4.23	402.2	80.3	80.3	5.95558e-05	0.000168776	0.000162813	0.000296824	0.00280341	0.0010853	0.0010755	0.00147275	R.LGTVPQFPR.V	[189-197]
	FALSE	High	[R].IEGNTLVIPR.[V]			1	2	1	E9PZ16	E9PZ16 [3254-3263]	0	1111.65	0	3254	High	11.24	621.4	288.6	288.6	5.81999e-12	6.73938e-13	0	0	2.7472e-10	2.73238e-11	0	0	R.IEGNTLVIPR.V	[3254-3263]
	FALSE	High	[R].IESSSSHVSEGQSLDLNCLVSGQTHPQISWHK.[R]	1xCarbamidomethyl [C18]		1	2	2	E9PZ16	E9PZ16 [2439-2470]	0	3547.69	0	2439	High	16.35	874.3	747.2	747.2	4.47877e-17	5.37421e-18	0	0	2.1141e-15	2.74246e-16	0	0	R.IESSSSHVSEGQSLDLNCLVSGQTHPQISWHK.R	[2439-2470]
	FALSE	High	[R].IESSSSHVAEGQTLDLNCVVPGQAQVTWR.[K]	1xCarbamidomethyl [C18]		1	2	3	E9PZ16	E9PZ16 [2155-2183]	0	3168.54	0	2155	High	9.55	623.8	372.2	372.2	2.7897e-10	2.07156e-11	0	0	1.31682e-08	9.07406e-10	0	0	R.IESSSSHVAEGQTLDLNCVVPGQAQVTWR.K	[2155-2183]
	FALSE	High	[R].LEPTVPEDSGR.[Y]			1	2	1	E9PZ16	E9PZ16 [3348-3358]	0	1199.59	0	3348	High	3.3	375.2	149.6	149.6	0.000505362	0.000168776	0.000148017	0.000277855	0.0232905	0.00220751	0.00220397	0.0027533	R.LEPTVPEDSGR.Y	[3348-3358]
	FALSE	High	[R].LENNMLMLPSVRPEDAGTYVCTATNR.[Q]	1xCarbamidomethyl [C21]		1	2	1	E9PZ16	E9PZ16 [3617-3642]	0	2952.4	0	3617	High	9.1	609.2	386.9	386.9	8.01254e-10	5.64074e-11	0	0	3.78214e-08	2.7749e-09	0	0	R.LENNMLMLPSVRPEDAGTYVCTATNR.Q	[3617-3642]
	FALSE	High	[R].IETSSPTVTEGQTLDLNCVVVGRPQATITWYK.[R]	1xCarbamidomethyl [C18]		1	2	2	E9PZ16	E9PZ16 [2632-2663]	0	3563.81	0	2632	High	20.6	1052.7	889.3	889.3	2.50374e-21	5.15038e-22	0	0	1.18183e-19	2.14295e-20	0	0	R.IETSSPTVTEGQTLDLNCVVVGRPQATITWYK.R	[2632-2663]
	FALSE	High	[R].IETSSSR.[V]			1	2	1	E9PZ16	E9PZ16 [2828-2834]	0	779.389	0	2828	High	2.35	378.5	80.1	80.1	0.00451042	0.00134481	0.00129803	0.00196367	0.175921	0.00917908	0.00917114	0.0114998	R.IETSSSR.V	[2828-2834]
	FALSE	High	[K].FSSGITGCIK.[N]	1xCarbamidomethyl [C8]		1	2	1	E9PZ16	E9PZ16 [4340-4349]	0	1069.53	0	4340	High	5.16	390.1	157.6	157.6	6.91876e-06	4.84355e-07	0	0	0.000326479	0.000251636	0.00024777	0.000334672	K.FSSGITGCIK.N	[4340-4349]
	FALSE	High	[R].GTPQDCQPCPCYGAPAAGQAAHTCFLDTDGHPTCDSCSPGHSGR.[H]	6xCarbamidomethyl [C6; C9; C11; C24; C34; C37]		1	2	3	E9PZ16	E9PZ16 [1201-1244]	0	4758.9	1	1201	High	12.59	728.1	591.5	591.5	2.59684e-13	3.17816e-14	0	0	1.22578e-11	1.32828e-12	0	0	R.GTPQDCQPCPCYGAPAAGQAAHTCFLDTDGHPTCDSCSPGHSGR.H	[1201-1244]
	FALSE	High	[R].GSLGTSGETCR.[C]	1xCarbamidomethyl [C10]		1	2	2	E9PZ16	E9PZ16 [883-893]	0	1124.5	0	883	High	6.77	544.5	309.8	309.8	1.7125e-07	1.17308e-08	0	0	8.08339e-06	5.13595e-07	0	0	R.GSLGTSGETCR.C	[883-893]
	FALSE	High	[R].GHTPTHPGTLNQR.[Q]			1	2	1	E9PZ16	E9PZ16 [648-660]	0	1415.71	0	648	High	5.89	377.7	245.1	245.1	1.27662e-06	9.29232e-08	0	0	6.02565e-05	4.70134e-06	0	0	R.GHTPTHPGTLNQR.Q	[648-660]
	FALSE	High	[R].GGSLPTHHQTHGSR.[L]			1	2	2	E9PZ16	E9PZ16 [2762-2775]	0	1471.71	0	2762	High	6.65	478.3	302.3	302.3	2.22138e-07	1.55985e-08	0	0	1.04854e-05	7.10182e-07	0	0	R.GGSLPTHHQTHGSR.L	[2762-2775]
	FALSE	High	[R].GGSLPAR.[H]			1	2	1	E9PZ16	E9PZ16 [2186-2192]; [2282-2288]; [2378-2384]; [2472-2478]	0	657.368	0	2378	High	1.07	307.5	14.8	14.8	0.0845425	0.00308778	0.00305944	0.00444265	0.814385	0.0816142	0.0816037	0.0996316	R.GGSLPAR.H; R.GGSLPAR.H; R.GGSLPAR.H; R.GGSLPAR.H	[2186-2192]; [2282-2288]; [2378-2384]; [2472-2478]
	FALSE	High	[R].GPSCQDCDTGYTR.[V]	2xCarbamidomethyl [C4; C7]		1	2	1	E9PZ16	E9PZ16 [1134-1146]	0	1516.58	0	1134	High	13.48	652.1	617	617	3.3162e-14	4.06233e-15	0	0	1.56534e-12	1.73361e-13	0	0	R.GPSCQDCDTGYTR.V	[1134-1146]
	FALSE	High	[R].GPSHVPSVSPPMR.[I]			1	2	3	E9PZ16	E9PZ16 [2619-2631]	0	1347.68	0	2619	High	5.27	402.5	140.4	140.4	5.41104e-06	3.78983e-07	0	0	0.000255351	1.86195e-05	0	0	R.GPSHVPSVSPPMR.I	[2619-2631]
FALSE	Master Protein	P11087	Collagen alpha-1(I) chain OS=Mus musculus GN=Col1a1 PE=1 SV=4	59	58	111	58	1	1453	137.9	5.85	58	516.21	0	0	3
	Checked	Confidence	Annotated Sequence	Modifications	Modifications in Master Proteins	# Protein Groups	# Proteins	# PSMs	Master Protein Accessions	Positions in Master Proteins	# Missed Cleavages	Theo. MH+ [Da]	Off by X	Position in Protein	Confidence (by Search Engine): A2 PMI-Byonic	|Log Prob| (by Search Engine): A2 PMI-Byonic	Byonic Score (by Search Engine): A2 PMI-Byonic	Delta Byonic Score (by Search Engine): A2 PMI-Byonic	Delta Mod Score (by Search Engine): A2 PMI-Byonic	PEP 2D (by Search Engine): A2 PMI-Byonic	q-Value 2D (by Search Engine): A2 PMI-Byonic	FDR 2D (by Search Engine): A2 PMI-Byonic	Peptide Group FDR 2D (by Search Engine): A2 PMI-Byonic	PEP 1D (by Search Engine): A2 PMI-Byonic	q-Value 1D (by Search Engine): A2 PMI-Byonic	FDR 1D (by Search Engine): A2 PMI-Byonic	Peptide Group FDR 1D (by Search Engine): A2 PMI-Byonic	Sequence in Protein	Positions in Protein	Peptide Group Modifications in Protein
	FALSE	High	[K].QGPSGSSGER.[G]			1	1	1	P11087	P11087 [974-983]	0	961.433	0	974	High	4.9	398.7	140.3	140.3	1.25092e-05	8.7032e-07	0	0	0.000590124	0.000251636	0.000236911	0.000321647	K.QGPSGSSGER.G	[974-983]
	FALSE	High	[K].NWYISPNPK.[E]			1	1	1	P11087	P11087 [1300-1308]	0	1118.56	0	1300	High	6.06	440.4	216.3	216.3	8.64935e-07	6.04048e-08	0	0	4.08257e-05	3.02196e-06	0	0	K.NWYISPNPK.E	[1300-1308]
	FALSE	High	[K].NSVAYMDQQTGNLK.[K]	1xOxidation [M6]		1	1	5	P11087	P11087 [1361-1374]	0	1584.73	0	1361	High	13.48	692.9	527.1	527.1	3.3162e-14	4.43303e-15	0	0	1.56534e-12	1.95145e-13	0	0	K.NSVAYMDQQTGNLK.K	[1361-1374]
	FALSE	High	[K].NSVAYMDQQTGNLK.[K]			1	1	3	P11087	P11087 [1361-1374]	0	1568.74	0	1361	High	14.34	712.1	541.9	541.9	4.62056e-15	8.97533e-16	0	0	2.18103e-13	4.55952e-14	0	0	K.NSVAYMDQQTGNLK.K	[1361-1374]
	FALSE	High	[R].PGPAGPPGAR.[G]			1	1	1	P11087	P11087 [554-563]	0	876.469	0	554	High	2.02	313	53.6	53.6	0.00962382	0.0016107	0.00160831	0.00207948	0.314018	0.0166049	0.0165701	0.0208426	R.PGPAGPPGAR.G	[554-563]
	FALSE	High	[K].PGEQGVPGDLGAPGPSGAR.[G]			1	1	1	P11087	P11087 [647-665]	0	1718.85	0	647	High	9.84	516.8	394.7	394.7	1.4547e-10	1.10867e-11	0	0	6.86658e-09	4.96312e-10	0	0	K.PGEQGVPGDLGAPGPSGAR.G	[647-665]
	FALSE	High	[K].SAGVSVPGPMGPSGPR.[G]			1	1	1	P11087	P11087 [161-176]	0	1452.73	0	161	High	10.47	592.5	327	327	3.39151e-11	2.54452e-12	0	0	1.60089e-09	8.33464e-11	0	0	K.SAGVSVPGPMGPSGPR.G	[161-176]
	FALSE	High	[K].SAGVSVPGPMGPSGPR.[G]	1xOxidation [M10]		1	1	3	P11087	P11087 [161-176]	0	1468.72	0	161	High	6.29	426.5	232	232	5.15331e-07	3.58616e-08	0	0	2.43244e-05	1.74023e-06	0	0	K.SAGVSVPGPMGPSGPR.G	[161-176]
	FALSE	High	[K].NGDRGETGPAGPAGPIGPAGAR.[G]			1	1	1	P11087	P11087 [1052-1073]	1	1974.97	0	1052	High	13.2	726.3	618.3	618.3	6.255e-14	1.15927e-14	0	0	2.95253e-12	5.80228e-13	0	0	K.NGDRGETGPAGPAGPIGPAGAR.G	[1052-1073]
	FALSE	High	[K].MCHSDWK.[S]	1xCarbamidomethyl [C2]; 1xOxidation [M1]		1	1	4	P11087	P11087 [1253-1259]	0	979.376	0	1253	High	5.75	392.9	392.9	392.9	1.76558e-06	1.29602e-07	0	0	8.33336e-05	6.51619e-06	0	0	K.MCHSDWK.S	[1253-1259]
	FALSE	High	[K].MCHSDWK.[S]	1xCarbamidomethyl [C2]		1	1	2	P11087	P11087 [1253-1259]	0	963.381	0	1253	High	2.35	245.2	175.2	175.2	0.00447205	0.00134481	0.00130107	0.00197141	0.174676	0.00902935	0.00902778	0.011309	K.MCHSDWK.S	[1253-1259]
	FALSE	High	[R].VGPPGPSGNAGPPGPPGPVGK.[E]			1	1	1	P11087	P11087 [872-892]	0	1792.93	0	872	High	11.2	587.9	485.3	485.3	6.36511e-12	7.15593e-13	0	0	3.00451e-10	2.96927e-11	0	0	R.VGPPGPSGNAGPPGPPGPVGK.E	[872-892]
	FALSE	High	[K].VYCNMETGQTCVFPTQPSVPQK.[N]	2xCarbamidomethyl [C3; C11]; 1xOxidation [M5]		1	1	1	P11087	P11087 [1278-1299]	0	2587.16	0	1278	High	8.11	560.6	365.8	365.8	7.695e-09	5.44965e-10	0	0	3.63225e-07	2.54448e-08	0	0	K.VYCNMETGQTCVFPTQPSVPQK.N	[1278-1299]
	FALSE	High	[K].SGEYWIDPNQGCNLDAIK.[V]	1xCarbamidomethyl [C12]		1	1	2	P11087	P11087 [1260-1277]	0	2079.94	0	1260	High	13.2	662.1	554.5	554.5	6.36511e-14	1.20813e-14	0	0	3.00451e-12	6.07408e-13	0	0	K.SGEYWIDPNQGCNLDAIK.V	[1260-1277]
	FALSE	High	[K].SLSQQIENIR.[S]			1	1	1	P11087	P11087 [1226-1235]	0	1187.64	0	1226	High	6.55	532.3	168.5	168.5	2.78915e-07	1.89378e-08	0	0	1.31654e-05	8.74332e-07	0	0	K.SLSQQIENIR.S	[1226-1235]
	FALSE	High	[K].TVIEYK.[T]			1	1	1	P11087	P11087 [1414-1419]	0	752.419	0	1414	High	1.63	370.4	34.2	34.2	0.0232169	0.00169944	0.00166251	0.00221239	0.527656	0.0267396	0.0267152	0.0334588	K.TVIEYK.T	[1414-1419]
	FALSE	High	[K].TGPPGPAGQDGR.[P]			1	1	2	P11087	P11087 [542-553]	0	1109.53	0	542	High	4.43	338	175.2	175.2	3.68509e-05	0.000168776	0.000167168	0.000303306	0.00173648	0.000664894	0.000660211	0.00090307	K.TGPPGPAGQDGR.P	[542-553]
	FALSE	High	[R].DLEVDTTLK.[S]			1	1	1	P11087	P11087 [1217-1225]	0	1033.54	0	1217	High	5.42	484.6	124	124	3.84293e-06	2.76652e-07	0	0	0.000181364	1.38076e-05	0	0	R.DLEVDTTLK.S	[1217-1225]
	FALSE	High	[K].DGEAGAQGAPGPAGPAGERGEQGPAGSPGFQGLPGPAGPPGEAGKPGEQGVPGDLGAPGPSGAR.[G]			1	1	4	P11087	P11087 [602-665]	1	5662.69	0	602	High	17.52	974.9	765.8	765.8	2.99455e-18	3.73763e-19	0	0	1.41351e-16	1.65315e-17	0	0	K.DGEAGAQGAPGPAGPAGERGEQGPAGSPGFQGLPGPAGPPGEAGKPGEQGVPGDLGAPGPSGAR.G	[602-665]
	FALSE	High	[K].DGEAGAQGAPGPAGPAGER.[G]			1	1	1	P11087	P11087 [602-620]	0	1664.76	0	602	High	14.2	741.4	631.8	631.8	6.36511e-15	1.29651e-15	0	0	3.00451e-13	6.55201e-14	0	0	K.DGEAGAQGAPGPAGPAGER.G	[602-620]
	FALSE	High	[R].DRDLEVDTTLK.[S]			1	1	4	P11087	P11087 [1215-1225]	1	1304.67	0	1215	High	3.55	437.9	158.5	158.5	0.00028038	0.000168776	0.000152509	0.000284333	0.0130572	0.00167154	0.00164035	0.00225289	R.DRDLEVDTTLK.S	[1215-1225]
	FALSE	High	[R].EGSPGAEGSPGR.[D]			1	1	1	P11087	P11087 [1004-1015]	0	1100.5	0	1004	High	14.34	737.4	464.8	464.8	4.6086e-15	7.96677e-16	0	0	2.17538e-13	3.98652e-14	0	0	R.EGSPGAEGSPGR.D	[1004-1015]
	FALSE	High	[R].EGECCAFCPEEYVSPNSEDVGVEGPK.[G]	3xCarbamidomethyl [C4; C5; C8]		1	1	2	P11087	P11087 [79-104]	0	2945.19	0	79	High	13.28	710.1	702.2	702.2	5.26173e-14	9.60401e-15	0	0	2.48368e-12	4.71381e-13	0	0	R.EGECCAFCPEEYVSPNSEDVGVEGPK.G	[79-104]
	FALSE	High	[K].ALLLQGSNEIELR.[G]			1	1	14	P11087	P11087 [1376-1388]	0	1455.82	0	1376	High	13.48	650.6	484.5	484.5	3.3162e-14	5.11195e-15	0	0	1.56534e-12	2.34709e-13	0	0	K.ALLLQGSNEIELR.G	[1376-1388]
	FALSE	High	[R].ADDANVVR.[D]			1	1	1	P11087	P11087 [1207-1214]	0	859.427	0	1207	High	4.41	457.6	93.3	93.3	3.91791e-05	0.000168776	0.000166417	0.000301841	0.00184599	0.00087604	0.000875848	0.00119832	R.ADDANVVR.D	[1207-1214]
	FALSE	High	[K].HVWFGESMTDGFPFEYGSEGSDPADVAIQLTFLR.[L]	1xOxidation [M8]		1	1	1	P11087	P11087 [1312-1345]	0	3821.74	0	1312	High	19.12	1004.1	794.7	794.7	7.53121e-20	1.32654e-20	0	0	3.55494e-18	6.13862e-19	0	0	K.HVWFGESMTDGFPFEYGSEGSDPADVAIQLTFLR.L	[1312-1345]
	FALSE	High	[R].GAPGDRGEAGPPGPAGFAGPPGADGQPGAK.[G]			1	1	1	P11087	P11087 [786-815]	1	2613.24	0	786	High	12.87	718.1	578.9	578.9	1.35552e-13	1.90059e-14	0	0	6.39841e-12	9.41965e-13	0	0	R.GAPGDRGEAGPPGPAGFAGPPGADGQPGAK.G	[786-815]
	FALSE	High	[K].GDAGPPGPAGPAGPPGPIGNVGAPGPK.[G]			1	1	2	P11087	P11087 [825-851]	0	2259.15	0	825	High	15.76	826.8	698.8	698.8	1.74925e-16	2.72358e-17	0	0	8.25694e-15	1.41837e-15	0	0	K.GDAGPPGPAGPAGPPGPIGNVGAPGPK.G	[825-851]
	FALSE	High	[R].FTYSTLVDGCTSHTGTWGK.[T]	1xCarbamidomethyl [C10]		1	1	2	P11087	P11087 [1395-1413]	0	2117.96	0	1395	High	11.7	621.8	466.6	466.6	1.98754e-12	2.33096e-13	0	0	9.38172e-11	1.04595e-11	0	0	R.FTYSTLVDGCTSHTGTWGK.T	[1395-1413]
	FALSE	High	[R].GAAGPPGATGFPGAAGR.[V]			1	1	2	P11087	P11087 [855-871]	0	1411.71	0	855	High	13.09	721.5	298.7	298.7	8.03822e-14	1.41221e-14	0	0	3.79426e-12	7.16829e-13	0	0	R.GAAGPPGATGFPGAAGR.V	[855-871]
	FALSE	High	[R].GEQGPAGSPGFQGLPGPAGPPGEAGKPGEQGVPGDLGAPGPSGAR.[G]			1	1	2	P11087	P11087 [621-665]	0	4016.95	0	621	High	25.63	1337.1	1085.7	1085.7	2.32379e-26	1.25885e-26	0	0	1.09689e-24	5.94212e-25	0	0	R.GEQGPAGSPGFQGLPGPAGPPGEAGKPGEQGVPGDLGAPGPSGAR.G	[621-665]
	FALSE	High	[R].GEQGPAGSPGFQGLPGPAGPPGEAGK.[P]			1	1	1	P11087	P11087 [621-646]	0	2317.12	0	621	High	12.9	689	506.3	506.3	1.25545e-13	1.85804e-14	0	0	5.92605e-12	9.1828e-13	0	0	R.GEQGPAGSPGFQGLPGPAGPPGEAGK.P	[621-646]
	FALSE	High	[R].GEPGPSGLPGPPGER.[G]			1	1	1	P11087	P11087 [462-476]	0	1403.69	0	462	High	8.9	544.3	256.9	256.9	1.25332e-09	9.87217e-11	0	0	5.916e-08	5.1482e-09	0	0	R.GEPGPSGLPGPPGER.G	[462-476]
	FALSE	High	[R].GEPGPPGPAGAAGPAGNPGADGQPGAK.[G]			1	1	2	P11087	P11087 [360-386]	0	2252.07	0	360	High	15.76	818.8	687.9	687.9	1.74925e-16	2.67385e-17	0	0	8.25694e-15	1.38889e-15	0	0	R.GEPGPPGPAGAAGPAGNPGADGQPGAK.G	[360-386]
	FALSE	High	[K].GEPGATGVQGPPGPAGEEGK.[R]			1	1	3	P11087	P11087 [438-457]	0	1791.85	0	438	High	15.34	774.5	627.9	627.9	4.56828e-16	5.96047e-17	0	0	2.15635e-14	3.00584e-15	0	0	K.GEPGATGVQGPPGPAGEEGK.R	[438-457]
	FALSE	High	[K].GETGEQGDR.[G]			1	1	1	P11087	P11087 [1086-1094]	0	948.402	0	1086	High	3.85	405.2	160.7	160.7	0.000141121	0.000168776	0.000156006	0.000287604	0.00661612	0.00167154	0.0016632	0.00228115	K.GETGEQGDR.G	[1086-1094]
	FALSE	High	[R].GETGPAGPAGPIGPAGAR.[G]			1	1	1	P11087	P11087 [1056-1073]	0	1532.78	0	1056	High	16.34	842.6	636.9	636.9	4.56828e-17	5.92138e-18	0	0	2.15635e-15	3.0826e-16	0	0	R.GETGPAGPAGPIGPAGAR.G	[1056-1073]
	FALSE	High	[R].GETGPAGRPGEVGPPGPPGPAGEK.[G]			1	1	2	P11087	P11087 [900-923]	0	2168.07	0	900	High	16.24	809.1	636.9	636.9	5.79322e-17	1.04494e-17	0	0	2.73456e-15	5.59622e-16	0	0	R.GETGPAGRPGEVGPPGPPGPAGEK.G	[900-923]
	FALSE	High	[K].GDTGAPGAPGSQGAPGLQGMPGER.[G]	1xOxidation [M20]		1	1	1	P11087	P11087 [699-722]	0	2181	0	699	High	1.33	224.3	119.4	119.4	0.0466858	0.00265252	0.00262228	0.00381437	0.697345	0.0439903	0.0439654	0.0538282	K.GDTGAPGAPGSQGAPGLQGMPGER.G	[699-722]
	FALSE	High	[K].GDRGETGPAGPPGAPGAPGAPGPVGPAGK.[N]			1	1	2	P11087	P11087 [1023-1051]	1	2449.22	0	1023	High	16.01	850.9	633.2	633.2	9.72862e-17	1.57335e-17	0	0	4.59218e-15	8.09252e-16	0	0	K.GDRGETGPAGPPGAPGAPGAPGPVGPAGK.N	[1023-1051]
	FALSE	High	[K].GDTGAPGAPGSQGAPGLQGMPGER.[G]			1	1	1	P11087	P11087 [699-722]	0	2165	0	699	High	15	797.4	578.1	578.1	1.01125e-15	1.77619e-16	0	0	4.77338e-14	9.23867e-15	0	0	K.GDTGAPGAPGSQGAPGLQGMPGER.G	[699-722]
	FALSE	High	[K].GEAGPSGPPGPTGAR.[G]			1	1	1	P11087	P11087 [771-785]	0	1307.63	0	771	High	14.34	703	429.9	429.9	4.62056e-15	8.51078e-16	0	0	2.18103e-13	4.29644e-14	0	0	K.GEAGPSGPPGPTGAR.G	[771-785]
	FALSE	High	[R].GEAGPPGPAGFAGPPGADGQPGAK.[G]			1	1	1	P11087	P11087 [792-815]	0	2059.98	0	792	High	4.13	356.3	243.2	243.2	7.34133e-05	0.000168776	0.000160488	0.00029274	0.00345349	0.00128068	0.00127253	0.00174165	R.GEAGPPGPAGFAGPPGADGQPGAK.G	[792-815]
	FALSE	High	[R].GRPGPPGTAGAR.[G]			1	1	3	P11087	P11087 [300-311]	0	1093.59	0	300	High	2.54	328.4	147	147	0.00291488	0.00123001	0.00122283	0.00180785	0.12105	0.00575887	0.00571323	0.00713558	R.GRPGPPGTAGAR.G	[300-311]
	FALSE	High	[K].GSPGEAGRPGEAGLPGAK.[G]			1	1	2	P11087	P11087 [510-527]	0	1607.81	0	510	High	8.14	451.8	381.7	381.7	7.28268e-09	5.19019e-10	0	0	3.43762e-07	2.43686e-08	0	0	K.GSPGEAGRPGEAGLPGAK.G	[510-527]
	FALSE	High	[K].GSPGADGPAGSPGTPGPQGIAGQR.[G]			1	1	1	P11087	P11087 [924-947]	0	2089.01	0	924	High	12.99	709.7	561.1	561.1	1.03379e-13	1.67205e-14	0	0	4.87978e-12	8.40318e-13	0	0	K.GSPGADGPAGSPGTPGPQGIAGQR.G	[924-947]
	FALSE	High	[R].GSEGPQGVR.[G]			1	1	1	P11087	P11087 [351-359]	0	886.438	0	351	High	4.19	433.5	137.6	137.6	6.41325e-05	0.000168776	0.000161865	0.000295247	0.00301821	0.0010853	0.00107066	0.00146499	R.GSEGPQGVR.G	[351-359]
	FALSE	High	[R].GVQGPPGPAGPR.[G]			1	1	1	P11087	P11087 [675-686]	0	1089.58	0	675	High	8.56	479.3	299.1	299.1	2.77345e-09	2.29044e-10	0	0	1.30914e-07	1.21636e-08	0	0	R.GVQGPPGPAGPR.G	[675-686]
	FALSE	High	[R].GVVGLPGQR.[G]			1	1	1	P11087	P11087 [948-956]	0	882.516	0	948	High	5.16	396.9	199.6	199.6	6.94421e-06	4.89214e-07	0	0	0.00032768	0.000251636	0.000247463	0.000334225	R.GVVGLPGQR.G	[948-956]
	FALSE	High	[R].GFSGLDGAK.[G]			1	1	1	P11087	P11087 [258-266]	0	851.426	0	258	High	0.97	270.5	39.2	39.2	0.107233	0.00378993	0.00377562	0.00539676	0.850777	0.0886656	0.088643	0.108173	R.GFSGLDGAK.G	[258-266]
	FALSE	High	[R].GFPGLPGPSGEPGK.[Q]			1	1	1	P11087	P11087 [960-973]	0	1296.66	0	960	High	6.81	451.1	294.5	294.5	1.53903e-07	1.07114e-08	0	0	7.26458e-06	4.683e-07	0	0	R.GFPGLPGPSGEPGK.Q	[960-973]
	FALSE	High	[R].GFPGADGVAGPK.[G]			1	1	1	P11087	P11087 [483-494]	0	1072.54	0	483	High	2.47	306.4	166.6	166.6	0.00336639	0.00134481	0.00133941	0.00203459	0.137278	0.00654426	0.00650524	0.007998	R.GFPGADGVAGPK.G	[483-494]
	FALSE	High	[R].GFSGLQGPPGSPGSPGEQGPSGASGPAGPR.[G]			1	1	2	P11087	P11087 [1101-1130]	0	2647.25	0	1101	High	19.9	1002.1	890.1	890.1	1.25545e-20	2.62996e-21	0	0	5.92605e-19	1.01273e-19	0	0	R.GFSGLQGPPGSPGSPGEQGPSGASGPAGPR.G	[1101-1130]
	FALSE	High	[R].GPPGSAGSPGK.[D]			1	1	1	P11087	P11087 [1131-1141]	0	911.458	0	1131	High	4.33	364.4	176	176	4.71856e-05	0.000168776	0.000164718	0.000299401	0.0022224	0.00087604	0.00086881	0.00118906	R.GPPGSAGSPGK.D	[1131-1141]
	FALSE	High	[R].GPPGPQGAR.[G]			1	1	1	P11087	P11087 [234-242]	0	836.437	0	234	High	1.33	287.8	8	8	0.0471915	0.00265252	0.00261097	0.00379507	0.70015	0.0477931	0.0477864	0.0588915	R.GPPGPQGAR.G	[234-242]
	FALSE	High	[R].GPPGPMGPPGLAGPPGESGR.[E]	1xOxidation [M6]		1	1	1	P11087	P11087 [984-1003]	0	1800.87	0	984	High	12.34	606.9	421.3	421.3	4.56828e-13	5.89122e-14	0	0	2.15635e-11	2.45808e-12	0	0	R.GPPGPMGPPGLAGPPGESGR.E	[984-1003]
	FALSE	High	[R].GPPGPMGPPGLAGPPGESGR.[E]			1	1	1	P11087	P11087 [984-1003]	0	1784.87	0	984	High	11.2	594.7	471.3	471.3	6.36511e-12	7.21748e-13	0	0	3.00451e-10	3.00691e-11	0	0	R.GPPGPMGPPGLAGPPGESGR.E	[984-1003]
	FALSE	High	[R].GQAGVMGFPGPK.[G]	1xOxidation [M6]		1	1	1	P11087	P11087 [564-575]	0	1161.57	0	564	High	6.19	496.1	175.7	175.7	6.48971e-07	4.45779e-08	0	0	3.06323e-05	2.19329e-06	0	0	R.GQAGVMGFPGPK.G	[564-575]
	FALSE	High	[R].GPSGPQGPSGPPGPK.[G]			1	1	1	P11087	P11087 [405-419]	0	1316.66	0	405	High	16.48	833	526.7	526.7	3.3162e-17	3.60231e-18	0	0	1.56534e-15	1.73308e-16	0	0	R.GPSGPQGPSGPPGPK.G	[405-419]
	FALSE	High	[R].GPVGPPGR.[D]			1	1	1	P11087	P11087 [114-121]	0	736.41	0	114	High	2.5	326.3	88.6	88.6	0.00314352	0.00123001	0.00121261	0.00179257	0.129343	0.00620778	0.0061897	0.00755477	R.GPVGPPGR.D	[114-121]
	FALSE	High	[R].GLTGPIGPPGPAGAPGDK.[G]			1	1	1	P11087	P11087 [753-770]	0	1558.82	0	753	High	16.34	845.4	661.5	661.5	4.56828e-17	6.4539e-18	0	0	2.15635e-15	3.41066e-16	0	0	R.GLTGPIGPPGPAGAPGDK.G	[753-770]
	FALSE	High	[R].GPAGPQGPR.[G]			1	1	1	P11087	P11087 [1074-1082]	0	836.437	0	1074	High	2.36	360.4	6	6	0.0043914	0.00134481	0.00130548	0.00197971	0.172048	0.00876117	0.00872144	0.0108801	R.GPAGPQGPR.G	[1074-1082]
	FALSE	High	[K].GNSGEPGAPGNK.[G]			1	1	2	P11087	P11087 [420-431]	0	1084.5	0	420	High	5.39	442.7	191.4	191.4	4.02874e-06	2.88908e-07	0	0	0.000190132	1.42982e-05	0	0	K.GNSGEPGAPGNK.G	[420-431]
FALSE	Master Protein	Q80YQ1	Thrombospondin 1 OS=Mus musculus GN=Thbs1 PE=1 SV=1	63	59	120	59	1	1171	129.6	4.94	59	476.56	0	0	3
	Checked	Confidence	Annotated Sequence	Modifications	Modifications in Master Proteins	# Protein Groups	# Proteins	# PSMs	Master Protein Accessions	Positions in Master Proteins	# Missed Cleavages	Theo. MH+ [Da]	Off by X	Position in Protein	Confidence (by Search Engine): A2 PMI-Byonic	|Log Prob| (by Search Engine): A2 PMI-Byonic	Byonic Score (by Search Engine): A2 PMI-Byonic	Delta Byonic Score (by Search Engine): A2 PMI-Byonic	Delta Mod Score (by Search Engine): A2 PMI-Byonic	PEP 2D (by Search Engine): A2 PMI-Byonic	q-Value 2D (by Search Engine): A2 PMI-Byonic	FDR 2D (by Search Engine): A2 PMI-Byonic	Peptide Group FDR 2D (by Search Engine): A2 PMI-Byonic	PEP 1D (by Search Engine): A2 PMI-Byonic	q-Value 1D (by Search Engine): A2 PMI-Byonic	FDR 1D (by Search Engine): A2 PMI-Byonic	Peptide Group FDR 1D (by Search Engine): A2 PMI-Byonic	Sequence in Protein	Positions in Protein	Peptide Group Modifications in Protein
	FALSE	High	[K].PRNPCTDGTHDCNK.[N]	2xCarbamidomethyl [C5; C12]		1	1	2	Q80YQ1	Q80YQ1 [647-660]	1	1671.7	0	647	High	7.14	493.3	425.3	425.3	7.3015e-08	4.8634e-09	0	0	3.4465e-06	2.01212e-07	0	0	K.PRNPCTDGTHDCNK.N	[647-660]
	FALSE	High	[R].QFQMIPLDPK.[G]	1xOxidation [M4]		1	1	4	Q80YQ1	Q80YQ1 [960-969]	0	1232.63	0	960	High	7.68	552	272.9	272.9	2.06654e-08	1.2247e-09	0	0	9.7546e-07	5.61469e-08	0	0	R.QFQMIPLDPK.G	[960-969]
	FALSE	High	[R].QFQMIPLDPK.[G]			1	1	1	Q80YQ1	Q80YQ1 [960-969]	0	1216.64	0	960	High	10.12	620	329	329	7.65428e-11	5.94536e-12	0	0	3.61303e-09	2.28687e-10	0	0	R.QFQMIPLDPK.G	[960-969]
	FALSE	High	[K].NTDPGYNCLPCPPR.[F]	2xCarbamidomethyl [C8; C11]		1	1	2	Q80YQ1	Q80YQ1 [611-624]	0	1660.72	0	611	High	11.48	583.4	431.3	431.3	3.3162e-12	3.77183e-13	0	0	1.56534e-10	1.41669e-11	0	0	K.NTDPGYNCLPCPPR.F	[611-624]
	FALSE	High	[K].RPPLCFHNGVQYK.[N]	1xCarbamidomethyl [C5]		1	1	2	Q80YQ1	Q80YQ1 [315-327]	0	1615.82	0	315	High	7.16	476.9	351.5	351.5	6.84546e-08	4.64913e-09	0	0	3.23123e-06	1.92061e-07	0	0	K.RPPLCFHNGVQYK.N	[315-327]
	FALSE	High	[R].SCDSLNNR.[C]	1xCarbamidomethyl [C2]		1	1	2	Q80YQ1	Q80YQ1 [406-413]	0	965.411	0	406	High	2.42	296.2	152.4	152.4	0.0037855	0.00134481	0.00132714	0.00201715	0.151822	0.00785714	0.00784733	0.00963677	R.SCDSLNNR.C	[406-413]
	FALSE	High	[K].QQVVSVEEALLATGQWK.[S]			1	1	1	Q80YQ1	Q80YQ1 [138-154]	0	1886	0	138	High	15.1	750.7	545.8	545.8	7.97427e-16	1.55178e-16	0	0	3.76407e-14	8.14955e-15	0	0	K.QQVVSVEEALLATGQWK.S	[138-154]
	FALSE	High	[K].QVTQSYWDTNPTR.[A]			1	1	1	Q80YQ1	Q80YQ1 [1043-1055]	0	1595.74	0	1043	High	15.34	794.6	589.7	589.7	4.62056e-16	8.28955e-17	0	0	2.18103e-14	4.37651e-15	0	0	K.QVTQSYWDTNPTR.A	[1043-1055]
	FALSE	High	[K].IMADSGPIYDK.[T]	1xOxidation [M2]		1	1	4	Q80YQ1	Q80YQ1 [1132-1142]	0	1225.58	0	1132	High	5.36	482.8	118.2	118.2	4.38268e-06	3.15644e-07	0	0	0.000206832	1.57121e-05	0	0	K.IMADSGPIYDK.T	[1132-1142]
	FALSE	High	[K].IMADSGPIYDK.[T]			1	1	2	Q80YQ1	Q80YQ1 [1132-1142]	0	1209.58	0	1132	High	9.1	590.8	387	387	8.01006e-10	5.61272e-11	0	0	3.78097e-08	2.75737e-09	0	0	K.IMADSGPIYDK.T	[1132-1142]
	FALSE	High	[K].IPDDRDNCPFHYNPAQYDYDRDDVGDR.[C]	1xCarbamidomethyl [C8]		1	1	1	Q80YQ1	Q80YQ1 [748-774]	2	3328.4	0	748	High	3.44	442.9	326.9	326.9	0.000364824	0.000168776	0.000150218	0.000280584	0.0169229	0.00183337	0.00182334	0.00250417	K.IPDDRDNCPFHYNPAQYDYDRDDVGDR.C	[748-774]
	FALSE	High	[R].NALWHTGNTPGQVR.[T]			1	1	1	Q80YQ1	Q80YQ1 [1079-1092]	0	1550.78	0	1079	High	12.08	601	381.4	381.4	8.26542e-13	1.34585e-13	0	0	3.90151e-11	6.40029e-12	0	0	R.NALWHTGNTPGQVR.T	[1079-1092]
	FALSE	High	[K].NGEGDACAVDIDGDGILNER.[D]	1xCarbamidomethyl [C7]		1	1	1	Q80YQ1	Q80YQ1 [792-811]	0	2089.91	0	792	High	12.34	614.1	504.2	504.2	4.56828e-13	6.14427e-14	0	0	2.15635e-11	2.60852e-12	0	0	K.NGEGDACAVDIDGDGILNER.D	[792-811]
	FALSE	High	[R].NPCTDGTHDCNK.[N]	2xCarbamidomethyl [C3; C10]		1	1	4	Q80YQ1	Q80YQ1 [649-660]	0	1418.54	0	649	High	8.08	504.9	504.9	504.9	8.27658e-09	5.7052e-10	0	0	3.90677e-07	2.67357e-08	0	0	R.NPCTDGTHDCNK.N	[649-660]
	FALSE	High	[K].NNEEWTVDSCTECHCQNSVTICK.[K]	4xCarbamidomethyl [C10; C13; C15; C22]		1	1	3	Q80YQ1	Q80YQ1 [328-350]	0	2871.14	0	328	High	13.09	696	696	696	8.07187e-14	1.46532e-14	0	0	3.81014e-12	7.46093e-13	0	0	K.NNEEWTVDSCTECHCQNSVTICK.K	[328-350]
	FALSE	High	[R].LVPNPDQK.[D]			1	1	1	Q80YQ1	Q80YQ1 [913-920]	0	910.499	0	913	High	2.26	312.6	45.3	45.3	0.00547936	0.00142469	0.001397	0.0019084	0.206177	0.0117194	0.0117135	0.0145732	R.LVPNPDQK.D	[913-920]
	FALSE	High	[K].MESAELDVPIQSIFTR.[D]	1xOxidation [M1]		1	1	1	Q80YQ1	Q80YQ1 [174-189]	0	1851.92	0	174	High	14.24	713.7	474.8	474.8	5.78868e-15	1.06814e-15	0	0	2.73242e-13	5.44556e-14	0	0	K.MESAELDVPIQSIFTR.D	[174-189]
	FALSE	High	[K].MESAELDVPIQSIFTR.[D]			1	1	2	Q80YQ1	Q80YQ1 [174-189]	0	1835.92	0	174	High	15.48	756.8	621.2	621.2	3.3162e-16	4.89267e-17	0	0	1.56534e-14	2.42356e-15	0	0	K.MESAELDVPIQSIFTR.D	[174-189]
	FALSE	High	[K].YECRDS.[-]	1xCarbamidomethyl [C3]		1	1	1	Q80YQ1	Q80YQ1 [1166-1171]	1	829.314	0	1166	High	2.22	346.7	152.9	152.9	0.0060301	0.00142469	0.00138994	0.00189484	0.222392	0.0129439	0.0129418	0.0162583	K.YECRDS.-	[1166-1171]
	FALSE	High	[K].YECR.[D]	1xCarbamidomethyl [C3]		1	1	3	Q80YQ1	Q80YQ1 [1166-1169]	0	627.256	0	1166	High	0.89	288.9	27.1	27.1	0.128951	0.00437287	0.00437007	0.00635804	0.875246	0.0918522	0.0918174	0.111875	K.YECR.D	[1166-1169]
	FALSE	High	[R].VVMYEGK.[K]	1xOxidation [M3]		1	1	6	Q80YQ1	Q80YQ1 [1124-1130]	0	841.412	0	1124	High	1.97	323.3	91.3	91.3	0.0107653	0.0016107	0.0015947	0.00205997	0.338941	0.0186246	0.0186158	0.0232609	R.VVMYEGK.K	[1124-1130]
	FALSE	High	[R].VVMYEGK.[K]			1	1	1	Q80YQ1	Q80YQ1 [1124-1130]	0	825.418	0	1124	High	2.12	311.8	56.9	56.9	0.00756799	0.00142469	0.00137689	0.00187529	0.264365	0.0144215	0.014405	0.0183051	R.VVMYEGK.K	[1124-1130]
	FALSE	High	[K].VTEENRELVSELK.[R]			1	1	1	Q80YQ1	Q80YQ1 [302-314]	1	1545.81	0	302	High	2	267.7	89.5	89.5	0.0100888	0.0016107	0.00160375	0.00207325	0.324377	0.0174679	0.0174651	0.0216479	K.VTEENRELVSELK.R	[302-314]
	FALSE	High	[K].SITLFVQEDR.[A]			1	1	4	Q80YQ1	Q80YQ1 [155-164]	0	1207.63	0	155	High	9.06	554.8	301	301	8.67384e-10	6.34553e-11	0	0	4.09429e-08	3.1783e-09	0	0	K.SITLFVQEDR.A	[155-164]
	FALSE	High	[K].TRGTLLAVER.[K]			1	1	1	Q80YQ1	Q80YQ1 [100-109]	1	1115.65	0	100	High	4.72	471	164.1	164.1	1.89931e-05	1.31666e-06	0	0	0.000895731	0.000251636	0.000230203	0.00031348	K.TRGTLLAVER.K	[100-109]
	FALSE	High	[R].TIVTTLQDSIRK.[V]			1	1	2	Q80YQ1	Q80YQ1 [290-301]	1	1374.8	0	290	High	3.46	342.5	182.3	182.3	0.000348828	0.000168776	0.000150693	0.000281611	0.0161929	0.00183337	0.00182927	0.00251326	R.TIVTTLQDSIRK.V	[290-301]
	FALSE	High	[R].TIVTTLQDSIR.[K]			1	1	1	Q80YQ1	Q80YQ1 [290-300]	0	1246.7	0	290	High	13.34	673.2	411.6	411.6	4.6086e-14	8.27122e-15	0	0	2.17538e-12	4.00981e-13	0	0	R.TIVTTLQDSIR.K	[290-300]
	FALSE	High	[R].TLWHDPR.[H]			1	1	1	Q80YQ1	Q80YQ1 [1093-1099]	0	924.469	0	1093	High	1.34	264	78.9	78.9	0.0462359	0.00265252	0.0026361	0.00383713	0.694815	0.0417504	0.0417444	0.0511107	R.TLWHDPR.H	[1093-1099]
	FALSE	High	[R].TCHIQECDK.[R]	2xCarbamidomethyl [C2; C7]		1	1	2	Q80YQ1	Q80YQ1 [423-431]	0	1190.49	0	423	High	6.39	534.5	213.8	213.8	4.10342e-07	2.91596e-08	0	0	1.93689e-05	1.39518e-06	0	0	R.TCHIQECDK.R	[423-431]
	FALSE	High	[K].TGYIR.[V]			1	1	1	Q80YQ1	Q80YQ1 [1119-1123]	0	609.335	0	1119	High	1.35	354.9	40.1	40.1	0.0443465	0.00265252	0.00264916	0.00386018	0.685279	0.0396699	0.0396355	0.0489982	K.TGYIR.V	[1119-1123]
	FALSE	High	[R].DTDMDGVGDQCDNCPLEHNPDQLDSDSDLIGDTCDNNQDIDEDGHQNNLDNCPYVPNANQADHDK.[D]	4xCarbamidomethyl [C11; C14; C34; C52]; 1xOxidation [M4]		1	1	3	Q80YQ1	Q80YQ1 [824-888]	0	7399.91	-1	824	High	16.01	958.9	650.8	650.8	9.81408e-17	1.60376e-17	0	0	4.63251e-15	8.27546e-16	0	0	R.DTDMDGVGDQCDNCPLEHNPDQLDSDSDLIGDTCDNNQDIDEDGHQNNLDNCPYVPNANQADHDK.D	[824-888]
	FALSE	High	[R].DTDMDGVGDQCDNCPLEHNPDQLDSDSDLIGDTCDNNQDIDEDGHQNNLDNCPYVPNANQADHDK.[D]	4xCarbamidomethyl [C11; C14; C34; C52]		1	1	2	Q80YQ1	Q80YQ1 [824-888]	0	7383.91	-1	824	High	18.32	1042.6	687.2	687.2	4.82371e-19	6.42317e-20	0	0	2.27692e-17	2.72245e-18	0	0	R.DTDMDGVGDQCDNCPLEHNPDQLDSDSDLIGDTCDNNQDIDEDGHQNNLDNCPYVPNANQADHDK.D	[824-888]
	FALSE	High	[K].DLQAICGLSCDELSSMVLELK.[G]	2xCarbamidomethyl [C6; C10]		1	1	1	Q80YQ1	Q80YQ1 [266-286]	0	2381.14	0	266	High	16.34	837.2	696	696	4.56828e-17	7.80662e-18	0	0	2.15635e-15	4.23113e-16	0	0	K.DLQAICGLSCDELSSMVLELK.G	[266-286]
	FALSE	High	[K].DGKGDACDHDDDNDGIPDDRDNCR.[L]	2xCarbamidomethyl [C7; C23]		1	1	2	Q80YQ1	Q80YQ1 [889-912]	2	2747.03	0	889	High	15.77	905.1	905.1	905.1	1.68859e-16	2.62379e-17	0	0	7.97059e-15	1.35916e-15	0	0	K.DGKGDACDHDDDNDGIPDDRDNCR.L	[889-912]
	FALSE	High	[K].DGIGDACDDDDDNDK.[I]	1xCarbamidomethyl [C7]		1	1	1	Q80YQ1	Q80YQ1 [733-747]	0	1639.57	0	733	High	12.34	636.8	539.3	539.3	4.62056e-13	7.54632e-14	0	0	2.18103e-11	3.43377e-12	0	0	K.DGIGDACDDDDDNDK.I	[733-747]
	FALSE	High	[R].DLASVAR.[L]			1	1	2	Q80YQ1	Q80YQ1 [190-196]	0	731.405	0	190	High	4.48	508.4	99.9	99.9	3.34943e-05	0.000168776	0.00016835	0.000305157	0.00157856	0.000664894	0.000664452	0.00090854	R.DLASVAR.L	[190-196]
	FALSE	High	[K].DSDGDGRGDACK.[D]	1xCarbamidomethyl [C11]		1	1	2	Q80YQ1	Q80YQ1 [921-932]	1	1252.49	0	921	High	4.88	478.3	187.1	187.1	1.31386e-05	9.1127e-07	0	0	0.000619797	0.000251636	0.000236128	0.000320616	K.DSDGDGRGDACK.D	[921-932]
	FALSE	High	[K].DNTGQIFSVVSNGK.[A]			1	1	1	Q80YQ1	Q80YQ1 [111-124]	0	1465.73	0	111	High	11.28	633.8	407.7	407.7	5.21747e-12	6.251e-13	0	0	2.46279e-10	2.561e-11	0	0	K.DNTGQIFSVVSNGK.A	[111-124]
	FALSE	High	[R].DNCQYVYNVDQR.[D]	1xCarbamidomethyl [C3]		1	1	1	Q80YQ1	Q80YQ1 [812-823]	0	1573.67	0	812	High	9.21	505.5	405.9	405.9	6.15063e-10	3.85095e-11	0	0	2.90327e-08	1.77721e-09	0	0	R.DNCQYVYNVDQR.D	[812-823]
	FALSE	High	[K].DNCPNLPNSGQEDYDK.[D]	1xCarbamidomethyl [C3]		1	1	2	Q80YQ1	Q80YQ1 [717-732]	0	1865.76	0	717	High	12.48	623.3	527.4	527.4	3.3162e-13	4.08148e-14	0	0	1.56534e-11	1.58438e-12	0	0	K.DNCPNLPNSGQEDYDK.D	[717-732]
	FALSE	High	[K].EVPDACFNHNGEHR.[C]	1xCarbamidomethyl [C6]		1	1	1	Q80YQ1	Q80YQ1 [595-608]	0	1681.71	0	595	High	8.68	550.4	550.4	550.4	2.07834e-09	1.70049e-10	0	0	9.81031e-08	9.06523e-09	0	0	K.EVPDACFNHNGEHR.C	[595-608]
	FALSE	High	[K].DFTAYR.[W]			1	1	1	Q80YQ1	Q80YQ1 [1105-1110]	0	772.362	0	1105	High	1.56	314.5	96.5	96.5	0.0274285	0.001772	0.0017672	0.00241175	0.569853	0.0290811	0.029068	0.0362887	K.DFTAYR.W	[1105-1110]
	FALSE	High	[R].AQGYSGLSVK.[V]			1	1	1	Q80YQ1	Q80YQ1 [1056-1065]	0	1009.53	0	1056	High	4.04	337.9	134	134	9.06858e-05	0.000168776	0.000158983	0.000290951	0.0042626	0.00128068	0.00126263	0.0017306	R.AQGYSGLSVK.V	[1056-1065]
	FALSE	High	[R].AQLYIDCDK.[M]	1xCarbamidomethyl [C7]		1	1	1	Q80YQ1	Q80YQ1 [165-173]	0	1125.52	0	165	High	3.35	305.2	161.8	161.8	0.000448033	0.000168776	0.000148987	0.000279018	0.0207028	0.00201857	0.00201288	0.00276625	R.AQLYIDCDK.M	[165-173]
	FALSE	High	[K].AGTLDLSLSLPGK.[Q]			1	1	1	Q80YQ1	Q80YQ1 [125-137]	0	1271.72	0	125	High	14.48	730.2	452.3	452.3	3.3162e-15	5.36992e-16	0	0	1.56534e-13	2.59258e-14	0	0	K.AGTLDLSLSLPGK.Q	[125-137]
	FALSE	High	[K].CNYLGHYSDPMYR.[C]	1xCarbamidomethyl [C1]		1	1	1	Q80YQ1	Q80YQ1 [664-676]	0	1675.7	0	664	High	7.32	448.7	364.4	364.4	4.79217e-08	3.07458e-09	0	0	2.26203e-06	1.30164e-07	0	0	K.CNYLGHYSDPMYR.C	[664-676]
	FALSE	High	[K].CNYLGHYSDPMYR.[C]	1xCarbamidomethyl [C1]; 1xOxidation [M11]		1	1	3	Q80YQ1	Q80YQ1 [664-676]	0	1691.69	0	664	High	11.84	648.4	575.4	575.4	1.44279e-12	1.77453e-13	0	0	6.81038e-11	8.52271e-12	0	0	K.CNYLGHYSDPMYR.C	[664-676]
	FALSE	High	[K].DDFDHDNVPDIDDICPENFDISETDFR.[Q]	1xCarbamidomethyl [C15]		1	1	3	Q80YQ1	Q80YQ1 [933-959]	0	3255.33	0	933	High	16.9	870.2	870.2	870.2	1.25545e-17	1.72341e-18	0	0	5.92605e-16	6.79979e-17	0	0	K.DDFDHDNVPDIDDICPENFDISETDFR.Q	[933-959]
	FALSE	High	[K].DCVGDVTENQVCNK.[Q]	2xCarbamidomethyl [C2; C12]		1	1	1	Q80YQ1	Q80YQ1 [531-544]	0	1637.69	0	531	High	13.48	684.7	548.2	548.2	3.3162e-14	4.32282e-15	0	0	1.56534e-12	1.88681e-13	0	0	K.DCVGDVTENQVCNK.Q	[531-544]
	FALSE	High	[R].CEGSSVQTR.[T]	1xCarbamidomethyl [C1]		1	1	2	Q80YQ1	Q80YQ1 [414-422]	0	1023.45	0	414	High	7.36	579.5	275.4	275.4	4.37387e-08	2.72764e-09	0	0	2.06458e-06	1.15089e-07	0	0	R.CEGSSVQTR.T	[414-422]
	FALSE	High	[R].CDNCPYNHNPDQADTDK.[N]	2xCarbamidomethyl [C1; C4]		1	1	2	Q80YQ1	Q80YQ1 [775-791]	0	2063.78	0	775	High	14.8	770.5	770.5	770.5	1.58646e-15	2.23639e-16	0	0	7.48854e-14	1.09904e-14	0	0	R.CDNCPYNHNPDQADTDK.N	[775-791]
	FALSE	High	[K].CGACPPGYSGNGIQCK.[D]	3xCarbamidomethyl [C1; C4; C15]		1	1	1	Q80YQ1	Q80YQ1 [573-588]	0	1725.71	0	573	High	12.34	617.4	490.3	490.3	4.62056e-13	7.63506e-14	0	0	2.18103e-11	3.48553e-12	0	0	K.CGACPPGYSGNGIQCK.D	[573-588]
	FALSE	High	[R].LCNSPSPQMNGK.[P]	1xCarbamidomethyl [C2]; 1xOxidation [M9]		1	1	2	Q80YQ1	Q80YQ1 [462-473]	0	1348.6	0	462	High	10.05	568	403.9	403.9	8.82348e-11	7.33306e-12	0	0	4.16493e-09	3.11091e-10	0	0	R.LCNSPSPQMNGK.P	[462-473]
	FALSE	High	[R].LCNSPSPQMNGK.[P]	1xCarbamidomethyl [C2]		1	1	3	Q80YQ1	Q80YQ1 [462-473]	0	1332.6	0	462	High	9.17	572.3	340.6	340.6	6.77707e-10	4.43153e-11	0	0	3.19896e-08	2.09946e-09	0	0	R.LCNSPSPQMNGK.P	[462-473]
	FALSE	High	[R].LCNNPTPQFGGK.[D]	1xCarbamidomethyl [C2]		1	1	2	Q80YQ1	Q80YQ1 [519-530]	0	1332.64	0	519	High	6.2	475.9	237.5	237.5	6.25782e-07	4.363e-08	0	0	2.95378e-05	2.15933e-06	0	0	R.LCNNPTPQFGGK.D	[519-530]
	FALSE	High	[R].IENANLIPAVPDDK.[F]			1	1	2	Q80YQ1	Q80YQ1 [61-74]	0	1508.8	0	61	High	8.96	522.7	270.4	270.4	1.0995e-09	8.41835e-11	0	0	5.18995e-08	4.3218e-09	0	0	R.IENANLIPAVPDDK.F	[61-74]
	FALSE	High	[K].GDACDHDDDNDGIPDDRDNCR.[L]	2xCarbamidomethyl [C4; C20]		1	1	2	Q80YQ1	Q80YQ1 [892-912]	1	2446.89	0	892	High	13.05	705.6	705.6	705.6	8.82327e-14	1.59856e-14	0	0	4.16482e-12	8.0818e-13	0	0	K.GDACDHDDDNDGIPDDRDNCR.L	[892-912]
	FALSE	High	[R].FVFGTTPEDILR.[N]			1	1	2	Q80YQ1	Q80YQ1 [217-228]	0	1394.73	0	217	High	13.09	696	408.9	408.9	8.04466e-14	1.4322e-14	0	0	3.7973e-12	7.27857e-13	0	0	R.FVFGTTPEDILR.N	[217-228]
	FALSE	High	[R].FYVVMWK.[Q]	1xOxidation [M5]		1	1	1	Q80YQ1	Q80YQ1 [1036-1042]	0	988.496	0	1036	High	1.55	290.8	50.3	50.3	0.0284021	0.00188169	0.00187815	0.0026178	0.578706	0.0309708	0.0309524	0.038029	R.FYVVMWK.Q	[1036-1042]
	FALSE	High	[R].FYVVMWK.[Q]			1	1	1	Q80YQ1	Q80YQ1 [1036-1042]	0	972.501	0	1036	High	2.38	326.5	110.3	110.3	0.0042145	0.00134481	0.00131596	0.001998	0.166225	0.00833333	0.00828924	0.0102639	R.FYVVMWK.Q	[1036-1042]
	FALSE	High	[K].GDVNDNFQGVLQNVR.[F]			1	1	1	Q80YQ1	Q80YQ1 [202-216]	0	1674.82	0	202	High	8.75	484	352.1	352.1	1.78794e-09	1.49445e-10	0	0	8.43956e-08	8.02689e-09	0	0	K.GDVNDNFQGVLQNVR.F	[202-216]
	FALSE	High	[R].FTGSQPFGR.[G]			1	1	1	Q80YQ1	Q80YQ1 [625-633]	0	996.49	0	625	High	5.98	487.3	182.5	182.5	1.05789e-06	7.81196e-08	0	0	4.99326e-05	3.97888e-06	0	0	R.FTGSQPFGR.G	[625-633]
	FALSE	High	[K].FQDLLDAVWADK.[G]			1	1	1	Q80YQ1	Q80YQ1 [75-86]	0	1420.71	0	75	High	11.31	642.6	356.7	356.7	4.93201e-12	6.05295e-13	0	0	2.32805e-10	2.4395e-11	0	0	K.FQDLLDAVWADK.G	[75-86]
	FALSE	High	[R].GTLLAVERK.[D]			1	1	2	Q80YQ1	Q80YQ1 [102-110]	1	986.599	0	102	High	6.26	486.7	149.4	149.4	5.54312e-07	3.87169e-08	0	0	2.61644e-05	1.89739e-06	0	0	R.GTLLAVERK.D	[102-110]
	FALSE	High	[R].GTLLAVER.[K]			1	1	1	Q80YQ1	Q80YQ1 [102-109]	0	858.504	0	102	High	5.98	566.7	136.5	136.5	1.04803e-06	7.74822e-08	0	0	4.94675e-05	3.95253e-06	0	0	R.GTLLAVER.K	[102-109]
	FALSE	High	[R].GVEHAMANK.[Q]	1xOxidation [M6]		1	1	3	Q80YQ1	Q80YQ1 [634-642]	0	972.457	0	634	High	3.96	388.9	148.5	148.5	0.000110269	0.000168776	0.000157629	0.000288934	0.0051779	0.00146658	0.00146352	0.00200516	R.GVEHAMANK.Q	[634-642]
	FALSE	High	[R].GVEHAMANK.[Q]			1	1	1	Q80YQ1	Q80YQ1 [634-642]	0	956.462	0	634	High	4.78	417.6	222.1	222.1	1.64262e-05	1.15236e-06	0	0	0.000774768	0.000251636	0.000232396	0.000316656	R.GVEHAMANK.Q	[634-642]
	FALSE	High	[K].GQDLSSPAFR.[I]			1	1	1	Q80YQ1	Q80YQ1 [51-60]	0	1077.53	0	51	High	6.69	527	197.9	197.9	2.03846e-07	1.42401e-08	0	0	9.62198e-06	6.45623e-07	0	0	K.GQDLSSPAFR.I	[51-60]
FALSE	Master Protein	Q8BTM8	Filamin-A OS=Mus musculus GN=Flna PE=1 SV=5	36	70	101	70	1	2647	281	6.04	70	440.85	0	0	3
	Checked	Confidence	Annotated Sequence	Modifications	Modifications in Master Proteins	# Protein Groups	# Proteins	# PSMs	Master Protein Accessions	Positions in Master Proteins	# Missed Cleavages	Theo. MH+ [Da]	Off by X	Position in Protein	Confidence (by Search Engine): A2 PMI-Byonic	|Log Prob| (by Search Engine): A2 PMI-Byonic	Byonic Score (by Search Engine): A2 PMI-Byonic	Delta Byonic Score (by Search Engine): A2 PMI-Byonic	Delta Mod Score (by Search Engine): A2 PMI-Byonic	PEP 2D (by Search Engine): A2 PMI-Byonic	q-Value 2D (by Search Engine): A2 PMI-Byonic	FDR 2D (by Search Engine): A2 PMI-Byonic	Peptide Group FDR 2D (by Search Engine): A2 PMI-Byonic	PEP 1D (by Search Engine): A2 PMI-Byonic	q-Value 1D (by Search Engine): A2 PMI-Byonic	FDR 1D (by Search Engine): A2 PMI-Byonic	Peptide Group FDR 1D (by Search Engine): A2 PMI-Byonic	Sequence in Protein	Positions in Protein	Peptide Group Modifications in Protein
	FALSE	High	[K].PTHFTVNAK.[T]			1	1	2	Q8BTM8	Q8BTM8 [892-900]	0	1014.54	0	892	High	3.98	374	111.5	111.5	0.000104808	0.000168776	0.000157928	0.000289101	0.00492289	0.00146658	0.00146505	0.00200631	K.PTHFTVNAK.T	[892-900]
	FALSE	High	[K].PAEFTVDAK.[H]			1	1	1	Q8BTM8	Q8BTM8 [692-700]	0	977.494	0	692	High	7.02	501.3	213.1	213.1	9.56342e-08	6.71819e-09	0	0	4.51417e-06	2.82771e-07	0	0	K.PAEFTVDAK.H	[692-700]
	FALSE	High	[K].RIANLQTDLSDGLR.[L]			1	1	2	Q8BTM8	Q8BTM8 [63-76]	1	1571.85	0	63	High	4.67	354.3	175.2	175.2	2.15471e-05	1.50138e-06	0	0	0.00101606	0.000251636	0.00022779	0.000310655	K.RIANLQTDLSDGLR.L	[63-76]
	FALSE	High	[R].SAGQGEVLVYVEDPAGHQEEAK.[V]			1	1	2	Q8BTM8	Q8BTM8 [310-331]	0	2313.1	0	310	High	12.7	661.3	550.4	550.4	2.01186e-13	2.51446e-14	0	0	9.49654e-12	1.15157e-12	0	0	R.SAGQGEVLVYVEDPAGHQEEAK.V	[310-331]
	FALSE	High	[K].RAEFTVETR.[S]			1	1	1	Q8BTM8	Q8BTM8 [301-309]	1	1108.57	0	301	High	5.41	463.7	185.9	185.9	3.89088e-06	2.78782e-07	0	0	0.000183627	1.39392e-05	0	0	K.RAEFTVETR.S	[301-309]
	FALSE	High	[R].LSPFMADIR.[E]	1xOxidation [M5]		1	1	1	Q8BTM8	Q8BTM8 [656-664]	0	1065.54	0	656	High	2.39	335.5	58.9	58.9	0.00403853	0.00134481	0.00132153	0.00200702	0.160371	0.00817051	0.00816471	0.0100762	R.LSPFMADIR.E	[656-664]
	FALSE	High	[K].LQVEPAVDTSGVQCYGPGIEGQGVFR.[E]	1xCarbamidomethyl [C14]		1	1	3	Q8BTM8	Q8BTM8 [1247-1272]	0	2763.34	0	1247	High	15.9	814.4	662	662	1.25545e-16	1.86062e-17	0	0	5.92605e-15	9.59753e-16	0	0	K.LQVEPAVDTSGVQCYGPGIEGQGVFR.E	[1247-1272]
	FALSE	High	[K].IQQNTFTR.[W]			1	1	1	Q8BTM8	Q8BTM8 [44-51]	0	1007.53	0	44	High	3.13	446.1	96.8	96.8	0.000733362	0.000440205	0.000437382	0.000823723	0.0334492	0.00277723	0.00277283	0.00326708	K.IQQNTFTR.W	[44-51]
	FALSE	High	[R].LTVSSLQESGLK.[V]			1	1	1	Q8BTM8	Q8BTM8 [2335-2346]	0	1261.7	0	2335	High	13.19	676.7	398.9	398.9	6.42129e-14	1.27234e-14	0	0	3.03103e-12	6.42974e-13	0	0	R.LTVSSLQESGLK.V	[2335-2346]
	FALSE	High	[K].LPQLPITNFSR.[D]			1	1	1	Q8BTM8	Q8BTM8 [180-190]	0	1285.73	0	180	High	9.1	568.2	285.6	285.6	7.99724e-10	5.55667e-11	0	0	3.77492e-08	2.72228e-09	0	0	K.LPQLPITNFSR.D	[180-190]
	FALSE	High	[K].IVSPSGAAVPCK.[V]	1xCarbamidomethyl [C11]		1	1	1	Q8BTM8	Q8BTM8 [1008-1019]	0	1185.63	0	1008	High	7.65	540.6	282.5	282.5	2.25072e-08	1.30312e-09	0	0	1.0624e-06	5.9158e-08	0	0	K.IVSPSGAAVPCK.V	[1008-1019]
	FALSE	High	[R].LVSNHSLHETSSVFVDSLTK.[V]			1	1	1	Q8BTM8	Q8BTM8 [2521-2540]	0	2200.12	0	2521	High	4.92	433.5	282.1	282.1	1.20743e-05	8.24695e-07	0	0	0.000569618	0.000251636	0.000237869	0.000322893	R.LVSNHSLHETSSVFVDSLTK.V	[2521-2540]
	FALSE	High	[K].MDCQECPEGYR.[V]	2xCarbamidomethyl [C3; C6]		1	1	2	Q8BTM8	Q8BTM8 [2474-2484]	0	1444.53	0	2474	High	6.73	428.5	322.1	322.1	1.85214e-07	1.24382e-08	0	0	8.74255e-06	5.42776e-07	0	0	K.MDCQECPEGYR.V	[2474-2484]
	FALSE	High	[K].VLPTHDASK.[V]			1	1	1	Q8BTM8	Q8BTM8 [1539-1547]	0	967.521	0	1539	High	6.61	466.8	250.4	250.4	2.46051e-07	1.68848e-08	0	0	1.16141e-05	7.75068e-07	0	0	K.VLPTHDASK.V	[1539-1547]
	FALSE	High	[R].VQVQDNEGCSVEATVK.[D]	1xCarbamidomethyl [C9]		1	1	1	Q8BTM8	Q8BTM8 [709-724]	0	1762.83	0	709	High	13.48	665.3	548.3	548.3	3.3162e-14	4.39639e-15	0	0	1.56534e-12	1.92997e-13	0	0	R.VQVQDNEGCSVEATVK.D	[709-724]
	FALSE	High	[K].VPVHDVTDASK.[V]			1	1	1	Q8BTM8	Q8BTM8 [1440-1450]	0	1167.6	0	1440	High	10.25	592.1	363.5	363.5	5.65874e-11	4.19557e-12	0	0	2.67108e-09	1.47406e-10	0	0	K.VPVHDVTDASK.V	[1440-1450]
	FALSE	High	[R].VNVGAGSHPNK.[V]			1	1	2	Q8BTM8	Q8BTM8 [761-771]	0	1079.56	0	761	High	9.91	589.8	357.2	357.2	1.22927e-10	9.61214e-12	0	0	5.80251e-09	4.19875e-10	0	0	R.VNVGAGSHPNK.V	[761-771]
	FALSE	High	[K].VEPSHDASK.[V]			1	1	1	Q8BTM8	Q8BTM8 [866-874]	0	969.464	0	866	High	2.58	377.3	136.1	136.1	0.00264222	0.00112092	0.00110041	0.00156904	0.110956	0.00534964	0.00524443	0.00671835	K.VEPSHDASK.V	[866-874]
	FALSE	High	[K].VEPGLGADNSVVR.[F]			1	1	1	Q8BTM8	Q8BTM8 [1020-1032]	0	1312.69	0	1020	High	6.03	374.2	210.3	210.3	9.29422e-07	6.5401e-08	0	0	4.38693e-05	3.26386e-06	0	0	K.VEPGLGADNSVVR.F	[1020-1032]
	FALSE	High	[K].VATVPQHATSGPGPADVSK.[V]			1	1	1	Q8BTM8	Q8BTM8 [2541-2559]	0	1818.93	0	2541	High	12.2	620.1	489	489	6.36511e-13	1.02145e-13	0	0	3.00451e-11	4.74871e-12	0	0	K.VATVPQHATSGPGPADVSK.V	[2541-2559]
	FALSE	High	[K].VGTECGNQK.[V]	1xCarbamidomethyl [C5]		1	1	1	Q8BTM8	Q8BTM8 [570-578]	0	992.447	0	570	High	4.33	452.5	145.3	145.3	4.63536e-05	0.000168776	0.000165016	0.00029994	0.0021833	0.00087604	0.000869754	0.00119083	K.VGTECGNQK.V	[570-578]
	FALSE	High	[K].VHSPSGALEECYVTEIDQDK.[Y]	1xCarbamidomethyl [C11]		1	1	2	Q8BTM8	Q8BTM8 [2368-2387]	0	2277.03	0	2368	High	7.56	574.3	340.3	340.3	2.78588e-08	1.5664e-09	0	0	1.31501e-06	7.18548e-08	0	0	K.VHSPSGALEECYVTEIDQDK.Y	[2368-2387]
	FALSE	High	[R].VHGPGIQSGTTNKPNK.[F]			1	1	2	Q8BTM8	Q8BTM8 [1360-1375]	0	1634.86	0	1360	High	3.66	333.8	192.1	192.1	0.000219093	0.000168776	0.000153633	0.00028547	0.0102327	0.00167154	0.00164813	0.00226308	R.VHGPGIQSGTTNKPNK.F	[1360-1375]
	FALSE	High	[R].VHGPGIQSGTTNK.[P]			1	1	2	Q8BTM8	Q8BTM8 [1360-1372]	0	1295.67	0	1360	High	3.92	348.4	167.5	167.5	0.000120904	0.000168776	0.000157134	0.0002886	0.00567412	0.00167154	0.00167015	0.00228898	R.VHGPGIQSGTTNK.P	[1360-1372]
	FALSE	High	[K].VEYTPYEEGVHSVDVTYDGSPVPSSPFQVPVTEGCDPSR.[V]	1xCarbamidomethyl [C35]		1	1	2	Q8BTM8	Q8BTM8 [1319-1357]	0	4282.94	0	1319	High	17.36	930.3	668.7	668.7	4.34433e-18	5.20114e-19	0	0	2.05064e-16	2.31153e-17	0	0	K.VEYTPYEEGVHSVDVTYDGSPVPSSPFQVPVTEGCDPSR.V	[1319-1357]
	FALSE	High	[K].YGGQPVPNFPSK.[L]			1	1	2	Q8BTM8	Q8BTM8 [1235-1246]	0	1290.65	0	1235	High	5.65	403.9	226.7	226.7	2.21463e-06	1.61599e-07	0	0	0.000104526	8.02671e-06	0	0	K.YGGQPVPNFPSK.L	[1235-1246]
	FALSE	High	[R].YTILIK.[Y]			1	1	1	Q8BTM8	Q8BTM8 [1616-1621]	0	750.476	0	1616	High	2.01	368.7	73.7	73.7	0.00977369	0.0016107	0.00160652	0.00207708	0.317382	0.0168729	0.0168702	0.0212672	R.YTILIK.Y	[1616-1621]
	FALSE	High	[R].YWPQEAGEYAVHVLCNSEDIR.[L]	1xCarbamidomethyl [C15]		1	1	2	Q8BTM8	Q8BTM8 [635-655]	0	2536.16	0	635	High	8.61	558.8	517.1	517.1	2.46153e-09	2.04695e-10	0	0	1.16191e-07	1.08356e-08	0	0	R.YWPQEAGEYAVHVLCNSEDIR.L	[635-655]
	FALSE	High	[K].YIPVQQGPVGVNVTYGGDHIPK.[S]			1	1	2	Q8BTM8	Q8BTM8 [937-958]	0	2338.22	0	937	High	8.19	534.1	380	380	6.45522e-09	4.78908e-10	0	0	3.04704e-07	2.28673e-08	0	0	K.YIPVQQGPVGVNVTYGGDHIPK.S	[937-958]
	FALSE	High	[R].VTYTPMAPGSYLISIK.[Y]	1xOxidation [M6]		1	1	1	Q8BTM8	Q8BTM8 [2485-2500]	0	1756.92	0	2485	High	8.35	428.8	324.2	324.2	4.46001e-09	3.49035e-10	0	0	2.10525e-07	1.70182e-08	0	0	R.VTYTPMAPGSYLISIK.Y	[2485-2500]
	FALSE	High	[R].VTYTPMAPGSYLISIK.[Y]			1	1	1	Q8BTM8	Q8BTM8 [2485-2500]	0	1740.92	0	2485	High	13.48	675.7	501.5	501.5	3.3162e-14	5.42247e-15	0	0	1.56534e-12	2.52664e-13	0	0	R.VTYTPMAPGSYLISIK.Y	[2485-2500]
	FALSE	High	[K].VTVLFAGQHIAK.[S]			1	1	2	Q8BTM8	Q8BTM8 [356-367]	0	1283.75	0	356	High	9.18	579.3	300.2	300.2	6.60974e-10	4.3596e-11	0	0	3.11998e-08	2.05417e-09	0	0	K.VTVLFAGQHIAK.S	[356-367]
	FALSE	High	[K].VTVK.[G]			1	1	1	Q8BTM8	Q8BTM8 [517-520]	0	446.297	0	517	High	0.62	215.5	215.5	215.5	0.240896	0.0095723	0.00956548	0.0145901	0.937423	0.108696	0.108656	0.13265	K.VTVK.G	[517-520]
	FALSE	High	[K].VTAQGPGLEPSGNIANK.[T]			1	1	1	Q8BTM8	Q8BTM8 [384-400]	0	1652.86	0	384	High	16.34	808.5	540.4	540.4	4.56828e-17	6.10048e-18	0	0	2.15635e-15	3.19326e-16	0	0	K.VTAQGPGLEPSGNIANK.T	[384-400]
	FALSE	High	[K].SPFSVGVSPSLDLSK.[I]			1	1	1	Q8BTM8	Q8BTM8 [959-973]	0	1519.8	0	959	High	14.48	722.2	424.3	424.3	3.3162e-15	5.31564e-16	0	0	1.56534e-13	2.56096e-14	0	0	K.SPFSVGVSPSLDLSK.I	[959-973]
	FALSE	High	[K].SPFEVYVDK.[S]			1	1	2	Q8BTM8	Q8BTM8 [368-376]	0	1083.54	0	368	High	6.13	479.5	207.5	207.5	7.32929e-07	5.23575e-08	0	0	3.45951e-05	2.58216e-06	0	0	K.SPFEVYVDK.S	[368-376]
	FALSE	High	[R].SPFEVK.[V]			1	1	2	Q8BTM8	Q8BTM8 [564-569]	0	706.377	0	564	High	1.81	328.5	40.6	40.6	0.0153373	0.00169944	0.00168695	0.00224266	0.423099	0.023227	0.0232234	0.0290041	R.SPFEVK.V	[564-569]
	FALSE	High	[R].SPYTVTVGQACNPAACR.[A]	2xCarbamidomethyl [C11; C16]		1	1	1	Q8BTM8	Q8BTM8 [468-484]	0	1851.85	0	468	High	14.34	740.6	576.5	576.5	4.56828e-15	6.91446e-16	0	0	2.15635e-13	3.38137e-14	0	0	R.SPYTVTVGQACNPAACR.A	[468-484]
	FALSE	High	[R].TPCEEILVK.[H]	1xCarbamidomethyl [C3]		1	1	1	Q8BTM8	Q8BTM8 [2599-2607]	0	1088.57	0	2599	High	2.6	380.5	58.1	58.1	0.00252332	0.00112092	0.0011088	0.0015827	0.106482	0.00534964	0.00529801	0.00677966	R.TPCEEILVK.H	[2599-2607]
	FALSE	High	[R].TFSVWYVPEVTGTHK.[V]			1	1	1	Q8BTM8	Q8BTM8 [341-355]	0	1750.88	0	341	High	14.08	716.3	529.2	529.2	8.26542e-15	1.73688e-15	0	0	3.90151e-13	8.73664e-14	0	0	R.TFSVWYVPEVTGTHK.V	[341-355]
	FALSE	High	[K].THEAEIVEGENHTYCIR.[F]	1xCarbamidomethyl [C15]		1	1	1	Q8BTM8	Q8BTM8 [2185-2201]	0	2057.93	0	2185	High	7.62	489.7	403.5	403.5	2.37886e-08	1.38588e-09	0	0	1.12289e-06	6.27434e-08	0	0	K.THEAEIVEGENHTYCIR.F	[2185-2201]
	FALSE	High	[R].TGVELGK.[P]			1	1	1	Q8BTM8	Q8BTM8 [885-891]	0	703.398	0	885	High	3.33	444.8	87.9	87.9	0.000469701	0.000168776	0.000148588	0.000278474	0.0216825	0.00201857	0.00200924	0.00276091	R.TGVELGK.P	[885-891]
	FALSE	High	[R].DVDIIDHHDNTYTVK.[Y]			1	1	2	Q8BTM8	Q8BTM8 [922-936]	0	1784.84	0	922	High	6.6	429.3	342.5	342.5	2.49472e-07	1.69978e-08	0	0	1.17756e-05	7.82214e-07	0	0	R.DVDIIDHHDNTYTVK.Y	[922-936]
	FALSE	High	[K].DGSCGVAYVVQEPGDYEVSVK.[F]	1xCarbamidomethyl [C4]		1	1	3	Q8BTM8	Q8BTM8 [2290-2310]	0	2258.03	0	2290	High	13.34	659.2	496.7	496.7	4.56828e-14	7.12663e-15	0	0	2.15635e-12	3.35536e-13	0	0	K.DGSCGVAYVVQEPGDYEVSVK.F	[2290-2310]
	FALSE	High	[K].DQEFTVK.[S]			1	1	1	Q8BTM8	Q8BTM8 [988-994]	0	866.425	0	988	High	2.56	373.3	81.7	81.7	0.00278058	0.00123001	0.00122951	0.00181771	0.116107	0.00575887	0.00575353	0.00717949	K.DQEFTVK.S	[988-994]
	FALSE	High	[K].ETGEHLVHVK.[K]			1	1	1	Q8BTM8	Q8BTM8 [2015-2024]	0	1148.61	0	2015	High	5.2	490.4	183.8	183.8	6.29765e-06	4.30919e-07	0	0	0.000297179	0.000251636	0.000250063	0.000337496	K.ETGEHLVHVK.K	[2015-2024]
	FALSE	High	[R].ALTQTGGPHVK.[A]			1	1	1	Q8BTM8	Q8BTM8 [1284-1294]	0	1108.61	0	1284	High	10.68	635.3	300.2	300.2	2.09281e-11	1.59343e-12	0	0	9.87863e-10	6.44222e-11	0	0	R.ALTQTGGPHVK.A	[1284-1294]
	FALSE	High	[R].ALGALVDSCAPGLCPDWDSWDASK.[P]	2xCarbamidomethyl [C9; C14]		1	1	1	Q8BTM8	Q8BTM8 [197-220]	0	2591.15	0	197	High	12.09	637.8	467.7	467.7	8.07187e-13	1.28893e-13	0	0	3.81014e-11	6.12789e-12	0	0	R.ALGALVDSCAPGLCPDWDSWDASK.P	[197-220]
	FALSE	High	[R].ANLPQSFQVDTSK.[A]			1	1	1	Q8BTM8	Q8BTM8 [1465-1477]	0	1434.72	0	1465	High	9.19	567.7	335.7	335.7	6.49329e-10	4.24173e-11	0	0	3.06501e-08	2.00956e-09	0	0	R.ANLPQSFQVDTSK.A	[1465-1477]
	FALSE	High	[K].AHVAPCFDASK.[V]	1xCarbamidomethyl [C6]		1	1	1	Q8BTM8	Q8BTM8 [1152-1162]	0	1202.56	0	1152	High	4.95	383.2	198.2	198.2	1.10976e-05	7.73646e-07	0	0	0.000523566	0.000251636	0.000239063	0.000324254	K.AHVAPCFDASK.V	[1152-1162]
	FALSE	High	[R].AGGPGLER.[A]			1	1	1	Q8BTM8	Q8BTM8 [2243-2250]	0	756.4	0	2243	High	3.18	417.6	118.6	118.6	0.000663874	0.000440205	0.00043956	0.00082713	0.0303753	0.00259016	0.00258449	0.00327958	R.AGGPGLER.A	[2243-2250]
	FALSE	High	[K].AEISFEDRK.[D]			1	1	1	Q8BTM8	Q8BTM8 [2281-2289]	1	1094.55	0	2281	High	1.68	285.8	79.7	79.7	0.0206585	0.00169944	0.00166925	0.00222222	0.497998	0.0256254	0.0256137	0.0319462	K.AEISFEDRK.D	[2281-2289]
	FALSE	High	[K].AEGPGLNR.[T]			1	1	2	Q8BTM8	Q8BTM8 [877-884]	0	813.421	0	877	High	3.08	372	82.5	82.5	0.000837186	0.000582072	0.000580383	0.00109409	0.0380063	0.00296795	0.00295683	0.00352686	K.AEGPGLNR.T	[877-884]
	FALSE	High	[R].CSYQPTMEGVHTVHVTFAGVPIPR.[S]	1xCarbamidomethyl [C1]		1	1	1	Q8BTM8	Q8BTM8 [444-467]	0	2683.31	0	444	High	15.84	810.8	624.5	624.5	1.44392e-16	2.17574e-17	0	0	6.81572e-15	1.1476e-15	0	0	R.CSYQPTMEGVHTVHVTFAGVPIPR.S	[444-467]
	FALSE	High	[K].DAGEGLLAVQITDPEGK.[P]			1	1	1	Q8BTM8	Q8BTM8 [1574-1590]	0	1712.87	0	1574	High	2.53	240.8	136.9	136.9	0.00295102	0.00123001	0.001221	0.00180599	0.122372	0.00589753	0.00588776	0.00738289	K.DAGEGLLAVQITDPEGK.P	[1574-1590]
	FALSE	High	[R].AWGPGLEGGIVGK.[S]			1	1	1	Q8BTM8	Q8BTM8 [581-593]	0	1240.67	0	581	High	6.4	410.9	212.3	212.3	3.93998e-07	2.83748e-08	0	0	1.85974e-05	1.35682e-06	0	0	R.AWGPGLEGGIVGK.S	[581-593]
	FALSE	High	[R].AYGPGIEPTGNMVK.[K]	1xOxidation [M12]		1	1	3	Q8BTM8	Q8BTM8 [286-299]	0	1449.7	0	286	High	9.19	566.5	332.7	332.7	6.49329e-10	4.21843e-11	0	0	3.06501e-08	1.99488e-09	0	0	R.AYGPGIEPTGNMVK.K	[286-299]
	FALSE	High	[R].AYGPGIEPTGNMVK.[K]			1	1	1	Q8BTM8	Q8BTM8 [286-299]	0	1433.71	0	286	High	5.9	396.2	218.1	218.1	1.27226e-06	9.24166e-08	0	0	6.00508e-05	4.66992e-06	0	0	R.AYGPGIEPTGNMVK.K	[286-299]
	FALSE	High	[K].HTAMVSWGGVSIPNSPFR.[V]			1	1	2	Q8BTM8	Q8BTM8 [743-760]	0	1942.96	0	743	High	13.16	713.5	574.2	574.2	6.91702e-14	1.29445e-14	0	0	3.26502e-12	6.55197e-13	0	0	K.HTAMVSWGGVSIPNSPFR.V	[743-760]
	FALSE	High	[K].LKPGAPLRPK.[L]			1	1	2	Q8BTM8	Q8BTM8 [269-278]	0	1076.69	0	269	High	4.19	314.7	227.1	227.1	6.47181e-05	0.000168776	0.000161786	0.000294985	0.00304568	0.0010853	0.00106975	0.00146327	K.LKPGAPLRPK.L	[269-278]
	FALSE	High	[R].LIALLEVLSQK.[K]			1	1	1	Q8BTM8	Q8BTM8 [77-87]	0	1226.77	0	77	High	13.09	667.1	427.4	427.4	8.04466e-14	1.45208e-14	0	0	3.7973e-12	7.38807e-13	0	0	R.LIALLEVLSQK.K	[77-87]
	FALSE	High	[K].LDVQFSGLAK.[G]			1	1	1	Q8BTM8	Q8BTM8 [907-916]	0	1077.59	0	907	High	5.45	475.1	127.8	127.8	3.51024e-06	2.52467e-07	0	0	0.000165666	1.26354e-05	0	0	K.LDVQFSGLAK.G	[907-916]
	FALSE	High	[K].IECDDKGDGSCDVR.[Y]	2xCarbamidomethyl [C3; C11]		1	1	1	Q8BTM8	Q8BTM8 [621-634]	1	1625.65	0	621	High	3.95	301.8	301.8	301.8	0.000111277	0.000168776	0.000157555	0.00028885	0.00522493	0.00146658	0.0014629	0.00200458	K.IECDDKGDGSCDVR.Y	[621-634]
	FALSE	High	[K].GDGSCDVR.[Y]	1xCarbamidomethyl [C5]		1	1	1	Q8BTM8	Q8BTM8 [627-634]	0	865.347	0	627	High	4.69	450.3	180.5	180.5	2.05224e-05	1.43978e-06	0	0	0.000967789	0.000251636	0.000228571	0.000311429	K.GDGSCDVR.Y	[627-634]
	FALSE	High	[R].GAGTGGLGLAVEGPSEAK.[M]			1	1	1	Q8BTM8	Q8BTM8 [1382-1399]	0	1570.81	0	1382	High	16.34	837.3	578.7	578.7	4.56828e-17	6.27798e-18	0	0	2.15635e-15	3.30261e-16	0	0	R.GAGTGGLGLAVEGPSEAK.M	[1382-1399]
	FALSE	High	[K].GAGSGELK.[V]			1	1	2	Q8BTM8	Q8BTM8 [509-516]	0	718.373	0	509	High	4.26	466.3	143.8	143.8	5.50251e-05	0.000168776	0.000163319	0.000297442	0.00259069	0.0010853	0.00107805	0.0014758	K.GAGSGELK.V	[509-516]
	FALSE	High	[R].FVPREEGPYEVEVTYDGVPVPGSPFPLEAVAPTK.[P]			1	1	1	Q8BTM8	Q8BTM8 [1033-1066]	1	3672.85	0	1033	High	13.24	833.3	493.8	493.8	5.77464e-14	9.80046e-15	0	0	2.72579e-12	4.79742e-13	0	0	R.FVPREEGPYEVEVTYDGVPVPGSPFPLEAVAPTK.P	[1033-1066]
	FALSE	High	[K].GEYTLVVK.[W]			1	1	1	Q8BTM8	Q8BTM8 [2624-2631]	0	908.509	0	2624	High	1.33	306.3	29.7	29.7	0.0462527	0.00265252	0.0026358	0.00383632	0.69491	0.0418878	0.0418698	0.051277	K.GEYTLVVK.W	[2624-2631]
	FALSE	High	[R].GDSTYR.[C]			1	1	1	Q8BTM8	Q8BTM8 [438-443]	0	698.31	0	438	High	1.21	328.7	40.6	40.6	0.0622504	0.00289468	0.00289275	0.0043299	0.758702	0.0640043	0.0639957	0.0791843	R.GDSTYR.C	[438-443]
	FALSE	High	[K].FNEEHIPDSPFVVPVASPSGDAR.[R]			1	1	2	Q8BTM8	Q8BTM8 [2311-2333]	0	2467.19	0	2311	High	9.66	592.5	448.3	448.3	2.16877e-10	1.55568e-11	0	0	1.02372e-08	7.12572e-10	0	0	K.FNEEHIPDSPFVVPVASPSGDAR.R	[2311-2333]
	FALSE	High	[K].GTVEPQLEAR.[G]			1	1	1	Q8BTM8	Q8BTM8 [428-437]	0	1099.57	0	428	High	8.71	597.3	333	333	1.9546e-09	1.63115e-10	0	0	9.22625e-08	8.71833e-09	0	0	K.GTVEPQLEAR.G	[428-437]
	FALSE	High	[K].GQHVPGSPFQFTVGPLGEGGAHK.[V]			1	1	3	Q8BTM8	Q8BTM8 [2218-2240]	0	2304.15	0	2218	High	11.84	622.3	402.3	402.3	1.44392e-12	1.8242e-13	0	0	6.81572e-11	8.8072e-12	0	0	K.GQHVPGSPFQFTVGPLGEGGAHK.V	[2218-2240]
FALSE	Master Protein	P26039	Talin-1 OS=Mus musculus GN=Tln1 PE=1 SV=2	33	63	85	62	1	2541	269.7	6.18	63	433.03	0	0	3
	Checked	Confidence	Annotated Sequence	Modifications	Modifications in Master Proteins	# Protein Groups	# Proteins	# PSMs	Master Protein Accessions	Positions in Master Proteins	# Missed Cleavages	Theo. MH+ [Da]	Off by X	Position in Protein	Confidence (by Search Engine): A2 PMI-Byonic	|Log Prob| (by Search Engine): A2 PMI-Byonic	Byonic Score (by Search Engine): A2 PMI-Byonic	Delta Byonic Score (by Search Engine): A2 PMI-Byonic	Delta Mod Score (by Search Engine): A2 PMI-Byonic	PEP 2D (by Search Engine): A2 PMI-Byonic	q-Value 2D (by Search Engine): A2 PMI-Byonic	FDR 2D (by Search Engine): A2 PMI-Byonic	Peptide Group FDR 2D (by Search Engine): A2 PMI-Byonic	PEP 1D (by Search Engine): A2 PMI-Byonic	q-Value 1D (by Search Engine): A2 PMI-Byonic	FDR 1D (by Search Engine): A2 PMI-Byonic	Peptide Group FDR 1D (by Search Engine): A2 PMI-Byonic	Sequence in Protein	Positions in Protein	Peptide Group Modifications in Protein
	FALSE	High	[K].PAAVAAENEEIGAHIK.[H]			1	1	1	P26039	P26039 [1902-1917]	0	1619.84	0	1902	High	10.08	553.6	417.5	417.5	8.33181e-11	6.84772e-12	0	0	3.93284e-09	2.80213e-10	0	0	K.PAAVAAENEEIGAHIK.H	[1902-1917]
	FALSE	High	[K].RQFVQSAK.[E]			1	1	1	P26039	P26039 [1523-1530]	1	963.537	0	1523	High	4.59	442.1	163.3	163.3	2.54204e-05	1.76929e-06	0	0	0.00119849	0.000251636	0.000225073	0.000307031	K.RQFVQSAK.E	[1523-1530]
	FALSE	High	[K].RLQAAGNAVK.[R]			1	1	1	P26039	P26039 [2455-2464]	1	1027.6	0	2455	High	2.53	362.5	68.8	68.8	0.00294959	0.00123001	0.0012215	0.00180645	0.122319	0.00589753	0.00588993	0.00738477	K.RLQAAGNAVK.R	[2455-2464]
	FALSE	High	[R].SAQPASAEPR.[Q]			1	1	1	P26039	P26039 [625-634]	0	1013.5	0	625	High	5.29	514.7	81.8	81.8	5.13096e-06	3.63878e-07	0	0	0.000242137	1.78598e-05	0	0	R.SAQPASAEPR.Q	[625-634]
	FALSE	High	[R].QNLLQAAGNVGQASGELLQQIGESDTDPHFQDVLMQLAK.[A]	1xOxidation [M35]		1	1	1	P26039	P26039 [635-673]	0	4180.06	0	635	High	18.07	969.6	656.3	656.3	8.59217e-19	1.31511e-19	0	0	4.05574e-17	5.45316e-18	0	0	R.QNLLQAAGNVGQASGELLQQIGESDTDPHFQDVLMQLAK.A	[635-673]
	FALSE	High	[K].QVAASTAQLLVACK.[V]	1xCarbamidomethyl [C13]		1	1	1	P26039	P26039 [2430-2443]	0	1459.79	0	2430	High	14.24	708.4	516.1	516.1	5.78868e-15	1.03603e-15	0	0	2.73242e-13	5.26475e-14	0	0	K.QVAASTAQLLVACK.V	[2430-2443]
	FALSE	High	[K].RASDNLVK.[A]			1	1	2	P26039	P26039 [2465-2472]	1	902.505	0	2465	High	2.33	383.9	111.6	111.6	0.00463869	0.00142469	0.00142064	0.00194979	0.180055	0.00931516	0.00927835	0.01165	K.RASDNLVK.A	[2465-2472]
	FALSE	High	[R].LNEAAAGLNQAATELVQASR.[G]			1	1	2	P26039	P26039 [1242-1261]	0	2027.05	0	1242	High	15.1	775.4	543.2	543.2	7.97427e-16	1.52067e-16	0	0	3.76407e-14	7.97296e-15	0	0	R.LNEAAAGLNQAATELVQASR.G	[1242-1261]
	FALSE	High	[R].LQAAGNAVK.[R]			1	1	1	P26039	P26039 [2456-2464]	0	871.5	0	2456	High	2.36	371.9	39.4	39.4	0.00440499	0.00134481	0.00130412	0.00197628	0.172492	0.00876117	0.00870928	0.0108617	R.LQAAGNAVK.R	[2456-2464]
	FALSE	High	[K].NCGQMSEIEAK.[V]	1xCarbamidomethyl [C2]; 1xOxidation [M5]		1	1	2	P26039	P26039 [285-295]	0	1282.54	0	285	High	6.11	429.6	220.6	220.6	7.78958e-07	5.53219e-08	0	0	3.67676e-05	2.75714e-06	0	0	K.NCGQMSEIEAK.V	[285-295]
	FALSE	High	[K].NCGQMSEIEAK.[V]	1xCarbamidomethyl [C2]		1	1	1	P26039	P26039 [285-295]	0	1266.55	0	285	High	7.89	563.1	375.4	375.4	1.29375e-08	8.4541e-10	0	0	6.10685e-07	3.85182e-08	0	0	K.NCGQMSEIEAK.V	[285-295]
	FALSE	High	[R].MVAAATNNLCEAANAAVQGHASQEK.[L]	1xCarbamidomethyl [C10]		1	1	2	P26039	P26039 [2399-2423]	0	2556.19	0	2399	High	8.74	572.8	538.2	538.2	1.80125e-09	1.50585e-10	0	0	8.50241e-08	8.06178e-09	0	0	R.MVAAATNNLCEAANAAVQGHASQEK.L	[2399-2423]
	FALSE	High	[K].NLGTALAELR.[T]			1	1	1	P26039	P26039 [1026-1035]	0	1057.6	0	1026	High	6.93	532.4	226.4	226.4	1.17916e-07	8.30315e-09	0	0	5.56594e-06	3.53961e-07	0	0	K.NLGTALAELR.T	[1026-1035]
	FALSE	High	[R].MATNAAAQNAIK.[K]			1	1	1	P26039	P26039 [899-910]	0	1203.62	0	899	High	5.19	470.2	210.6	210.6	6.46742e-06	4.46748e-07	0	0	0.000305188	0.000251636	0.000249252	0.000336361	R.MATNAAAQNAIK.K	[899-910]
	FALSE	High	[R].MATNAAAQNAIK.[K]	1xOxidation [M1]		1	1	2	P26039	P26039 [899-910]	0	1219.61	0	899	High	9.06	558.1	306.9	306.9	8.67384e-10	6.28555e-11	0	0	4.09429e-08	3.14091e-09	0	0	R.MATNAAAQNAIK.K	[899-910]
	FALSE	High	[K].VMVTNVTSLLK.[T]	1xOxidation [M2]		1	1	1	P26039	P26039 [2120-2130]	0	1220.69	0	2120	High	6.14	438.7	227.8	227.8	7.16172e-07	5.09966e-08	0	0	3.38041e-05	2.50668e-06	0	0	K.VMVTNVTSLLK.T	[2120-2130]
	FALSE	High	[K].VMVTNVTSLLK.[T]			1	1	1	P26039	P26039 [2120-2130]	0	1204.7	0	2120	High	9.1	565.4	288.4	288.4	7.99724e-10	5.52864e-11	0	0	3.77492e-08	2.70474e-09	0	0	K.VMVTNVTSLLK.T	[2120-2130]
	FALSE	High	[K].VLVQNAAGSQEK.[L]			1	1	1	P26039	P26039 [2032-2043]	0	1243.66	0	2032	High	9.18	574	315.2	315.2	6.60974e-10	4.33593e-11	0	0	3.11998e-08	2.03926e-09	0	0	K.VLVQNAAGSQEK.L	[2032-2043]
	FALSE	High	[K].VLGEAMTGISQNAK.[N]	1xOxidation [M6]		1	1	2	P26039	P26039 [1402-1415]	0	1434.73	0	1402	High	12.24	621.5	400	400	5.78868e-13	9.02055e-14	0	0	2.73242e-11	4.14036e-12	0	0	K.VLGEAMTGISQNAK.N	[1402-1415]
	FALSE	High	[K].VLGEAMTGISQNAK.[N]			1	1	1	P26039	P26039 [1402-1415]	0	1418.73	0	1402	High	14.34	734.6	482	482	4.62056e-15	9.04076e-16	0	0	2.18103e-13	4.59646e-14	0	0	K.VLGEAMTGISQNAK.N	[1402-1415]
	FALSE	High	[K].VSHVLAALQAGNR.[G]			1	1	1	P26039	P26039 [1961-1973]	0	1335.75	0	1961	High	8.73	543.6	289.3	289.3	1.88219e-09	1.56432e-10	0	0	8.88446e-08	8.34777e-09	0	0	K.VSHVLAALQAGNR.G	[1961-1973]
	FALSE	High	[K].VGDDPAVWQLK.[N]			1	1	2	P26039	P26039 [2105-2115]	0	1227.64	0	2105	High	8.9	559.4	273.8	273.8	1.2725e-09	1.01659e-10	0	0	6.00657e-08	5.30345e-09	0	0	K.VGDDPAVWQLK.N	[2105-2115]
	FALSE	High	[K].VGAIPANALDDGQWSQGLISAAR.[M]			1	1	3	P26039	P26039 [2376-2398]	0	2310.18	0	2376	High	14.09	707.2	568.1	568.1	8.07187e-15	1.71733e-15	0	0	3.81014e-13	8.62734e-14	0	0	K.VGAIPANALDDGQWSQGLISAAR.M	[2376-2398]
	FALSE	High	[K].VVAPTISSPVCQEQLVEAGR.[L]	1xCarbamidomethyl [C11]		1	1	2	P26039	P26039 [722-741]	0	2140.11	0	722	High	13.34	678.9	615.7	615.7	4.56828e-14	7.08138e-15	0	0	2.15635e-12	3.32932e-13	0	0	K.VVAPTISSPVCQEQLVEAGR.L	[722-741]
	FALSE	High	[R].WSVLAGHSR.[T]			1	1	2	P26039	P26039 [1630-1638]	0	1012.53	0	1630	High	6.53	510.7	186.1	186.1	2.92607e-07	2.04694e-08	0	0	1.38117e-05	9.59017e-07	0	0	R.WSVLAGHSR.T	[1630-1638]
	FALSE	High	[K].SQLAAAAR.[A]			1	1	1	P26039	P26039 [1333-1340]	0	787.442	0	1333	High	4.14	428.2	86	86	7.32326e-05	0.000168776	0.000160514	0.000292826	0.00344502	0.00128068	0.0012728	0.00174216	K.SQLAAAAR.A	[1333-1340]
	FALSE	High	[K].STVLQQQYNR.[V]			1	1	1	P26039	P26039 [429-438]	0	1236.63	0	429	High	8.74	579.5	236.2	236.2	1.80444e-09	1.51157e-10	0	0	8.51746e-08	8.0967e-09	0	0	K.STVLQQQYNR.V	[429-438]
	FALSE	High	[K].SNTSPEELGPLANQLTSDYGR.[L]			1	1	1	P26039	P26039 [1875-1895]	0	2249.07	0	1875	High	8.75	566.5	441.5	441.5	1.77082e-09	1.46038e-10	0	0	8.35876e-08	7.81909e-09	0	0	K.SNTSPEELGPLANQLTSDYGR.L	[1875-1895]
	FALSE	High	[K].TLSHPQQMALLDQTK.[T]	1xOxidation [M8]		1	1	1	P26039	P26039 [1752-1766]	0	1726.88	0	1752	High	8.46	492.5	249.5	249.5	3.50165e-09	2.86251e-10	0	0	1.65287e-07	1.45977e-08	0	0	K.TLSHPQQMALLDQTK.T	[1752-1766]
	FALSE	High	[K].TMLESAGGLIQTAR.[A]			1	1	2	P26039	P26039 [1605-1618]	0	1447.76	0	1605	High	10.38	597.4	292	292	4.18788e-11	3.28619e-12	0	0	1.9768e-09	1.03034e-10	0	0	K.TMLESAGGLIQTAR.A	[1605-1618]
	FALSE	High	[R].TVSDSIK.[K]			1	1	1	P26039	P26039 [1639-1645]	0	749.404	0	1639	High	1.24	318.1	29.1	29.1	0.0574116	0.00269028	0.00267529	0.00392481	0.742633	0.0615219	0.0614721	0.0759027	R.TVSDSIK.K	[1639-1645]
	FALSE	High	[K].TYGVSFFLVK.[E]			1	1	1	P26039	P26039 [307-316]	0	1160.64	0	307	High	7.54	526	327.2	327.2	2.89303e-08	1.68221e-09	0	0	1.36559e-06	7.71467e-08	0	0	K.TYGVSFFLVK.E	[307-316]
	FALSE	High	[K].TLAESALQLLYTAK.[E]			1	1	1	P26039	P26039 [1767-1780]	0	1521.85	0	1767	High	13.24	691.1	490.5	490.5	5.78868e-14	1.05259e-14	0	0	2.73242e-12	5.20594e-13	0	0	K.TLAESALQLLYTAK.E	[1767-1780]
	FALSE	High	[K].EADESLNFEEQILEAAK.[S]			1	1	1	P26039	P26039 [2334-2350]	0	1935.92	0	2334	High	11.2	589.5	395.1	395.1	6.36511e-12	7.34016e-13	0	0	3.00451e-10	3.08186e-11	0	0	K.EADESLNFEEQILEAAK.S	[2334-2350]
	FALSE	High	[R].DLDQASLAAVSQQLAPR.[E]			1	1	1	P26039	P26039 [1674-1690]	0	1782.93	0	1674	High	9.84	556.5	389.2	389.2	1.43792e-10	1.09726e-11	0	0	6.7874e-09	4.89114e-10	0	0	R.DLDQASLAAVSQQLAPR.E	[1674-1690]
	FALSE	High	[K].DHFGLEGDEESTMLEDSVSPK.[K]			1	1	1	P26039	P26039 [407-427]	0	2322.01	0	407	High	6.04	396.6	275.3	275.3	9.18856e-07	6.44521e-08	0	0	4.33707e-05	3.21659e-06	0	0	K.DHFGLEGDEESTMLEDSVSPK.K	[407-427]
	FALSE	High	[K].EVANSTANLVK.[T]			1	1	1	P26039	P26039 [1531-1541]	0	1145.62	0	1531	High	7.03	515.1	260.2	260.2	9.3191e-08	6.55737e-09	0	0	4.39885e-06	2.72526e-07	0	0	K.EVANSTANLVK.T	[1531-1541]
	FALSE	High	[R].ALEATTEHIR.[Q]			1	1	1	P26039	P26039 [2145-2154]	0	1140.6	0	2145	High	2.29	279.4	98.6	98.6	0.0051029	0.00142469	0.00140539	0.00192215	0.194684	0.0108254	0.0108035	0.013296	R.ALEATTEHIR.Q	[2145-2154]
	FALSE	High	[R].ALAVNPR.[D]			1	1	1	P26039	P26039 [1619-1625]	0	740.441	0	1619	High	2.35	329.8	51.6	51.6	0.00446502	0.00134481	0.00130124	0.0019719	0.174448	0.00886802	0.0088557	0.011071	R.ALAVNPR.D	[1619-1625]
	FALSE	High	[K].ALGDLISATK.[A]			1	1	1	P26039	P26039 [2090-2099]	0	988.567	0	2090	High	5.62	495.4	155.1	155.1	2.38701e-06	1.74267e-07	0	0	0.000112661	8.70513e-06	0	0	K.ALGDLISATK.A	[2090-2099]
	FALSE	High	[K].APGQLECETAIAALNSCLR.[D]	2xCarbamidomethyl [C7; C17]		1	1	1	P26039	P26039 [1655-1673]	0	2074.01	0	1655	High	12.34	626.3	520.5	520.5	4.56828e-13	6.51786e-14	0	0	2.15635e-11	2.82978e-12	0	0	K.APGQLECETAIAALNSCLR.D	[1655-1673]
	FALSE	High	[K].ADAEGESDLENSRK.[L]			1	1	1	P26039	P26039 [842-855]	1	1520.68	0	842	High	3.24	392.4	233.6	233.6	0.00057678	0.000295508	0.000294551	0.000553863	0.0264952	0.00220751	0.00219605	0.00274499	K.ADAEGESDLENSRK.L	[842-855]
	FALSE	High	[K].ACEFAGFQCQIQFGPHNEQK.[H]	2xCarbamidomethyl [C2; C9]		1	1	3	P26039	P26039 [235-254]	0	2396.05	0	235	High	12.8	672.7	486.1	486.1	1.58646e-13	2.3103e-14	0	0	7.48854e-12	1.06617e-12	0	0	K.ACEFAGFQCQIQFGPHNEQK.H	[235-254]
	FALSE	High	[R].AEASQLGHK.[V]			1	1	1	P26039	P26039 [1722-1730]	0	940.485	0	1722	High	2.75	428.1	85.4	85.4	0.00177356	0.000992626	0.00098898	0.00161074	0.0772588	0.00427766	0.00425697	0.00532623	R.AEASQLGHK.V	[1722-1730]
	FALSE	High	[R].AAMEPIVISAK.[T]			1	1	1	P26039	P26039 [1594-1604]	0	1129.63	0	1594	High	2.59	381.9	94.7	94.7	0.00258051	0.00112092	0.00110467	0.00157563	0.10864	0.00534964	0.00527208	0.00674799	R.AAMEPIVISAK.T	[1594-1604]
	FALSE	High	[R].AAMEPIVISAK.[T]	1xOxidation [M3]		1	1	1	P26039	P26039 [1594-1604]	0	1145.62	0	1594	High	6.7	480.7	206.6	206.6	1.99812e-07	1.38676e-08	0	0	9.43158e-06	6.22021e-07	0	0	R.AAMEPIVISAK.T	[1594-1604]
	FALSE	High	[K].AGFLDLK.[D]			1	1	1	P26039	P26039 [257-263]	0	763.435	0	257	High	1.94	402.4	54.2	54.2	0.0115627	0.0016107	0.00158691	0.00204778	0.355341	0.0195893	0.0195645	0.0243584	K.AGFLDLK.D	[257-263]
	FALSE	High	[R].DDILNGSHPVSFDK.[A]			1	1	1	P26039	P26039 [221-234]	0	1543.74	0	221	High	13.84	727.6	473.3	473.3	1.44279e-14	2.1901e-15	0	0	6.81038e-13	1.10641e-13	0	0	R.DDILNGSHPVSFDK.A	[221-234]
	FALSE	High	[K].AVAEQIPLLVQGVR.[G]			1	1	1	P26039	P26039 [958-971]	0	1492.88	0	958	High	9.07	579.2	340.9	340.9	8.51242e-10	6.04758e-11	0	0	4.0181e-08	3.01114e-09	0	0	K.AVAEQIPLLVQGVR.G	[958-971]
	FALSE	High	[K].AVAAGNSCR.[Q]	1xCarbamidomethyl [C8]		1	1	2	P26039	P26039 [2189-2197]	0	905.426	0	2189	High	5.64	441	183.2	183.2	2.30781e-06	1.68056e-07	0	0	0.000108923	8.32003e-06	0	0	K.AVAAGNSCR.Q	[2189-2197]
	FALSE	High	[K].AVEDEATK.[G]			1	1	1	P26039	P26039 [2134-2141]	0	862.415	0	2134	High	2.54	410.4	55.4	55.4	0.00286181	0.00123001	0.00122616	0.00181347	0.119103	0.00575887	0.00573331	0.00715929	K.AVEDEATK.G	[2134-2141]
	FALSE	High	[K].ASGHPGDPESQQR.[L]			1	1	1	P26039	P26039 [1172-1184]	0	1365.61	0	1172	High	8.92	565.3	349.5	349.5	1.21545e-09	9.50257e-11	0	0	5.73728e-08	4.92011e-09	0	0	K.ASGHPGDPESQQR.L	[1172-1184]
	FALSE	High	[K].AVTQALNR.[C]			1	1	1	P26039	P26039 [1191-1198]	0	872.495	0	1191	High	4.63	465.9	130.2	130.2	2.32007e-05	1.59507e-06	0	0	0.00109395	0.000251636	0.000226706	0.000309215	K.AVTQALNR.C	[1191-1198]
	FALSE	High	[R].LADVVK.[L]			1	1	1	P26039	P26039 [2058-2063]	0	644.398	0	2058	High	1.33	361.8	51.2	51.2	0.0463092	0.00265252	0.00263459	0.00383305	0.695229	0.0421385	0.0421083	0.051599	R.LADVVK.L	[2058-2063]
	FALSE	High	[RK].LAQLR.[KQ]			2	3	2	Q9QXS1; P26039	Q9QXS1 [2040-2044]; P26039 [2522-2526]	0	600.383	0	2040	High	4.93	387.7	387.7	387.7	1.18188e-05	8.10538e-07	0	0	0.000557573	0.000251636	0.000238265	0.000323415	K.LAQIR.Q	[2522-2526]
	FALSE	High	[K].LAQAAQSSVATITR.[L]			1	1	1	P26039	P26039 [2044-2057]	0	1416.78	0	2044	High	14.48	732.5	529.6	529.6	3.3162e-15	4.53281e-16	0	0	1.56534e-13	2.10158e-14	0	0	K.LAQAAQSSVATITR.L	[2044-2057]
	FALSE	High	[K].HTSALCNSCR.[L]	2xCarbamidomethyl [C6; C9]		1	1	1	P26039	P26039 [1501-1510]	0	1205.52	0	1501	High	5.64	469.5	262	262	2.30593e-06	1.67619e-07	0	0	0.000108835	8.29289e-06	0	0	K.HTSALCNSCR.L	[1501-1510]
	FALSE	High	[K].LHTDDELNWLDHGR.[T]			1	1	1	P26039	P26039 [165-178]	0	1720.8	0	165	High	9.14	498.7	380.8	380.8	7.26875e-10	4.82797e-11	0	0	3.43105e-08	2.33339e-09	0	0	K.LHTDDELNWLDHGR.T	[165-178]
	FALSE	High	[R].ILAQATSDLVNAIK.[A]			1	1	1	P26039	P26039 [828-841]	0	1456.84	0	828	High	13.24	697	443.7	443.7	5.78868e-14	1.02177e-14	0	0	2.73242e-12	5.03269e-13	0	0	R.ILAQATSDLVNAIK.A	[828-841]
	FALSE	High	[K].LLLAAK.[A]			1	1	1	P26039	P26039 [1315-1320]	0	628.439	0	1315	High	1.34	351.8	24.8	24.8	0.0460752	0.00265252	0.00264125	0.00384698	0.693903	0.0412044	0.0411807	0.050533	K.LLLAAK.A	[1315-1320]
	FALSE	High	[K].LEQLK.[P]			1	1	1	P26039	P26039 [2323-2327]	0	630.382	0	2323	High	1.82	309.4	309.4	309.4	0.0151039	0.00169944	0.00168817	0.00224467	0.419314	0.0229529	0.0229422	0.0286202	K.LEQLK.P	[2323-2327]
	FALSE	High	[K].LGAASLGAEDPETQVVLINAVK.[D]			1	1	1	P26039	P26039 [2064-2085]	0	2195.19	0	2064	High	14.09	712.7	551.4	551.4	8.07187e-15	1.70781e-15	0	0	3.81014e-13	8.57404e-14	0	0	K.LGAASLGAEDPETQVVLINAVK.D	[2064-2085]
	FALSE	High	[K].GAAAHPDSEEQQQR.[L]			1	1	1	P26039	P26039 [876-889]	0	1523.68	0	876	High	5.67	394.2	272.6	272.6	2.15991e-06	1.58677e-07	0	0	0.000101944	7.92249e-06	0	0	K.GAAAHPDSEEQQQR.L	[876-889]
	FALSE	High	[K].FFYSDQNVDSR.[D]			1	1	2	P26039	P26039 [197-207]	0	1377.61	0	197	High	6.47	458.1	309.9	309.9	3.41825e-07	2.42632e-08	0	0	1.61348e-05	1.14985e-06	0	0	K.FFYSDQNVDSR.D	[197-207]
	FALSE	High	[R].GSQAQPDSPSAQLALIAASQSFLQPGGK.[M]			1	1	1	P26039	P26039 [972-999]	0	2754.41	0	972	High	14.66	784	632.2	632.2	2.19148e-15	3.16735e-16	0	0	1.03444e-13	1.49865e-14	0	0	R.GSQAQPDSPSAQLALIAASQSFLQPGGK.M	[972-999]
	FALSE	High	[R].GVAALTSDPAVQAIVLDTASDVLDK.[A]			1	1	1	P26039	P26039 [1137-1161]	0	2469.31	0	1137	High	18.24	911.7	691.1	691.1	5.79322e-19	9.05519e-20	0	0	2.73456e-17	4.13757e-18	0	0	R.GVAALTSDPAVQAIVLDTASDVLDK.A	[1137-1161]
	FALSE	High	[K].GLAGAVSELLR.[S]			1	1	1	P26039	P26039 [614-624]	0	1085.63	0	614	High	11.32	600.3	300.6	300.6	4.81024e-12	5.78822e-13	0	0	2.27056e-10	2.27649e-11	0	0	K.GLAGAVSELLR.S	[614-624]
	FALSE	High	[K].GITMATAK.[A]	1xOxidation [M4]		1	1	2	P26039	P26039 [2181-2188]	0	808.423	0	2181	High	1.48	329.9	34.2	34.2	0.0328762	0.00210084	0.00209864	0.00281934	0.614952	0.0342032	0.0341578	0.0422308	K.GITMATAK.A	[2181-2188]
FALSE	Master Protein	P11499	Heat shock protein HSP 90-beta OS=Mus musculus GN=Hsp90ab1 PE=1 SV=3	51	39	74	39	1	724	83.2	5.03	39	290.09	0	0	3
	Checked	Confidence	Annotated Sequence	Modifications	Modifications in Master Proteins	# Protein Groups	# Proteins	# PSMs	Master Protein Accessions	Positions in Master Proteins	# Missed Cleavages	Theo. MH+ [Da]	Off by X	Position in Protein	Confidence (by Search Engine): A2 PMI-Byonic	|Log Prob| (by Search Engine): A2 PMI-Byonic	Byonic Score (by Search Engine): A2 PMI-Byonic	Delta Byonic Score (by Search Engine): A2 PMI-Byonic	Delta Mod Score (by Search Engine): A2 PMI-Byonic	PEP 2D (by Search Engine): A2 PMI-Byonic	q-Value 2D (by Search Engine): A2 PMI-Byonic	FDR 2D (by Search Engine): A2 PMI-Byonic	Peptide Group FDR 2D (by Search Engine): A2 PMI-Byonic	PEP 1D (by Search Engine): A2 PMI-Byonic	q-Value 1D (by Search Engine): A2 PMI-Byonic	FDR 1D (by Search Engine): A2 PMI-Byonic	Peptide Group FDR 1D (by Search Engine): A2 PMI-Byonic	Sequence in Protein	Positions in Protein	Peptide Group Modifications in Protein
	FALSE	High	[K].PIWTR.[N]			1	1	1	P11499	P11499 [287-291]	0	672.383	0	287	High	2.34	361.4	106.1	106.1	0.00459336	0.00142469	0.00142321	0.00195503	0.178599	0.00931516	0.00930233	0.0116834	K.PIWTR.N	[287-291]
	FALSE	High	[K].RGFEVVYMTEPIDEYCVQQLK.[E]	1xCarbamidomethyl [C16]; 1xOxidation [M8]		1	1	1	P11499	P11499 [506-526]	1	2620.24	0	506	High	6.38	492.6	293.3	293.3	4.19348e-07	2.98829e-08	0	0	1.9794e-05	1.44061e-06	0	0	K.RGFEVVYMTEPIDEYCVQQLK.E	[506-526]
	FALSE	High	[K].RGFEVVYMTEPIDEYCVQQLK.[E]	1xCarbamidomethyl [C16]		1	1	1	P11499	P11499 [506-526]	1	2604.25	0	506	High	13.34	696.9	580.8	580.8	4.56828e-14	7.48488e-15	0	0	2.15635e-12	3.56111e-13	0	0	K.RGFEVVYMTEPIDEYCVQQLK.E	[506-526]
	FALSE	High	[R].RAPFDLFENK.[K]			1	1	1	P11499	P11499 [338-347]	1	1236.64	0	338	High	2.5	353.7	128.7	128.7	0.0031604	0.00123001	0.00121212	0.00179211	0.129948	0.00636943	0.00636711	0.00780267	R.RAPFDLFENK.K	[338-347]
	FALSE	High	[R].NPDDITQEEYGEFYK.[S]			1	1	2	P11499	P11499 [292-306]	0	1847.8	0	292	High	14.48	726.5	651.8	651.8	3.3162e-15	4.98544e-16	0	0	1.56534e-13	2.36795e-14	0	0	R.NPDDITQEEYGEFYK.S	[292-306]
	FALSE	High	[R].LSELLR.[Y]			1	1	2	P11499	P11499 [451-456]	0	730.446	0	451	High	3.49	490.4	46.6	46.6	0.000327046	0.000168776	0.000151263	0.000282566	0.0151971	0.00167154	0.00162999	0.00224027	R.LSELLR.Y	[451-456]
	FALSE	High	[K].IRYESLTDPSK.[L]			1	1	2	P11499	P11499 [54-64]	1	1308.68	0	54	High	1.33	271.6	82.1	82.1	0.0470466	0.00265252	0.00261572	0.00380308	0.699351	0.0463838	0.0463641	0.0571098	K.IRYESLTDPSK.L	[54-64]
	FALSE	High	[K].VILHLK.[E]			1	1	1	P11499	P11499 [181-186]	0	722.492	0	181	High	1.33	323.5	37.4	37.4	0.0463806	0.00265252	0.00263218	0.00382816	0.695632	0.0424832	0.042465	0.0520854	K.VILHLK.E	[181-186]
	FALSE	High	[K].VEKVTISNR.[L]			1	1	2	P11499	P11499 [575-583]	1	1045.6	0	575	High	2.03	390.2	95.8	95.8	0.00938876	0.0016107	0.00161031	0.00208237	0.308676	0.0166049	0.0165968	0.0208703	K.VEKVTISNR.L	[575-583]
	FALSE	High	[R].YHTSQSGDEMTSLSEYVSR.[M]			1	1	1	P11499	P11499 [457-475]	0	2176.95	0	457	High	15.32	809.1	752.7	752.7	4.77207e-16	8.81454e-17	0	0	2.25255e-14	4.67956e-15	0	0	R.YHTSQSGDEMTSLSEYVSR.M	[457-475]
	FALSE	High	[R].YHTSQSGDEMTSLSEYVSR.[M]	1xOxidation [M10]		1	1	3	P11499	P11499 [457-475]	0	2192.94	0	457	High	13.7	748.9	686.1	686.1	1.98754e-14	2.72322e-15	0	0	9.38172e-13	1.34297e-13	0	0	R.YHTSQSGDEMTSLSEYVSR.M	[457-475]
	FALSE	High	[K].YIDQEELNK.[T]			1	1	1	P11499	P11499 [276-284]	0	1151.56	0	276	High	5.14	443.7	145.1	145.1	7.25661e-06	5.14078e-07	0	0	0.000342416	0.000251636	0.000246609	0.000333	K.YIDQEELNK.T	[276-284]
	FALSE	High	[K].VVVITK.[H]			1	1	3	P11499	P11499 [143-148]	0	658.45	0	143	High	1.91	303.9	43.1	43.1	0.0122817	0.0016107	0.00158247	0.00204221	0.369416	0.0198207	0.0197989	0.0246967	K.VVVITK.H	[143-148]
	FALSE	High	[K].SLTNDWEDHLAVK.[H]			1	1	3	P11499	P11499 [307-319]	0	1527.74	0	307	High	7.26	457.9	319.9	319.9	5.51796e-08	3.68212e-09	0	0	2.60462e-06	1.52873e-07	0	0	K.SLTNDWEDHLAVK.H	[307-319]
	FALSE	High	[K].SIYYITGESK.[E]			1	1	1	P11499	P11499 [482-491]	0	1160.58	0	482	High	8.9	550.3	276.4	276.4	1.2725e-09	1.01239e-10	0	0	6.00657e-08	5.27755e-09	0	0	K.SIYYITGESK.E	[482-491]
	FALSE	High	[R].TLTLVDTGIGMTK.[A]	1xOxidation [M11]		1	1	1	P11499	P11499 [83-95]	0	1365.73	0	83	High	5.75	374.2	239.9	239.9	1.77821e-06	1.3063e-07	0	0	8.39292e-05	6.57981e-06	0	0	R.TLTLVDTGIGMTK.A	[83-95]
	FALSE	High	[R].TLTLVDTGIGMTK.[A]			1	1	1	P11499	P11499 [83-95]	0	1349.73	0	83	High	16.48	825.1	487	487	3.3162e-17	4.43891e-18	0	0	1.56534e-15	2.2617e-16	0	0	R.TLTLVDTGIGMTK.A	[83-95]
	FALSE	High	[K].EEEDKEDEEK.[P]			1	1	1	P11499	P11499 [238-247]	1	1279.52	0	238	High	4.07	524.8	74.2	74.2	8.50848e-05	0.000168776	0.000159515	0.00029163	0.00400037	0.00128068	0.00126609	0.00173461	K.EEEDKEDEEK.P	[238-247]
	FALSE	High	[K].EEEDKEDEEKPK.[I]			1	1	2	P11499	P11499 [238-249]	1	1504.66	0	238	High	7.11	555	300.9	300.9	7.76639e-08	5.23804e-09	0	0	3.66594e-06	2.19058e-07	0	0	K.EEEDKEDEEKPK.I	[238-249]
	FALSE	High	[K].EQVANSAFVER.[V]			1	1	1	P11499	P11499 [492-502]	0	1249.62	0	492	High	7.32	486.1	288.9	288.9	4.7617e-08	3.03747e-09	0	0	2.24765e-06	1.28601e-07	0	0	K.EQVANSAFVER.V	[492-502]
	FALSE	High	[K].EGLELPEDEEEK.[K]			1	1	3	P11499	P11499 [539-550]	0	1416.64	0	539	High	8.79	535.6	402.3	402.3	1.62055e-09	1.32422e-10	0	0	7.64942e-08	7.08478e-09	0	0	K.EGLELPEDEEEK.K	[539-550]
	FALSE	High	[K].EISDDEAEEEK.[G]			1	1	1	P11499	P11499 [224-234]	0	1293.53	0	224	High	12.34	606.6	450.9	450.9	4.6086e-13	6.94583e-14	0	0	2.17538e-11	3.08203e-12	0	0	K.EISDDEAEEEK.G	[224-234]
	FALSE	High	[R].EMLQQSK.[I]	1xOxidation [M2]		1	1	1	P11499	P11499 [393-399]	0	879.424	0	393	High	5.22	470.6	141.6	141.6	5.99265e-06	4.13526e-07	0	0	0.000282791	0.000251636	0.000250815	0.000338524	R.EMLQQSK.I	[393-399]
	FALSE	High	[R].EMLQQSK.[I]			1	1	1	P11499	P11499 [393-399]	0	863.429	0	393	High	3.52	456.4	125.2	125.2	0.000303087	0.000168776	0.000151768	0.000282965	0.0140996	0.00167154	0.00163332	0.00224341	R.EMLQQSK.I	[393-399]
	FALSE	High	[RK].EILDK.[LK]			1	4	2	P11499	P11499 [569-573]	0	617.35	0	569	High	4.7	396.9	396.9	396.9	2.01729e-05	1.39336e-06	0	0	0.000951324	0.000251636	0.000229253	0.000312305	K.EILDK.K	[569-573]
	FALSE	High	[K].EIFLR.[E]			1	1	1	P11499	P11499 [37-41]	0	677.398	0	37	High	2.26	387.3	40	40	0.00554141	0.00142469	0.00139612	0.00190658	0.20804	0.0120341	0.0120301	0.0150115	K.EIFLR.E	[37-41]
	FALSE	High	[R].ELISNASDALDK.[I]			1	1	1	P11499	P11499 [42-53]	0	1275.64	0	42	High	13.09	668.8	413.6	413.6	8.04466e-14	1.42555e-14	0	0	3.7973e-12	7.2419e-13	0	0	R.ELISNASDALDK.I	[42-53]
	FALSE	High	[R].ALLFIPR.[R]			1	1	1	P11499	P11499 [331-337]	0	829.529	0	331	High	3.13	398.9	70.5	70.5	0.000732994	0.000440205	0.000437445	0.000823949	0.033433	0.00277723	0.00277338	0.00326797	R.ALLFIPR.R	[331-337]
	FALSE	High	[R].ADHGEPIGR.[G]			1	1	2	P11499	P11499 [169-177]	0	951.464	0	169	High	6.6	533	276.2	276.2	2.5282e-07	1.71127e-08	0	0	1.19337e-05	7.89472e-07	0	0	R.ADHGEPIGR.G	[169-177]
	FALSE	High	[K].ADLINNLGTIAK.[S]			1	1	1	P11499	P11499 [96-107]	0	1242.71	0	96	High	11.32	648.2	310.8	310.8	4.81024e-12	5.7407e-13	0	0	2.27056e-10	2.24716e-11	0	0	K.ADLINNLGTIAK.S	[96-107]
	FALSE	High	[K].CLELFSELAEDK.[E]	1xCarbamidomethyl [C1]		1	1	1	P11499	P11499 [412-423]	0	1453.69	0	412	High	12.34	640.4	408.8	408.8	4.6086e-13	7.42756e-14	0	0	2.17538e-11	3.3644e-12	0	0	K.CLELFSELAEDK.E	[412-423]
	FALSE	High	[K].IDIIPNPQER.[T]			1	1	1	P11499	P11499 [73-82]	0	1194.65	0	73	High	7.44	515	273.9	273.9	3.64938e-08	2.15653e-09	0	0	1.7226e-06	9.64298e-08	0	0	K.IDIIPNPQER.T	[73-82]
	FALSE	High	[K].HLEINPDHPIVETLR.[Q]			1	1	3	P11499	P11499 [625-639]	0	1782.95	0	625	High	12.08	637.2	511.3	511.3	8.26542e-13	1.37889e-13	0	0	3.90151e-11	6.59007e-12	0	0	K.HLEINPDHPIVETLR.Q	[625-639]
	FALSE	High	[K].HFSVEGQLEFR.[A]			1	1	7	P11499	P11499 [320-330]	0	1348.66	0	320	High	7.77	492.7	250.9	250.9	1.68997e-08	1.00735e-09	0	0	7.9771e-07	4.62617e-08	0	0	K.HFSVEGQLEFR.A	[320-330]
	FALSE	High	[K].HSQFIGYPITLYLEK.[E]			1	1	2	P11499	P11499 [205-219]	0	1808.96	0	205	High	13.3	702.4	525.1	525.1	5.0212e-14	9.41839e-15	0	0	2.37015e-12	4.60907e-13	0	0	K.HSQFIGYPITLYLEK.E	[205-219]
	FALSE	High	[K].LGIHEDSTNRR.[R]			1	1	1	P11499	P11499 [439-449]	1	1297.66	0	439	High	2.27	281.1	157.5	157.5	0.00532568	0.00142469	0.00140003	0.0019125	0.201524	0.0114343	0.0114132	0.0141433	K.LGIHEDSTNRR.R	[439-449]
	FALSE	High	[K].LGIHEDSTNR.[R]			1	1	1	P11499	P11499 [439-448]	0	1141.56	0	439	High	5.96	424.4	282.7	282.7	1.09285e-06	8.04956e-08	0	0	5.15828e-05	4.08633e-06	0	0	K.LGIHEDSTNR.R	[439-448]
	FALSE	High	[K].IEDVGSDEEDDSGK.[D]			1	1	2	P11499	P11499 [250-263]	0	1494.61	0	250	High	13.48	681.8	457.2	457.2	3.3162e-14	4.09983e-15	0	0	1.56534e-12	1.7557e-13	0	0	K.IEDVGSDEEDDSGK.D	[250-263]
	FALSE	High	[K].FYEAFSK.[N]			1	1	1	P11499	P11499 [429-435]	0	891.425	0	429	High	3.46	383.6	113.1	113.1	0.000350036	0.000168776	0.000150625	0.000281373	0.0162481	0.00183337	0.00182815	0.00251116	K.FYEAFSK.N	[429-435]
	FALSE	High	[R].GFEVVYMTEPIDEYCVQQLK.[E]	1xCarbamidomethyl [C15]; 1xOxidation [M7]		1	1	4	P11499	P11499 [507-526]	0	2464.14	0	507	High	14.1	727.6	524.4	524.4	7.97427e-15	1.59204e-15	0	0	3.76407e-13	7.92382e-14	0	0	R.GFEVVYMTEPIDEYCVQQLK.E	[507-526]
	FALSE	High	[R].GFEVVYMTEPIDEYCVQQLK.[E]	1xCarbamidomethyl [C15]		1	1	1	P11499	P11499 [507-526]	0	2448.15	0	507	High	15.2	751	625.3	625.3	6.36511e-16	1.37599e-16	0	0	3.00451e-14	7.37805e-15	0	0	R.GFEVVYMTEPIDEYCVQQLK.E	[507-526]
	FALSE	High	[K].GEKEEEDKEDEEKPK.[I]			1	1	2	P11499	P11499 [235-249]	2	1818.82	0	235	High	6.88	555.4	374.3	374.3	1.31262e-07	9.26621e-09	0	0	6.19587e-06	4.01802e-07	0	0	K.GEKEEEDKEDEEKPK.I	[235-249]
	FALSE	High	[K].GEKEEEDKEDEEK.[P]			1	1	2	P11499	P11499 [235-247]	2	1593.68	0	235	High	12.11	711.7	492.4	492.4	7.71541e-13	1.14174e-13	0	0	3.64188e-11	5.27728e-12	0	0	K.GEKEEEDKEDEEK.P	[235-247]
	FALSE	High	[R].GVVDSEDIPLNLSR.[E]			1	2	4	P11499	P11499 [379-392]	0	1513.79	0	391	High	15.24	758.8	503.3	503.3	5.78868e-16	9.66609e-17	0	0	2.73242e-14	5.0436e-15	0	0	R.GVVDSEDLPLNISR.E	[379-392]
FALSE	Master Protein	P58252	Elongation factor 2 OS=Mus musculus GN=Eef2 PE=1 SV=2	55	41	66	41	1	858	95.3	6.83	41	276.01	0	0	3
	Checked	Confidence	Annotated Sequence	Modifications	Modifications in Master Proteins	# Protein Groups	# Proteins	# PSMs	Master Protein Accessions	Positions in Master Proteins	# Missed Cleavages	Theo. MH+ [Da]	Off by X	Position in Protein	Confidence (by Search Engine): A2 PMI-Byonic	|Log Prob| (by Search Engine): A2 PMI-Byonic	Byonic Score (by Search Engine): A2 PMI-Byonic	Delta Byonic Score (by Search Engine): A2 PMI-Byonic	Delta Mod Score (by Search Engine): A2 PMI-Byonic	PEP 2D (by Search Engine): A2 PMI-Byonic	q-Value 2D (by Search Engine): A2 PMI-Byonic	FDR 2D (by Search Engine): A2 PMI-Byonic	Peptide Group FDR 2D (by Search Engine): A2 PMI-Byonic	PEP 1D (by Search Engine): A2 PMI-Byonic	q-Value 1D (by Search Engine): A2 PMI-Byonic	FDR 1D (by Search Engine): A2 PMI-Byonic	Peptide Group FDR 1D (by Search Engine): A2 PMI-Byonic	Sequence in Protein	Positions in Protein	Peptide Group Modifications in Protein
	FALSE	High	[R].PSQVVAETR.[K]			1	1	1	P58252	P58252 [831-839]	0	986.527	0	831	High	7.03	528.3	243.8	243.8	9.43383e-08	6.64889e-09	0	0	4.45301e-06	2.78358e-07	0	0	R.PSQVVAETR.K	[831-839]
	FALSE	High	[K].RGHVFEESQVAGTPMFVVK.[A]			1	1	2	P58252	P58252 [767-785]	1	2118.08	0	767	High	6.36	479.7	324.7	324.7	4.36924e-07	3.0441e-08	0	0	2.06236e-05	1.46971e-06	0	0	K.RGHVFEESQVAGTPMFVVK.A	[767-785]
	FALSE	High	[K].SDPVVSYR.[E]			1	1	2	P58252	P58252 [573-580]	0	922.463	0	573	High	3.54	397.1	109	109	0.000287545	0.000168776	0.000152323	0.000283849	0.0133863	0.00167154	0.00163867	0.00224972	K.SDPVVSYR.E	[573-580]
	FALSE	High	[R].IMGPNYTPGK.[K]	1xOxidation [M2]		1	1	2	P58252	P58252 [429-438]	0	1093.53	0	429	High	5.37	428.2	165.5	165.5	4.23049e-06	3.0164e-07	0	0	0.000199651	1.50382e-05	0	0	R.IMGPNYTPGK.K	[429-438]
	FALSE	High	[R].IMGPNYTPGK.[K]			1	1	1	P58252	P58252 [429-438]	0	1077.54	0	429	High	3.45	333.6	126.5	126.5	0.000358699	0.000168776	0.000150376	0.00028082	0.0166434	0.00183337	0.00182519	0.00250696	R.IMGPNYTPGK.K	[429-438]
	FALSE	High	[K].NPADLPK.[L]			1	1	1	P58252	P58252 [513-519]	0	754.409	0	513	High	1.1	299.5	19.6	19.6	0.0796991	0.00308778	0.0030749	0.00447064	0.804278	0.0755259	0.0754963	0.0928202	K.NPADLPK.L	[513-519]
	FALSE	High	[R].NMSVIAHVDHGK.[S]			1	1	2	P58252	P58252 [21-32]	0	1307.65	0	21	High	10.41	621.4	331.7	331.7	3.9086e-11	3.1426e-12	0	0	1.84496e-09	9.48505e-11	0	0	R.NMSVIAHVDHGK.S	[21-32]
	FALSE	High	[K].IWCFGPDGTGPNILTDITK.[G]	1xCarbamidomethyl [C3]		1	1	1	P58252	P58252 [649-667]	0	2105.04	0	649	High	15.34	757.9	616.8	616.8	4.56828e-16	7.21246e-17	0	0	2.15635e-14	3.74815e-15	0	0	K.IWCFGPDGTGPNILTDITK.G	[649-667]
	FALSE	High	[M].VNFTVDQIR.[A]			1	1	1	P58252	P58252 [2-10]	0	1091.58	0	2	High	5.37	486.3	135.4	135.4	4.30048e-06	3.09352e-07	0	0	0.000202954	1.53719e-05	0	0	M.VNFTVDQIR.A	[2-10]
	FALSE	High	[K].VFDAIMNFR.[K]	1xOxidation [M6]		1	1	1	P58252	P58252 [300-308]	0	1128.55	0	300	High	5.75	425	224.7	224.7	1.78834e-06	1.32357e-07	0	0	8.44077e-05	6.68672e-06	0	0	K.VFDAIMNFR.K	[300-308]
	FALSE	High	[K].VFDAIMNFR.[K]			1	1	1	P58252	P58252 [300-308]	0	1112.56	0	300	High	6.32	460.1	254.8	254.8	4.76652e-07	3.33143e-08	0	0	2.24988e-05	1.60694e-06	0	0	K.VFDAIMNFR.K	[300-308]
	FALSE	High	[R].VFSGVVSTGLK.[V]			1	1	1	P58252	P58252 [416-426]	0	1093.63	0	416	High	11.31	627.1	358.9	358.9	4.93201e-12	5.98048e-13	0	0	2.32805e-10	2.39494e-11	0	0	R.VFSGVVSTGLK.V	[416-426]
	FALSE	High	[R].YFDPANGK.[F]			1	1	1	P58252	P58252 [265-272]	0	911.426	0	265	High	4.16	359.3	162.4	162.4	6.96128e-05	0.000168776	0.000161082	0.000293858	0.00327528	0.00128068	0.00127714	0.00174825	R.YFDPANGK.F	[265-272]
	FALSE	High	[K].YEWDVAEAR.[K]			1	1	1	P58252	P58252 [639-647]	0	1138.52	0	639	High	6.56	489.1	212.6	212.6	2.77301e-07	1.85609e-08	0	0	1.30892e-05	8.50506e-07	0	0	K.YEWDVAEAR.K	[639-647]
	FALSE	High	[R].YVEPIEDVPCGNIVGLVGVDQFLVK.[T]	1xCarbamidomethyl [C10]		1	1	1	P58252	P58252 [457-481]	0	2759.43	0	457	High	14.24	700.1	522.4	522.4	5.79322e-15	1.18489e-15	0	0	2.73456e-13	6.09856e-14	0	0	R.YVEPIEDVPCGNIVGLVGVDQFLVK.T	[457-481]
	FALSE	High	[K].YRCELLYEGPPDDEAAMGIK.[S]	1xCarbamidomethyl [C3]		1	1	2	P58252	P58252 [367-386]	1	2327.07	0	367	High	13.45	707.5	574.9	574.9	3.54002e-14	5.6638e-15	0	0	1.67098e-12	2.66557e-13	0	0	K.YRCELLYEGPPDDEAAMGIK.S	[367-386]
	FALSE	High	[R].WLPAGDALLQMITIHLPSPVTAQK.[Y]	1xOxidation [M11]		1	1	1	P58252	P58252 [343-366]	0	2616.42	0	343	High	14.24	712.5	656.2	656.2	5.79322e-15	1.16965e-15	0	0	2.73456e-13	6.01374e-14	0	0	R.WLPAGDALLQMITIHLPSPVTAQK.Y	[343-366]
	FALSE	High	[K].STLTDSLVCK.[A]	1xCarbamidomethyl [C9]		1	1	1	P58252	P58252 [33-42]	0	1123.57	0	33	High	11.5	625.6	360.3	360.3	3.16336e-12	3.56371e-13	0	0	1.49319e-10	1.30985e-11	0	0	K.STLTDSLVCK.A	[33-42]
	FALSE	High	[R].SNTGGQAFPQCVFDHWQILPGDPFDNSSRPSQVVAETR.[K]	1xCarbamidomethyl [C11]		1	1	3	P58252	P58252 [802-839]	0	4244.98	0	802	High	13.98	712.7	558.3	558.3	1.03656e-14	1.83897e-15	0	0	4.89283e-13	9.24807e-14	0	0	R.SNTGGQAFPQCVFDHWQILPGDPFDNSSRPSQVVAETR.K	[802-839]
	FALSE	High	[R].TFCQLILDPIFK.[V]	1xCarbamidomethyl [C3]		1	1	1	P58252	P58252 [288-299]	0	1494.8	0	288	High	13.09	686.8	478	478	8.04466e-14	1.43884e-14	0	0	3.7973e-12	7.31516e-13	0	0	R.TFCQLILDPIFK.V	[288-299]
	FALSE	High	[K].TGTITTFEHAHNMR.[V]	1xOxidation [M13]		1	1	2	P58252	P58252 [482-495]	0	1631.76	0	482	High	5.64	393.2	244	244	2.30787e-06	1.68494e-07	0	0	0.000108926	8.34717e-06	0	0	K.TGTITTFEHAHNMR.V	[482-495]
	FALSE	High	[K].TGTITTFEHAHNMR.[V]			1	1	1	P58252	P58252 [482-495]	0	1615.76	0	482	High	5.35	375.7	252.4	252.4	4.50389e-06	3.27618e-07	0	0	0.000212551	1.63038e-05	0	0	K.TGTITTFEHAHNMR.V	[482-495]
	FALSE	High	[K].DSVVAGFQWATK.[E]			1	1	2	P58252	P58252 [677-688]	0	1308.66	0	677	High	10.05	562.8	383	383	8.82348e-11	7.3687e-12	0	0	4.16493e-09	3.13352e-10	0	0	K.DSVVAGFQWATK.E	[677-688]
	FALSE	High	[K].DLEEDHACIPIK.[K]	1xCarbamidomethyl [C8]		1	1	2	P58252	P58252 [560-571]	0	1439.68	0	560	High	5.69	438.5	211.8	211.8	2.02269e-06	1.45079e-07	0	0	9.54677e-05	7.25012e-06	0	0	K.DLEEDHACIPIK.K	[560-571]
	FALSE	High	[R].ETVSEESNVLCLSK.[S]	1xCarbamidomethyl [C11]		1	1	1	P58252	P58252 [581-594]	0	1594.76	0	581	High	13.34	687.5	502.5	502.5	4.62056e-14	8.90756e-15	0	0	2.18103e-12	4.37006e-13	0	0	R.ETVSEESNVLCLSK.S	[581-594]
	FALSE	High	[K].EGALCEENMR.[G]	1xCarbamidomethyl [C5]; 1xOxidation [M9]		1	1	3	P58252	P58252 [689-698]	0	1224.5	0	689	High	6.85	496.2	227.1	227.1	1.41885e-07	9.94916e-09	0	0	6.69734e-06	4.32954e-07	0	0	K.EGALCEENMR.G	[689-698]
	FALSE	High	[K].EGALCEENMR.[G]	1xCarbamidomethyl [C5]		1	1	1	P58252	P58252 [689-698]	0	1208.5	0	689	High	7.25	530.9	299.1	299.1	5.68415e-08	3.8526e-09	0	0	2.68307e-06	1.60982e-07	0	0	K.EGALCEENMR.G	[689-698]
	FALSE	High	[K].EGIPALDNFLDKL.[-]			1	1	1	P58252	P58252 [846-858]	1	1444.77	0	846	High	11.59	622.6	444.8	444.8	2.56977e-12	2.92433e-13	0	0	1.213e-10	1.19703e-11	0	0	K.EGIPALDNFLDKL.-	[846-858]
	FALSE	High	[K].EGIPALDNFLDK.[L]			1	1	2	P58252	P58252 [846-857]	0	1331.68	0	846	High	11.32	604.8	307.9	307.9	4.81024e-12	5.81194e-13	0	0	2.27056e-10	2.29112e-11	0	0	K.EGIPALDNFLDK.L	[846-857]
	FALSE	High	[R].ALLELQLEPEELYQTFQR.[I]			1	1	2	P58252	P58252 [163-180]	0	2220.15	0	163	High	12.34	634.8	437.7	437.7	4.56828e-13	6.76302e-14	0	0	2.15635e-11	2.97444e-12	0	0	R.ALLELQLEPEELYQTFQR.I	[163-180]
	FALSE	High	[K].AGIIASAR.[A]			1	1	2	P58252	P58252 [43-50]	0	758.452	0	43	High	4.75	466.8	108.7	108.7	1.76025e-05	1.20566e-06	0	0	0.000830203	0.000251636	0.000231642	0.000315557	K.AGIIASAR.A	[43-50]
	FALSE	High	[R].CITIK.[S]	1xCarbamidomethyl [C1]		1	1	1	P58252	P58252 [67-71]	0	634.359	0	67	High	2.38	447.3	72.6	72.6	0.00415824	0.00134481	0.00132013	0.00200552	0.164356	0.00833333	0.00832595	0.0103042	R.CITIK.S	[67-71]
	FALSE	High	[R].CLYASVLTAQPR.[L]	1xCarbamidomethyl [C1]		1	1	1	P58252	P58252 [728-739]	0	1378.71	0	728	High	12.34	649.1	432.8	432.8	4.6086e-13	7.21827e-14	0	0	2.17538e-11	3.24192e-12	0	0	R.CLYASVLTAQPR.L	[728-739]
	FALSE	High	[K].ARPFPDGLAEDIDK.[G]			1	1	2	P58252	P58252 [606-619]	0	1543.78	0	606	High	6.33	461.5	230.6	230.6	4.65441e-07	3.24035e-08	0	0	2.19696e-05	1.56243e-06	0	0	K.ARPFPDGLAEDIDK.G	[606-619]
	FALSE	High	[R].CELLYEGPPDDEAAMGIK.[S]	1xCarbamidomethyl [C1]		1	1	3	P58252	P58252 [369-386]	0	2007.9	0	369	High	12.34	604.9	448.7	448.7	4.56828e-13	6.30079e-14	0	0	2.15635e-11	2.70134e-12	0	0	R.CELLYEGPPDDEAAMGIK.S	[369-386]
	FALSE	High	[K].AYLPVNESFGFTADLR.[S]			1	1	1	P58252	P58252 [786-801]	0	1799.9	0	786	High	12.48	608	476.1	476.1	3.3162e-13	4.87328e-14	0	0	1.56534e-11	2.05669e-12	0	0	K.AYLPVNESFGFTADLR.S	[786-801]
	FALSE	High	[K].KVEDMMK.[K]	1xOxidation [M6]		1	1	2	P58252	P58252 [252-258]	1	896.422	0	252	High	1.09	335.1	13.7	13.7	0.0818108	0.00308778	0.00306917	0.00445976	0.808801	0.0772231	0.077203	0.0945802	K.KVEDMMK.K	[252-258]
	FALSE	High	[K].LDIK.[L]			1	1	1	P58252	P58252 [319-322]	0	488.308	0	319	High	1.34	244.4	244.4	244.4	0.0459905	0.00265252	0.0026455	0.00385439	0.69342	0.040156	0.0401386	0.0492874	K.LDIK.L	[319-322]
	FALSE	High	[K].KEDLYLK.[P]			1	1	2	P58252	P58252 [439-445]	1	908.509	0	439	High	1.33	320.5	41.2	41.2	0.0468521	0.00265252	0.00261899	0.00380791	0.698272	0.0455446	0.0455252	0.0559644	K.KEDLYLK.P	[439-445]
	FALSE	High	[K].LDSEDK.[D]			1	1	1	P58252	P58252 [323-328]	0	706.325	0	323	High	0.73	310.5	2.8	2.8	0.185689	0.00735675	0.00735599	0.0109055	0.915146	0.101277	0.101139	0.123888	K.LDSEDK.D	[323-328]
	FALSE	High	[K].GEGQLSAAER.[A]			1	1	1	P58252	P58252 [240-249]	0	1017.5	0	240	High	6.03	481.8	155.1	155.1	9.29101e-07	6.52106e-08	0	0	4.38542e-05	3.252e-06	0	0	K.GEGQLSAAER.A	[240-249]
	FALSE	High	[K].FSVSPVVR.[V]			1	1	1	P58252	P58252 [499-506]	0	890.509	0	499	High	6.78	530.5	243.3	243.3	1.64675e-07	1.13786e-08	0	0	7.77306e-06	4.987e-07	0	0	K.FSVSPVVR.V	[499-506]
	FALSE	High	[K].GVQYLNEIK.[D]			1	1	2	P58252	P58252 [668-676]	0	1063.58	0	668	High	5.22	444.5	164.3	164.3	6.02143e-06	4.18869e-07	0	0	0.000284148	0.000251636	0.000250564	0.000338181	K.GVQYLNEIK.D	[668-676]
	FALSE	High	[R].GGGQIIPTAR.[R]			1	1	1	P58252	P58252 [717-726]	0	969.548	0	717	High	3.45	337.4	128.5	128.5	0.000358699	0.000168776	0.000150399	0.000280899	0.0166434	0.00183337	0.00182556	0.00250766	R.GGGQIIPTAR.R	[717-726]
	FALSE	High	[K].GPLMMYISK.[M]			1	1	1	P58252	P58252 [392-400]	0	1039.53	0	392	High	4.91	376.9	154.2	154.2	1.23212e-05	8.49433e-07	0	0	0.000581261	0.000251636	0.000237361	0.000322269	K.GPLMMYISK.M	[392-400]
FALSE	Master Protein	O35452	Protein Tnxb OS=Mus musculus GN=Tnxb PE=1 SV=1	21	48	62	48	1	4006	435.2	5.22	48	273.33	0	0	3
	Checked	Confidence	Annotated Sequence	Modifications	Modifications in Master Proteins	# Protein Groups	# Proteins	# PSMs	Master Protein Accessions	Positions in Master Proteins	# Missed Cleavages	Theo. MH+ [Da]	Off by X	Position in Protein	Confidence (by Search Engine): A2 PMI-Byonic	|Log Prob| (by Search Engine): A2 PMI-Byonic	Byonic Score (by Search Engine): A2 PMI-Byonic	Delta Byonic Score (by Search Engine): A2 PMI-Byonic	Delta Mod Score (by Search Engine): A2 PMI-Byonic	PEP 2D (by Search Engine): A2 PMI-Byonic	q-Value 2D (by Search Engine): A2 PMI-Byonic	FDR 2D (by Search Engine): A2 PMI-Byonic	Peptide Group FDR 2D (by Search Engine): A2 PMI-Byonic	PEP 1D (by Search Engine): A2 PMI-Byonic	q-Value 1D (by Search Engine): A2 PMI-Byonic	FDR 1D (by Search Engine): A2 PMI-Byonic	Peptide Group FDR 1D (by Search Engine): A2 PMI-Byonic	Sequence in Protein	Positions in Protein	Peptide Group Modifications in Protein
	FALSE	High	[K].PGGPSSQLYEHTVEGGEK.[Q]			1	1	1	O35452	O35452 [41-58]	0	1871.88	0	41	High	7.13	480.6	348.7	348.7	7.35992e-08	4.90014e-09	0	0	3.47407e-06	2.02381e-07	0	0	K.PGGPSSQLYEHTVEGGEK.Q	[41-58]
	FALSE	High	[K].RHGPVSTEAK.[T]			1	1	1	O35452	O35452 [3104-3113]	1	1081.57	0	3104	High	5.63	476.4	208	208	2.36606e-06	1.72919e-07	0	0	0.000111672	8.62166e-06	0	0	K.RHGPVSTEAK.T	[3104-3113]
	FALSE	High	[K].SCPEDCNDQGR.[C]	2xCarbamidomethyl [C2; C6]		1	1	1	O35452	O35452 [173-183]	0	1337.48	0	173	High	7.31	402.4	402.4	402.4	4.85495e-08	3.17427e-09	0	0	2.29166e-06	1.34101e-07	0	0	K.SCPEDCNDQGR.C	[173-183]
	FALSE	High	[R].SCPGDCNQR.[G]	2xCarbamidomethyl [C2; C6]		1	1	1	O35452	O35452 [390-398]	0	1093.41	0	390	High	4.27	283	283	283	5.34282e-05	0.000168776	0.000163586	0.000298063	0.00251569	0.0010853	0.00107968	0.00147885	R.SCPGDCNQR.G	[390-398]
	FALSE	High	[R].SCPGDCR.[G]	2xCarbamidomethyl [C2; C6]		1	1	1	O35452	O35452 [452-458]	0	851.313	0	452	High	2.82	306.2	306.2	306.2	0.00150918	0.000856898	0.000852636	0.00134735	0.0665007	0.00410637	0.00408322	0.00508565	R.SCPGDCR.G	[452-458]
	FALSE	High	[K].RFGPLTAEGITEPTNAADHTK.[S]			1	1	1	O35452	O35452 [1830-1850]	1	2226.11	0	1830	High	7.03	545	279.3	279.3	9.39457e-08	6.60301e-09	0	0	4.43447e-06	2.75435e-07	0	0	K.RFGPLTAEGITEPTNAADHTK.S	[1830-1850]
	FALSE	High	[R].RCPGDCR.[G]	2xCarbamidomethyl [C2; C6]		1	1	1	O35452	O35452 [514-520]	1	920.383	0	514	High	0.77	268.2	59.1	59.1	0.171698	0.00617478	0.0061651	0.00920305	0.907478	0.0999129	0.099888	0.122132	R.RCPGDCR.G	[514-520]
	FALSE	High	[R].LSWTVPEGHFDSFVVQFK.[D]			1	1	2	O35452	O35452 [1773-1790]	0	2123.06	0	1773	High	6.97	488	311.8	311.8	1.08353e-07	7.65463e-09	0	0	5.11453e-06	3.29676e-07	0	0	R.LSWTVPEGHFDSFVVQFK.D	[1773-1790]
	FALSE	High	[R].MHLLEETTVR.[T]			1	1	1	O35452	O35452 [744-753]	0	1228.64	0	744	High	5.95	470	193.8	193.8	1.11823e-06	8.29484e-08	0	0	5.27806e-05	4.16924e-06	0	0	R.MHLLEETTVR.T	[744-753]
	FALSE	High	[K].MNLYGIYSGQR.[V]			1	1	2	O35452	O35452 [2232-2242]; [2455-2465]; [2675-2685]	0	1301.63	0	2675	High	5.97	394	242.7	242.7	1.06795e-06	7.91891e-08	0	0	5.04078e-05	4.01869e-06	0	0	K.MNLYGIYSGQR.V; K.MNLYGIYSGQR.V; K.MNLYGIYSGQR.V	[2232-2242]; [2455-2465]; [2675-2685]
	FALSE	High	[K].MNLYGIHSGQR.[VF]			1	1	1	O35452	O35452 [1419-1429]; [2890-2900]	0	1275.63	0	1419	High	4.53	368.4	193.3	193.3	2.97867e-05	2.03432e-06	0	0	0.00140407	0.000448229	0.000445434	0.000609385	K.MNLYGIHSGQR.V; K.MNLYGIHSGQR.F	[1419-1429]; [2890-2900]
	FALSE	High	[K].MNLYGLHEGR.[R]			1	1	1	O35452	O35452 [2346-2355]; [2568-2577]; [2783-2792]; [2998-3007]	0	1189.58	0	2568	High	4.81	414.1	176.5	176.5	1.54943e-05	1.08962e-06	0	0	0.000730846	0.000251636	0.000233427	0.000317965	K.MNLYGLHEGR.R; K.MNLYGLHEGR.R; K.MNLYGLHEGR.R; K.MNLYGLHEGR.R	[2346-2355]; [2568-2577]; [2783-2792]; [2998-3007]
	FALSE	High	[R].VRLEILEELVK.[G]			1	1	1	O35452	O35452 [94-104]	1	1340.81	0	94	High	5.58	475.6	206.1	206.1	2.62017e-06	1.90418e-07	0	0	0.000123664	9.43771e-06	0	0	R.VRLEILEELVK.G	[94-104]
	FALSE	High	[R].VPSSASAYDQR.[G]			1	1	2	O35452	O35452 [785-795]	0	1180.56	0	785	High	10.98	633.1	430.2	430.2	1.04281e-11	1.02021e-12	0	0	4.92235e-10	4.33688e-11	0	0	R.VPSSASAYDQR.G	[785-795]
	FALSE	High	[R].VPGHEDQVTISGLEPDHK.[Y]			1	1	3	O35452	O35452 [1399-1416]; [2113-2130]; [2212-2229]; [2435-2452]; [2655-2672]; [2870-2887]	0	1957.96	0	2212	High	6.64	424.3	326.6	326.6	2.30009e-07	1.60139e-08	0	0	1.08569e-05	7.26689e-07	0	0	R.VPGHEDQVTISGLEPDHK.Y; R.VPGHEDQVTISGLEPDHK.Y; R.VPGHEDQVTISGLEPDHK.Y; R.VPGHEDQVTISGLEPDHK.Y; R.VPGHEDQVTISGLEPDHK.Y; R.VPGHEDQVTISGLEPDHK.Y	[1399-1416]; [2113-2130]; [2212-2229]; [2435-2452]; [2655-2672]; [2870-2887]
	FALSE	High	[R].VASTEGDQTDITLTGLESNHR.[Y]			1	1	1	O35452	O35452 [2001-2021]	0	2244.07	0	2001	High	8.85	573.5	498	498	1.42039e-09	1.17254e-10	0	0	6.70462e-08	6.15511e-09	0	0	R.VASTEGDQTDITLTGLESNHR.Y	[2001-2021]
	FALSE	High	[R].VGPVSVVAK.[T]			1	1	1	O35452	O35452 [1319-1327]	0	855.53	0	1319	High	4.91	376.4	159.1	159.1	1.23212e-05	8.45283e-07	0	0	0.000581261	0.000251636	0.000237473	0.000322477	R.VGPVSVVAK.T	[1319-1327]
	FALSE	High	[R].VGPVSTVGTTDK.[Q]			1	1	2	O35452	O35452 [1538-1549]	0	1160.62	0	1538	High	12.09	650	427	427	8.04466e-13	1.2323e-13	0	0	3.7973e-11	5.80162e-12	0	0	R.VGPVSTVGTTDK.Q	[1538-1549]
	FALSE	High	[R].SRGECIQGR.[C]	1xCarbamidomethyl [C5]		1	1	2	O35452	O35452 [712-720]	1	1062.51	0	712	High	3.34	448.4	137.3	137.3	0.000461527	0.000168776	0.000148699	0.000278629	0.0213131	0.00201857	0.00201045	0.00276243	R.SRGECIQGR.C	[712-720]
	FALSE	High	[R].SVVISPLDPNRK.[Y]			1	1	1	O35452	O35452 [1197-1208]	1	1324.76	0	1197	High	6.61	439.3	241.6	241.6	2.4534e-07	1.68289e-08	0	0	1.15806e-05	7.71533e-07	0	0	R.SVVISPLDPNRK.Y	[1197-1208]
	FALSE	High	[R].SLCSLHGVFDLSR.[C]	1xCarbamidomethyl [C3]		1	1	1	O35452	O35452 [130-142]	0	1490.74	0	130	High	5.28	391	176.8	176.8	5.19821e-06	3.67583e-07	0	0	0.00024531	1.8032e-05	0	0	R.SLCSLHGVFDLSR.C	[130-142]
	FALSE	High	[R].TQTQILQGLIPDTR.[Y]			1	1	1	O35452	O35452 [3569-3582]	0	1583.88	0	3569	High	6.97	493.3	233.3	233.3	1.07719e-07	7.55055e-09	0	0	5.0846e-06	3.24719e-07	0	0	R.TQTQILQGLIPDTR.Y	[3569-3582]
	FALSE	High	[R].TLSPVLESPR.[D]			1	1	1	O35452	O35452 [3513-3522]	0	1098.62	0	3513	High	5.85	465.2	145.9	145.9	1.41045e-06	1.05311e-07	0	0	6.65725e-05	5.3041e-06	0	0	R.TLSPVLESPR.D	[3513-3522]
	FALSE	High	[R].TCPWDCGDGGR.[C]	2xCarbamidomethyl [C2; C6]		1	1	1	O35452	O35452 [328-338]	0	1280.48	0	328	High	1.87	196.7	164	164	0.0133868	0.00169944	0.00169759	0.00225836	0.389918	0.0214397	0.0213996	0.0267011	R.TCPWDCGDGGR.C	[328-338]
	FALSE	High	[R].TCPADCR.[RG]	2xCarbamidomethyl [C2; C6]		1	1	1	O35452	O35452 [607-613]; [638-644]	0	879.345	0	607	High	1.94	315.1	89.5	89.5	0.0114416	0.0016107	0.00158944	0.00205198	0.352904	0.019462	0.0194559	0.0242041	R.TCPADCR.R; R.TCPADCR.G	[607-613]; [638-644]
	FALSE	High	[K].DGPQAISVEGPQR.[S]			1	1	1	O35452	O35452 [1087-1099]	0	1353.68	0	1087	High	9.19	557.4	343.5	343.5	6.39943e-10	3.98659e-11	0	0	3.02071e-08	1.84873e-09	0	0	K.DGPQAISVEGPQR.S	[1087-1099]
	FALSE	High	[K].DRDGQSQVVPVDGSHR.[E]			1	1	1	O35452	O35452 [1887-1902]	1	1751.84	0	1887	High	5.73	424.4	332.1	332.1	1.84757e-06	1.36578e-07	0	0	8.72028e-05	6.88241e-06	0	0	K.DRDGQSQVVPVDGSHR.E	[1887-1902]
	FALSE	High	[K].DSDGRPQVMR.[V]	1xOxidation [M9]		1	1	2	O35452	O35452 [2538-2547]; [2753-2762]; [2968-2977]	0	1176.54	0	2538	High	2.07	238.9	107.2	107.2	0.00844921	0.00142469	0.00137106	0.00186611	0.286483	0.0154522	0.0154421	0.0195111	K.DSDGRPQVMR.V; K.DSDGRPQVMR.V; K.DSDGRPQVMR.V	[2538-2547]; [2753-2762]; [2968-2977]
	FALSE	High	[K].DSDGRPQVMR.[V]			1	1	1	O35452	O35452 [2538-2547]; [2753-2762]; [2968-2977]	0	1160.55	0	2968	High	4.48	385	180.5	180.5	3.30353e-05	0.000168776	0.000168577	0.00030553	0.00155696	0.000448229	0.000443361	0.000606244	K.DSDGRPQVMR.V; K.DSDGRPQVMR.V; K.DSDGRPQVMR.V	[2538-2547]; [2753-2762]; [2968-2977]
	FALSE	High	[K].EHCTGGCCPTAAQAGTGQTDVR.[S]	3xCarbamidomethyl [C3; C7; C8]		1	1	1	O35452	O35452 [108-129]	0	2333.97	0	108	High	11.22	640.2	594.6	594.6	6.05166e-12	6.88327e-13	0	0	2.85655e-10	2.82069e-11	0	0	K.EHCTGGCCPTAAQAGTGQTDVR.S	[108-129]
	FALSE	High	[R].AGQCVCVEGFR.[G]	2xCarbamidomethyl [C4; C6]		1	1	1	O35452	O35452 [687-697]	0	1282.57	0	687	High	6.72	460.3	258.3	258.3	1.90889e-07	1.30978e-08	0	0	9.01042e-06	5.81896e-07	0	0	R.AGQCVCVEGFR.G	[687-697]
	FALSE	High	[R].CVCNPGYTGPACATR.[T]	3xCarbamidomethyl [C1; C3; C12]		1	1	1	O35452	O35452 [623-637]	0	1683.7	0	623	High	14.34	740.2	628.8	628.8	4.62056e-15	8.90967e-16	0	0	2.18103e-13	4.52243e-14	0	0	R.CVCNPGYTGPACATR.T	[623-637]
	FALSE	High	[R].CVCNPGFTGEDCGSR.[R]	3xCarbamidomethyl [C1; C3; C12]		1	1	1	O35452	O35452 [499-513]	0	1715.66	0	499	High	12.48	626	586.8	586.8	3.3162e-13	4.03207e-14	0	0	1.56534e-11	1.5547e-12	0	0	R.CVCNPGFTGEDCGSR.R	[499-513]
	FALSE	High	[R].CVCDPGYSGEDCGVR.[S]	3xCarbamidomethyl [C1; C3; C12]		1	1	1	O35452	O35452 [251-265]	0	1730.66	0	251	High	9.98	506.5	506.5	506.5	1.056e-10	8.30751e-12	0	0	4.98459e-09	3.54003e-10	0	0	R.CVCDPGYSGEDCGVR.S	[251-265]
	FALSE	High	[R].CVCWPGYTGR.[D]	2xCarbamidomethyl [C1; C3]		1	1	2	O35452	O35452 [468-477]	0	1255.53	0	468	High	5.27	396.1	180.7	180.7	5.35239e-06	3.75136e-07	0	0	0.000252584	1.84406e-05	0	0	R.CVCWPGYTGR.D	[468-477]
	FALSE	High	[R].HGPVSVEGTTDPVPAGQGPGDPGPR.[L]			1	1	2	O35452	O35452 [3395-3419]	0	2381.15	0	3395	High	15.24	758.4	692.4	692.4	5.79322e-16	1.06843e-16	0	0	2.73456e-14	5.63207e-15	0	0	R.HGPVSVEGTTDPVPAGQGPGDPGPR.L	[3395-3419]
	FALSE	High	[K].ILIQSDPDPGSPPR.[L]			1	1	1	O35452	O35452 [1134-1147]	0	1491.78	0	1134	High	13.34	672.9	465.4	465.4	4.62056e-14	8.57079e-15	0	0	2.18103e-12	4.17972e-13	0	0	K.ILIQSDPDPGSPPR.L	[1134-1147]
	FALSE	High	[R].LGELTVTGVTPDSLR.[L]			1	1	2	O35452	O35452 [1245-1259]	0	1557.85	0	1245	High	8.54	536.8	201.2	201.2	2.88131e-09	2.41941e-10	0	0	1.36005e-07	1.26858e-08	0	0	R.LGELTVTGVTPDSLR.L	[1245-1259]
	FALSE	High	[R].LGELWVTDPTTDSLR.[L]			1	1	2	O35452	O35452 [1758-1772]	0	1702.86	0	1758	High	8.63	516.6	289.4	289.4	2.32785e-09	1.90686e-10	0	0	1.09881e-07	1.00722e-08	0	0	R.LGELWVTDPTTDSLR.L	[1758-1772]
	FALSE	High	[QK].GDFDSFTVQYK.[SD]			1	1	1	O35452	O35452 [1486-1496]; [2305-2315]; [2527-2537]; [2957-2967]	0	1306.6	0	2305	High	8.73	518.9	284	284	1.85329e-09	1.55246e-10	0	0	8.74804e-08	8.27541e-09	0	0	Q.GDFDSFTVQYK.S; K.GDFDSFTVQYK.D; K.GDFDSFTVQYK.D; Q.GDFDSFTVQYK.D	[1486-1496]; [2305-2315]; [2527-2537]; [2957-2967]
	FALSE	High	[R].FVVSYVSAGNQR.[V]			1	1	1	O35452	O35452 [857-868]	0	1326.68	0	857	High	8.76	544.2	255.7	255.7	1.74176e-09	1.42686e-10	0	0	8.22159e-08	7.61447e-09	0	0	R.FVVSYVSAGNQR.V	[857-868]
	FALSE	High	[R].GFEESEPLTGFLTTVPDGPTQLR.[A]			1	1	1	O35452	O35452 [3592-3614]	0	2491.24	0	3592	High	7.47	501.6	322.2	322.2	3.36672e-08	1.95953e-09	0	0	1.58918e-06	8.81759e-08	0	0	R.GFEESEPLTGFLTTVPDGPTQLR.A	[3592-3614]
	FALSE	High	[R].FTLFGIANK.[K]			1	1	1	O35452	O35452 [1211-1219]	0	1010.57	0	1211	High	6.68	473.7	258.1	258.1	2.07624e-07	1.457e-08	0	0	9.80034e-06	6.63536e-07	0	0	R.FTLFGIANK.K	[1211-1219]
	FALSE	High	[R].GRCEDGVCVCHAGYSGEDCGVR.[S]	4xCarbamidomethyl [C3; C8; C10; C19]		1	1	2	O35452	O35452 [430-451]	1	2499.99	0	430	High	10.71	648.8	597.3	597.3	1.95315e-11	1.47093e-12	0	0	9.21942e-10	5.80345e-11	0	0	R.GRCEDGVCVCHAGYSGEDCGVR.S	[430-451]
	FALSE	High	[R].GTSWGPPASK.[T]			1	1	1	O35452	O35452 [812-821]	0	987.489	0	812	High	2.88	394.5	110	110	0.00131557	0.000856898	0.000856287	0.00135099	0.0584638	0.00410637	0.00409437	0.00509793	R.GTSWGPPASK.T	[812-821]
	FALSE	High	[R].GHAVSYPASIR.[A]			1	1	1	O35452	O35452 [900-910]	0	1157.61	0	900	High	5.03	378.6	218.8	218.8	9.43734e-06	6.42516e-07	0	0	0.000445272	0.000251636	0.000242542	0.000328192	R.GHAVSYPASIR.A	[900-910]
	FALSE	High	[R].GLAPGQDYQVTVR.[A]			1	1	1	O35452	O35452 [796-808]	0	1403.73	0	796	High	8.63	509.5	296.2	296.2	2.32785e-09	1.89961e-10	0	0	1.09881e-07	1.0028e-08	0	0	R.GLAPGQDYQVTVR.A	[796-808]
	FALSE	High	[R].GGQVQVVPAAADQR.[E]			1	1	1	O35452	O35452 [3159-3172]	0	1395.73	0	3159	High	8.97	539.8	352.3	352.3	1.07068e-09	8.08923e-11	0	0	5.05391e-08	4.14046e-09	0	0	R.GGQVQVVPAAADQR.E	[3159-3172]
	FALSE	High	[R].GPDCAIQTCPGDCR.[S]	3xCarbamidomethyl [C4; C9; C13]		1	1	1	O35452	O35452 [698-711]	0	1606.64	0	698	High	14.48	705.3	628.2	628.2	3.3162e-15	4.3593e-16	0	0	1.56534e-13	1.99891e-14	0	0	R.GPDCAIQTCPGDCR.S	[698-711]
FALSE	Master Protein	Q61398	Procollagen C-endopeptidase enhancer 1 OS=Mus musculus GN=Pcolce PE=1 SV=2	62	25	73	25	1	468	50.1	8.41	25	270.07	0	0	3
	Checked	Confidence	Annotated Sequence	Modifications	Modifications in Master Proteins	# Protein Groups	# Proteins	# PSMs	Master Protein Accessions	Positions in Master Proteins	# Missed Cleavages	Theo. MH+ [Da]	Off by X	Position in Protein	Confidence (by Search Engine): A2 PMI-Byonic	|Log Prob| (by Search Engine): A2 PMI-Byonic	Byonic Score (by Search Engine): A2 PMI-Byonic	Delta Byonic Score (by Search Engine): A2 PMI-Byonic	Delta Mod Score (by Search Engine): A2 PMI-Byonic	PEP 2D (by Search Engine): A2 PMI-Byonic	q-Value 2D (by Search Engine): A2 PMI-Byonic	FDR 2D (by Search Engine): A2 PMI-Byonic	Peptide Group FDR 2D (by Search Engine): A2 PMI-Byonic	PEP 1D (by Search Engine): A2 PMI-Byonic	q-Value 1D (by Search Engine): A2 PMI-Byonic	FDR 1D (by Search Engine): A2 PMI-Byonic	Peptide Group FDR 1D (by Search Engine): A2 PMI-Byonic	Sequence in Protein	Positions in Protein	Peptide Group Modifications in Protein
	FALSE	High	[R].PAPVVAPGNQVTLR.[M]			1	1	2	Q61398	Q61398 [116-129]	0	1418.81	0	116	High	8.72	504.2	324.2	324.2	1.88518e-09	1.57028e-10	0	0	8.89857e-08	8.38416e-09	0	0	R.PAPVVAPGNQVTLR.M	[116-129]
	FALSE	High	[K].RSGTLQSNFCSSSLVVTGTVK.[T]	1xCarbamidomethyl [C10]		1	1	2	Q61398	Q61398 [347-367]	1	2228.13	0	347	High	12.1	611.1	498.2	498.2	7.97427e-13	1.18013e-13	0	0	3.76407e-11	5.4999e-12	0	0	K.RSGTLQSNFCSSSLVVTGTVK.T	[347-367]
	FALSE	High	[R].SDPK.[T]			1	1	1	Q61398	Q61398 [297-300]	0	446.225	0	297	High	1.42	255.1	255.1	255.1	0.0382102	0.00221162	0.00220086	0.00301854	0.65102	0.0370316	0.0370262	0.0457817	R.SDPK.T	[297-300]
	FALSE	High	[R].QMPPMK.[K]			1	1	1	Q61398	Q61398 [411-416]	0	731.358	0	411	High	0.79	310.7	20.4	20.4	0.164033	0.00588792	0.00588421	0.0086495	0.902786	0.0969636	0.0969515	0.118385	R.QMPPMK.K	[411-416]
	FALSE	High	[R].MTTDEGTGGR.[G]			1	1	2	Q61398	Q61398 [130-139]	0	1024.44	0	130	High	6.3	487.2	256.7	256.7	5.03919e-07	3.56405e-08	0	0	2.37858e-05	1.72636e-06	0	0	R.MTTDEGTGGR.G	[130-139]
	FALSE	High	[R].MTTDEGTGGR.[G]	1xOxidation [M1]		1	1	3	Q61398	Q61398 [130-139]	0	1040.43	0	130	High	7.08	530.1	294	294	8.36551e-08	5.77772e-09	0	0	3.94873e-06	2.38241e-07	0	0	R.MTTDEGTGGR.G	[130-139]
	FALSE	High	[K].LYVPCR.[Q]	1xCarbamidomethyl [C5]		1	1	1	Q61398	Q61398 [405-410]	0	807.418	0	405	High	1.8	312.7	91	91	0.0158045	0.00169944	0.00168533	0.00224014	0.430531	0.0233565	0.0233385	0.0291676	K.LYVPCR.Q	[405-410]
	FALSE	High	[R].VFDMELHPSCR.[Y]	1xCarbamidomethyl [C10]; 1xOxidation [M4]		1	1	3	Q61398	Q61398 [80-90]	0	1406.62	0	80	High	5.35	383.2	223.2	223.2	4.49468e-06	3.26807e-07	0	0	0.000212117	1.62537e-05	0	0	R.VFDMELHPSCR.Y	[80-90]
	FALSE	High	[R].VFDMELHPSCR.[Y]	1xCarbamidomethyl [C10]		1	1	1	Q61398	Q61398 [80-90]	0	1390.62	0	80	High	6.55	420.7	337.9	337.9	2.79577e-07	1.90636e-08	0	0	1.31966e-05	8.82285e-07	0	0	R.VFDMELHPSCR.Y	[80-90]
	FALSE	High	[R].YDSVSVFNGAVSDDSK.[R]			1	1	6	Q61398	Q61398 [214-229]	0	1689.76	0	214	High	14.48	703.4	595	595	3.3162e-15	4.87363e-16	0	0	1.56534e-13	2.30234e-14	0	0	R.YDSVSVFNGAVSDDSK.R	[214-229]
	FALSE	High	[R].YDALEVFAGSGTSGQR.[L]			1	1	3	Q61398	Q61398 [91-106]	0	1657.78	0	91	High	15.48	790.7	591.2	591.2	3.3162e-16	4.80622e-17	0	0	1.56534e-14	2.37148e-15	0	0	R.YDALEVFAGSGTSGQR.L	[91-106]
	FALSE	High	[R].SGTLQSNFCSSSLVVTGTVK.[T]	1xCarbamidomethyl [C9]		1	1	3	Q61398	Q61398 [348-367]	0	2072.03	0	348	High	16.34	810.5	604.8	604.8	4.56828e-17	6.97234e-18	0	0	2.15635e-15	3.72728e-16	0	0	R.SGTLQSNFCSSSLVVTGTVK.T	[348-367]
	FALSE	High	[R].SNQDQILNNLSK.[R]			1	1	4	Q61398	Q61398 [446-457]	0	1373.7	0	446	High	13.19	680.6	386.6	386.6	6.42129e-14	1.26702e-14	0	0	3.03103e-12	6.40036e-13	0	0	R.SNQDQILNNLSK.R	[446-457]
	FALSE	High	[K].TGGLDLPSPPSGTSLK.[L]			1	1	2	Q61398	Q61398 [389-404]	0	1526.81	0	389	High	16.48	811.5	565	565	3.3162e-17	4.16535e-18	0	0	1.56534e-15	2.09001e-16	0	0	K.TGGLDLPSPPSGTSLK.L	[389-404]
	FALSE	High	[K].ESALSPGEDVQR.[G]			1	1	2	Q61398	Q61398 [280-291]	0	1287.62	0	280	High	6.38	487.5	201.2	201.2	4.20246e-07	2.99741e-08	0	0	1.98364e-05	1.44634e-06	0	0	K.ESALSPGEDVQR.G	[280-291]
	FALSE	High	[K].AQGTLTTPNWPESDYPPGISCSWHIIAPSNQVIMLTFGK.[F]	1xCarbamidomethyl [C21]; 1xOxidation [M34]		1	1	2	Q61398	Q61398 [165-203]	0	4330.09	0	165	High	21.84	1133.4	956.4	956.4	1.44427e-22	4.24178e-23	0	0	6.81733e-21	2.09296e-21	0	0	K.AQGTLTTPNWPESDYPPGISCSWHIIAPSNQVIMLTFGK.F	[165-203]
	FALSE	High	[K].AQGTLTTPNWPESDYPPGISCSWHIIAPSNQVIMLTFGK.[F]	1xCarbamidomethyl [C21]		1	1	6	Q61398	Q61398 [165-203]	0	4314.1	0	165	High	21.84	1109.1	897.4	897.4	1.44427e-22	4.84183e-23	0	0	6.81733e-21	2.40791e-21	0	0	K.AQGTLTTPNWPESDYPPGISCSWHIIAPSNQVIMLTFGK.F	[165-203]
	FALSE	High	[K].CIWTITVPEGQTVSLSFR.[V]	1xCarbamidomethyl [C1]		1	1	1	Q61398	Q61398 [62-79]	0	2094.07	0	62	High	11.34	589.1	468.2	468.2	4.56828e-12	4.99045e-13	0	0	2.15635e-10	1.87149e-11	0	0	K.CIWTITVPEGQTVSLSFR.V	[62-79]
	FALSE	High	[K].CPSQPR.[T]	1xCarbamidomethyl [C1]		1	1	1	Q61398	Q61398 [460-465]	0	744.346	0	460	High	2.6	419.3	74.9	74.9	0.00248317	0.00112092	0.00111328	0.00158898	0.104961	0.00534964	0.00532826	0.00680985	K.CPSQPR.T	[460-465]
	FALSE	High	[R].ATSGTEHQFCGGR.[M]	1xCarbamidomethyl [C10]		1	1	1	Q61398	Q61398 [149-161]	0	1407.61	0	149	High	7.73	449.9	381.7	381.7	1.88099e-08	1.12607e-09	0	0	8.8788e-07	5.23887e-08	0	0	R.ATSGTEHQFCGGR.M	[149-161]
	FALSE	High	[K].GASYLLMGQVEENRGPILPPESFVVLYR.[S]	1xOxidation [M7]		1	1	2	Q61398	Q61398 [418-445]	1	3150.63	0	418	High	20.01	1077.7	860	860	9.72862e-21	2.09299e-21	0	0	4.59218e-19	7.81319e-20	0	0	K.GASYLLMGQVEENRGPILPPESFVVLYR.S	[418-445]
	FALSE	High	[K].GASYLLMGQVEENRGPILPPESFVVLYR.[S]			1	1	1	Q61398	Q61398 [418-445]	1	3134.63	0	418	High	10.62	615.2	396.2	396.2	2.4248e-11	2.08308e-12	0	0	1.14457e-09	7.09258e-11	0	0	K.GASYLLMGQVEENRGPILPPESFVVLYR.S	[418-445]
	FALSE	High	[K].GASYLLMGQVEENR.[G]	1xOxidation [M7]		1	1	8	Q61398	Q61398 [418-431]	0	1582.75	0	418	High	14.48	728.8	494.9	494.9	3.3162e-15	4.70424e-16	0	0	1.56534e-13	2.20271e-14	0	0	K.GASYLLMGQVEENR.G	[418-431]
	FALSE	High	[K].GASYLLMGQVEENR.[G]			1	1	1	Q61398	Q61398 [418-431]	0	1566.76	0	418	High	12.48	634.3	434.9	434.9	3.3162e-13	4.47085e-14	0	0	1.56534e-11	1.81741e-12	0	0	K.GASYLLMGQVEENR.G	[418-431]
	FALSE	High	[K].FDVEPDTYCR.[Y]	1xCarbamidomethyl [C9]		1	1	4	Q61398	Q61398 [204-213]	0	1301.55	0	204	High	10.72	615.7	405.7	405.7	1.9112e-11	1.44377e-12	0	0	9.02138e-10	5.63542e-11	0	0	K.FDVEPDTYCR.Y	[204-213]
	FALSE	High	[R].FCGTFRPAPVVAPGNQVTLR.[M]	1xCarbamidomethyl [C2]		1	1	3	Q61398	Q61398 [110-129]	0	2187.15	0	110	High	12.34	634.9	562.6	562.6	4.56828e-13	6.04975e-14	0	0	2.15635e-11	2.55238e-12	0	0	R.FCGTFRPAPVVAPGNQVTLR.M	[110-129]
	FALSE	High	[R].FCGTFR.[P]	1xCarbamidomethyl [C2]		1	1	1	Q61398	Q61398 [110-115]	0	787.356	0	110	High	2.01	318.2	87.1	87.1	0.00982912	0.0016107	0.00160593	0.00207612	0.318618	0.0171915	0.017186	0.0212577	R.FCGTFR.P	[110-115]
	FALSE	High	[R].GFLLWYSGR.[A]			1	1	1	Q61398	Q61398 [140-148]	0	1098.57	0	140	High	7.34	530.4	328.2	328.2	4.60325e-08	2.91604e-09	0	0	2.17285e-06	1.22482e-07	0	0	R.GFLLWYSGR.A	[140-148]
	FALSE	High	[R].GPILPPESFVVLYR.[S]			1	1	2	Q61398	Q61398 [432-445]	0	1586.89	0	432	High	8.35	437.9	337.9	337.9	4.46001e-09	3.50354e-10	0	0	2.10525e-07	1.70995e-08	0	0	R.GPILPPESFVVLYR.S	[432-445]
	FALSE	High	[R].GPGEGLTVTVSLLGVYK.[T]			1	1	3	Q61398	Q61398 [372-388]	0	1689.94	0	372	High	15.34	789.6	614.5	614.5	4.56828e-16	6.99073e-17	0	0	2.15635e-14	3.61763e-15	0	0	R.GPGEGLTVTVSLLGVYK.T	[372-388]
FALSE	Master Protein	P11214	Tissue-type plasminogen activator OS=Mus musculus GN=Plat PE=1 SV=3	62	27	58	27	1	559	63.1	8.15	27	251.23	0	0	3
	Checked	Confidence	Annotated Sequence	Modifications	Modifications in Master Proteins	# Protein Groups	# Proteins	# PSMs	Master Protein Accessions	Positions in Master Proteins	# Missed Cleavages	Theo. MH+ [Da]	Off by X	Position in Protein	Confidence (by Search Engine): A2 PMI-Byonic	|Log Prob| (by Search Engine): A2 PMI-Byonic	Byonic Score (by Search Engine): A2 PMI-Byonic	Delta Byonic Score (by Search Engine): A2 PMI-Byonic	Delta Mod Score (by Search Engine): A2 PMI-Byonic	PEP 2D (by Search Engine): A2 PMI-Byonic	q-Value 2D (by Search Engine): A2 PMI-Byonic	FDR 2D (by Search Engine): A2 PMI-Byonic	Peptide Group FDR 2D (by Search Engine): A2 PMI-Byonic	PEP 1D (by Search Engine): A2 PMI-Byonic	q-Value 1D (by Search Engine): A2 PMI-Byonic	FDR 1D (by Search Engine): A2 PMI-Byonic	Peptide Group FDR 1D (by Search Engine): A2 PMI-Byonic	Sequence in Protein	Positions in Protein	Peptide Group Modifications in Protein
	FALSE	High	[K].PWCYVFK.[A]	1xCarbamidomethyl [C3]		1	1	1	P11214	P11214 [185-191]	0	999.476	0	185	High	1.14	336.8	19.8	19.8	0.0718218	0.002997	0.0029854	0.00450912	0.7856	0.0688969	0.0688694	0.0850408	K.PWCYVFK.A	[185-191]
	FALSE	High	[K].QCAQESSSVGTACLPDPNLQLPDWTECELSGYGK.[H]	3xCarbamidomethyl [C2; C13; C27]		1	1	1	P11214	P11214 [416-449]	0	3797.67	0	416	High	22.83	1244	1111.2	1111.2	1.48951e-23	4.79853e-24	0	0	7.03091e-22	2.70939e-22	0	0	K.QCAQESSSVGTACLPDPNLQLPDWTECELSGYGK.H	[416-449]
	FALSE	High	[R].SCSEPR.[C]	1xCarbamidomethyl [C2]		1	1	1	P11214	P11214 [82-87]	0	735.309	0	82	High	2.17	363.1	48	48	0.00673855	0.00142469	0.00138208	0.00188103	0.242297	0.0135269	0.0135091	0.0170377	R.SCSEPR.C	[82-87]
	FALSE	High	[K].QMTLTGIISWGLGCGQK.[D]	1xCarbamidomethyl [C14]; 1xOxidation [M2]		1	1	1	P11214	P11214 [521-537]	0	1865.92	0	521	High	15.1	759.8	529.3	529.3	7.97427e-16	1.56721e-16	0	0	3.76407e-14	8.23706e-15	0	0	K.QMTLTGIISWGLGCGQK.D	[521-537]
	FALSE	High	[K].QMTLTGIISWGLGCGQK.[D]	1xCarbamidomethyl [C14]		1	1	1	P11214	P11214 [521-537]	0	1849.93	0	521	High	15.34	773.6	592.3	592.3	4.56828e-16	7.43167e-17	0	0	2.15635e-14	3.87678e-15	0	0	K.QMTLTGIISWGLGCGQK.D	[521-537]
	FALSE	High	[R].NPDRDLK.[P]			1	1	2	P11214	P11214 [178-184]	1	857.448	0	178	High	1.12	368.4	49.8	49.8	0.0751766	0.002997	0.00297947	0.00449622	0.793927	0.0719472	0.0719282	0.0886167	R.NPDRDLK.P	[178-184]
	FALSE	High	[K].SEDCYVGK.[G]	1xCarbamidomethyl [C4]		1	1	2	P11214	P11214 [210-217]	0	957.398	0	210	High	5.67	395.3	271.1	271.1	2.15824e-06	1.58266e-07	0	0	0.000101865	7.89702e-06	0	0	K.SEDCYVGK.G	[210-217]
	FALSE	High	[K].LTWEYCDMSPCSTCGLR.[Q]	3xCarbamidomethyl [C6; C11; C14]; 1xOxidation [M8]		1	1	4	P11214	P11214 [284-300]	0	2151.86	0	284	High	14.34	717.8	569.1	569.1	4.56828e-15	7.20057e-16	0	0	2.15635e-13	3.54667e-14	0	0	K.LTWEYCDMSPCSTCGLR.Q	[284-300]
	FALSE	High	[K].LTWEYCDMSPCSTCGLR.[Q]	3xCarbamidomethyl [C6; C11; C14]		1	1	2	P11214	P11214 [284-300]	0	2135.87	0	284	High	13.34	656.4	547.4	547.4	4.56828e-14	7.26176e-15	0	0	2.15635e-12	3.43307e-13	0	0	K.LTWEYCDMSPCSTCGLR.Q	[284-300]
	FALSE	High	[R].LYPSSR.[C]			1	1	1	P11214	P11214 [468-473]	0	722.383	0	468	High	1.36	325.8	44.6	44.6	0.0440538	0.00265252	0.00265069	0.00386266	0.683791	0.0396699	0.0396584	0.0490177	R.LYPSSR.C	[468-473]
	FALSE	High	[R].NPDGDARPWCHVMK.[D]	1xCarbamidomethyl [C10]; 1xOxidation [M13]		1	1	2	P11214	P11214 [267-280]	0	1698.75	0	267	High	5.5	407.1	253.3	253.3	3.14054e-06	2.21134e-07	0	0	0.00014822	1.10871e-05	0	0	R.NPDGDARPWCHVMK.D	[267-280]
	FALSE	High	[R].VEYCR.[C]	1xCarbamidomethyl [C4]		1	1	1	P11214	P11214 [63-67]	0	726.324	0	63	High	2.03	331.2	60.4	60.4	0.00933772	0.00148902	0.0014881	0.00208671	0.307505	0.0163378	0.0163035	0.0204763	R.VEYCR.C	[63-67]
	FALSE	High	[K].YTTEFCSTPACPK.[G]	2xCarbamidomethyl [C6; C11]		1	1	1	P11214	P11214 [195-207]	0	1561.67	0	195	High	14.48	702.6	556.8	556.8	3.3162e-15	4.59018e-16	0	0	1.56534e-13	2.13546e-14	0	0	K.YTTEFCSTPACPK.G	[195-207]
	FALSE	High	[K].YIVHEEFDDDTYDNDIALLQLR.[S]			1	1	2	P11214	P11214 [390-411]	0	2697.27	0	390	High	7.91	511.9	385.5	385.5	1.22462e-08	8.1002e-10	0	0	5.78053e-07	3.67487e-08	0	0	K.YIVHEEFDDDTYDNDIALLQLR.S	[390-411]
	FALSE	High	[R].VVPGEEEQTFEIEK.[Y]			1	1	1	P11214	P11214 [376-389]	0	1633.8	0	376	High	5.76	428.5	257.6	257.6	1.72803e-06	1.26565e-07	0	0	8.15614e-05	6.37002e-06	0	0	R.VVPGEEEQTFEIEK.Y	[376-389]
	FALSE	High	[K].VTNYLDWIHDNMK.[Q]	1xOxidation [M12]		1	1	1	P11214	P11214 [546-558]	0	1664.77	0	546	High	11.48	586.9	427.5	427.5	3.3162e-12	3.84139e-13	0	0	1.56534e-10	1.45941e-11	0	0	K.VTNYLDWIHDNMK.Q	[546-558]
	FALSE	High	[K].VTNYLDWIHDNMK.[Q]			1	1	1	P11214	P11214 [546-558]	0	1648.78	0	546	High	7.79	437.3	407.3	407.3	1.63259e-08	9.88659e-10	0	0	7.70626e-07	4.56808e-08	0	0	K.VTNYLDWIHDNMK.Q	[546-558]
	FALSE	High	[R].SGGNQDLHDACQGDSGGPLVCMINK.[Q]	2xCarbamidomethyl [C11; C21]; 1xOxidation [M22]		1	1	3	P11214	P11214 [496-520]	0	2646.13	0	496	High	11.88	669.2	554.5	554.5	1.31086e-12	1.66121e-13	0	0	6.18763e-11	7.918e-12	0	0	R.SGGNQDLHDACQGDSGGPLVCMINK.Q	[496-520]
	FALSE	High	[R].SGGNQDLHDACQGDSGGPLVCMINK.[Q]	2xCarbamidomethyl [C11; C21]		1	1	2	P11214	P11214 [496-520]	0	2630.14	0	496	High	12.84	690.8	521.4	521.4	1.44392e-13	2.03678e-14	0	0	6.81572e-12	1.01761e-12	0	0	R.SGGNQDLHDACQGDSGGPLVCMINK.Q	[496-520]
	FALSE	High	[R].TNSQALGLGR.[H]			1	1	1	P11214	P11214 [252-261]	0	1016.55	0	252	High	6.97	548.1	205.9	205.9	1.07953e-07	7.60254e-09	0	0	5.09564e-06	3.28021e-07	0	0	R.TNSQALGLGR.H	[252-261]
	FALSE	High	[K].TVTNNMLCAGDTR.[S]	1xCarbamidomethyl [C8]; 1xOxidation [M6]		1	1	5	P11214	P11214 [483-495]	0	1468.65	0	483	High	12.48	611.8	400.8	400.8	3.3162e-13	3.93273e-14	0	0	1.56534e-11	1.49496e-12	0	0	K.TVTNNMLCAGDTR.S	[483-495]
	FALSE	High	[K].TVTNNMLCAGDTR.[S]	1xCarbamidomethyl [C8]		1	1	1	P11214	P11214 [483-495]	0	1452.66	0	483	High	12.48	629.5	384.8	384.8	3.3162e-13	4.13073e-14	0	0	1.56534e-11	1.61394e-12	0	0	K.TVTNNMLCAGDTR.S	[483-495]
	FALSE	High	[K].DVPGVYTK.[V]			1	1	1	P11214	P11214 [538-545]	0	878.462	0	538	High	4.04	400.4	175.4	175.4	9.19071e-05	0.000168776	0.000158907	0.000290782	0.00431976	0.00128068	0.00126183	0.00172961	K.DVPGVYTK.V	[538-545]
	FALSE	High	[R].CNSGLVQCHSVPVR.[S]	2xCarbamidomethyl [C1; C8]		1	1	1	P11214	P11214 [68-81]	0	1612.77	0	68	High	12.48	611	416.1	416.1	3.3162e-13	3.95763e-14	0	0	1.56534e-11	1.50994e-12	0	0	R.CNSGLVQCHSVPVR.S	[68-81]
	FALSE	High	[R].DEPTQTTYQQHQSWLRPMLR.[S]	1xOxidation [M18]		1	1	1	P11214	P11214 [40-59]	0	2531.21	0	40	High	6.16	442.4	345.8	345.8	6.85253e-07	4.82152e-08	0	0	3.23448e-05	2.35085e-06	0	0	R.DEPTQTTYQQHQSWLRPMLR.S	[40-59]
	FALSE	High	[R].DEPTQTTYQQHQSWLRPMLR.[S]			1	1	2	P11214	P11214 [40-59]	0	2515.21	0	40	High	9.69	551.5	459.7	459.7	2.05315e-10	1.47434e-11	0	0	9.69145e-09	6.82328e-10	0	0	R.DEPTQTTYQQHQSWLRPMLR.S	[40-59]
	FALSE	High	[R].DEPTQTTYQQHQSWLR.[P]			1	1	1	P11214	P11214 [40-55]	0	2017.94	0	40	High	2.41	300.9	181	181	0.00388824	0.00134481	0.00132521	0.00201309	0.155314	0.00785714	0.00783057	0.00961538	R.DEPTQTTYQQHQSWLR.P	[40-55]
	FALSE	High	[R].ATCRDEPTQTTYQQHQSWLR.[P]	1xCarbamidomethyl [C3]		1	1	1	P11214	P11214 [36-55]	1	2506.15	0	36	High	2.61	326.3	240.2	240.2	0.00247567	0.00112092	0.00111452	0.00159151	0.104677	0.00534964	0.00533638	0.00682057	R.ATCRDEPTQTTYQQHQSWLR.P	[36-55]
	FALSE	High	[NR].HNYCR.[N]	1xCarbamidomethyl [C4]		1	1	1	P11214	P11214 [173-177]; [262-266]	0	749.315	0	262	High	1.26	310.6	73.2	73.2	0.0549017	0.00269028	0.00268156	0.00393619	0.733302	0.0584883	0.0584724	0.0723428	N.HNYCR.N; R.HNYCR.N	[173-177]; [262-266]
	FALSE	High	[K].LGLGNHNYCR.[N]	1xCarbamidomethyl [C9]		1	1	2	P11214	P11214 [168-177]	0	1203.57	0	168	High	6.15	469.9	213.6	213.6	7.11084e-07	5.05487e-08	0	0	3.3564e-05	2.47867e-06	0	0	K.LGLGNHNYCR.N	[168-177]
	FALSE	High	[K].HEASSPFFSDR.[L]			1	1	3	P11214	P11214 [450-460]	0	1279.57	0	450	High	7.06	528.1	279	279	8.6176e-08	6.00831e-09	0	0	4.06773e-06	2.51606e-07	0	0	K.HEASSPFFSDR.L	[450-460]
	FALSE	High	[R].GTHSLTTSQASCLPWNSIVLMGK.[S]	1xCarbamidomethyl [C12]; 1xOxidation [M21]		1	1	6	P11214	P11214 [223-245]	0	2504.23	0	223	High	14.22	758.3	527	527	6.05166e-15	1.23903e-15	0	0	2.85655e-13	6.22877e-14	0	0	R.GTHSLTTSQASCLPWNSIVLMGK.S	[223-245]
	FALSE	High	[R].GTHSLTTSQASCLPWNSIVLMGK.[S]	1xCarbamidomethyl [C12]		1	1	1	P11214	P11214 [223-245]	0	2488.23	0	223	High	14.24	729.5	566	566	5.79322e-15	1.13112e-15	0	0	2.73456e-13	5.7987e-14	0	0	R.GTHSLTTSQASCLPWNSIVLMGK.S	[223-245]
	FALSE	High	[K].GGLYTDITSHPWQAAIFVK.[N]			1	1	1	P11214	P11214 [311-329]	0	2104.09	0	311	High	14.34	707.7	569.7	569.7	4.56828e-15	7.76031e-16	0	0	2.15635e-13	3.8684e-14	0	0	K.GGLYTDITSHPWQAAIFVK.N	[311-329]
FALSE	Master Protein	P33435	Collagenase 3 OS=Mus musculus GN=Mmp13 PE=1 SV=1	70	24	66	24	1	472	54.1	5.34	24	246.45	0	0	3
	Checked	Confidence	Annotated Sequence	Modifications	Modifications in Master Proteins	# Protein Groups	# Proteins	# PSMs	Master Protein Accessions	Positions in Master Proteins	# Missed Cleavages	Theo. MH+ [Da]	Off by X	Position in Protein	Confidence (by Search Engine): A2 PMI-Byonic	|Log Prob| (by Search Engine): A2 PMI-Byonic	Byonic Score (by Search Engine): A2 PMI-Byonic	Delta Byonic Score (by Search Engine): A2 PMI-Byonic	Delta Mod Score (by Search Engine): A2 PMI-Byonic	PEP 2D (by Search Engine): A2 PMI-Byonic	q-Value 2D (by Search Engine): A2 PMI-Byonic	FDR 2D (by Search Engine): A2 PMI-Byonic	Peptide Group FDR 2D (by Search Engine): A2 PMI-Byonic	PEP 1D (by Search Engine): A2 PMI-Byonic	q-Value 1D (by Search Engine): A2 PMI-Byonic	FDR 1D (by Search Engine): A2 PMI-Byonic	Peptide Group FDR 1D (by Search Engine): A2 PMI-Byonic	Sequence in Protein	Positions in Protein	Peptide Group Modifications in Protein
	FALSE	High	[K].RLSAAVHFENTGK.[T]			1	1	3	P33435	P33435 [382-394]	1	1429.75	0	382	High	4.97	403.3	142.1	142.1	1.06752e-05	7.42269e-07	0	0	0.000503646	0.000251636	0.000239923	0.000325098	K.RLSAAVHFENTGK.T	[382-394]
	FALSE	High	[K].ISDLGFPK.[E]			1	1	1	P33435	P33435 [371-378]	0	876.483	0	371	High	5.81	478.1	175.6	175.6	1.53284e-06	1.1283e-07	0	0	7.23491e-05	5.69978e-06	0	0	K.ISDLGFPK.E	[371-378]
	FALSE	High	[R].LSAAVHFENTGK.[T]			1	1	1	P33435	P33435 [383-394]	0	1273.65	0	383	High	2.25	328.1	95.4	95.4	0.00563364	0.00142469	0.00139417	0.00190295	0.210795	0.0123457	0.0123333	0.0154307	R.LSAAVHFENTGK.T	[383-394]
	FALSE	High	[R].IVNYTPDMSHSEVEK.[A]			1	1	1	P33435	P33435 [123-137]	0	1748.82	0	123	High	8.72	530.5	350.8	350.8	1.91527e-09	1.5823e-10	0	0	9.04061e-08	8.45748e-09	0	0	R.IVNYTPDMSHSEVEK.A	[123-137]
	FALSE	High	[R].IVNYTPDMSHSEVEK.[A]	1xOxidation [M8]		1	1	3	P33435	P33435 [123-137]	0	1764.81	0	123	High	10.25	589.8	360.1	360.1	5.67343e-11	4.21984e-12	0	0	2.67801e-09	1.48969e-10	0	0	R.IVNYTPDMSHSEVEK.A	[123-137]
	FALSE	High	[R].VMPTNSILWC.[-]	1xCarbamidomethyl [C10]; 1xOxidation [M2]		1	1	4	P33435	P33435 [463-472]	0	1236.58	0	463	High	4.8	418.9	214.7	214.7	1.60206e-05	1.13368e-06	0	0	0.000755653	0.000251636	0.00023272	0.000317058	R.VMPTNSILWC.-	[463-472]
	FALSE	High	[R].VMPTNSILWC.[-]	1xCarbamidomethyl [C10]		1	1	1	P33435	P33435 [463-472]	0	1220.58	0	463	High	6.02	473.6	296.3	296.3	9.53418e-07	6.71416e-08	0	0	4.5002e-05	3.33609e-06	0	0	R.VMPTNSILWC.-	[463-472]
	FALSE	High	[K].VDAVYEK.[N]			1	1	2	P33435	P33435 [432-438]	0	823.42	0	432	High	3.16	406.3	84.2	84.2	0.000694937	0.000440205	0.000438532	0.000825537	0.0317518	0.00259016	0.00257988	0.00327422	K.VDAVYEK.N	[432-438]
	FALSE	High	[K].SYYHPATLAGILK.[K]			1	1	2	P33435	P33435 [46-58]	0	1433.78	0	46	High	8.42	525	279.2	279.2	3.81834e-09	3.10497e-10	0	0	1.80236e-07	1.56672e-08	0	0	K.SYYHPATLAGILK.K	[46-58]
	FALSE	High	[K].STVTSTVDR.[L]			1	1	1	P33435	P33435 [60-68]	0	965.49	0	60	High	5.07	502.2	156.3	156.3	8.60069e-06	5.92478e-07	0	0	0.000405813	0.000251636	0.000243962	0.000330469	K.STVTSTVDR.L	[60-68]
	FALSE	High	[K].SFWPELPNHVDAAYEHPSR.[D]			1	1	4	P33435	P33435 [326-344]	0	2252.05	0	326	High	13.8	765.6	524.7	524.7	1.58775e-14	2.46438e-15	0	0	7.49461e-13	1.20784e-13	0	0	K.SFWPELPNHVDAAYEHPSR.D	[326-344]
	FALSE	High	[K].SHFMLPDDDVQGIQFLYGPGDEDPNPK.[H]	1xOxidation [M4]		1	1	3	P33435	P33435 [251-277]	0	3047.37	0	251	High	15.9	802.9	617.6	617.6	1.25545e-16	1.937e-17	0	0	5.92605e-15	1.00552e-15	0	0	K.SHFMLPDDDVQGIQFLYGPGDEDPNPK.H	[251-277]
	FALSE	High	[K].SHFMLPDDDVQGIQFLYGPGDEDPNPK.[H]			1	1	2	P33435	P33435 [251-277]	0	3031.38	0	251	High	17.9	907.1	805.6	805.6	1.25545e-18	2.19049e-19	0	0	5.92605e-17	9.51077e-18	0	0	K.SHFMLPDDDVQGIQFLYGPGDEDPNPK.H	[251-277]
	FALSE	High	[K].TLFFSENHVWSYDDVNQTMDK.[D]	1xOxidation [M19]		1	1	5	P33435	P33435 [395-415]	0	2592.13	0	395	High	15.34	796.6	719.9	719.9	4.56828e-16	6.53951e-17	0	0	2.15635e-14	3.35078e-15	0	0	K.TLFFSENHVWSYDDVNQTMDK.D	[395-415]
	FALSE	High	[K].TLFFSENHVWSYDDVNQTMDK.[D]			1	1	4	P33435	P33435 [395-415]	0	2576.14	0	395	High	15.2	795.3	674.5	674.5	6.36511e-16	1.31331e-16	0	0	3.00451e-14	7.02608e-15	0	0	K.TLFFSENHVWSYDDVNQTMDK.D	[395-415]
	FALSE	High	[R].DLMFIFR.[G]	1xOxidation [M3]		1	1	1	P33435	P33435 [345-351]	0	957.486	0	345	High	3.81	387.9	124.7	124.7	0.000153685	0.000168776	0.000155545	0.000287026	0.00720065	0.00167154	0.00165975	0.00227661	R.DLMFIFR.G	[345-351]
	FALSE	High	[K].DPGALMFPIYTYTGK.[S]	1xOxidation [M6]		1	1	2	P33435	P33435 [236-250]	0	1689.82	0	236	High	13.34	698.2	524.7	524.7	4.62056e-14	9.15622e-15	0	0	2.18103e-12	4.51015e-13	0	0	K.DPGALMFPIYTYTGK.S	[236-250]
	FALSE	High	[K].DPGALMFPIYTYTGK.[S]			1	1	1	P33435	P33435 [236-250]	0	1673.82	0	236	High	11.34	597.3	396	396	4.62056e-12	5.38604e-13	0	0	2.18103e-10	2.1157e-11	0	0	K.DPGALMFPIYTYTGK.S	[236-250]
	FALSE	High	[K].EHGDFYPFDGPSGLLAHAFPPGPNYGGDAHFDDDETWTSSSK.[G]			1	1	2	P33435	P33435 [172-213]	0	4537.95	0	172	High	22.69	1204.4	1039.8	1039.8	2.06153e-23	8.42195e-24	0	0	9.731e-22	4.53712e-22	0	0	K.EHGDFYPFDGPSGLLAHAFPPGPNYGGDAHFDDDETWTSSSK.G	[172-213]
	FALSE	High	[R].EMQSFFGLEVTGK.[L]	1xOxidation [M2]		1	1	2	P33435	P33435 [71-83]	0	1488.7	0	71	High	11.54	608.6	378.7	378.7	2.85172e-12	3.34058e-13	0	0	1.34609e-10	1.27059e-11	0	0	R.EMQSFFGLEVTGK.L	[71-83]
	FALSE	High	[K].CDPALSLDAITSLR.[G]	1xCarbamidomethyl [C1]		1	1	1	P33435	P33435 [285-298]	0	1531.78	0	285	High	16.48	817.3	605.7	605.7	3.3162e-17	4.57376e-18	0	0	1.56534e-15	2.34592e-16	0	0	K.CDPALSLDAITSLR.G	[285-298]
	FALSE	High	[R].CGVPDVGEYNVFPR.[T]	1xCarbamidomethyl [C1]		1	1	1	P33435	P33435 [97-110]	0	1608.75	0	97	High	6.34	438.4	187.4	187.4	4.60711e-07	3.2003e-08	0	0	2.17463e-05	1.53728e-06	0	0	R.CGVPDVGEYNVFPR.T	[97-110]
	FALSE	High	[K].LDDPTLDIMR.[K]	1xOxidation [M9]		1	1	3	P33435	P33435 [84-93]	0	1204.59	0	84	High	7.42	551.3	224.8	224.8	3.84551e-08	2.31701e-09	0	0	1.81518e-06	1.00861e-07	0	0	K.LDDPTLDIMR.K	[84-93]
	FALSE	High	[K].LDDPTLDIMR.[K]			1	1	2	P33435	P33435 [84-93]	0	1188.59	0	84	High	10.15	581	262.3	262.3	7.05691e-11	5.61068e-12	0	0	3.33105e-09	2.15134e-10	0	0	K.LDDPTLDIMR.K	[84-93]
	FALSE	High	[R].LHPQQVEAELFLTK.[S]			1	1	3	P33435	P33435 [312-325]	0	1652.9	0	312	High	9.11	522.3	349.4	349.4	7.68433e-10	5.19682e-11	0	0	3.62722e-08	2.54798e-09	0	0	R.LHPQQVEAELFLTK.S	[312-325]
	FALSE	High	[R].LIEEEFPGIGNK.[V]			1	1	1	P33435	P33435 [420-431]	0	1345.7	0	420	High	9.86	530.9	392.7	392.7	1.39038e-10	1.06916e-11	0	0	6.56295e-09	4.74844e-10	0	0	R.LIEEEFPGIGNK.V	[420-431]
	FALSE	High	[K].FWALNGYDILEGYPR.[K]			1	1	1	P33435	P33435 [355-369]	0	1813.89	0	355	High	12.24	619.7	474.5	474.5	5.78868e-13	9.45014e-14	0	0	2.73242e-11	4.38987e-12	0	0	K.FWALNGYDILEGYPR.K	[355-369]
	FALSE	High	[R].GETMIFK.[D]	1xOxidation [M4]		1	1	4	P33435	P33435 [299-305]	0	841.412	0	299	High	2.41	424	81.1	81.1	0.00390094	0.00134481	0.00132485	0.00201258	0.155743	0.00785714	0.00782779	0.00961301	R.GETMIFK.D	[299-305]
	FALSE	High	[R].GETMIFK.[D]			1	1	2	P33435	P33435 [299-305]	0	825.418	0	299	High	2.4	403.5	101.6	101.6	0.00401413	0.00134481	0.00132188	0.00200753	0.159554	0.00817051	0.00816761	0.0100811	R.GETMIFK.D	[299-305]
	FALSE	High	[R].FFWR.[L]			1	1	1	P33435	P33435 [308-311]	0	655.335	0	308	High	1.57	298.3	133.5	133.5	0.0266459	0.001772	0.00177179	0.00242024	0.562477	0.0284724	0.0284553	0.0356625	R.FFWR.L	[308-311]
	FALSE	High	[K].GYNLFIVAAHELGHSLGLDHSK.[D]			1	1	2	P33435	P33435 [214-235]	0	2378.23	0	214	High	8.85	444.9	425.6	425.6	1.41743e-09	1.1633e-10	0	0	6.69064e-08	6.09836e-09	0	0	K.GYNLFIVAAHELGHSLGLDHSK.D	[214-235]
FALSE	Master Protein	F8VQ06	Latent-transforming growth factor beta-binding protein 3 OS=Mus musculus GN=Ltbp3 PE=1 SV=1	37	34	52	34	1	1253	134.3	6.18	34	241.61	0	0	3
	Checked	Confidence	Annotated Sequence	Modifications	Modifications in Master Proteins	# Protein Groups	# Proteins	# PSMs	Master Protein Accessions	Positions in Master Proteins	# Missed Cleavages	Theo. MH+ [Da]	Off by X	Position in Protein	Confidence (by Search Engine): A2 PMI-Byonic	|Log Prob| (by Search Engine): A2 PMI-Byonic	Byonic Score (by Search Engine): A2 PMI-Byonic	Delta Byonic Score (by Search Engine): A2 PMI-Byonic	Delta Mod Score (by Search Engine): A2 PMI-Byonic	PEP 2D (by Search Engine): A2 PMI-Byonic	q-Value 2D (by Search Engine): A2 PMI-Byonic	FDR 2D (by Search Engine): A2 PMI-Byonic	Peptide Group FDR 2D (by Search Engine): A2 PMI-Byonic	PEP 1D (by Search Engine): A2 PMI-Byonic	q-Value 1D (by Search Engine): A2 PMI-Byonic	FDR 1D (by Search Engine): A2 PMI-Byonic	Peptide Group FDR 1D (by Search Engine): A2 PMI-Byonic	Sequence in Protein	Positions in Protein	Peptide Group Modifications in Protein
	FALSE	High	[K].PQHPRPPTQK.[P]			1	1	2	F8VQ06	F8VQ06 [262-271]	0	1185.65	0	262	High	2.77	329.9	138	138	0.0017159	0.000992626	0.000990519	0.00161204	0.0749334	0.00427766	0.00426191	0.00533191	K.PQHPRPPTQK.P	[262-271]
	FALSE	High	[R].QLCCCSVGK.[A]	3xCarbamidomethyl [C3; C4; C5]		1	1	1	F8VQ06	F8VQ06 [423-431]	0	1111.47	0	423	High	6.85	526	276.1	276.1	1.41332e-07	9.91568e-09	0	0	6.67119e-06	4.30826e-07	0	0	R.QLCCCSVGK.A	[423-431]
	FALSE	High	[R].NQCLCPPDFTGR.[F]	2xCarbamidomethyl [C3; C5]		1	1	1	F8VQ06	F8VQ06 [124-135]	0	1464.64	0	124	High	5.73	436	164.8	164.8	1.84259e-06	1.35511e-07	0	0	8.69679e-05	6.86039e-06	0	0	R.NQCLCPPDFTGR.F	[124-135]
	FALSE	High	[K].PGPVRGEVGADCPQGYK.[R]	1xCarbamidomethyl [C12]		1	1	1	F8VQ06	F8VQ06 [327-343]	1	1786.85	0	327	High	5.81	460.8	326	326	1.55084e-06	1.14335e-07	0	0	7.31987e-05	5.79292e-06	0	0	K.PGPVRGEVGADCPQGYK.R	[327-343]
	FALSE	High	[R].PGGAVCECPGGFQLDASR.[A]	2xCarbamidomethyl [C6; C8]		1	1	2	F8VQ06	F8VQ06 [1182-1199]	0	1877.83	0	1182	High	13.1	666.7	561.9	561.9	7.97427e-14	1.33856e-14	0	0	3.76407e-12	6.76114e-13	0	0	R.PGGAVCECPGGFQLDASR.A	[1182-1199]
	FALSE	High	[K].QPCGSNPLPGLTK.[Q]	1xCarbamidomethyl [C3]		1	1	1	F8VQ06	F8VQ06 [284-296]	0	1368.69	0	284	High	8.69	565.3	343.9	343.9	2.04383e-09	1.6875e-10	0	0	9.64743e-08	8.98601e-09	0	0	K.QPCGSNPLPGLTK.Q	[284-296]
	FALSE	High	[R].LNQNICGHGQCVPGPSDYSCHCNAGYR.[S]	4xCarbamidomethyl [C6; C11; C20; C22]		1	1	4	F8VQ06	F8VQ06 [577-603]	0	3121.29	0	577	High	16.26	879.6	877	877	5.46212e-17	9.0803e-18	0	0	2.57827e-15	4.77308e-16	0	0	R.LNQNICGHGQCVPGPSDYSCHCNAGYR.S	[577-603]
	FALSE	High	[R].NGVCENTR.[G]	1xCarbamidomethyl [C4]		1	1	2	F8VQ06	F8VQ06 [1045-1052]	0	949.416	0	1045	High	4.39	388.6	150.7	150.7	4.04115e-05	0.000168776	0.000166251	0.000301477	0.00190395	0.00087604	0.000874891	0.00119689	R.NGVCENTR.G	[1045-1052]
	FALSE	High	[R].LVSTEHQCQHPLTTR.[L]	1xCarbamidomethyl [C8]		1	1	1	F8VQ06	F8VQ06 [405-419]	0	1806.89	0	405	High	9.75	534.5	404.4	404.4	1.78968e-10	1.34976e-11	0	0	8.44777e-09	6.08438e-10	0	0	R.LVSTEHQCQHPLTTR.L	[405-419]
	FALSE	High	[K].VCQDGICTNTPGSFQCQCLSGYHLSR.[D]	4xCarbamidomethyl [C2; C7; C16; C18]		1	1	1	F8VQ06	F8VQ06 [791-816]	0	3045.31	0	791	High	7.38	513.1	454.1	454.1	4.13973e-08	2.5269e-09	0	0	1.95406e-06	1.08753e-07	0	0	K.VCQDGICTNTPGSFQCQCLSGYHLSR.D	[791-816]
	FALSE	High	[R].VHHPPEASVQVHR.[I]			1	1	1	F8VQ06	F8VQ06 [229-241]	0	1492.78	0	229	High	9.23	523.6	380.4	380.4	5.95457e-10	3.71934e-11	0	0	2.81072e-08	1.7079e-09	0	0	R.VHHPPEASVQVHR.I	[229-241]
	FALSE	High	[R].YCVDVNECEAEPCGPGK.[G]	3xCarbamidomethyl [C2; C8; C13]		1	1	1	F8VQ06	F8VQ06 [610-626]	0	1983.79	0	610	High	10.06	563.3	563.3	563.3	8.74629e-11	7.15541e-12	0	0	4.12849e-09	2.99807e-10	0	0	R.YCVDVNECEAEPCGPGK.G	[610-626]
	FALSE	High	[R].TQCIADKPEEK.[S]	1xCarbamidomethyl [C3]		1	1	1	F8VQ06	F8VQ06 [389-399]	0	1318.63	0	389	High	7.15	531.2	299.6	299.6	7.10713e-08	4.75432e-09	0	0	3.35475e-06	1.95428e-07	0	0	R.TQCIADKPEEK.S	[389-399]
	FALSE	High	[R].TGAMSTGPLPPLAPEGESVASK.[H]	1xOxidation [M4]		1	1	1	F8VQ06	F8VQ06 [158-179]	0	2113.05	0	158	High	13.24	666.6	520.9	520.9	5.79322e-14	1.06787e-14	0	0	2.73456e-12	5.29164e-13	0	0	R.TGAMSTGPLPPLAPEGESVASK.H	[158-179]
	FALSE	High	[R].TGAMSTGPLPPLAPEGESVASK.[H]			1	1	2	F8VQ06	F8VQ06 [158-179]	0	2097.05	0	158	High	14.09	722.4	554	554	8.07187e-15	1.67905e-15	0	0	3.81014e-13	8.41298e-14	0	0	R.TGAMSTGPLPPLAPEGESVASK.H	[158-179]
	FALSE	High	[R].EVCWGQR.[G]	1xCarbamidomethyl [C3]		1	1	1	F8VQ06	F8VQ06 [1086-1092]	0	934.42	0	1086	High	2.42	361.8	100.3	100.3	0.00381254	0.00134481	0.00132608	0.00201511	0.152744	0.00785714	0.00783895	0.00962725	R.EVCWGQR.G	[1086-1092]
	FALSE	High	[K].EICPAGK.[G]	1xCarbamidomethyl [C3]		1	1	1	F8VQ06	F8VQ06 [450-456]	0	774.381	0	450	High	2.27	337.8	83.8	83.8	0.0053181	0.00142469	0.0014002	0.00191296	0.201293	0.0114343	0.0114151	0.0141466	K.EICPAGK.G	[450-456]
	FALSE	High	[R].ELNQR.[G]			1	1	2	F8VQ06	F8VQ06 [1210-1214]	0	659.347	0	1210	High	0.69	338.4	4.3	4.3	0.204281	0.00822453	0.00821187	0.0119923	0.923865	0.1038	0.103775	0.127167	R.ELNQR.G	[1210-1214]
	FALSE	High	[R].CVCPPGHSLGPSR.[T]	2xCarbamidomethyl [C1; C3]		1	1	2	F8VQ06	F8VQ06 [376-388]	0	1423.66	0	376	High	6.72	428.5	318.4	318.4	1.88765e-07	1.27009e-08	0	0	8.91015e-06	5.59477e-07	0	0	R.CVCPPGHSLGPSR.T	[376-388]
	FALSE	High	[R].CTCAQGYEPAQDGLSCIDVDECEAGK.[V]	4xCarbamidomethyl [C1; C3; C16; C22]		1	1	3	F8VQ06	F8VQ06 [765-790]	0	2933.17	0	765	High	15.9	832.8	832.8	832.8	1.25545e-16	1.78313e-17	0	0	5.92605e-15	9.13121e-16	0	0	R.CTCAQGYEPAQDGLSCIDVDECEAGK.V	[765-790]
	FALSE	High	[K].CPQLQYTGVQK.[P]	1xCarbamidomethyl [C1]		1	1	1	F8VQ06	F8VQ06 [316-326]	0	1321.66	0	316	High	9.64	592.3	233.5	233.5	2.29226e-10	1.76675e-11	0	0	1.08201e-08	7.82075e-10	0	0	K.CPQLQYTGVQK.P	[316-326]
	FALSE	High	[R].CPADGTAAFK.[E]	1xCarbamidomethyl [C1]		1	1	1	F8VQ06	F8VQ06 [440-449]	0	1037.47	0	440	High	7.85	572.3	301.3	301.3	1.41755e-08	8.99439e-10	0	0	6.69123e-07	4.14068e-08	0	0	R.CPADGTAAFK.E	[440-449]
	FALSE	High	[R].CVDIDECR.[E]	2xCarbamidomethyl [C1; C7]		1	1	2	F8VQ06	F8VQ06 [1202-1209]	0	1066.43	0	1202	High	5.6	425.8	247.2	247.2	2.50811e-06	1.81705e-07	0	0	0.000118376	9.1088e-06	0	0	R.CVDIDECR.E	[1202-1209]
	FALSE	High	[R].CVPRPGGAVCECPGGFQLDASR.[A]	3xCarbamidomethyl [C1; C10; C12]		1	1	2	F8VQ06	F8VQ06 [1178-1199]	0	2390.08	0	1178	High	16.24	843	840.2	840.2	5.79322e-17	1.06417e-17	0	0	2.73456e-15	5.71069e-16	0	0	R.CVPRPGGAVCECPGGFQLDASR.A	[1178-1199]
	FALSE	High	[K].ASRPPICEDIDECRDPSTCPDGK.[C]	3xCarbamidomethyl [C7; C13; C19]		1	1	2	F8VQ06	F8VQ06 [692-714]	1	2675.15	0	692	High	6.96	537	396.8	396.8	1.0928e-07	7.68092e-09	0	0	5.1583e-06	3.31346e-07	0	0	K.ASRPPICEDIDECRDPSTCPDGK.C	[692-714]
	FALSE	High	[R].CFQDTLPK.[Q]	1xCarbamidomethyl [C1]		1	1	1	F8VQ06	F8VQ06 [276-283]	0	1008.48	0	276	High	6	460.9	190.5	190.5	1.00064e-06	7.31007e-08	0	0	4.72309e-05	3.7194e-06	0	0	R.CFQDTLPK.Q	[276-283]
	FALSE	High	[K].CIACQPGYR.[S]	2xCarbamidomethyl [C1; C4]		1	1	1	F8VQ06	F8VQ06 [724-732]	0	1124.5	0	724	High	5.5	446.8	178.5	178.5	3.1578e-06	2.24067e-07	0	0	0.000149035	1.12683e-05	0	0	K.CIACQPGYR.S	[724-732]
	FALSE	High	[R].CACTPPAEYSPAQR.[Q]	2xCarbamidomethyl [C1; C3]		1	1	1	F8VQ06	F8VQ06 [1057-1070]	0	1607.69	0	1057	High	7.41	436.3	158.7	158.7	3.86877e-08	2.33749e-09	0	0	1.82616e-06	1.02145e-07	0	0	R.CACTPPAEYSPAQR.Q	[1057-1070]
	FALSE	High	[R].LHVGAGGR.[S]			1	1	1	F8VQ06	F8VQ06 [646-653]	0	766.432	0	646	High	2.36	358.5	65.9	65.9	0.00434652	0.00134481	0.00130736	0.00198265	0.170578	0.00876117	0.00874432	0.0109038	R.LHVGAGGR.S	[646-653]
	FALSE	High	[R].IEGPNAEGPASSQHLLPHPK.[P]			1	1	3	F8VQ06	F8VQ06 [242-261]	0	2079.06	0	242	High	8	546.3	311.1	311.1	9.93456e-09	6.78302e-10	0	0	4.68938e-07	3.17917e-08	0	0	R.IEGPNAEGPASSQHLLPHPK.P	[242-261]
	FALSE	High	[R].GEVGADCPQGYK.[R]	1xCarbamidomethyl [C7]		1	1	2	F8VQ06	F8VQ06 [332-343]	0	1280.56	0	332	High	12.34	629.6	432.3	432.3	4.6086e-13	7.0067e-14	0	0	2.17538e-11	3.1178e-12	0	0	R.GEVGADCPQGYK.R	[332-343]
	FALSE	High	[R].FCQVPAAGTGAGTGSSGPGLAR.[T]	1xCarbamidomethyl [C2]		1	1	1	F8VQ06	F8VQ06 [136-157]	0	2018.97	0	136	High	15.09	774.6	668.6	668.6	8.07187e-16	1.65963e-16	0	0	3.81014e-14	8.7591e-15	0	0	R.FCQVPAAGTGAGTGSSGPGLAR.T	[136-157]
	FALSE	High	[R].GTGSQCPTSQSESNSFWDTSPLLLGK.[S]	1xCarbamidomethyl [C6]		1	1	1	F8VQ06	F8VQ06 [1131-1156]	0	2784.28	0	1131	High	15.9	815.1	526.9	526.9	1.25545e-16	1.97479e-17	0	0	5.92605e-15	1.0281e-15	0	0	R.GTGSQCPTSQSESNSFWDTSPLLLGK.S	[1131-1156]
	FALSE	High	[K].GYTQDNNIVNYGIPAHR.[D]			1	1	1	F8VQ06	F8VQ06 [973-989]	0	1931.94	0	973	High	12.94	671.2	504.8	504.8	1.13861e-13	1.74548e-14	0	0	5.37457e-12	8.71426e-13	0	0	K.GYTQDNNIVNYGIPAHR.D	[973-989]
	FALSE	High	[R].GWGTQCRPCPPR.[G]	2xCarbamidomethyl [C6; C9]		1	1	1	F8VQ06	F8VQ06 [1119-1130]	0	1471.67	0	1119	High	2.05	276.3	118.2	118.2	0.00884488	0.00142469	0.00136833	0.00186133	0.295997	0.0157442	0.0157289	0.0196824	R.GWGTQCRPCPPR.G	[1119-1130]
FALSE	Master Protein	Q61508	Extracellular matrix protein 1 OS=Mus musculus GN=Ecm1 PE=1 SV=2	65	34	94	34	1	559	62.8	6.8	34	238.07	0	0	3
	Checked	Confidence	Annotated Sequence	Modifications	Modifications in Master Proteins	# Protein Groups	# Proteins	# PSMs	Master Protein Accessions	Positions in Master Proteins	# Missed Cleavages	Theo. MH+ [Da]	Off by X	Position in Protein	Confidence (by Search Engine): A2 PMI-Byonic	|Log Prob| (by Search Engine): A2 PMI-Byonic	Byonic Score (by Search Engine): A2 PMI-Byonic	Delta Byonic Score (by Search Engine): A2 PMI-Byonic	Delta Mod Score (by Search Engine): A2 PMI-Byonic	PEP 2D (by Search Engine): A2 PMI-Byonic	q-Value 2D (by Search Engine): A2 PMI-Byonic	FDR 2D (by Search Engine): A2 PMI-Byonic	Peptide Group FDR 2D (by Search Engine): A2 PMI-Byonic	PEP 1D (by Search Engine): A2 PMI-Byonic	q-Value 1D (by Search Engine): A2 PMI-Byonic	FDR 1D (by Search Engine): A2 PMI-Byonic	Peptide Group FDR 1D (by Search Engine): A2 PMI-Byonic	Sequence in Protein	Positions in Protein	Peptide Group Modifications in Protein
	FALSE	High	[R].PSPDNLK.[Q]			1	1	1	Q61508	Q61508 [191-197]	0	770.404	0	191	High	1.27	301.9	27	27	0.0533868	0.00269028	0.00268727	0.00394191	0.727363	0.0566166	0.056578	0.0698975	R.PSPDNLK.Q	[191-197]
	FALSE	High	[R].QHVIYGPWNLPQTGYSHLSR.[Q]			1	1	4	Q61508	Q61508 [205-224]	0	2353.18	0	205	High	11.8	689.5	549.8	549.8	1.58775e-12	2.08874e-13	0	0	7.49461e-11	9.21277e-12	0	0	R.QHVIYGPWNLPQTGYSHLSR.Q	[205-224]
	FALSE	High	[K].QICLPER.[Q]	1xCarbamidomethyl [C3]		1	1	1	Q61508	Q61508 [198-204]	0	915.472	0	198	High	1.55	341.9	47.9	47.9	0.0279686	0.00188169	0.00188103	0.00262352	0.574808	0.0303076	0.030303	0.037364	K.QICLPER.Q	[198-204]
	FALSE	High	[R].QGETLNVLETGYSR.[C]			1	1	1	Q61508	Q61508 [225-238]	0	1566.78	0	225	High	15.86	820.7	576.4	576.4	1.38986e-16	2.13271e-17	0	0	6.56052e-15	1.12206e-15	0	0	R.QGETLNVLETGYSR.C	[225-238]
	FALSE	High	[K].QINCFNTNYLR.[N]	1xCarbamidomethyl [C4]		1	1	1	Q61508	Q61508 [514-524]	0	1442.68	0	514	High	8.77	554.8	360.6	360.6	1.71581e-09	1.41576e-10	0	0	8.09911e-08	7.54664e-09	0	0	K.QINCFNTNYLR.N	[514-524]
	FALSE	High	[R].NVALVAGDTGNATGLGEQGPTR.[G]			1	1	1	Q61508	Q61508 [525-546]	0	2098.05	0	525	High	17	892.5	725.1	725.1	1.01125e-17	1.45513e-18	0	0	4.77338e-16	6.06489e-17	0	0	R.NVALVAGDTGNATGLGEQGPTR.G	[525-546]
	FALSE	High	[K].PHTLAGQLPPEPR.[T]			1	1	1	Q61508	Q61508 [151-163]	0	1412.76	0	151	High	4.6	366.6	178.2	178.2	2.53033e-05	1.76524e-06	0	0	0.00119298	0.000251636	0.000225124	0.000307125	K.PHTLAGQLPPEPR.T	[151-163]
	FALSE	High	[R].PCPVHQNGMSSGPQLPFPPGLPTPDNVK.[N]	1xCarbamidomethyl [C2]; 1xOxidation [M9]		1	1	1	Q61508	Q61508 [302-329]	0	2984.44	0	302	High	9.22	632.5	350.8	350.8	6.0602e-10	3.80671e-11	0	0	2.86058e-08	1.74926e-09	0	0	R.PCPVHQNGMSSGPQLPFPPGLPTPDNVK.N	[302-329]
	FALSE	High	[R].SDTNRLDCLK.[L]	1xCarbamidomethyl [C8]		1	1	1	Q61508	Q61508 [244-253]	1	1221.59	0	244	High	4.65	367.2	241.7	241.7	2.25671e-05	1.5618e-06	0	0	0.00106411	0.000251636	0.000227169	0.000309789	R.SDTNRLDCLK.L	[244-253]
	FALSE	High	[R].QLQALTR.[L]			1	1	1	Q61508	Q61508 [353-359]	0	829.489	0	353	High	4.32	492.2	79.1	79.1	4.74072e-05	0.000168776	0.000164636	0.000299222	0.00223281	0.00087604	0.000868432	0.00118835	R.QLQALTR.L	[353-359]
	FALSE	High	[R].NLPATDAIQR.[Q]			1	1	1	Q61508	Q61508 [343-352]	0	1098.59	0	343	High	4.03	381.5	73.5	73.5	9.37581e-05	0.000168776	0.00015873	0.000290276	0.00440637	0.00128068	0.00125971	0.00172612	R.NLPATDAIQR.Q	[343-352]
	FALSE	High	[K].NICLLR.[R]	1xCarbamidomethyl [C3]		1	1	1	Q61508	Q61508 [330-335]	0	788.445	0	330	High	1.15	328.8	10.6	10.6	0.0708533	0.002997	0.00298904	0.00451653	0.783111	0.0679883	0.0679792	0.084	K.NICLLR.R	[330-335]
	FALSE	High	[K].LVWEDAMTQFCEAEFSVK.[T]	1xCarbamidomethyl [C11]		1	1	2	Q61508	Q61508 [254-271]	0	2189.99	0	254	High	15.34	767.2	603	603	4.56828e-16	7.32238e-17	0	0	2.15635e-14	3.8127e-15	0	0	K.LVWEDAMTQFCEAEFSVK.T	[254-271]
	FALSE	High	[R].VLSK.[H]			1	1	3	Q61508	Q61508 [450-453]	0	446.297	0	450	High	2.04	292.5	292.5	292.5	0.00914211	0.00142469	0.00136697	0.00185917	0.302982	0.0160324	0.0160298	0.0200938	R.VLSK.H	[450-453]
	FALSE	High	[R].VTPNLMGQLCGSGR.[V]	1xCarbamidomethyl [C10]; 1xOxidation [M6]		1	1	7	Q61508	Q61508 [436-449]	0	1505.72	0	436	High	12.24	600.5	402.9	402.9	5.78868e-13	9.16459e-14	0	0	2.73242e-11	4.22413e-12	0	0	R.VTPNLMGQLCGSGR.V	[436-449]
	FALSE	High	[R].VTPNLMGQLCGSGR.[V]	1xCarbamidomethyl [C10]		1	1	1	Q61508	Q61508 [436-449]	0	1489.72	0	436	High	9.65	565.9	379.5	379.5	2.24484e-10	1.70659e-11	0	0	1.05963e-08	7.60333e-10	0	0	R.VTPNLMGQLCGSGR.V	[436-449]
	FALSE	High	[K].TRPHLCCR.[L]	2xCarbamidomethyl [C6; C7]		1	1	2	Q61508	Q61508 [272-279]	0	1099.52	0	272	High	2.86	303.9	153.4	153.4	0.00136795	0.000856898	0.000854823	0.00134953	0.0606516	0.00410637	0.00409197	0.00509383	K.TRPHLCCR.L	[272-279]
	FALSE	High	[R].TWNPAR.[H]			1	1	1	Q61508	Q61508 [164-169]	0	744.379	0	164	High	1.83	328.1	60.7	60.7	0.0148938	0.00169944	0.0016896	0.00224719	0.415866	0.0226919	0.0226567	0.0282293	R.TWNPAR.H	[164-169]
	FALSE	High	[K].THPHSCCHYPPSPARDECFAHLAPYPNYDRDILTLDLSR.[V]	3xCarbamidomethyl [C6; C7; C18]		1	1	8	Q61508	Q61508 [397-435]	2	4679.14	0	397	High	6.05	595.3	360.2	360.2	9.00518e-07	6.27729e-08	0	0	4.25051e-05	3.13535e-06	0	0	K.THPHSCCHYPPSPARDECFAHLAPYPNYDRDILTLDLSR.V	[397-435]
	FALSE	High	[K].THPHSCCHYPPSPARDECFAHLAPYPNYDR.[D]	3xCarbamidomethyl [C6; C7; C18]		1	1	1	Q61508	Q61508 [397-426]	1	3652.57	0	397	High	3.71	441.7	384.3	384.3	0.000196086	0.000168776	0.000154059	0.000286041	0.00916828	0.00167154	0.00165119	0.00226886	K.THPHSCCHYPPSPARDECFAHLAPYPNYDR.D	[397-426]
	FALSE	High	[K].THPHSCCHYPPSPAR.[D]	2xCarbamidomethyl [C6; C7]		1	1	5	Q61508	Q61508 [397-411]	0	1803.78	0	397	High	5.14	356.6	282	282	7.23093e-06	5.1028e-07	0	0	0.000341205	0.000251636	0.000246792	0.000333333	K.THPHSCCHYPPSPAR.D	[397-411]
	FALSE	High	[K].EAPRPDYLLRPCPVHQNGMSSGPQLPFPPGLPTPDNVK.[N]	1xCarbamidomethyl [C12]; 1xOxidation [M19]		1	1	10	Q61508	Q61508 [292-329]	0	4195.09	1	292	High	13.97	766.2	509	509	1.0828e-14	1.86488e-15	0	0	5.1111e-13	9.32216e-14	0	0	K.EAPRPDYLLRPCPVHQNGMSSGPQLPFPPGLPTPDNVK.N	[292-329]
	FALSE	High	[K].EAPRPDYLLRPCPVHQNGMSSGPQLPFPPGLPTPDNVK.[N]	1xCarbamidomethyl [C12]		1	1	8	Q61508	Q61508 [292-329]	0	4179.09	0	292	High	10.41	623.4	354.1	354.1	3.85236e-11	3.00626e-12	0	0	1.81842e-09	9.26333e-11	0	0	K.EAPRPDYLLRPCPVHQNGMSSGPQLPFPPGLPTPDNVK.N	[292-329]
	FALSE	High	[R].DILTLDLSR.[V]			1	1	1	Q61508	Q61508 [427-435]	0	1045.59	0	427	High	6.76	546.5	205.4	205.4	1.73252e-07	1.18515e-08	0	0	8.17789e-06	5.18706e-07	0	0	R.DILTLDLSR.V	[427-435]
	FALSE	High	[K].DPALCCDLSPEDK.[Q]	2xCarbamidomethyl [C5; C6]		1	1	1	Q61508	Q61508 [501-513]	0	1519.64	0	501	High	10.22	544.1	441.6	441.6	5.97979e-11	4.39584e-12	0	0	2.82262e-09	1.5866e-10	0	0	K.DPALCCDLSPEDK.Q	[501-513]
	FALSE	High	[K].EIDPPAQPQEEIVQK.[E]			1	1	1	Q61508	Q61508 [133-147]	0	1720.88	0	133	High	11.48	582.7	428.1	428.1	3.3162e-12	3.75439e-13	0	0	1.56534e-10	1.40597e-11	0	0	K.EIDPPAQPQEEIVQK.E	[133-147]
	FALSE	High	[K].AGPAVPQEAIPLQK.[E]			1	1	2	Q61508	Q61508 [107-120]	0	1418.8	0	107	High	8.88	536.1	319.1	319.1	1.30824e-09	1.0673e-10	0	0	6.17525e-08	5.61557e-09	0	0	K.AGPAVPQEAIPLQK.E	[107-120]
	FALSE	High	[R].DECFAHLAPYPNYDR.[D]	1xCarbamidomethyl [C3]		1	1	1	Q61508	Q61508 [412-426]	0	1867.81	0	412	High	5.57	351.6	316.7	316.7	2.68274e-06	1.93419e-07	0	0	0.000126617	9.53085e-06	0	0	R.DECFAHLAPYPNYDR.D	[412-426]
	FALSE	High	[R].DECFAHLAPYPNYDRDILTLDLSR.[V]	1xCarbamidomethyl [C3]		1	1	3	Q61508	Q61508 [412-435]	1	2894.38	0	412	High	16.95	914.6	833.4	833.4	1.11892e-17	1.5558e-18	0	0	5.28159e-16	6.4112e-17	0	0	R.DECFAHLAPYPNYDRDILTLDLSR.V	[412-435]
	FALSE	High	[K].AWEGTLDGYCER.[E]	1xCarbamidomethyl [C10]		1	1	4	Q61508	Q61508 [380-391]	0	1456.62	0	380	High	12.34	624.9	415.1	415.1	4.6086e-13	7.09766e-14	0	0	2.17538e-11	3.1712e-12	0	0	K.AWEGTLDGYCER.E	[380-391]
	FALSE	High	[R].CCELPYPEQACCGEEEK.[L]	4xCarbamidomethyl [C1; C2; C11; C12]		1	1	1	Q61508	Q61508 [468-484]	0	2158.82	0	468	High	13.34	691.1	691.1	691.1	4.56828e-14	6.48327e-15	0	0	2.15635e-12	2.98377e-13	0	0	R.CCELPYPEQACCGEEEK.L	[468-484]
	FALSE	High	[K].LAFIENLCGPR.[R]	1xCarbamidomethyl [C8]		1	1	1	Q61508	Q61508 [485-495]	0	1289.67	0	485	High	5.73	493.3	157	157	1.85153e-06	1.3729e-07	0	0	8.73898e-05	6.90447e-06	0	0	K.LAFIENLCGPR.R	[485-495]
	FALSE	High	[R].LDGFPPGRPSPDNLK.[Q]			1	1	11	Q61508	Q61508 [183-197]	0	1609.83	0	183	High	7.86	516.6	290.3	290.3	1.39306e-08	8.83598e-10	0	0	6.57562e-07	4.04212e-08	0	0	R.LDGFPPGRPSPDNLK.Q	[183-197]
	FALSE	High	[R].FSCFQK.[E]	1xCarbamidomethyl [C3]		1	1	2	Q61508	Q61508 [286-291]	0	816.371	0	286	High	3.78	429.2	149.5	149.5	0.000164223	0.000168776	0.000155231	0.000286862	0.00769038	0.00167154	0.00165906	0.00227531	R.FSCFQK.E	[286-291]
	FALSE	High	[R].GTDANPAPGSKEE.[-]			1	1	1	Q61508	Q61508 [547-559]	1	1272.57	0	547	High	9.34	584	294.3	294.3	4.5217e-10	2.95375e-11	0	0	2.13436e-08	1.2944e-09	0	0	R.GTDANPAPGSKEE.-	[547-559]
	FALSE	High	[R].GTDANPAPGSK.[E]			1	1	2	Q61508	Q61508 [547-557]	0	1014.49	0	547	High	7.85	549.3	306.4	306.4	1.40862e-08	8.87549e-10	0	0	6.64908e-07	4.06671e-08	0	0	R.GTDANPAPGSK.E	[547-557]
FALSE	Master Protein	P60710	Actin, cytoplasmic 1 OS=Mus musculus GN=Actb PE=1 SV=1	70	21	55	21	1	375	41.7	5.48	21	234.28	0	0	3
	Checked	Confidence	Annotated Sequence	Modifications	Modifications in Master Proteins	# Protein Groups	# Proteins	# PSMs	Master Protein Accessions	Positions in Master Proteins	# Missed Cleavages	Theo. MH+ [Da]	Off by X	Position in Protein	Confidence (by Search Engine): A2 PMI-Byonic	|Log Prob| (by Search Engine): A2 PMI-Byonic	Byonic Score (by Search Engine): A2 PMI-Byonic	Delta Byonic Score (by Search Engine): A2 PMI-Byonic	Delta Mod Score (by Search Engine): A2 PMI-Byonic	PEP 2D (by Search Engine): A2 PMI-Byonic	q-Value 2D (by Search Engine): A2 PMI-Byonic	FDR 2D (by Search Engine): A2 PMI-Byonic	Peptide Group FDR 2D (by Search Engine): A2 PMI-Byonic	PEP 1D (by Search Engine): A2 PMI-Byonic	q-Value 1D (by Search Engine): A2 PMI-Byonic	FDR 1D (by Search Engine): A2 PMI-Byonic	Peptide Group FDR 1D (by Search Engine): A2 PMI-Byonic	Sequence in Protein	Positions in Protein	Peptide Group Modifications in Protein
	FALSE	High	[K].QEYDESGPSIVHR.[K]			1	1	1	P60710	P60710 [360-372]	0	1516.7	0	360	High	5.98	371.4	262.1	262.1	1.03933e-06	7.60082e-08	0	0	4.90569e-05	3.87419e-06	0	0	K.QEYDESGPSIVHR.K	[360-372]
	FALSE	High	[K].RGILTLK.[Y]			1	1	1	P60710	P60710 [62-68]	1	800.535	0	62	High	2.24	422.8	72.7	72.7	0.0057206	0.00142469	0.00139276	0.00190114	0.213371	0.0124917	0.0124854	0.0156394	K.RGILTLK.Y	[62-68]
	FALSE	High	[K].ILTER.[G]			1	1	1	P60710	P60710 [192-196]	0	631.377	0	192	High	2.28	431.1	41.4	41.4	0.00529272	0.00142469	0.00140038	0.00191342	0.200519	0.0114343	0.011419	0.0141531	K.ILTER.G	[192-196]
	FALSE	High	[K].IWHHTFYNELR.[V]			1	1	2	P60710	P60710 [85-95]	0	1515.75	0	85	High	6.51	473.3	271.5	271.5	3.10698e-07	2.20848e-08	0	0	1.46656e-05	1.03562e-06	0	0	K.IWHHTFYNELR.V	[85-95]
	FALSE	High	[R].VAPEEHPVLLTEAPLNPK.[A]			1	1	3	P60710	P60710 [96-113]	0	1954.06	0	96	High	8.2	576.4	219.6	219.6	6.27817e-09	4.67825e-10	0	0	2.96347e-07	2.21819e-08	0	0	R.VAPEEHPVLLTEAPLNPK.A	[96-113]
	FALSE	High	[K].SYELPDGQVITIGNER.[F]			1	1	4	P60710	P60710 [239-254]	0	1790.89	0	239	High	9.85	590.9	328.8	328.8	1.42142e-10	1.08028e-11	0	0	6.7095e-09	4.78384e-10	0	0	K.SYELPDGQVITIGNER.F	[239-254]
	FALSE	High	[R].TTGIVMDSGDGVTHTVPIYEGYALPHAILR.[L]			1	1	1	P60710	P60710 [148-177]	0	3183.61	0	148	High	13.9	724.4	637.2	637.2	1.25545e-14	2.06085e-15	0	0	5.92605e-13	1.03406e-13	0	0	R.TTGIVMDSGDGVTHTVPIYEGYALPHAILR.L	[148-177]
	FALSE	High	[R].TTGIVMDSGDGVTHTVPIYEGYALPHAILR.[L]	1xOxidation [M6]		1	1	5	P60710	P60710 [148-177]	0	3199.61	0	148	High	22.36	1168.2	922.1	922.1	4.3599e-23	1.46246e-23	0	0	2.05799e-21	7.58921e-22	0	0	R.TTGIVMDSGDGVTHTVPIYEGYALPHAILR.L	[148-177]
	FALSE	High	[K].DSYVGDEAQSK.[R]			1	1	1	P60710	P60710 [51-61]	0	1198.52	0	51	High	11.64	606.4	364.2	364.2	2.27036e-12	2.7316e-13	0	0	1.07167e-10	1.11326e-11	0	0	K.DSYVGDEAQSK.R	[51-61]
	FALSE	High	[R].DLTDYLMK.[I]	1xOxidation [M7]		1	1	1	P60710	P60710 [184-191]	0	1014.48	0	184	High	5.1	446.1	144.7	144.7	7.9263e-06	5.53865e-07	0	0	0.000374005	0.000251636	0.000245218	0.000331895	R.DLTDYLMK.I	[184-191]
	FALSE	High	[K].DLYANTVLSGGTTMYPGIADR.[M]	1xOxidation [M14]		1	1	4	P60710	P60710 [292-312]	0	2231.06	0	292	High	14.1	708.3	535.2	535.2	7.97427e-15	1.57249e-15	0	0	3.76407e-13	7.81355e-14	0	0	K.DLYANTVLSGGTTMYPGIADR.M	[292-312]
	FALSE	High	[K].DLYANTVLSGGTTMYPGIADR.[M]			1	1	3	P60710	P60710 [292-312]	0	2215.07	0	292	High	14.1	746.8	657.9	657.9	7.97427e-15	1.60177e-15	0	0	3.76407e-13	7.97865e-14	0	0	K.DLYANTVLSGGTTMYPGIADR.M	[292-312]
	FALSE	High	[R].DLTDYLMK.[I]			1	1	1	P60710	P60710 [184-191]	0	998.486	0	184	High	5.48	506.9	170.7	170.7	3.30543e-06	2.35995e-07	0	0	0.000156001	1.18946e-05	0	0	R.DLTDYLMK.I	[184-191]
	FALSE	High	[K].EITALAPSTMK.[I]			1	1	1	P60710	P60710 [316-326]	0	1161.62	0	316	High	10.11	636.8	306.9	306.9	7.81177e-11	6.04127e-12	0	0	3.68737e-09	2.30763e-10	0	0	K.EITALAPSTMK.I	[316-326]
	FALSE	High	[K].EITALAPSTMK.[I]	1xOxidation [M10]		1	1	2	P60710	P60710 [316-326]	0	1177.61	0	316	High	7.73	549.3	304.7	304.7	1.86023e-08	1.12086e-09	0	0	8.78078e-07	5.20649e-08	0	0	K.EITALAPSTMK.I	[316-326]
	FALSE	High	[R].EIVR.[D]			1	1	1	P60710	P60710 [207-210]	0	516.314	0	207	High	1.53	242.4	242.4	242.4	0.0292933	0.00199484	0.00199227	0.00283163	0.586468	0.0326749	0.0326603	0.0403834	R.EIVR.D	[207-210]
	FALSE	High	[K].AGFAGDDAPR.[A]			1	1	2	P60710	P60710 [19-28]	0	976.448	0	19	High	6.66	520.4	251.8	251.8	2.16575e-07	1.52964e-08	0	0	1.02228e-05	6.91046e-07	0	0	K.AGFAGDDAPR.A	[19-28]
	FALSE	High	[R].CPEALFQPSFLGMESCGIHETTFNSIMK.[C]	2xCarbamidomethyl [C1; C16]; 2xOxidation [M13; M27]		1	1	1	P60710	P60710 [257-284]	0	3263.45	0	257	High	16.76	856.4	701.1	701.1	1.74925e-17	2.14166e-18	0	0	8.25694e-16	9.55344e-17	0	0	R.CPEALFQPSFLGMESCGIHETTFNSIMK.C	[257-284]
	FALSE	High	[R].CPEALFQPSFLGMESCGIHETTFNSIMK.[C]	2xCarbamidomethyl [C1; C16]; 1xOxidation [M13]		1	1	1	P60710	P60710 [257-284]	0	3247.46	0	257	High	17.9	930.2	805	17.9	1.25545e-18	2.26726e-19	0	0	5.92605e-17	1.00083e-17	0	0	R.CPEALFQPSFLGMESCGIHETTFNSIMK.C	[257-284]
	FALSE	High	[R].CPEALFQPSFLGMESCGIHETTFNSIMK.[C]	2xCarbamidomethyl [C1; C16]		1	1	2	P60710	P60710 [257-284]	0	3231.46	0	257	High	18.76	991.4	937.1	937.1	1.74925e-19	2.57038e-20	0	0	8.25694e-18	1.0595e-18	0	0	R.CPEALFQPSFLGMESCGIHETTFNSIMK.C	[257-284]
	FALSE	High	[R].AVFPSIVGRPR.[H]			1	1	2	P60710	P60710 [29-39]	0	1198.71	0	29	High	7.8	477.8	253.1	253.1	1.59853e-08	9.75088e-10	0	0	7.54547e-07	4.48369e-08	0	0	R.AVFPSIVGRPR.H	[29-39]
	FALSE	High	[K].CDVDIR.[K]	1xCarbamidomethyl [C1]		1	1	1	P60710	P60710 [285-290]	0	777.356	0	285	High	2.61	446.7	75	75	0.00246434	0.00112092	0.0011156	0.0015932	0.104246	0.00534964	0.00534453	0.00682773	K.CDVDIR.K	[285-290]
	FALSE	High	[K].LCYVALDFEQEMATAASSSSLEK.[S]	1xCarbamidomethyl [C2]; 1xOxidation [M12]		1	1	3	P60710	P60710 [216-238]	0	2566.17	0	216	High	15.24	775.7	632.6	632.6	5.79322e-16	1.08086e-16	0	0	2.73456e-14	5.7035e-15	0	0	K.LCYVALDFEQEMATAASSSSLEK.S	[216-238]
	FALSE	High	[K].LCYVALDFEQEMATAASSSSLEK.[S]	1xCarbamidomethyl [C2]		1	1	3	P60710	P60710 [216-238]	0	2550.17	0	216	High	17.24	861.4	712	712	5.79322e-18	9.08904e-19	0	0	2.73456e-16	4.6001e-17	0	0	K.LCYVALDFEQEMATAASSSSLEK.S	[216-238]
	FALSE	High	[R].HQGVMVGMGQK.[D]	1xOxidation [M]		1	1	2	P60710	P60710 [40-50]	0	1187.57	0	40	High	6.05	471.8	221.2	97.2	9.01267e-07	6.29582e-08	0	0	4.25405e-05	3.14689e-06	0	0	R.HQGVMVGMGQK.D	[40-50]
	FALSE	High	[R].HQGVMVGMGQK.[D]			1	1	1	P60710	P60710 [40-50]	0	1171.57	0	40	High	7.63	450.2	250.1	250.1	2.36333e-08	1.37289e-09	0	0	1.11555e-06	6.19329e-08	0	0	R.HQGVMVGMGQK.D	[40-50]
	FALSE	High	[R].HQGVMVGMGQK.[D]	2xOxidation [M5; M8]		1	1	2	P60710	P60710 [40-50]	0	1203.56	0	40	High	3.48	367	164.2	164.2	0.000328221	0.000168776	0.000151217	0.000282486	0.0152509	0.00167154	0.00162966	0.00223964	R.HQGVMVGMGQK.D	[40-50]
	FALSE	High	[K].IIAPPERK.[Y]			1	1	1	P60710	P60710 [329-336]	1	923.567	0	329	High	2.53	392.7	62.5	62.5	0.00295144	0.00123001	0.00122084	0.00180552	0.122387	0.00589753	0.00588668	0.00738101	K.IIAPPERK.Y	[329-336]
	FALSE	High	[K].IIAPPER.[K]			1	1	1	P60710	P60710 [329-335]	0	795.472	0	329	High	2.34	350.8	57.3	57.3	0.0045762	0.00142469	0.00142432	0.00195647	0.178046	0.00931516	0.00931195	0.0116917	K.IIAPPER.K	[329-335]
	FALSE	High	[R].GYSFTTTAER.[E]			1	1	1	P60710	P60710 [197-206]	0	1132.53	0	197	High	6.93	539	240	240	1.17916e-07	8.27496e-09	0	0	5.56594e-06	3.52166e-07	0	0	R.GYSFTTTAER.E	[197-206]
FALSE	Master Protein	Q61543	Golgi apparatus protein 1 OS=Mus musculus GN=Glg1 PE=1 SV=1	43	44	67	44	1	1175	133.6	6.84	44	229.09	0	0	3
	Checked	Confidence	Annotated Sequence	Modifications	Modifications in Master Proteins	# Protein Groups	# Proteins	# PSMs	Master Protein Accessions	Positions in Master Proteins	# Missed Cleavages	Theo. MH+ [Da]	Off by X	Position in Protein	Confidence (by Search Engine): A2 PMI-Byonic	|Log Prob| (by Search Engine): A2 PMI-Byonic	Byonic Score (by Search Engine): A2 PMI-Byonic	Delta Byonic Score (by Search Engine): A2 PMI-Byonic	Delta Mod Score (by Search Engine): A2 PMI-Byonic	PEP 2D (by Search Engine): A2 PMI-Byonic	q-Value 2D (by Search Engine): A2 PMI-Byonic	FDR 2D (by Search Engine): A2 PMI-Byonic	Peptide Group FDR 2D (by Search Engine): A2 PMI-Byonic	PEP 1D (by Search Engine): A2 PMI-Byonic	q-Value 1D (by Search Engine): A2 PMI-Byonic	FDR 1D (by Search Engine): A2 PMI-Byonic	Peptide Group FDR 1D (by Search Engine): A2 PMI-Byonic	Sequence in Protein	Positions in Protein	Peptide Group Modifications in Protein
	FALSE	High	[K].NYCSTVQYGNAQIIECLK.[E]	2xCarbamidomethyl [C3; C16]		1	1	2	Q61543	Q61543 [828-845]	0	2161.01	0	828	High	14.34	721.1	627.1	627.1	4.56828e-15	7.4124e-16	0	0	2.15635e-13	3.66868e-14	0	0	K.NYCSTVQYGNAQIIECLK.E	[828-845]
	FALSE	High	[K].NSELMDPK.[C]			1	1	1	Q61543	Q61543 [905-912]	0	933.435	0	905	High	2.98	401.6	80.1	80.1	0.0010419	0.000722335	0.000719114	0.00135759	0.0468674	0.0039208	0.00391543	0.00485044	K.NSELMDPK.C	[905-912]
	FALSE	High	[K].RQITQNTDYR.[L]			1	1	2	Q61543	Q61543 [920-929]	1	1294.65	0	920	High	2.82	324.5	155.2	155.2	0.00151889	0.000856898	0.000852515	0.00134698	0.0669001	0.00427766	0.00427683	0.00535189	K.RQITQNTDYR.L	[920-929]
	FALSE	High	[R].QITQNTDYR.[L]			1	1	1	Q61543	Q61543 [921-929]	0	1138.55	0	921	High	5.79	488	177.8	177.8	1.62053e-06	1.1838e-07	0	0	7.64877e-05	5.98574e-06	0	0	R.QITQNTDYR.L	[921-929]
	FALSE	High	[K].QLSTR.[C]			1	1	1	Q61543	Q61543 [850-854]	0	604.341	0	850	High	1.17	359.6	35.7	35.7	0.0683811	0.002997	0.00299567	0.00452303	0.776575	0.0665597	0.066542	0.0821318	K.QLSTR.C	[850-854]
	FALSE	High	[R].QMSCLMEALEDK.[R]	1xCarbamidomethyl [C4]		1	1	1	Q61543	Q61543 [1085-1096]	0	1454.63	0	1085	High	3.46	348.1	134.9	134.9	0.00034995	0.000168776	0.00015067	0.000281532	0.0162441	0.00183337	0.0018289	0.00251256	R.QMSCLMEALEDK.R	[1085-1096]
	FALSE	High	[K].RFCPEADSK.[T]	1xCarbamidomethyl [C3]		1	1	1	Q61543	Q61543 [886-894]	1	1109.5	0	886	High	4.97	430.8	199.5	199.5	1.07403e-05	7.45913e-07	0	0	0.000506717	0.000251636	0.000239808	0.000324886	K.RFCPEADSK.T	[886-894]
	FALSE	High	[R].RGGAGPGGTGGGWK.[L]			1	1	1	Q61543	Q61543 [94-107]	1	1214.6	0	94	High	4.98	428.9	179.4	179.4	1.05744e-05	7.29576e-07	0	0	0.000498893	0.000251636	0.000240327	0.000325521	R.RGGAGPGGTGGGWK.L	[94-107]
	FALSE	High	[R].QVSSECQGEMLDYR.[R]	1xCarbamidomethyl [C6]		1	1	1	Q61543	Q61543 [410-423]	0	1701.72	0	410	High	12.33	672.5	329.4	329.4	4.72549e-13	8.38876e-14	0	0	2.23056e-11	3.92304e-12	0	0	R.QVSSECQGEMLDYR.R	[410-423]
	FALSE	High	[R].LSSDCEDQIR.[I]	1xCarbamidomethyl [C5]		1	1	1	Q61543	Q61543 [976-985]	0	1222.54	0	976	High	8.44	581	285.3	285.3	3.65771e-09	2.97015e-10	0	0	1.72654e-07	1.52555e-08	0	0	R.LSSDCEDQIR.I	[976-985]
	FALSE	High	[K].IQVSELCK.[K]	1xCarbamidomethyl [C7]		1	1	1	Q61543	Q61543 [281-288]	0	976.513	0	281	High	4.98	473.5	114.7	114.7	1.03976e-05	7.15279e-07	0	0	0.000490557	0.000251636	0.000240674	0.000325839	K.IQVSELCK.K	[281-288]
	FALSE	High	[K].LQETEMMDPELDYTLMR.[V]	1xOxidation [M]		1	1	2	Q61543	Q61543 [862-878]	0	2130.94	0	862	High	8.01	498.9	329.4	169.1	9.86485e-09	6.6421e-10	0	0	4.65648e-07	3.09177e-08	0	0	K.LQETEMMDPELDYTLMR.V	[862-878]
	FALSE	High	[K].NDINLLK.[C]			1	1	1	Q61543	Q61543 [239-245]	0	829.478	0	239	High	2.36	390.6	65.1	65.1	0.00435709	0.00134481	0.00130702	0.00198167	0.170925	0.00876117	0.00873668	0.0108932	K.NDINLLK.C	[239-245]
	FALSE	High	[K].MTAIIFSDYR.[L]			1	1	1	Q61543	Q61543 [219-228]	0	1216.6	0	219	High	11.15	631.2	266.9	266.9	7.05691e-12	7.95092e-13	0	0	3.33105e-10	3.31941e-11	0	0	K.MTAIIFSDYR.L	[219-228]
	FALSE	High	[K].MVEDCEHR.[L]	1xCarbamidomethyl [C5]; 1xOxidation [M1]		1	1	1	Q61543	Q61543 [534-541]	0	1091.42	0	534	High	2.31	301.5	144.8	144.8	0.00487513	0.00142469	0.00141297	0.00193658	0.187571	0.0104238	0.0103883	0.0129595	K.MVEDCEHR.L	[534-541]
	FALSE	High	[K].MVEDCEHR.[L]	1xCarbamidomethyl [C5]		1	1	2	Q61543	Q61543 [534-541]	0	1075.43	0	534	High	5.48	442.4	236.8	236.8	3.32748e-06	2.37834e-07	0	0	0.000157042	1.20082e-05	0	0	K.MVEDCEHR.L	[534-541]
	FALSE	High	[R].VAELSSDDFHLDR.[H]			1	1	1	Q61543	Q61543 [294-306]	0	1503.71	0	294	High	10.34	566.6	429.5	429.5	4.55679e-11	3.44189e-12	0	0	2.15093e-09	1.1194e-10	0	0	R.VAELSSDDFHLDR.H	[294-306]
	FALSE	High	[K].VSYSLAK.[S]			1	1	1	Q61543	Q61543 [364-370]	0	767.43	0	364	High	2.31	371.3	80.8	80.8	0.00490854	0.00142469	0.0014117	0.00193377	0.188622	0.0107234	0.0107161	0.0131765	K.VSYSLAK.S	[364-370]
	FALSE	High	[K].WCSEK.[T]	1xCarbamidomethyl [C2]		1	1	1	Q61543	Q61543 [642-646]	0	709.297	0	642	High	1.1	284.8	17.7	17.7	0.0796991	0.00308778	0.00307557	0.00447154	0.804278	0.0755259	0.0755161	0.0928368	K.WCSEK.T	[642-646]
	FALSE	High	[K].STISEIK.[E]			1	1	1	Q61543	Q61543 [178-184]	0	777.435	0	178	High	2.46	432.6	48.7	48.7	0.00345177	0.00134481	0.00133601	0.00202943	0.140281	0.00685302	0.00684685	0.00847458	K.STISEIK.E	[178-184]
	FALSE	High	[K].TETGQELECLQDHLDDLAVECR.[D]	2xCarbamidomethyl [C9; C21]		1	1	4	Q61543	Q61543 [647-668]	0	2631.17	0	647	High	15.24	793.1	616.1	616.1	5.79322e-16	1.09323e-16	0	0	2.73456e-14	5.77446e-15	0	0	K.TETGQELECLQDHLDDLAVECR.D	[647-668]
	FALSE	High	[K].EDVLK.[L]			1	1	1	Q61543	Q61543 [757-761]	0	603.335	0	757	High	1.48	424	12.5	12.5	0.0329407	0.00210084	0.00209815	0.00281873	0.615431	0.0343	0.034295	0.0424242	K.EDVLK.L	[757-761]
	FALSE	High	[K].ECAEEPVGK.[G]	1xCarbamidomethyl [C2]		1	1	2	Q61543	Q61543 [185-193]	0	1018.45	0	185	High	5.73	413.1	268.4	268.4	1.85642e-06	1.37647e-07	0	0	8.76207e-05	6.92657e-06	0	0	K.ECAEEPVGK.G	[185-193]
	FALSE	High	[K].EVLNMLK.[E]			1	1	1	Q61543	Q61543 [1045-1051]	0	846.475	0	1045	High	1.33	316.9	47.3	47.3	0.047115	0.00265252	0.00261275	0.00379827	0.699728	0.0471366	0.04713	0.057985	K.EVLNMLK.E	[1045-1051]
	FALSE	High	[K].AKDDSELEGQVISCLK.[L]	1xCarbamidomethyl [C14]		1	1	3	Q61543	Q61543 [953-968]	1	1791.88	0	953	High	4.91	398.8	233.9	233.9	1.22019e-05	8.32891e-07	0	0	0.000575634	0.000251636	0.000237699	0.000322789	K.AKDDSELEGQVISCLK.L	[953-968]
	FALSE	High	[R].ACEPIIQNFCHDVADNQIDSGDLMECLIQNK.[H]	3xCarbamidomethyl [C2; C10; C26]		1	1	2	Q61543	Q61543 [691-721]	0	3647.62	0	691	High	20.6	1061	783.3	783.3	2.50374e-21	6.28677e-22	0	0	1.18183e-19	2.81022e-20	0	0	R.ACEPIIQNFCHDVADNQIDSGDLMECLIQNK.H	[691-721]
	FALSE	High	[K].ADIFVDPVLHTACALDIK.[H]	1xCarbamidomethyl [C13]		1	1	1	Q61543	Q61543 [1055-1072]	0	1998.04	0	1055	High	11.1	585.1	463.9	463.9	7.97427e-12	8.53315e-13	0	0	3.76407e-10	3.60899e-11	0	0	K.ADIFVDPVLHTACALDIK.H	[1055-1072]
	FALSE	High	[R].CNVENLPR.[S]	1xCarbamidomethyl [C1]		1	1	1	Q61543	Q61543 [381-388]	0	1001.48	0	381	High	5.56	438.9	197.8	197.8	2.76157e-06	2.01557e-07	0	0	0.000130337	9.97161e-06	0	0	R.CNVENLPR.S	[381-388]
	FALSE	High	[K].DAHSQGEVVSCLEK.[G]	1xCarbamidomethyl [C11]		1	1	1	Q61543	Q61543 [255-268]	0	1558.72	0	255	High	13.94	701.9	536.3	536.3	1.15165e-14	2.00251e-15	0	0	5.43608e-13	1.00939e-13	0	0	K.DAHSQGEVVSCLEK.G	[255-268]
	FALSE	High	[R].FCENTQAGEGR.[V]	1xCarbamidomethyl [C2]		1	1	2	Q61543	Q61543 [319-329]	0	1268.53	0	319	High	11.13	631.6	442.8	442.8	7.48431e-12	8.15981e-13	0	0	3.5328e-10	3.44705e-11	0	0	R.FCENTQAGEGR.V	[319-329]
	FALSE	High	[K].LAEEESCREDVTR.[V]	1xCarbamidomethyl [C7]		1	1	1	Q61543	Q61543 [108-120]	1	1593.72	0	108	High	4.01	386.7	187.4	187.4	9.68685e-05	0.000168776	0.000158403	0.000289603	0.0045519	0.00128068	0.00125707	0.00172166	K.LAEEESCREDVTR.V	[108-120]
	FALSE	High	[K].LDPALQDK.[C]			1	1	2	Q61543	Q61543 [627-634]	0	899.483	0	627	High	2.41	388.4	3.2	3.2	0.00390257	0.00134481	0.00132468	0.00201207	0.155799	0.00785714	0.0078264	0.00961065	K.LDPALQDK.C	[627-634]
	FALSE	High	[K].HHCAAITPGR.[G]	1xCarbamidomethyl [C3]		1	1	2	Q61543	Q61543 [1073-1082]	0	1119.55	0	1073	High	3.08	330.9	164.5	164.5	0.000838798	0.000582072	0.000580215	0.00109349	0.0380767	0.00296795	0.00295566	0.00352495	K.HHCAAITPGR.G	[1073-1082]
	FALSE	High	[R].HLYFACR.[D]	1xCarbamidomethyl [C6]		1	1	1	Q61543	Q61543 [307-313]	0	966.461	0	307	High	1.97	308.1	89.1	89.1	0.0107566	0.0016107	0.0015949	0.00206044	0.338759	0.0186246	0.0186187	0.023266	R.HLYFACR.D	[307-313]
	FALSE	High	[K].HTWSNNLAVLECLQDVREPENEISSDCNHLLWNYK.[L]	2xCarbamidomethyl [C12; C27]		1	1	1	Q61543	Q61543 [125-159]	1	4283.99	0	125	High	3.59	551.8	302.1	302.1	0.000259018	0.000168776	0.000152835	0.000284738	0.0120745	0.00167154	0.00164271	0.00225543	K.HTWSNNLAVLECLQDVREPENEISSDCNHLLWNYK.L	[125-159]
	FALSE	High	[R].LDPQLQLHCSDEIANLCAEEAAAQEQTGQVEECLK.[V]	3xCarbamidomethyl [C9; C17; C33]		1	1	3	Q61543	Q61543 [997-1031]	0	3997.82	0	997	High	22.75	1151.9	803.3	803.3	1.79694e-23	6.68006e-24	0	0	8.48207e-22	3.67149e-22	0	0	R.LDPQLQLHCSDEIANLCAEEAAAQEQTGQVEECLK.V	[997-1031]
	FALSE	High	[R].LICGFMDDCK.[N]	2xCarbamidomethyl [C3; C9]		1	1	2	Q61543	Q61543 [229-238]	0	1258.53	0	229	High	5.72	413.5	229.8	229.8	1.91112e-06	1.40908e-07	0	0	9.02021e-05	7.06125e-06	0	0	R.LICGFMDDCK.N	[229-238]
	FALSE	High	[R].IIIQESALDYR.[L]			1	1	1	Q61543	Q61543 [986-996]	0	1320.72	0	986	High	8.93	578	354.9	354.9	1.18299e-09	9.18342e-11	0	0	5.58403e-08	4.74793e-09	0	0	R.IIIQESALDYR.L	[986-996]
	FALSE	High	[R].LLELQYFISR.[D]			1	1	1	Q61543	Q61543 [542-551]	0	1281.72	0	542	High	11.08	634.8	317.8	317.8	8.39663e-12	9.03837e-13	0	0	3.96344e-10	3.91668e-11	0	0	R.LLELQYFISR.D	[542-551]
	FALSE	High	[R].IEMWSYAAK.[V]			1	1	1	Q61543	Q61543 [1112-1120]	0	1098.53	0	1112	High	5.89	442.7	184.9	184.9	1.27668e-06	9.41904e-08	0	0	6.0259e-05	4.77988e-06	0	0	R.IEMWSYAAK.V	[1112-1120]
	FALSE	High	[R].IEMWSYAAK.[V]	1xOxidation [M3]		1	1	2	Q61543	Q61543 [1112-1120]	0	1114.52	0	1112	High	3.86	386.4	114.9	114.9	0.000139269	0.000168776	0.000156177	0.000287853	0.0065299	0.00167154	0.00166424	0.0022831	R.IEMWSYAAK.V	[1112-1120]
	FALSE	High	[R].GEIEHHCSGLHR.[K]	1xCarbamidomethyl [C7]		1	1	3	Q61543	Q61543 [442-453]	0	1431.65	0	442	High	4.89	408.2	245	245	1.27949e-05	8.89365e-07	0	0	0.000603595	0.000251636	0.000236518	0.00032113	R.GEIEHHCSGLHR.K	[442-453]
	FALSE	High	[K].FCHGILTK.[A]	1xCarbamidomethyl [C2]		1	1	2	Q61543	Q61543 [945-952]	0	975.508	0	945	High	4.27	345.8	148.1	148.1	5.41049e-05	0.000168776	0.000163506	0.000297885	0.00254747	0.0010853	0.00107898	0.00147754	K.FCHGILTK.A	[945-952]
	FALSE	High	[K].FEESMSEK.[C]			1	1	1	Q61543	Q61543 [339-346]	0	986.414	0	339	High	3.73	367.8	154.8	154.8	0.000185755	0.000168776	0.00015456	0.000286287	0.00868959	0.00167154	0.00165529	0.00227079	K.FEESMSEK.C	[339-346]
	FALSE	High	[K].GYMVSCLVDHR.[G]	1xCarbamidomethyl [C6]		1	1	1	Q61543	Q61543 [194-204]	0	1336.61	0	194	High	7.63	455.7	255.3	255.3	2.36333e-08	1.37937e-09	0	0	1.11555e-06	6.23369e-08	0	0	K.GYMVSCLVDHR.G	[194-204]
	FALSE	High	[R].GGAGPGGTGGGWK.[L]			1	1	1	Q61543	Q61543 [95-107]	0	1058.5	0	95	High	7.71	544.4	275.9	275.9	1.96375e-08	1.17414e-09	0	0	9.26943e-07	5.40512e-08	0	0	R.GGAGPGGTGGGWK.L	[95-107]
FALSE	Master Protein	Q01149	Collagen alpha-2(I) chain OS=Mus musculus GN=Col1a2 PE=1 SV=2	36	32	53	32	1	1372	129.5	9.19	32	218.93	0	0	3
	Checked	Confidence	Annotated Sequence	Modifications	Modifications in Master Proteins	# Protein Groups	# Proteins	# PSMs	Master Protein Accessions	Positions in Master Proteins	# Missed Cleavages	Theo. MH+ [Da]	Off by X	Position in Protein	Confidence (by Search Engine): A2 PMI-Byonic	|Log Prob| (by Search Engine): A2 PMI-Byonic	Byonic Score (by Search Engine): A2 PMI-Byonic	Delta Byonic Score (by Search Engine): A2 PMI-Byonic	Delta Mod Score (by Search Engine): A2 PMI-Byonic	PEP 2D (by Search Engine): A2 PMI-Byonic	q-Value 2D (by Search Engine): A2 PMI-Byonic	FDR 2D (by Search Engine): A2 PMI-Byonic	Peptide Group FDR 2D (by Search Engine): A2 PMI-Byonic	PEP 1D (by Search Engine): A2 PMI-Byonic	q-Value 1D (by Search Engine): A2 PMI-Byonic	FDR 1D (by Search Engine): A2 PMI-Byonic	Peptide Group FDR 1D (by Search Engine): A2 PMI-Byonic	Sequence in Protein	Positions in Protein	Peptide Group Modifications in Protein
	FALSE	High	[K].NSIAYLDEETGSLNK.[A]			1	1	1	Q01149	Q01149 [1280-1294]	0	1653.8	0	1280	High	0.76	148.9	88.7	88.7	0.175543	0.00636079	0.00635682	0.00957405	0.909694	0.100423	0.10041	0.122893	K.NSIAYLDEETGSLNK.A	[1280-1294]
	FALSE	High	[R].PGPIGPAGPR.[G]			1	1	1	Q01149	Q01149 [483-492]	0	918.516	0	483	High	2.34	311.7	57.6	57.6	0.00452695	0.00134481	0.00129702	0.00196126	0.176456	0.00917908	0.00916162	0.011486	R.PGPIGPAGPR.G	[483-492]
	FALSE	High	[R].LSHPEWNSDYYWIDPNQGCTMDAIK.[V]	1xCarbamidomethyl [C19]; 1xOxidation [M21]		1	1	1	Q01149	Q01149 [1174-1198]	0	3056.32	0	1174	High	2.44	397.3	156.3	156.3	0.00365267	0.00134481	0.0013312	0.00202173	0.147265	0.00718907	0.00716846	0.0086784	R.LSHPEWNSDYYWIDPNQGCTMDAIK.V	[1174-1198]
	FALSE	High	[R].LSHPEWNSDYYWIDPNQGCTMDAIK.[V]	1xCarbamidomethyl [C19]		1	1	2	Q01149	Q01149 [1174-1198]	0	3040.32	0	1174	High	12.17	700.7	514.6	514.6	6.71302e-13	1.09859e-13	0	0	3.16873e-11	5.14954e-12	0	0	R.LSHPEWNSDYYWIDPNQGCTMDAIK.V	[1174-1198]
	FALSE	High	[R].VGAPGPAGAR.[G]			1	1	1	Q01149	Q01149 [231-240]	0	852.469	0	231	High	3.02	350.7	137.1	137.1	0.000946508	0.000722335	0.000721917	0.00136203	0.0427585	0.00372915	0.00372841	0.00459211	R.VGAPGPAGAR.G	[231-240]
	FALSE	High	[K].VYCDFSTGETCIQAQPVNTPAK.[N]	2xCarbamidomethyl [C3; C11]		1	1	1	Q01149	Q01149 [1199-1220]	0	2486.13	0	1199	High	16.09	837.3	707.2	707.2	8.07187e-17	1.39218e-17	0	0	3.81014e-15	7.15511e-16	0	0	K.VYCDFSTGETCIQAQPVNTPAK.N	[1199-1220]
	FALSE	High	[K].SLNNQIETLLTPEGSRK.[N]			1	1	2	Q01149	Q01149 [1147-1163]	1	1900.01	0	1147	High	4.63	404	319.4	319.4	2.36693e-05	1.63644e-06	0	0	0.00111602	0.000251636	0.000226347	0.000308737	K.SLNNQIETLLTPEGSRK.N	[1147-1163]
	FALSE	High	[K].SLNNQIETLLTPEGSR.[K]			1	1	1	Q01149	Q01149 [1147-1162]	0	1771.92	0	1147	High	10.1	572.7	405.5	405.5	7.95422e-11	6.13966e-12	0	0	3.75461e-09	2.37077e-10	0	0	K.SLNNQIETLLTPEGSR.K	[1147-1162]
	FALSE	High	[R].TGETGASGPPGFVGEK.[G]			1	1	1	Q01149	Q01149 [837-852]	0	1490.71	0	837	High	9.09	591.6	296.9	296.9	8.21747e-10	5.75457e-11	0	0	3.87887e-08	2.84607e-09	0	0	R.TGETGASGPPGFVGEK.G	[837-852]
	FALSE	High	[R].TGPPGPSGIAGPPGPPGAAGK.[E]			1	1	1	Q01149	Q01149 [801-821]	0	1739.91	0	801	High	15.2	771.2	660.4	660.4	6.36511e-16	1.24904e-16	0	0	3.00451e-14	6.663e-15	0	0	R.TGPPGPSGIAGPPGPPGAAGK.E	[801-821]
	FALSE	High	[K].DYEVDATLK.[S]			1	1	3	Q01149	Q01149 [1138-1146]	0	1053.51	0	1138	High	4.33	363.5	163.8	163.8	4.71856e-05	0.000168776	0.00016469	0.000299312	0.0022224	0.00087604	0.000868621	0.00118871	K.DYEVDATLK.S	[1138-1146]
	FALSE	High	[R].DGNPGSDGPPGR.[D]			1	1	1	Q01149	Q01149 [933-944]	0	1125.49	0	933	High	11.34	592.1	406.9	406.9	4.6086e-12	5.08353e-13	0	0	2.17538e-10	1.92908e-11	0	0	R.DGNPGSDGPPGR.D	[933-944]
	FALSE	High	[K].EGPVGLPGIDGRPGPIGPAGPR.[G]			1	1	2	Q01149	Q01149 [471-492]	0	2066.11	0	471	High	9.53	496	436.3	436.3	2.91861e-10	2.13614e-11	0	0	1.37766e-08	9.28219e-10	0	0	K.EGPVGLPGIDGRPGPIGPAGPR.G	[471-492]
	FALSE	High	[K].EMATQLAFMR.[L]	1xOxidation [M2]		1	1	3	Q01149	Q01149 [1255-1264]	0	1213.57	0	1255	High	7.6	517.3	309.9	309.9	2.48755e-08	1.45269e-09	0	0	1.17419e-06	6.60688e-08	0	0	K.EMATQLAFMR.L	[1255-1264]
	FALSE	High	[K].EMATQLAFMR.[L]			1	1	2	Q01149	Q01149 [1255-1264]	0	1197.58	0	1255	High	7.34	535.8	320.6	320.6	4.60325e-08	2.90407e-09	0	0	2.17285e-06	1.21726e-07	0	0	K.EMATQLAFMR.L	[1255-1264]
	FALSE	High	[R].AGVMGPPGNR.[G]	1xOxidation [M4]		1	1	1	Q01149	Q01149 [420-429]	0	971.473	0	420	High	4.37	389.9	136.2	136.2	4.30198e-05	0.000168776	0.000165728	0.000300661	0.00202659	0.00087604	0.00087222	0.00119332	R.AGVMGPPGNR.G	[420-429]
	FALSE	High	[K].AVLLQGSNDVELVAEGNSR.[F]			1	1	5	Q01149	Q01149 [1295-1313]	0	1971.01	0	1295	High	13.2	654.2	516.9	516.9	6.36511e-14	1.19734e-14	0	0	3.00451e-12	6.01415e-13	0	0	K.AVLLQGSNDVELVAEGNSR.F	[1295-1313]
	FALSE	High	[R].GDGGPPGMTGFPGAAGR.[T]	1xOxidation [M8]		1	1	1	Q01149	Q01149 [784-800]	0	1517.68	0	784	High	2.26	304	141.7	141.7	0.00552867	0.00142469	0.00139665	0.00190794	0.207658	0.0117194	0.0117018	0.0145597	R.GDGGPPGMTGFPGAAGR.T	[784-800]
	FALSE	High	[K].GEPGSVGAQGPPGPSGEEGK.[R]			1	1	1	Q01149	Q01149 [367-386]	0	1793.83	0	367	High	16.34	829.6	677	677	4.56828e-17	5.55826e-18	0	0	2.15635e-15	2.85722e-16	0	0	K.GEPGSVGAQGPPGPSGEEGK.R	[367-386]
	FALSE	High	[R].GEPGPAGSVGPVGAVGPR.[G]			1	1	2	Q01149	Q01149 [985-1002]	0	1560.81	0	985	High	12.34	601.6	511.5	511.5	4.56828e-13	5.92303e-14	0	0	2.15635e-11	2.47701e-12	0	0	R.GEPGPAGSVGPVGAVGPR.G	[985-1002]
	FALSE	High	[R].GDQGPVGR.[T]			1	1	1	Q01149	Q01149 [829-836]	0	785.39	0	829	High	5	430.9	129.4	129.4	1.00337e-05	6.94314e-07	0	0	0.000473396	0.000251636	0.000241255	0.000326584	R.GDQGPVGR.T	[829-836]
	FALSE	High	[K].GEAGAVGAPGSAGASGPGGLPGER.[G]			1	1	2	Q01149	Q01149 [628-651]	0	1978.96	0	628	High	13.79	792.1	662.5	662.5	1.63427e-14	2.48368e-15	0	0	7.71422e-13	1.21874e-13	0	0	K.GEAGAVGAPGSAGASGPGGLPGER.G	[628-651]
	FALSE	High	[R].GEAGNIGFPGPK.[G]			1	1	1	Q01149	Q01149 [493-504]	0	1143.58	0	493	High	2.26	281.8	96.8	96.8	0.0054413	0.00142469	0.00139789	0.00190931	0.205029	0.0115675	0.0115559	0.0143485	R.GEAGNIGFPGPK.G	[493-504]
	FALSE	High	[R].GSTGPAGIR.[G]			1	1	2	Q01149	Q01149 [430-438]	0	815.437	0	430	High	2.34	419.4	48.3	48.3	0.00461975	0.00142469	0.00142137	0.00195074	0.179447	0.00931516	0.00928473	0.0116556	R.GSTGPAGIR.G	[430-438]
	FALSE	High	[R].GTPGESGAAGPSGPIGSR.[G]			1	1	3	Q01149	Q01149 [598-615]	0	1554.75	0	598	High	11.34	594.7	433.1	433.1	4.56828e-12	4.87378e-13	0	0	2.15635e-10	1.7992e-11	0	0	R.GTPGESGAAGPSGPIGSR.G	[598-615]
	FALSE	High	[R].GSPGEAGSAGPAGPPGLR.[G]			1	1	1	Q01149	Q01149 [388-405]	0	1534.76	0	388	High	4.68	336.7	183.1	183.1	2.10068e-05	1.46005e-06	0	0	0.00099061	0.000251636	0.00022831	0.000311236	R.GSPGEAGSAGPAGPPGLR.G	[388-405]
	FALSE	High	[K].GYSGLQGLPGLAGLHGDQGAPGPVGPAGPR.[G]			1	1	1	Q01149	Q01149 [1030-1059]	0	2753.41	0	1030	High	17.9	915.3	770.8	770.8	1.25545e-18	2.11257e-19	0	0	5.92605e-17	9.00312e-18	0	0	K.GYSGLQGLPGLAGLHGDQGAPGPVGPAGPR.G	[1030-1059]
	FALSE	High	[R].GYPGSIGPTGAAGAPGPHGSVGPAGK.[H]			1	1	1	Q01149	Q01149 [955-980]	0	2217.1	0	955	High	10.9	589.6	458.4	458.4	1.25545e-11	1.09893e-12	0	0	5.92605e-10	4.61391e-11	0	0	R.GYPGSIGPTGAAGAPGPHGSVGPAGK.H	[955-980]
	FALSE	High	[R].GVVGPQGAR.[G]			1	1	1	Q01149	Q01149 [163-171]	0	840.469	0	163	High	3.21	347.9	113.6	113.6	0.000623126	0.000295508	0.000293772	0.000552639	0.0285637	0.00259016	0.00258964	0.00328677	R.GVVGPQGAR.G	[163-171]
	FALSE	High	[K].GPSGDPGKPGER.[G]			1	1	1	Q01149	Q01149 [505-516]	0	1153.56	0	505	High	8.44	538.2	303.8	303.8	3.61705e-09	2.92648e-10	0	0	1.70734e-07	1.49888e-08	0	0	K.GPSGDPGKPGER.G	[505-516]
	FALSE	High	[R].GPSGPQGIR.[G]			1	1	2	Q01149	Q01149 [1003-1011]	0	868.464	0	1003	High	5.89	458.5	183.5	183.5	1.27668e-06	9.31769e-08	0	0	6.0259e-05	4.71707e-06	0	0	R.GPSGPQGIR.G	[1003-1011]
	FALSE	High	[R].GPAGPSGPVGK.[D]			1	1	1	Q01149	Q01149 [1060-1070]	0	923.495	0	1060	High	7.85	542.9	312.5	312.5	1.40862e-08	8.91497e-10	0	0	6.64908e-07	4.09127e-08	0	0	R.GPAGPSGPVGK.D	[1060-1070]
	FALSE	High	[R].GLPGSPGNVGPSGK.[E]			1	1	2	Q01149	Q01149 [457-470]	0	1223.64	0	457	High	4.2	332.3	125.2	125.2	6.29439e-05	0.000168776	0.000162022	0.000295596	0.00296243	0.0010853	0.00107158	0.00146671	R.GLPGSPGNVGPSGK.E	[457-470]
	FALSE	High	[R].GIPGAVGAPGPAGASGDRGEAGAAGPSGPAGPR.[G]			1	1	1	Q01149	Q01149 [682-714]	1	2739.36	0	682	High	10.71	632.2	632.2	632.2	1.94018e-11	1.4618e-12	0	0	9.15817e-10	5.74698e-11	0	0	R.GIPGAVGAPGPAGASGDRGEAGAAGPSGPAGPR.G	[682-714]
FALSE	Master Protein	Q99JR5	Tubulointerstitial nephritis antigen-like OS=Mus musculus GN=Tinagl1 PE=1 SV=1	65	18	48	18	1	466	52.6	6.77	18	218.15	0	0	3
	Checked	Confidence	Annotated Sequence	Modifications	Modifications in Master Proteins	# Protein Groups	# Proteins	# PSMs	Master Protein Accessions	Positions in Master Proteins	# Missed Cleavages	Theo. MH+ [Da]	Off by X	Position in Protein	Confidence (by Search Engine): A2 PMI-Byonic	|Log Prob| (by Search Engine): A2 PMI-Byonic	Byonic Score (by Search Engine): A2 PMI-Byonic	Delta Byonic Score (by Search Engine): A2 PMI-Byonic	Delta Mod Score (by Search Engine): A2 PMI-Byonic	PEP 2D (by Search Engine): A2 PMI-Byonic	q-Value 2D (by Search Engine): A2 PMI-Byonic	FDR 2D (by Search Engine): A2 PMI-Byonic	Peptide Group FDR 2D (by Search Engine): A2 PMI-Byonic	PEP 1D (by Search Engine): A2 PMI-Byonic	q-Value 1D (by Search Engine): A2 PMI-Byonic	FDR 1D (by Search Engine): A2 PMI-Byonic	Peptide Group FDR 1D (by Search Engine): A2 PMI-Byonic	Sequence in Protein	Positions in Protein	Peptide Group Modifications in Protein
	FALSE	High	[R].RGVVSDNCYPFSGR.[E]	1xCarbamidomethyl [C8]		1	2	1	Q99JR5	Q99JR5 [284-297]	1	1613.75	0	284	High	6.61	452.2	323.5	323.5	2.47962e-07	1.69411e-08	0	0	1.17044e-05	7.78631e-07	0	0	R.RGVVSDNCYPFSGR.E	[284-297]
	FALSE	High	[K].ITGWGEETLPDGR.[T]			1	2	4	Q99JR5	Q99JR5 [403-415]	0	1430.69	0	403	High	15.48	753	513.2	513.2	3.3162e-16	4.45506e-17	0	0	1.56534e-14	2.15897e-15	0	0	K.ITGWGEETLPDGR.T	[403-415]
	FALSE	High	[R].IYPVFGTYWDNCNR.[CW]	1xCarbamidomethyl [C12]		1	2	4	Q99JR5	Q99JR5 [110-123]	0	1804.81	0	110	High	10.08	557.2	427.7	427.7	8.33181e-11	7.0169e-12	0	0	3.93284e-09	2.90994e-10	0	0	R.IYPVFGTYWDNCNR.C	[110-123]
	FALSE	High	[R].VSIHSLGHMTPILSPQNLLSCDTHHQQGCR.[G]	2xCarbamidomethyl [C21; C29]		1	2	2	Q99JR5	Q99JR5 [241-270]	0	3423.65	0	241	High	18.65	1099.5	877.7	877.7	2.22139e-19	4.24605e-20	0	0	1.04856e-17	1.99085e-18	0	0	R.VSIHSLGHMTPILSPQNLLSCDTHHQQGCR.G	[241-270]
	FALSE	High	[R].VSIHSLGHMTPILSPQNLLSCDTHHQQGCR.[G]	2xCarbamidomethyl [C21; C29]; 1xOxidation [M9]		1	2	4	Q99JR5	Q99JR5 [241-270]	0	3439.64	0	241	High	19.7	1052.5	766.6	766.6	1.9939e-20	5.02854e-21	0	0	9.41175e-19	2.48285e-19	0	0	R.VSIHSLGHMTPILSPQNLLSCDTHHQQGCR.G	[241-270]
	FALSE	High	[R].VGMEDMGHH.[-]	2xOxidation [M3; M6]		1	2	4	Q99JR5	Q99JR5 [458-466]	0	1044.39	0	458	High	4.04	327.6	327.6	327.6	9.22519e-05	0.000168776	0.000158856	0.000290698	0.00433589	0.00128068	0.0012613	0.00172911	R.VGMEDMGHH.-	[458-466]
	FALSE	High	[R].VGMEDMGHH.[-]	1xOxidation [M3]		1	2	3	Q99JR5	Q99JR5 [458-466]	0	1028.39	0	458	High	4.36	328.2	205	148.4	4.33288e-05	0.000168776	0.000165618	0.000300571	0.00204112	0.00087604	0.00087165	0.00119296	R.VGMEDMGHH.-	[458-466]
	FALSE	High	[R].VGMEDMGHH.[-]			1	2	3	Q99JR5	Q99JR5 [458-466]	0	1012.4	0	458	High	4.33	321.2	321.2	321.2	4.65892e-05	0.000168776	0.000164935	0.00029976	0.00219437	0.00087604	0.000869376	0.00119012	R.VGMEDMGHH.-	[458-466]
	FALSE	High	[R].YCQEQDMCCR.[G]	3xCarbamidomethyl [C2; C8; C9]; 1xOxidation [M7]		1	2	3	Q99JR5	Q99JR5 [46-55]	0	1465.5	0	46	High	9.83	502.9	502.9	502.9	1.46754e-10	1.12014e-11	0	0	6.92719e-09	5.03553e-10	0	0	R.YCQEQDMCCR.G	[46-55]
	FALSE	High	[R].YCQEQDMCCR.[G]	3xCarbamidomethyl [C2; C8; C9]		1	2	1	Q99JR5	Q99JR5 [46-55]	0	1449.5	0	46	High	6.84	434	300.7	300.7	1.43136e-07	1.005e-08	0	0	6.75636e-06	4.39364e-07	0	0	R.YCQEQDMCCR.G	[46-55]
	FALSE	High	[K].YWTAANSWGPWWGER.[G]			1	2	1	Q99JR5	Q99JR5 [419-433]	0	1866.83	0	419	High	13.48	652.7	542.4	542.4	3.3162e-14	5.49054e-15	0	0	1.56534e-12	2.56588e-13	0	0	K.YWTAANSWGPWWGER.G	[419-433]
	FALSE	High	[K].WPNLIHEPLDQGNCAGSWAFSTAAVASDR.[V]	1xCarbamidomethyl [C14]		1	2	1	Q99JR5	Q99JR5 [212-240]	0	3170.47	0	212	High	14.69	833.5	598.9	598.9	2.03883e-15	2.76864e-16	0	0	9.62385e-14	1.40601e-14	0	0	K.WPNLIHEPLDQGNCAGSWAFSTAAVASDR.V	[212-240]
	FALSE	High	[R].TVSDCCPDFWDFCLGIPPPFPPVQGCMHGGR.[I]	4xCarbamidomethyl [C5; C6; C13; C26]; 1xOxidation [M27]		1	2	1	Q99JR5	Q99JR5 [79-109]	0	3622.55	0	79	High	15.12	847	743.3	743.3	7.53121e-16	1.45756e-16	0	0	3.55494e-14	7.61335e-15	0	0	R.TVSDCCPDFWDFCLGIPPPFPPVQGCMHGGR.I	[79-109]
	FALSE	High	[R].TVSDCCPDFWDFCLGIPPPFPPVQGCMHGGR.[I]	4xCarbamidomethyl [C5; C6; C13; C26]		1	2	3	Q99JR5	Q99JR5 [79-109]	0	3606.55	0	79	High	21.6	1111.3	1111.3	1111.3	2.50374e-22	7.67888e-23	0	0	1.18183e-20	3.86227e-21	0	0	R.TVSDCCPDFWDFCLGIPPPFPPVQGCMHGGR.I	[79-109]
	FALSE	High	[R].EQNEASPTPR.[C]			1	2	2	Q99JR5	Q99JR5 [298-307]	0	1128.53	0	298	High	10.01	582.7	391.2	391.2	9.88378e-11	7.93448e-12	0	0	4.66541e-09	3.32917e-10	0	0	R.EQNEASPTPR.C	[298-307]
	FALSE	High	[R].ELAPGLHLR.[G]			1	2	1	Q99JR5	Q99JR5 [29-37]	0	1005.58	0	29	High	5.99	509.2	196.2	196.2	1.0322e-06	7.49612e-08	0	0	4.87205e-05	3.80926e-06	0	0	R.ELAPGLHLR.G	[29-37]
	FALSE	High	[K].ELMENGPVQALMEVHEDFFLYQR.[G]			1	2	1	Q99JR5	Q99JR5 [355-377]	0	2795.32	0	355	High	8.14	581.3	357.1	357.1	7.18412e-09	5.1482e-10	0	0	3.3911e-07	2.41084e-08	0	0	K.ELMENGPVQALMEVHEDFFLYQR.G	[355-377]
	FALSE	High	[R].CPNGQVDSNDIYQVTPAYR.[L]	1xCarbamidomethyl [C1]		1	2	2	Q99JR5	Q99JR5 [326-344]	0	2197	0	326	High	17.34	895.1	768.8	768.8	4.56828e-18	6.44793e-19	0	0	2.15635e-16	3.10391e-17	0	0	R.CPNGQVDSNDIYQVTPAYR.L	[326-344]
	FALSE	High	[R].LGSDEK.[E]			1	2	1	Q99JR5	Q99JR5 [345-350]	0	648.32	0	345	High	1.26	346.7	26.8	26.8	0.0546555	0.00269028	0.00268216	0.00393701	0.732353	0.0581522	0.0581127	0.071853	R.LGSDEK.E	[345-350]
	FALSE	High	[R].LGTIRPSSTVMNMNEIYTVLGQGEVLPTAFEASEK.[W]	1xOxidation [M13]		1	2	2	Q99JR5	Q99JR5 [177-211]	0	3798.89	0	177	High	12.89	778.1	488.2	12.4	1.3008e-13	1.87884e-14	0	0	6.14013e-12	9.29858e-13	0	0	R.LGTIRPSSTVMNMNEIYTVLGQGEVLPTAFEASEK.W	[177-211]
	FALSE	High	[R].LGTIRPSSTVMNMNEIYTVLGQGEVLPTAFEASEK.[W]			1	2	1	Q99JR5	Q99JR5 [177-211]	0	3782.9	0	177	High	12.41	711.9	558	558	3.8538e-13	5.55842e-14	0	0	1.8191e-11	2.29191e-12	0	0	R.LGTIRPSSTVMNMNEIYTVLGQGEVLPTAFEASEK.W	[177-211]
	FALSE	High	[R].GTNECDIETFVLGVWGR.[V]	1xCarbamidomethyl [C5]		1	2	1	Q99JR5	Q99JR5 [441-457]	0	1952.92	0	441	High	13.34	669.6	474.9	474.9	4.56828e-14	7.74922e-15	0	0	2.15635e-12	3.71239e-13	0	0	R.GTNECDIETFVLGVWGR.V	[441-457]
	FALSE	High	[R].GVVSDNCYPFSGR.[E]	1xCarbamidomethyl [C7]		1	2	1	Q99JR5	Q99JR5 [285-297]	0	1457.65	0	285	High	8.03	438.5	380.9	380.9	9.35272e-09	6.22956e-10	0	0	4.41474e-07	2.9218e-08	0	0	R.GVVSDNCYPFSGR.E	[285-297]
	FALSE	High	[R].GIYSHTPVSQGRPEQYR.[R]			1	2	1	Q99JR5	Q99JR5 [378-394]	0	1974.98	0	378	High	5.13	407.8	350.2	350.2	7.39806e-06	5.24286e-07	0	0	0.000349088	0.000251636	0.000246305	0.000332779	R.GIYSHTPVSQGRPEQYR.R	[378-394]
FALSE	Master Protein	P10126	Elongation factor 1-alpha 1 OS=Mus musculus GN=Eef1a1 PE=1 SV=3	60	22	53	22	1	462	50.1	9.01	22	201.16	0	0	3
	Checked	Confidence	Annotated Sequence	Modifications	Modifications in Master Proteins	# Protein Groups	# Proteins	# PSMs	Master Protein Accessions	Positions in Master Proteins	# Missed Cleavages	Theo. MH+ [Da]	Off by X	Position in Protein	Confidence (by Search Engine): A2 PMI-Byonic	|Log Prob| (by Search Engine): A2 PMI-Byonic	Byonic Score (by Search Engine): A2 PMI-Byonic	Delta Byonic Score (by Search Engine): A2 PMI-Byonic	Delta Mod Score (by Search Engine): A2 PMI-Byonic	PEP 2D (by Search Engine): A2 PMI-Byonic	q-Value 2D (by Search Engine): A2 PMI-Byonic	FDR 2D (by Search Engine): A2 PMI-Byonic	Peptide Group FDR 2D (by Search Engine): A2 PMI-Byonic	PEP 1D (by Search Engine): A2 PMI-Byonic	q-Value 1D (by Search Engine): A2 PMI-Byonic	FDR 1D (by Search Engine): A2 PMI-Byonic	Peptide Group FDR 1D (by Search Engine): A2 PMI-Byonic	Sequence in Protein	Positions in Protein	Peptide Group Modifications in Protein
	FALSE	High	[K].QLIVGVNK.[M]			1	1	1	P10126	P10126 [147-154]	0	870.541	0	147	High	4.03	417.5	103.3	103.3	9.41291e-05	0.000168776	0.000158705	0.000290192	0.00442374	0.00128068	0.00125945	0.00172563	K.QLIVGVNK.M	[147-154]
	FALSE	High	[K].PMCVESFSDYPPLGR.[F]	1xCarbamidomethyl [C3]; 1xOxidation [M2]		1	1	4	P10126	P10126 [409-423]	0	1770.78	0	409	High	8.49	465.8	361.5	361.5	3.26284e-09	2.73958e-10	0	0	1.54015e-07	1.40923e-08	0	0	K.PMCVESFSDYPPLGR.F	[409-423]
	FALSE	High	[K].PMCVESFSDYPPLGR.[F]	1xCarbamidomethyl [C3]		1	1	3	P10126	P10126 [409-423]	0	1754.79	0	409	High	8.16	468.3	304.6	304.6	6.913e-09	4.9647e-10	0	0	3.26312e-07	2.34715e-08	0	0	K.PMCVESFSDYPPLGR.F	[409-423]
	FALSE	High	[K].PLRLPLQDVYK.[I]			1	1	1	P10126	P10126 [245-255]	1	1341.79	0	245	High	2.02	258.5	119.5	119.5	0.00962585	0.0016107	0.00160732	0.00207804	0.314064	0.0166049	0.0165568	0.0208287	K.PLRLPLQDVYK.I	[245-255]
	FALSE	High	[K].PGMVVTFAPVNVTTEVK.[S]	1xOxidation [M3]		1	1	2	P10126	P10126 [274-290]	0	1804.95	0	274	High	11.34	583.2	386.5	386.5	4.56828e-12	4.94386e-13	0	0	2.15635e-10	1.84263e-11	0	0	K.PGMVVTFAPVNVTTEVK.S	[274-290]
	FALSE	High	[K].PGMVVTFAPVNVTTEVK.[S]			1	1	2	P10126	P10126 [274-290]	0	1788.96	0	274	High	11.1	588.3	408.1	408.1	7.97427e-12	8.49515e-13	0	0	3.76407e-10	3.58579e-11	0	0	K.PGMVVTFAPVNVTTEVK.S	[274-290]
	FALSE	High	[K].RYEEIVK.[E]			1	1	1	P10126	P10126 [166-172]	1	936.515	0	166	High	0.6	310.9	36.4	36.4	0.248575	0.00966331	0.00965447	0.0147623	0.9398	0.110664	0.110624	0.134983	K.RYEEIVK.E	[166-172]
	FALSE	High	[R].QTVAVGVIK.[A]			1	1	1	P10126	P10126 [431-439]	0	914.567	0	431	High	7.01	554.7	230.4	230.4	9.81994e-08	6.88335e-09	0	0	4.63526e-06	2.9179e-07	0	0	R.QTVAVGVIK.A	[431-439]
	FALSE	High	[R].LPLQDVYK.[I]			1	1	1	P10126	P10126 [248-255]	0	975.551	0	248	High	2.28	363.1	64.2	64.2	0.00521864	0.00142469	0.00140306	0.00191801	0.198252	0.0112814	0.0112795	0.0139567	R.LPLQDVYK.I	[248-255]
	FALSE	High	[K].NDPPMEAAGFTAQVIILNHPGQISAGYAPVLDCHTAHIACK.[F]	2xCarbamidomethyl [C33; C40]		1	1	2	P10126	P10126 [331-371]	0	4385.13	0	331	High	12.23	790.3	453.5	453.5	5.84403e-13	9.76804e-14	0	0	2.75854e-11	4.57387e-12	0	0	K.NDPPMEAAGFTAQVIILNHPGQISAGYAPVLDCHTAHIACK.F	[331-371]
	FALSE	High	[K].NDPPMEAAGFTAQVIILNHPGQISAGYAPVLDCHTAHIACK.[F]	2xCarbamidomethyl [C33; C40]; 1xOxidation [M5]		1	1	4	P10126	P10126 [331-371]	0	4401.12	0	331	High	7.96	609.2	260.8	260.8	1.09941e-08	7.43704e-10	0	0	5.1895e-07	3.36484e-08	0	0	K.NDPPMEAAGFTAQVIILNHPGQISAGYAPVLDCHTAHIACK.F	[331-371]
	FALSE	High	[K].MDSTEPPYSQK.[R]			1	1	2	P10126	P10126 [155-165]	0	1282.56	0	155	High	7.69	536	291.9	291.9	2.04652e-08	1.20762e-09	0	0	9.66012e-07	5.5437e-08	0	0	K.MDSTEPPYSQK.R	[155-165]
	FALSE	High	[K].MDSTEPPYSQK.[R]	1xOxidation [M1]		1	1	4	P10126	P10126 [155-165]	0	1298.56	0	155	High	12.16	654.3	343.7	343.7	6.87192e-13	1.11484e-13	0	0	3.24373e-11	5.17325e-12	0	0	K.MDSTEPPYSQK.R	[155-165]
	FALSE	High	[R].VETGVLK.[P]			1	1	1	P10126	P10126 [267-273]	0	745.445	0	267	High	2.46	429.2	71.3	71.3	0.00344563	0.00134481	0.00133636	0.00203046	0.140065	0.00685302	0.00684931	0.0084788	R.VETGVLK.P	[267-273]
	FALSE	High	[K].STTTGHLIYK.[C]			1	1	1	P10126	P10126 [21-30]	0	1120.6	0	21	High	5.98	467.2	235	235	1.03544e-06	7.55886e-08	0	0	4.88732e-05	3.84817e-06	0	0	K.STTTGHLIYK.C	[21-30]
	FALSE	High	[K].SGDAAIVDMVPGKPMCVESFSDYPPLGR.[F]	1xCarbamidomethyl [C16]; 2xOxidation [M9; M15]		1	1	1	P10126	P10126 [396-423]	0	3027.39	0	396	High	10.32	651	288.9	288.9	4.73762e-11	3.62339e-12	0	0	2.23629e-09	1.23665e-10	0	0	K.SGDAAIVDMVPGKPMCVESFSDYPPLGR.F	[396-423]
	FALSE	High	[K].SGDAAIVDMVPGKPMCVESFSDYPPLGR.[F]	1xCarbamidomethyl [C16]; 1xOxidation [M15]		1	1	2	P10126	P10126 [396-423]	0	3011.39	0	396	High	15.9	813.4	643.4	215.9	1.25545e-16	1.89895e-17	0	0	5.92605e-15	9.82745e-16	0	0	K.SGDAAIVDMVPGKPMCVESFSDYPPLGR.F	[396-423]
	FALSE	High	[K].SGDAAIVDMVPGK.[P]	1xOxidation [M9]		1	1	4	P10126	P10126 [396-408]	0	1275.62	0	396	High	10.47	597.5	329.9	329.9	3.39151e-11	2.52941e-12	0	0	1.60089e-09	8.23774e-11	0	0	K.SGDAAIVDMVPGK.P	[396-408]
	FALSE	High	[K].THINIVVIGHVDSGK.[S]			1	1	5	P10126	P10126 [6-20]	0	1588.88	0	6	High	12.08	615.6	479.2	479.2	8.26542e-13	1.36949e-13	0	0	3.90151e-11	6.53607e-12	0	0	K.THINIVVIGHVDSGK.S	[6-20]
	FALSE	High	[K].EAAEMGK.[G]			1	1	1	P10126	P10126 [45-51]	0	735.334	0	45	High	1.69	341.1	70.8	70.8	0.0202741	0.00169944	0.00167005	0.00222321	0.493226	0.0254884	0.0254728	0.0317494	K.EAAEMGK.G	[45-51]
	FALSE	High	[K].DGSASGTTLLEALDCILPPTRPTDK.[P]	1xCarbamidomethyl [C15]		1	1	2	P10126	P10126 [220-244]	0	2628.32	0	220	High	17.24	867.5	810.5	810.5	5.79322e-18	9.37635e-19	0	0	2.73456e-16	4.77642e-17	0	0	K.DGSASGTTLLEALDCILPPTRPTDK.P	[220-244]
	FALSE	High	[K].EVSTYIK.[K]			1	1	1	P10126	P10126 [173-179]	0	839.451	0	173	High	2.06	328.3	36.4	36.4	0.00873175	0.00142469	0.00136918	0.00186306	0.293302	0.0157442	0.0157416	0.0197	K.EVSTYIK.K	[173-179]
	FALSE	High	[R].EHALLAYTLGVK.[Q]			1	1	1	P10126	P10126 [135-146]	0	1314.74	0	135	High	13.94	712.6	486	486	1.14866e-14	1.9749e-15	0	0	5.42201e-13	9.93934e-14	0	0	R.EHALLAYTLGVK.Q	[135-146]
	FALSE	High	[K].KLEDGPK.[F]			1	1	1	P10126	P10126 [386-392]	1	786.436	0	386	High	2.12	357	66.5	66.5	0.00761743	0.00142469	0.0013762	0.00187441	0.265641	0.0144215	0.0143956	0.0182968	K.KLEDGPK.F	[386-392]
	FALSE	High	[K].IGYNPDTVAFVPISGWNGDNMLEPSANMPWFK.[G]	2xOxidation [M21; M28]		1	1	1	P10126	P10126 [181-212]	0	3599.66	0	181	High	15.83	898	640.1	640.1	1.48951e-16	2.3894e-17	0	0	7.03091e-15	1.24857e-15	0	0	K.IGYNPDTVAFVPISGWNGDNMLEPSANMPWFK.G	[181-212]
	FALSE	High	[K].IGYNPDTVAFVPISGWNGDNMLEPSANMPWFK.[G]	1xOxidation [M]		1	1	2	P10126	P10126 [181-212]	0	3583.67	0	181	High	5.66	501.1	269.9	158.5	2.2076e-06	1.60756e-07	0	0	0.000104194	7.97446e-06	0	0	K.IGYNPDTVAFVPISGWNGDNMLEPSANMPWFK.G	[181-212]
	FALSE	High	[K].IGGIGTVPVGR.[V]			1	1	1	P10126	P10126 [256-266]	0	1025.61	0	256	High	14.34	716.4	436.9	436.9	4.6086e-15	8.10413e-16	0	0	2.17538e-13	4.06497e-14	0	0	K.IGGIGTVPVGR.V	[256-266]
	FALSE	High	[K].YYVTIIDAPGHR.[D]			1	1	1	P10126	P10126 [85-96]	0	1404.73	0	85	High	11.94	642.3	515.2	515.2	1.14866e-12	1.51107e-13	0	0	5.42201e-11	7.22764e-12	0	0	K.YYVTIIDAPGHR.D	[85-96]
FALSE	Master Protein	Q05895	Thrombospondin-3 OS=Mus musculus GN=Thbs3 PE=1 SV=2	49	26	43	26	1	956	104.1	4.64	26	197.14	0	0	3
	Checked	Confidence	Annotated Sequence	Modifications	Modifications in Master Proteins	# Protein Groups	# Proteins	# PSMs	Master Protein Accessions	Positions in Master Proteins	# Missed Cleavages	Theo. MH+ [Da]	Off by X	Position in Protein	Confidence (by Search Engine): A2 PMI-Byonic	|Log Prob| (by Search Engine): A2 PMI-Byonic	Byonic Score (by Search Engine): A2 PMI-Byonic	Delta Byonic Score (by Search Engine): A2 PMI-Byonic	Delta Mod Score (by Search Engine): A2 PMI-Byonic	PEP 2D (by Search Engine): A2 PMI-Byonic	q-Value 2D (by Search Engine): A2 PMI-Byonic	FDR 2D (by Search Engine): A2 PMI-Byonic	Peptide Group FDR 2D (by Search Engine): A2 PMI-Byonic	PEP 1D (by Search Engine): A2 PMI-Byonic	q-Value 1D (by Search Engine): A2 PMI-Byonic	FDR 1D (by Search Engine): A2 PMI-Byonic	Peptide Group FDR 1D (by Search Engine): A2 PMI-Byonic	Sequence in Protein	Positions in Protein	Peptide Group Modifications in Protein
	FALSE	High	[K].QGGVLFGLYSR.[Q]			1	1	1	Q05895	Q05895 [68-78]	0	1196.64	0	68	High	9.04	579.5	324.3	324.3	9.02386e-10	6.59161e-11	0	0	4.25951e-08	3.31222e-09	0	0	K.QGGVLFGLYSR.Q	[68-78]
	FALSE	High	[K].QDNCLLTPNSGQEDADNDGVGDQCDDDADGDGIK.[N]	2xCarbamidomethyl [C4; C24]		1	1	2	Q05895	Q05895 [480-513]	0	3623.43	0	480	High	20.59	1125	1125	1125	2.60006e-21	7.33087e-22	0	0	1.2273e-19	3.4086e-20	0	0	K.QDNCLLTPNSGQEDADNDGVGDQCDDDADGDGIK.N	[480-513]
	FALSE	High	[R].NTIMECQVCGFHEQR.[S]	2xCarbamidomethyl [C6; C9]; 1xOxidation [M4]		1	1	2	Q05895	Q05895 [261-275]	0	1924.81	0	261	High	9.94	572.5	530.6	530.6	1.13575e-10	9.00686e-12	0	0	5.36105e-09	3.87502e-10	0	0	R.NTIMECQVCGFHEQR.S	[261-275]
	FALSE	High	[K].QTEQTYWQATPFR.[A]			1	1	2	Q05895	Q05895 [811-823]	0	1655.78	0	811	High	15.48	792.8	565.4	565.4	3.3162e-16	4.63172e-17	0	0	1.56534e-14	2.26607e-15	0	0	K.QTEQTYWQATPFR.A	[811-823]
	FALSE	High	[R].QMVAVAEK.[I]			1	1	1	Q05895	Q05895 [38-45]	0	875.466	0	38	High	1.97	380.7	81.8	81.8	0.0106256	0.0016107	0.00159627	0.00206186	0.335985	0.0183355	0.0183296	0.0228571	R.QMVAVAEK.I	[38-45]
	FALSE	High	[R].NALWHTGHTPDQVR.[L]			1	1	1	Q05895	Q05895 [847-860]	0	1631.8	0	847	High	5.46	401	224.7	224.7	3.42777e-06	2.42219e-07	0	0	0.000161774	1.22404e-05	0	0	R.NALWHTGHTPDQVR.L	[847-860]
	FALSE	High	[R].MQGFVESMK.[I]	1xOxidation [M8]		1	1	1	Q05895	Q05895 [180-188]	0	1072.48	0	180	High	2.36	374.7	80.8	74.4	0.00440464	0.00134481	0.00130446	0.00197677	0.172481	0.00876117	0.00871232	0.0108643	R.MQGFVESMK.I	[180-188]
	FALSE	High	[R].MQGFVESMK.[I]			1	1	1	Q05895	Q05895 [180-188]	0	1056.49	0	180	High	2.26	306.4	67.2	67.2	0.00554318	0.00142469	0.00139594	0.00190612	0.208094	0.0120341	0.0120261	0.0150046	R.MQGFVESMK.I	[180-188]
	FALSE	High	[K].LYEGPQLVADSGVIIDTSMR.[G]	1xOxidation [M19]		1	1	1	Q05895	Q05895 [894-913]	0	2180.09	0	894	High	10.56	588.8	438.4	438.4	2.7752e-11	2.31305e-12	0	0	1.30997e-09	7.62939e-11	0	0	K.LYEGPQLVADSGVIIDTSMR.G	[894-913]
	FALSE	High	[R].LVPNPNQK.[D]			1	1	1	Q05895	Q05895 [681-688]	0	909.515	0	681	High	1.08	275.7	0.7	0.7	0.0828813	0.00308778	0.00306614	0.00445434	0.811024	0.0804717	0.0804613	0.0988003	R.LVPNPNQK.D	[681-688]
	FALSE	High	[K].VPNPLQTDRDEDGVGDACDSCPEMSNPTQTDADSDLVGDVCDTNEDSDGDGHQDTK.[D]	3xCarbamidomethyl [C18; C21; C41]		1	1	5	Q05895	Q05895 [581-636]	1	6066.42	1	581	High	23.91	1274.9	1001	1001	1.22528e-24	3.35504e-25	0	0	5.78365e-23	1.96743e-23	0	0	K.VPNPLQTDRDEDGVGDACDSCPEMSNPTQTDADSDLVGDVCDTNEDSDGDGHQDTK.D	[581-636]
	FALSE	High	[K].VHAVNLQQAGLADGR.[T]			1	1	1	Q05895	Q05895 [107-121]	0	1548.82	0	107	High	12.08	619.6	454.6	454.6	8.26542e-13	1.35059e-13	0	0	3.90151e-11	6.42754e-12	0	0	K.VHAVNLQQAGLADGR.T	[107-121]
	FALSE	High	[R].VGALSECPFQGDDSIHNAVTSALQSILGEQTK.[A]	1xCarbamidomethyl [C7]		1	1	2	Q05895	Q05895 [198-229]	0	3372.64	0	198	High	21.75	1127.4	915.4	915.4	1.79694e-22	6.81096e-23	0	0	8.48207e-21	3.42027e-21	0	0	R.VGALSECPFQGDDSIHNAVTSALQSILGEQTK.A	[198-229]
	FALSE	High	[R].WLEASVVGK.[I]			1	1	1	Q05895	Q05895 [84-92]	0	988.546	0	84	High	5.63	469.1	131.6	131.6	2.33015e-06	1.70696e-07	0	0	0.000109978	8.4565e-06	0	0	R.WLEASVVGK.I	[84-92]
	FALSE	High	[R].SHCSPSPCFR.[G]	2xCarbamidomethyl [C3; C8]		1	1	1	Q05895	Q05895 [276-285]	0	1234.51	0	276	High	6.6	476	331.7	331.7	2.52511e-07	1.70552e-08	0	0	1.19191e-05	7.85842e-07	0	0	R.SHCSPSPCFR.G	[276-285]
	FALSE	High	[R].THTALLR.[L]			1	1	2	Q05895	Q05895 [122-128]	0	811.478	0	122	High	1.92	295.9	83.8	83.8	0.0119043	0.0016107	0.0015844	0.0020436	0.362104	0.0197161	0.0196819	0.0245226	R.THTALLR.L	[122-128]
	FALSE	High	[K].DTDGNGEGDACDNDVDGDGIPNGLDNCPK.[V]	2xCarbamidomethyl [C11; C27]		1	1	3	Q05895	Q05895 [552-580]	0	3006.16	0	552	High	12.28	690.5	690.5	690.5	5.26173e-13	8.78447e-14	0	0	2.48368e-11	4.08092e-12	0	0	K.DTDGNGEGDACDNDVDGDGIPNGLDNCPK.V	[552-580]
	FALSE	High	[K].DQQNSDTDSFGDACDNCPNVPNNDQK.[D]	2xCarbamidomethyl [C14; C17]		1	1	3	Q05895	Q05895 [526-551]	0	2955.14	0	526	High	13.76	739	739	739	1.74925e-14	2.52409e-15	0	0	8.25694e-13	1.23051e-13	0	0	K.DQQNSDTDSFGDACDNCPNVPNNDQK.D	[526-551]
	FALSE	High	[K].DNCPQLPNSSQLDSDNDGLGDECDGDDDNDGVPDYIPPGPDNCR.[L]	3xCarbamidomethyl [C3; C23; C43]		1	1	1	Q05895	Q05895 [637-680]	0	4833.9	0	637	High	2.94	542.8	187.7	187.7	0.00115415	0.000722335	0.000717051	0.00135575	0.0516576	0.0039208	0.0039116	0.00484522	K.DNCPQLPNSSQLDSDNDGLGDECDGDDDNDGVPDYIPPGPDNCR.L	[637-680]
	FALSE	High	[R].DDIRDQVK.[E]			1	1	1	Q05895	Q05895 [247-254]	1	988.506	0	247	High	0.99	330.6	39.3	39.3	0.101309	0.00358073	0.0035784	0.00500801	0.842599	0.0881529	0.0881416	0.107439	R.DDIRDQVK.E	[247-254]
	FALSE	High	[R].AVAQPGLQLK.[A]			1	1	1	Q05895	Q05895 [824-833]	0	1024.61	0	824	High	5.89	450.2	197.2	197.2	1.27668e-06	9.36838e-08	0	0	6.0259e-05	4.74849e-06	0	0	R.AVAQPGLQLK.A	[824-833]
	FALSE	High	[K].AVTSISGPGEHLR.[N]			1	1	1	Q05895	Q05895 [834-846]	0	1323.7	0	834	High	15.08	761.3	402.3	402.3	8.26542e-16	1.72073e-16	0	0	3.90151e-14	9.01615e-15	0	0	K.AVTSISGPGEHLR.N	[834-846]
	FALSE	High	[K].IILGGSMAR.[V]	1xOxidation [M7]		1	1	2	Q05895	Q05895 [189-197]	0	933.519	0	189	High	2.69	336.2	83.2	83.2	0.00204686	0.000992626	0.000983008	0.00160128	0.0881255	0.00427766	0.00422996	0.00528821	K.IILGGSMAR.V	[189-197]
	FALSE	High	[R].LLHRPQVGYIR.[V]			1	1	1	Q05895	Q05895 [881-891]	0	1351.8	0	881	High	4.7	362	172.1	172.1	2.01406e-05	1.39008e-06	0	0	0.0009498	0.000251636	0.000229305	0.000312402	R.LLHRPQVGYIR.V	[881-891]
	FALSE	High	[K].LGDQHAGLPALAPIPPAEVSGLEIR.[T]			1	1	2	Q05895	Q05895 [147-171]	0	2521.38	0	147	High	14.24	745.7	680.8	680.8	5.79322e-15	1.14661e-15	0	0	2.73456e-13	5.88524e-14	0	0	K.LGDQHAGLPALAPIPPAEVSGLEIR.T	[147-171]
	FALSE	High	[R].GVDCMEVYEYPGYR.[C]	1xCarbamidomethyl [C4]		1	1	1	Q05895	Q05895 [286-299]	0	1737.72	0	286	High	11.48	590.7	488.9	488.9	3.3162e-12	3.82403e-13	0	0	1.56534e-10	1.44876e-11	0	0	R.GVDCMEVYEYPGYR.C	[286-299]
	FALSE	High	[R].GPSRPSPGLQLYVDCK.[L]	1xCarbamidomethyl [C15]		1	1	2	Q05895	Q05895 [131-146]	0	1773.9	0	131	High	7.64	423.9	241.1	241.1	2.27816e-08	1.3218e-09	0	0	1.07535e-06	6.03215e-08	0	0	R.GPSRPSPGLQLYVDCK.L	[131-146]
FALSE	Master Protein	J3QPG5	Prosaposin OS=Mus musculus GN=Psap PE=1 SV=1	53	23	63	23	1	557	61.3	5.29	23	191.9	0	0	3
	Checked	Confidence	Annotated Sequence	Modifications	Modifications in Master Proteins	# Protein Groups	# Proteins	# PSMs	Master Protein Accessions	Positions in Master Proteins	# Missed Cleavages	Theo. MH+ [Da]	Off by X	Position in Protein	Confidence (by Search Engine): A2 PMI-Byonic	|Log Prob| (by Search Engine): A2 PMI-Byonic	Byonic Score (by Search Engine): A2 PMI-Byonic	Delta Byonic Score (by Search Engine): A2 PMI-Byonic	Delta Mod Score (by Search Engine): A2 PMI-Byonic	PEP 2D (by Search Engine): A2 PMI-Byonic	q-Value 2D (by Search Engine): A2 PMI-Byonic	FDR 2D (by Search Engine): A2 PMI-Byonic	Peptide Group FDR 2D (by Search Engine): A2 PMI-Byonic	PEP 1D (by Search Engine): A2 PMI-Byonic	q-Value 1D (by Search Engine): A2 PMI-Byonic	FDR 1D (by Search Engine): A2 PMI-Byonic	Peptide Group FDR 1D (by Search Engine): A2 PMI-Byonic	Sequence in Protein	Positions in Protein	Peptide Group Modifications in Protein
	FALSE	High	[K].RHVWN.[-]			1	5	2	J3QPG5	J3QPG5 [553-557]	1	711.369	0	553	High	1.22	316.1	80.2	80.2	0.059968	0.00269028	0.0026729	0.00392076	0.75136	0.0632656	0.0632486	0.0781681	K.RHVWN.-	[553-557]
	FALSE	High	[K].QSALPAHVPPQK.[N]			1	5	4	J3QPG5	J3QPG5 [426-437]	0	1272.71	0	426	High	11.94	637.4	414.8	414.8	1.14866e-12	1.50436e-13	0	0	5.42201e-11	7.18912e-12	0	0	K.QSALPAHVPPQK.N	[426-437]
	FALSE	High	[K].IPEVDMAR.[V]			1	5	1	J3QPG5	J3QPG5 [158-165]	0	930.471	0	158	High	2.59	356.7	128.1	128.1	0.00257759	0.00112092	0.00110482	0.00157604	0.10853	0.00534964	0.00527307	0.00674974	K.IPEVDMAR.V	[158-165]
	FALSE	High	[K].IPEVDMAR.[V]	1xOxidation [M6]		1	5	2	J3QPG5	J3QPG5 [158-165]	0	946.466	0	158	High	2.19	321	43.8	43.8	0.00651522	0.00142469	0.00138487	0.00188413	0.236131	0.0132188	0.0132057	0.0166098	K.IPEVDMAR.V	[158-165]
	FALSE	High	[K].NILPALEMMDPYEQNLVQAHNVILCQTCQFVMNK.[F]	2xCarbamidomethyl [C25; C28]; 2xOxidation [M8; M9]		1	5	1	J3QPG5	J3QPG5 [293-326]	0	4093.93	0	293	High	15.6	822.8	602	602	2.50374e-16	3.61709e-17	0	0	1.18183e-14	1.73852e-15	0	0	K.NILPALEMMDPYEQNLVQAHNVILCQTCQFVMNK.F	[293-326]
	FALSE	High	[K].NILPALEMMDPYEQNLVQAHNVILCQTCQFVMNK.[F]	2xCarbamidomethyl [C25; C28]; 1xOxidation [M8]		1	5	1	J3QPG5	J3QPG5 [293-326]	0	4077.94	0	293	High	17.75	942	645.8	56.3	1.79694e-18	2.84062e-19	0	0	8.48207e-17	1.36476e-17	0	0	K.NILPALEMMDPYEQNLVQAHNVILCQTCQFVMNK.F	[293-326]
	FALSE	High	[K].LVLYLEHNLEK.[N]			1	5	3	J3QPG5	J3QPG5 [448-458]	0	1370.77	0	448	High	6.41	444.1	248.6	248.6	3.93227e-07	2.81176e-08	0	0	1.85611e-05	1.34064e-06	0	0	K.LVLYLEHNLEK.N	[448-458]
	FALSE	High	[K].LVSDVQTAVK.[T]			1	5	2	J3QPG5	J3QPG5 [203-212]	0	1059.6	0	203	High	6.15	512.9	172.6	172.6	7.16028e-07	5.08472e-08	0	0	3.37974e-05	2.49734e-06	0	0	K.LVSDVQTAVK.T	[203-212]
	FALSE	High	[R].VVAPFMSNIPLLLYPQDHPR.[S]	1xOxidation [M6]		1	5	2	J3QPG5	J3QPG5 [166-185]	0	2323.23	0	166	High	8.67	552	305.6	305.6	2.14299e-09	1.75362e-10	0	0	1.01155e-07	9.3889e-09	0	0	R.VVAPFMSNIPLLLYPQDHPR.S	[166-185]
	FALSE	High	[R].VVAPFMSNIPLLLYPQDHPR.[S]			1	5	1	J3QPG5	J3QPG5 [166-185]	0	2307.23	0	166	High	7.81	517.3	374.4	374.4	1.53693e-08	9.48674e-10	0	0	7.25473e-07	4.31926e-08	0	0	R.VVAPFMSNIPLLLYPQDHPR.S	[166-185]
	FALSE	High	[K].SLPCDICK.[T]	2xCarbamidomethyl [C4; C7]		1	5	1	J3QPG5	J3QPG5 [60-67]	0	992.454	0	60	High	1.78	276.3	77.5	77.5	0.0167544	0.00169944	0.00168108	0.00223514	0.445084	0.0237069	0.0237032	0.0296736	K.SLPCDICK.T	[60-67]
	FALSE	High	[K].TLVPATETIK.[N]			1	5	1	J3QPG5	J3QPG5 [283-292]	0	1072.62	0	283	High	2.56	358.1	2.4	2.4	0.00274355	0.00112092	0.00109499	0.00155966	0.114734	0.00558451	0.00558243	0.00693374	K.TLVPATETIK.N	[283-292]
	FALSE	High	[K].TCEWIHDSSLSASCK.[E]	2xCarbamidomethyl [C2; C14]		1	5	5	J3QPG5	J3QPG5 [93-107]	0	1780.76	0	93	High	13.94	722.4	598.2	598.2	1.15165e-14	2.01626e-15	0	0	5.43608e-13	1.01707e-13	0	0	K.TCEWIHDSSLSASCK.E	[93-107]
	FALSE	High	[K].EEILAALEK.[G]			1	5	1	J3QPG5	J3QPG5 [463-471]	0	1015.57	0	463	High	6	522.6	214.1	214.1	1.00017e-06	7.2898e-08	0	0	4.72087e-05	3.70682e-06	0	0	K.EEILAALEK.G	[463-471]
	FALSE	High	[K].EVVDSYLPVILDMIK.[G]	1xOxidation [M13]		1	5	1	J3QPG5	J3QPG5 [108-122]	0	1749.93	0	108	High	12.48	623	443.8	443.8	3.3162e-13	4.91988e-14	0	0	1.56534e-11	2.08429e-12	0	0	K.EVVDSYLPVILDMIK.G	[108-122]
	FALSE	High	[K].EICVLAGFCNEVK.[R]	2xCarbamidomethyl [C3; C9]		1	5	3	J3QPG5	J3QPG5 [265-277]	0	1538.73	0	265	High	11.46	611.5	319.8	319.8	3.4613e-12	4.10518e-13	0	0	1.63383e-10	1.57735e-11	0	0	K.EICVLAGFCNEVK.R	[265-277]
	FALSE	High	[K].ANEDVCQDCMK.[L]	2xCarbamidomethyl [C6; C9]; 1xOxidation [M10]		1	5	5	J3QPG5	J3QPG5 [192-202]	0	1385.51	0	192	High	8.28	480.1	394	394	5.25365e-09	3.88525e-10	0	0	2.47987e-07	1.87415e-08	0	0	K.ANEDVCQDCMK.L	[192-202]
	FALSE	High	[K].ANEDVCQDCMK.[L]	2xCarbamidomethyl [C6; C9]		1	5	1	J3QPG5	J3QPG5 [192-202]	0	1369.52	0	192	High	8.36	505.6	505.6	505.6	4.38528e-09	3.46407e-10	0	0	2.06997e-07	1.68563e-08	0	0	K.ANEDVCQDCMK.L	[192-202]
	FALSE	High	[R].CNAVDHCK.[R]	2xCarbamidomethyl [C1; C7]		1	5	2	J3QPG5	J3QPG5 [545-552]	0	1003.41	0	545	High	5.75	454.7	268.8	268.8	1.78804e-06	1.30976e-07	0	0	8.43935e-05	6.60121e-06	0	0	R.CNAVDHCK.R	[545-552]
	FALSE	High	[K].CVWGPSYWCQNMETAAR.[C]	2xCarbamidomethyl [C1; C9]		1	5	2	J3QPG5	J3QPG5 [528-544]	0	2115.88	0	528	High	15.1	798.9	740.8	740.8	7.97427e-16	1.50501e-16	0	0	3.76407e-14	7.88387e-15	0	0	K.CVWGPSYWCQNMETAAR.C	[528-544]
	FALSE	High	[R].LGPGVSDICK.[N]	1xCarbamidomethyl [C9]		1	5	2	J3QPG5	J3QPG5 [232-241]	0	1045.53	0	232	High	5.08	410.2	143.5	143.5	8.29257e-06	5.77908e-07	0	0	0.000391281	0.000251636	0.000244379	0.000330797	R.LGPGVSDICK.N	[232-241]
	FALSE	High	[K].IGVCPSAYK.[L]	1xCarbamidomethyl [C4]		1	5	2	J3QPG5	J3QPG5 [512-520]	0	994.503	0	512	High	5.22	415.2	180.3	180.3	5.97293e-06	4.11401e-07	0	0	0.00028186	0.000251636	0.000250941	0.000338753	K.IGVCPSAYK.L	[512-520]
	FALSE	High	[K].LLLGTEK.[C]			1	5	3	J3QPG5	J3QPG5 [521-527]	0	773.477	0	521	High	2.36	368.2	65.3	65.3	0.00439397	0.00134481	0.00130531	0.00197922	0.172132	0.00876117	0.00871992	0.0108774	K.LLLGTEK.C	[521-527]
	FALSE	High	[K].GCSFLPDPYQK.[Q]	1xCarbamidomethyl [C2]		1	5	4	J3QPG5	J3QPG5 [472-482]	0	1311.6	0	472	High	7.2	500.7	275.4	275.4	6.37028e-08	4.43196e-09	0	0	3.00694e-06	1.7931e-07	0	0	K.GCSFLPDPYQK.Q	[472-482]
	FALSE	High	[K].GEMSNPGEVCSALNLCQSLQEYLAEQNQK.[Q]	2xCarbamidomethyl [C10; C16]; 1xOxidation [M3]		1	5	1	J3QPG5	J3QPG5 [123-151]	0	3313.48	0	123	High	11.12	645.6	409.3	409.3	7.62678e-12	8.26771e-13	0	0	3.60005e-10	3.46932e-11	0	0	K.GEMSNPGEVCSALNLCQSLQEYLAEQNQK.Q	[123-151]
	FALSE	High	[K].GEMSNPGEVCSALNLCQSLQEYLAEQNQK.[Q]	2xCarbamidomethyl [C10; C16]		1	5	3	J3QPG5	J3QPG5 [123-151]	0	3297.48	0	123	High	13.66	742.5	608.8	608.8	2.19148e-14	3.11774e-15	0	0	1.03444e-12	1.42501e-13	0	0	K.GEMSNPGEVCSALNLCQSLQEYLAEQNQK.Q	[123-151]
	FALSE	High	[K].HCQQMVWSK.[P]	1xCarbamidomethyl [C2]; 1xOxidation [M5]		1	5	3	J3QPG5	J3QPG5 [47-55]	0	1219.53	0	47	High	5.96	441.7	268.5	268.5	1.08518e-06	8.02761e-08	0	0	5.12207e-05	4.07272e-06	0	0	K.HCQQMVWSK.P	[47-55]
	FALSE	High	[K].HCQQMVWSK.[P]	1xCarbamidomethyl [C2]		1	5	3	J3QPG5	J3QPG5 [47-55]	0	1203.54	0	47	High	6.43	493.5	265.1	265.1	3.67484e-07	2.55208e-08	0	0	1.73459e-05	1.21423e-06	0	0	K.HCQQMVWSK.P	[47-55]
	FALSE	High	[K].GLSNACALLPDPAR.[T]	1xCarbamidomethyl [C6]		1	5	1	J3QPG5	J3QPG5 [343-356]	0	1454.74	0	343	High	9.33	560.8	335.2	335.2	4.66027e-10	3.07269e-11	0	0	2.19978e-08	1.35906e-09	0	0	K.GLSNACALLPDPAR.T	[343-356]
FALSE	Master Protein	E9Q5C9	Protein Nolc1 OS=Mus musculus GN=Nolc1 PE=1 SV=1	42	23	39	23	1	702	73.7	9.36	23	191.08	0	0	3
	Checked	Confidence	Annotated Sequence	Modifications	Modifications in Master Proteins	# Protein Groups	# Proteins	# PSMs	Master Protein Accessions	Positions in Master Proteins	# Missed Cleavages	Theo. MH+ [Da]	Off by X	Position in Protein	Confidence (by Search Engine): A2 PMI-Byonic	|Log Prob| (by Search Engine): A2 PMI-Byonic	Byonic Score (by Search Engine): A2 PMI-Byonic	Delta Byonic Score (by Search Engine): A2 PMI-Byonic	Delta Mod Score (by Search Engine): A2 PMI-Byonic	PEP 2D (by Search Engine): A2 PMI-Byonic	q-Value 2D (by Search Engine): A2 PMI-Byonic	FDR 2D (by Search Engine): A2 PMI-Byonic	Peptide Group FDR 2D (by Search Engine): A2 PMI-Byonic	PEP 1D (by Search Engine): A2 PMI-Byonic	q-Value 1D (by Search Engine): A2 PMI-Byonic	FDR 1D (by Search Engine): A2 PMI-Byonic	Peptide Group FDR 1D (by Search Engine): A2 PMI-Byonic	Sequence in Protein	Positions in Protein	Peptide Group Modifications in Protein
	FALSE	High	[K].QAPQAAGDSSSDSDSSSSEEEEK.[T]			1	1	2	E9Q5C9	E9Q5C9 [465-487]	0	2327.92	0	465	High	16.24	805.6	743	743	5.79322e-17	1.02556e-17	0	0	2.73456e-15	5.48054e-16	0	0	K.QAPQAAGDSSSDSDSSSSEEEEK.T	[465-487]
	FALSE	High	[K].PAVTPK.[P]			1	1	1	E9Q5C9	E9Q5C9 [397-402]	0	612.372	0	397	High	1.34	337	32.5	32.5	0.0461709	0.00265252	0.00263943	0.00384205	0.694446	0.041415	0.0414091	0.0506304	K.PAVTPK.P	[397-402]
	FALSE	High	[K].QNETADEATTPQAK.[K]			1	1	1	E9Q5C9	E9Q5C9 [591-604]	0	1503.69	0	591	High	11.16	626.4	360.5	360.5	6.84696e-12	7.78462e-13	0	0	3.23195e-10	3.21754e-11	0	0	K.QNETADEATTPQAK.K	[591-604]
	FALSE	High	[K].RASVPQHAGK.[A]			1	1	5	E9Q5C9	E9Q5C9 [114-123]	1	1050.58	0	114	High	5.92	425.9	186.8	186.8	1.20843e-06	8.87398e-08	0	0	5.70381e-05	4.47177e-06	0	0	K.RASVPQHAGK.A	[114-123]
	FALSE	High	[K].SPGTQAPK.[K]			1	1	2	E9Q5C9	E9Q5C9 [312-319]	0	785.415	0	312	High	2.84	384.5	90.2	90.2	0.00144595	0.000856898	0.000853728	0.00134844	0.0638907	0.00410637	0.00408799	0.00508974	K.SPGTQAPK.K	[312-319]
	FALSE	High	[K].SSSSEDSSSEEEEGQRQPMK.[K]			1	1	1	E9Q5C9	E9Q5C9 [273-292]	1	2213.91	0	273	High	8.87	523.4	523.4	523.4	1.33799e-09	1.12766e-10	0	0	6.31569e-08	5.93388e-09	0	0	K.SSSSEDSSSEEEEGQRQPMK.K	[273-292]
	FALSE	High	[K].SSSSSSSSSSEDSSEEEK.[K]			1	1	2	E9Q5C9	E9Q5C9 [515-532]	0	1822.69	0	515	High	12.2	627.5	612.8	612.8	6.36511e-13	1.01373e-13	0	0	3.00451e-11	4.70394e-12	0	0	K.SSSSSSSSSSEDSSEEEK.K	[515-532]
	FALSE	High	[K].SSSSEDSSSEEEEGQR.[Q]			1	1	1	E9Q5C9	E9Q5C9 [273-288]	0	1729.66	0	273	High	12.86	662.6	524	524	1.38986e-13	1.91197e-14	0	0	6.56052e-12	9.48299e-13	0	0	K.SSSSEDSSSEEEEGQR.Q	[273-288]
	FALSE	High	[K].ESEEEEEEEETEEK.[K]			1	1	1	E9Q5C9	E9Q5C9 [562-575]	0	1754.66	0	562	High	14.48	713.1	713.1	713.1	3.3162e-15	4.30099e-16	0	0	1.56534e-13	1.96434e-14	0	0	K.ESEEEEEEEETEEK.K	[562-575]
	FALSE	High	[K].ETSSSDSSEDSSEDEDK.[K]			1	1	1	E9Q5C9	E9Q5C9 [82-98]	0	1833.66	0	82	High	12.1	614.8	563	563	7.97427e-13	1.15138e-13	0	0	3.76407e-11	5.33322e-12	0	0	K.ETSSSDSSEDSSEDEDK.K	[82-98]
	FALSE	High	[K].ADSSSSEEESSSSEEEEASKK.[S]			1	1	2	E9Q5C9	E9Q5C9 [427-447]	1	2218.9	0	427	High	6.84	448.7	448.7	448.7	1.44112e-07	1.01517e-08	0	0	6.80244e-06	4.41521e-07	0	0	K.ADSSSSEEESSSSEEEEASKK.S	[427-447]
	FALSE	High	[K].AAASSSSSSSSDDSEEEK.[K]			1	1	1	E9Q5C9	E9Q5C9 [225-242]	0	1760.69	0	225	High	15.2	790.3	519.8	519.8	6.36511e-16	1.15626e-16	0	0	3.00451e-14	6.13502e-15	0	0	K.AAASSSSSSSSDDSEEEK.K	[225-242]
	FALSE	High	[K].AAAQTQPADSSDDSSDDSDSSSEEEK.[K]			1	1	1	E9Q5C9	E9Q5C9 [321-346]	0	2659.02	0	321	High	13.66	746	746	746	2.19148e-14	3.09251e-15	0	0	1.03444e-12	1.41043e-13	0	0	K.AAAQTQPADSSDDSSDDSDSSSEEEK.K	[321-346]
	FALSE	High	[K].AAGGAVSTPAPGK.[K]			1	1	1	E9Q5C9	E9Q5C9 [497-509]	0	1083.58	0	497	High	9.39	558.1	378.5	378.5	4.10456e-10	2.75267e-11	0	0	1.93746e-08	1.1958e-09	0	0	K.AAGGAVSTPAPGK.K	[497-509]
	FALSE	High	[K].AESSSDSSDSDSSEDEAPAK.[P]			1	1	2	E9Q5C9	E9Q5C9 [368-387]	0	2000.77	0	368	High	16.2	843.5	841.8	841.8	6.36511e-17	1.23528e-17	0	0	3.00451e-15	6.61131e-16	0	0	K.AESSSDSSDSDSSEDEAPAK.P	[368-387]
	FALSE	High	[K].ASESSSSEESSEEEEEDKK.[K]			1	1	2	E9Q5C9	E9Q5C9 [128-146]	1	2102.84	0	128	High	11.05	628.4	589.9	589.9	8.82327e-12	9.36461e-13	0	0	4.16482e-10	4.06564e-11	0	0	K.ASESSSSEESSEEEEEDKK.K	[128-146]
	FALSE	High	[K].ASESSSSEESSEEEEEDK.[K]			1	1	3	E9Q5C9	E9Q5C9 [128-145]	0	1974.74	0	128	High	15.2	750.2	750.2	750.2	6.36511e-16	1.19643e-16	0	0	3.00451e-14	6.36419e-15	0	0	K.ASESSSSEESSEEEEEDK.K	[128-145]
	FALSE	High	[K].AVRPPAK.[K]			1	1	2	E9Q5C9	E9Q5C9 [161-167]	0	738.462	0	161	High	1.08	294.2	51.8	51.8	0.0832547	0.00308778	0.00306446	0.00445074	0.811789	0.0808643	0.0808538	0.0993133	K.AVRPPAK.K	[161-167]
	FALSE	High	[K].KAESSESDSDSDSDSSSEEETPQTQK.[P]			1	1	1	E9Q5C9	E9Q5C9 [168-193]	1	2790.12	0	168	High	11.9	647.9	596.6	596.6	1.25545e-12	1.58618e-13	0	0	5.92605e-11	7.61876e-12	0	0	K.KAESSESDSDSDSDSSSEEETPQTQK.P	[168-193]
	FALSE	High	[K].KAESSSDSSDSDSSEDEAPAK.[P]			1	1	3	E9Q5C9	E9Q5C9 [367-387]	1	2128.86	0	367	High	13.8	707.3	601.5	601.5	1.58646e-14	2.40813e-15	0	0	7.48854e-13	1.17606e-13	0	0	K.KAESSSDSSDSDSSEDEAPAK.P	[367-387]
	FALSE	High	[K].KETSSSDSSEDSSEDEDKK.[A]			1	1	1	E9Q5C9	E9Q5C9 [81-99]	2	2089.85	0	81	High	7	480.6	407.6	407.6	1.00583e-07	7.12345e-09	0	0	4.74776e-06	3.05534e-07	0	0	K.KETSSSDSSEDSSEDEDKK.A	[81-99]
	FALSE	High	[K].KETSSSDSSEDSSEDEDK.[K]			1	1	2	E9Q5C9	E9Q5C9 [81-98]	1	1961.76	0	81	High	5.02	369.5	188.9	188.9	9.44784e-06	6.44142e-07	0	0	0.000445768	0.000251636	0.000242483	0.000328084	K.KETSSSDSSEDSSEDEDK.K	[81-98]
	FALSE	High	[K].LETPNTFPK.[R]			1	1	1	E9Q5C9	E9Q5C9 [608-616]	0	1046.55	0	608	High	2.6	383.1	61.2	61.2	0.00250884	0.00112092	0.00111127	0.00158604	0.105934	0.00534964	0.00531309	0.00679383	K.LETPNTFPK.R	[608-616]
FALSE	Master Protein	P47879	Insulin-like growth factor-binding protein 4 OS=Mus musculus GN=Igfbp4 PE=1 SV=2	72	20	84	20	1	254	27.8	7.17	20	184.41	0	0	3
	Checked	Confidence	Annotated Sequence	Modifications	Modifications in Master Proteins	# Protein Groups	# Proteins	# PSMs	Master Protein Accessions	Positions in Master Proteins	# Missed Cleavages	Theo. MH+ [Da]	Off by X	Position in Protein	Confidence (by Search Engine): A2 PMI-Byonic	|Log Prob| (by Search Engine): A2 PMI-Byonic	Byonic Score (by Search Engine): A2 PMI-Byonic	Delta Byonic Score (by Search Engine): A2 PMI-Byonic	Delta Mod Score (by Search Engine): A2 PMI-Byonic	PEP 2D (by Search Engine): A2 PMI-Byonic	q-Value 2D (by Search Engine): A2 PMI-Byonic	FDR 2D (by Search Engine): A2 PMI-Byonic	Peptide Group FDR 2D (by Search Engine): A2 PMI-Byonic	PEP 1D (by Search Engine): A2 PMI-Byonic	q-Value 1D (by Search Engine): A2 PMI-Byonic	FDR 1D (by Search Engine): A2 PMI-Byonic	Peptide Group FDR 1D (by Search Engine): A2 PMI-Byonic	Sequence in Protein	Positions in Protein	Peptide Group Modifications in Protein
	FALSE	High	[R].PVPQGSCQSELHR.[A]	1xCarbamidomethyl [C7]		1	1	2	P47879	P47879 [164-176]	0	1494.71	0	164	High	5.84	409.4	267.7	267.7	1.45027e-06	1.07837e-07	0	0	6.84519e-05	5.40879e-06	0	0	R.PVPQGSCQSELHR.A	[164-176]
	FALSE	High	[K].QCHPALDGQR.[G]	1xCarbamidomethyl [C2]		1	1	5	P47879	P47879 [210-219]	0	1181.55	0	210	High	5.98	479.5	238.1	238.1	1.03544e-06	7.53794e-08	0	0	4.88732e-05	3.8352e-06	0	0	K.QCHPALDGQR.G	[210-219]
	FALSE	High	[K].LPGGLEPK.[G]			1	1	1	P47879	P47879 [233-240]	0	810.472	0	233	High	4.91	402.1	131.8	131.8	1.24264e-05	8.66121e-07	0	0	0.000586221	0.000251636	0.000237023	0.000321854	K.LPGGLEPK.G	[233-240]
	FALSE	High	[R].NGNFHPK.[Q]			1	1	2	P47879	P47879 [203-209]	0	813.4	0	203	High	1.99	331.9	138.3	138.3	0.0103102	0.0016107	0.00159921	0.00206517	0.329211	0.0175831	0.0175691	0.0217918	R.NGNFHPK.Q	[203-209]
	FALSE	High	[K].IVGTPR.[E]			1	1	1	P47879	P47879 [154-159]	0	642.393	0	154	High	2.36	424.2	40.6	40.6	0.00440393	0.00134481	0.0013048	0.00197775	0.172458	0.00876117	0.00871536	0.0108696	K.IVGTPR.E	[154-159]
	FALSE	High	[R].TLMHGQGVCTELSEIEAIQESLQTSDKDESEHPNNSFNPCSAHDHR.[C]	2xCarbamidomethyl [C9; C40]; 1xOxidation [M3]		1	1	6	P47879	P47879 [92-137]	1	5251.3	0	92	High	16.2	998.2	745.7	745.7	6.25858e-17	1.21516e-17	0	0	2.95422e-15	6.49236e-16	0	0	R.TLMHGQGVCTELSEIEAIQESLQTSDKDESEHPNNSFNPCSAHDHR.C	[92-137]
	FALSE	High	[R].TLMHGQGVCTELSEIEAIQESLQTSDKDESEHPNNSFNPCSAHDHR.[C]	2xCarbamidomethyl [C9; C40]		1	1	6	P47879	P47879 [92-137]	1	5235.31	0	92	High	17.3	1013.7	699.1	699.1	4.99217e-18	7.90496e-19	0	0	2.35644e-16	3.86637e-17	0	0	R.TLMHGQGVCTELSEIEAIQESLQTSDKDESEHPNNSFNPCSAHDHR.C	[92-137]
	FALSE	High	[R].TLMHGQGVCTELSEIEAIQESLQTSDK.[D]	1xCarbamidomethyl [C9]; 1xOxidation [M3]		1	1	4	P47879	P47879 [92-118]	0	3020.42	0	92	High	12.36	654.8	428.6	428.6	4.3599e-13	5.73142e-14	0	0	2.05799e-11	2.36284e-12	0	0	R.TLMHGQGVCTELSEIEAIQESLQTSDK.D	[92-118]
	FALSE	High	[R].TLMHGQGVCTELSEIEAIQESLQTSDK.[D]	1xCarbamidomethyl [C9]		1	1	1	P47879	P47879 [92-118]	0	3004.42	0	92	High	11.9	614.3	487	487	1.25545e-12	1.59349e-13	0	0	5.92605e-11	7.66067e-12	0	0	R.TLMHGQGVCTELSEIEAIQESLQTSDK.D	[92-118]
	FALSE	High	[R].THEDLFIIPIPNCDR.[N]	1xCarbamidomethyl [C13]		1	1	2	P47879	P47879 [188-202]	0	1839.91	0	188	High	12.84	687.9	586.2	586.2	1.44279e-13	2.02513e-14	0	0	6.81038e-12	1.01114e-12	0	0	R.THEDLFIIPIPNCDR.N	[188-202]
	FALSE	High	[R].EEPRPVPQGSCQSELHR.[A]	1xCarbamidomethyl [C11]		1	1	5	P47879	P47879 [160-176]	0	2005.95	0	160	High	17.94	935	834.1	834.1	1.13861e-18	1.71702e-19	0	0	5.37457e-17	6.90686e-18	0	0	R.EEPRPVPQGSCQSELHR.A	[160-176]
	FALSE	High	[R].EPGCGCCATCALGLGMPCGVYTPR.[C]	5xCarbamidomethyl [C4; C6; C7; C10; C18]; 1xOxidation [M16]		1	1	8	P47879	P47879 [50-73]	0	2660.09	0	50	High	14.24	705.6	705.6	705.6	5.79322e-15	1.11553e-15	0	0	2.73456e-13	5.71147e-14	0	0	R.EPGCGCCATCALGLGMPCGVYTPR.C	[50-73]
	FALSE	High	[R].EPGCGCCATCALGLGMPCGVYTPR.[C]	5xCarbamidomethyl [C4; C6; C7; C10; C18]		1	1	4	P47879	P47879 [50-73]	0	2644.09	0	50	High	15.09	765.5	701.6	701.6	8.07187e-16	1.68988e-16	0	0	3.81014e-14	8.9292e-15	0	0	R.EPGCGCCATCALGLGMPCGVYTPR.C	[50-73]
	FALSE	High	[R].CRPPVGCEELVREPGCGCCATCALGLGMPCGVYTPR.[C]	7xCarbamidomethyl [C1; C7; C16; C18; C19; C22; C30]; 1xOxidation [M28]		1	1	7	P47879	P47879 [38-73]	1	4112.78	0	38	High	11.1	649.9	548.6	548.6	8.03242e-12	8.60934e-13	0	0	3.79152e-10	3.65547e-11	0	0	R.CRPPVGCEELVREPGCGCCATCALGLGMPCGVYTPR.C	[38-73]
	FALSE	High	[R].CRPPVGCEELVREPGCGCCATCALGLGMPCGVYTPR.[C]	7xCarbamidomethyl [C1; C7; C16; C18; C19; C22; C30]		1	1	5	P47879	P47879 [38-73]	1	4096.79	0	38	High	15.55	899.3	704.7	704.7	2.78949e-16	3.91171e-17	0	0	1.31671e-14	1.82714e-15	0	0	R.CRPPVGCEELVREPGCGCCATCALGLGMPCGVYTPR.C	[38-73]
	FALSE	High	[R].CRPPVGCEELVR.[E]	2xCarbamidomethyl [C1; C7]		1	1	1	P47879	P47879 [38-49]	0	1471.71	0	38	High	8.23	496.4	338.8	338.8	5.91836e-09	4.3783e-10	0	0	2.79363e-07	2.08755e-08	0	0	R.CRPPVGCEELVR.E	[38-49]
	FALSE	High	[K].DESEHPNNSFNPCSAHDHR.[C]	1xCarbamidomethyl [C13]		1	1	5	P47879	P47879 [119-137]	0	2249.9	0	119	High	13.42	720.8	720.8	720.8	3.78837e-14	5.7755e-15	0	0	1.78821e-12	2.70892e-13	0	0	K.DESEHPNNSFNPCSAHDHR.C	[119-137]
	FALSE	High	[R].CYPPR.[G]	1xCarbamidomethyl [C1]		1	1	3	P47879	P47879 [80-84]	0	692.318	0	80	High	2.69	380.6	136.6	136.6	0.00203364	0.000992626	0.000983422	0.00160214	0.0876059	0.00427766	0.00423158	0.00529101	R.CYPPR.G	[80-84]
	FALSE	High	[K].CWCVDRK.[T]	2xCarbamidomethyl [C1; C3]		1	1	3	P47879	P47879 [222-228]	1	1023.45	0	222	High	1.94	383.3	101.3	101.3	0.0115107	0.0016107	0.00158808	0.00205011	0.354298	0.019462	0.0194313	0.0241777	K.CWCVDRK.T	[222-228]
	FALSE	High	[K].CWCVDR.[K]	2xCarbamidomethyl [C1; C3]		1	1	1	P47879	P47879 [222-227]	0	895.355	0	222	High	2.33	382.6	118.8	118.8	0.00471421	0.00142469	0.00141862	0.00194647	0.182471	0.00960384	0.00960055	0.0120996	K.CWCVDR.K	[222-227]
	FALSE	High	[R].CGSGMR.[C]	1xCarbamidomethyl [C1]; 1xOxidation [M5]		1	1	1	P47879	P47879 [74-79]	0	683.26	0	74	High	2.04	346.2	62.9	62.9	0.00922504	0.00142469	0.00136544	0.00185701	0.304906	0.0163378	0.0163246	0.0205037	R.CGSGMR.C	[74-79]
	FALSE	High	[R].CGSGMR.[C]	1xCarbamidomethyl [C1]		1	1	1	P47879	P47879 [74-79]	0	667.265	0	74	High	1.84	355.2	35.5	35.5	0.0143912	0.00169944	0.00169184	0.00225073	0.407453	0.0221184	0.0220805	0.0274325	R.CGSGMR.C	[74-79]
	FALSE	High	[R].LAASQSR.[T]			1	1	2	P47879	P47879 [181-187]	0	732.4	0	181	High	1.33	337.6	17.1	17.1	0.0470142	0.00265252	0.00261601	0.00380389	0.699172	0.0463838	0.0463772	0.0571318	R.LAASQSR.T	[181-187]
	FALSE	High	[K].GELDCHQLADSFQE.[-]	1xCarbamidomethyl [C5]		1	1	6	P47879	P47879 [241-254]	0	1648.69	0	241	High	8.95	514	357.2	357.2	1.1301e-09	8.64494e-11	0	0	5.33439e-08	4.46207e-09	0	0	K.GELDCHQLADSFQE.-	[241-254]
	FALSE	High	[K].GELDCHQLADSFQ.[E]	1xCarbamidomethyl [C5]		1	1	2	P47879	P47879 [241-253]	0	1519.65	0	241	High	6.98	512.4	336.9	336.9	1.05155e-07	7.4223e-09	0	0	4.96358e-06	3.18197e-07	0	0	K.GELDCHQLADSFQ.E	[241-253]
FALSE	Master Protein	P07901	Heat shock protein HSP 90-alpha OS=Mus musculus GN=Hsp90aa1 PE=1 SV=4	37	27	45	26	1	733	84.7	5.01	27	184.17	0	0	3
	Checked	Confidence	Annotated Sequence	Modifications	Modifications in Master Proteins	# Protein Groups	# Proteins	# PSMs	Master Protein Accessions	Positions in Master Proteins	# Missed Cleavages	Theo. MH+ [Da]	Off by X	Position in Protein	Confidence (by Search Engine): A2 PMI-Byonic	|Log Prob| (by Search Engine): A2 PMI-Byonic	Byonic Score (by Search Engine): A2 PMI-Byonic	Delta Byonic Score (by Search Engine): A2 PMI-Byonic	Delta Mod Score (by Search Engine): A2 PMI-Byonic	PEP 2D (by Search Engine): A2 PMI-Byonic	q-Value 2D (by Search Engine): A2 PMI-Byonic	FDR 2D (by Search Engine): A2 PMI-Byonic	Peptide Group FDR 2D (by Search Engine): A2 PMI-Byonic	PEP 1D (by Search Engine): A2 PMI-Byonic	q-Value 1D (by Search Engine): A2 PMI-Byonic	FDR 1D (by Search Engine): A2 PMI-Byonic	Peptide Group FDR 1D (by Search Engine): A2 PMI-Byonic	Sequence in Protein	Positions in Protein	Peptide Group Modifications in Protein
	FALSE	High	[R].RAPFDLFENRK.[K]			1	1	4	P07901	P07901 [347-357]	2	1392.74	0	347	High	4.38	424.3	190.2	190.2	4.18115e-05	0.000168776	0.000166003	0.000300933	0.00196978	0.00087604	0.000873553	0.00119474	R.RAPFDLFENRK.K	[347-357]
	FALSE	High	[R].RAPFDLFENR.[K]			1	1	2	P07901	P07901 [347-356]	1	1264.64	0	347	High	2.37	375	98.3	98.3	0.0043054	0.00134481	0.00131079	0.00198758	0.169227	0.00861311	0.008598	0.0106926	R.RAPFDLFENR.K	[347-356]
	FALSE	High	[R].NPDDITNEEYGEFYK.[S]			1	1	1	P07901	P07901 [301-315]	0	1833.78	0	301	High	12.48	628	539.2	539.2	3.3162e-13	4.42275e-14	0	0	1.56534e-11	1.7887e-12	0	0	R.NPDDITNEEYGEFYK.S	[301-315]
	FALSE	High	[R].LVTSPCCIVTSTYGWTANMER.[I]	2xCarbamidomethyl [C6; C7]; 1xOxidation [M19]		1	1	3	P07901	P07901 [593-613]	0	2462.11	0	593	High	13.34	667.5	500.1	500.1	4.56828e-14	7.39594e-15	0	0	2.15635e-12	3.51011e-13	0	0	R.LVTSPCCIVTSTYGWTANMER.I	[593-613]
	FALSE	High	[R].VFIMDNCEELIPEYLNFIR.[G]	1xCarbamidomethyl [C7]; 1xOxidation [M4]		1	1	1	P07901	P07901 [369-387]	0	2431.17	0	369	High	4.8	333.4	271	271	1.56754e-05	1.11278e-06	0	0	0.000739383	0.000251636	0.0002331	0.000317561	R.VFIMDNCEELIPEYLNFIR.G	[369-387]
	FALSE	High	[R].YYTSASGDEMVSLK.[D]			1	1	2	P07901	P07901 [466-479]	0	1550.7	0	466	High	13.24	688.4	496	496	5.78868e-14	1.001e-14	0	0	2.73242e-12	4.91567e-13	0	0	R.YYTSASGDEMVSLK.D	[466-479]
	FALSE	High	[K].VTVITK.[H]			1	1	1	P07901	P07901 [148-153]	0	660.429	0	148	High	2.32	443.6	47.1	47.1	0.00483341	0.00142469	0.00141497	0.00193939	0.186254	0.0104238	0.0104113	0.0129839	K.VTVITK.H	[148-153]
	FALSE	High	[K].VVVSNR.[L]			1	1	1	P07901	P07901 [587-592]	0	673.399	0	587	High	0.73	250.3	5	5	0.184282	0.0072599	0.00725915	0.010715	0.914422	0.101066	0.101029	0.123739	K.VVVSNR.L	[587-592]
	FALSE	High	[K].SLTNDWEEHLAVK.[H]			1	1	2	P07901	P07901 [316-328]	0	1541.76	0	316	High	11.05	607.8	341.4	341.4	8.84547e-12	9.531e-13	0	0	4.1753e-10	4.16668e-11	0	0	K.SLTNDWEEHLAVK.H	[316-328]
	FALSE	High	[R].TDTGEPMGR.[G]	1xOxidation [M7]		1	1	1	P07901	P07901 [174-182]	0	979.415	0	174	High	5.67	466.6	218.4	218.4	2.11357e-06	1.52981e-07	0	0	9.97563e-05	7.56933e-06	0	0	R.TDTGEPMGR.G	[174-182]
	FALSE	High	[R].TDTGEPMGR.[G]			1	1	1	P07901	P07901 [174-182]	0	963.42	0	174	High	5.22	447.5	166	166	6.02143e-06	4.17801e-07	0	0	0.000284148	0.000251636	0.000250627	0.000338295	R.TDTGEPMGR.G	[174-182]
	FALSE	High	[R].YYTSASGDEMVSLK.[D]	1xOxidation [M10]		1	1	1	P07901	P07901 [466-479]	0	1566.7	0	466	High	4.6	446.2	53.5	53.5	2.52147e-05	1.75316e-06	0	0	0.00118881	0.000251636	0.000225276	0.000307409	R.YYTSASGDEMVSLK.D	[466-479]
	FALSE	High	[K].DYCTR.[M]	1xCarbamidomethyl [C3]		1	1	1	P07901	P07901 [480-484]	0	714.288	0	480	High	2.04	398.5	27.1	27.1	0.0091813	0.00142469	0.00136629	0.0018583	0.303893	0.0161838	0.0161812	0.0203034	K.DYCTR.M	[480-484]
	FALSE	High	[K].DQVANSAFVER.[L]			1	1	3	P07901	P07901 [501-511]	0	1235.6	0	501	High	10.19	621.3	369.1	369.1	6.43602e-11	5.13246e-12	0	0	3.03798e-09	2.02496e-10	0	0	K.DQVANSAFVER.L	[501-511]
	FALSE	High	[R].DNSTMGYMAAK.[K]	2xOxidation [M5; M8]		1	1	1	P07901	P07901 [622-632]	0	1220.49	0	622	High	5.92	448.9	239.3	239.3	1.19238e-06	8.82588e-08	0	0	5.62805e-05	4.44191e-06	0	0	R.DNSTMGYMAAK.K	[622-632]
	FALSE	High	[K].ESDDKPEIEDVGSDEEEEEKK.[D]			1	1	1	P07901	P07901 [251-271]	1	2436.04	0	251	High	17.91	971.8	865.7	865.7	1.22937e-18	1.95315e-19	0	0	5.80297e-17	7.95609e-18	0	0	K.ESDDKPEIEDVGSDEEEEEKK.D	[251-271]
	FALSE	High	[K].ESDDKPEIEDVGSDEEEEEK.[K]			1	1	2	P07901	P07901 [251-270]	0	2307.95	0	251	High	11.29	625.7	625.7	625.7	5.08948e-12	6.17513e-13	0	0	2.40237e-10	2.51451e-11	0	0	K.ESDDKPEIEDVGSDEEEEEK.K	[251-270]
	FALSE	High	[K].EIVK.[VK]			2	2	2	Q9ES46; P07901	Q9ES46 [89-92]; P07901 [205-208]	0	488.308	0	205	High	1.53	252.5	252.5	252.5	0.0292933	0.00199484	0.0019925	0.00283224	0.586468	0.0326749	0.0326652	0.0403917	K.EIVK.K	[205-208]
	FALSE	High	[K].ELHINLIPSK.[Q]			1	1	2	P07901	P07901 [75-84]	0	1163.68	0	75	High	8.59	534.5	312.2	312.2	2.59597e-09	2.11753e-10	0	0	1.22537e-07	1.12652e-08	0	0	K.ELHINLIPSK.Q	[75-84]
	FALSE	High	[R].ELISNSSDALDK.[I]			1	1	1	P07901	P07901 [47-58]	0	1291.64	0	47	High	10.64	627.1	228.7	228.7	2.29226e-11	2.04048e-12	0	0	1.08201e-09	6.88746e-11	0	0	R.ELISNSSDALDK.I	[47-58]
	FALSE	High	[R].ALLFVPR.[R]			1	1	1	P07901	P07901 [340-346]	0	815.514	0	340	High	2.6	388.6	53.6	53.6	0.00248528	0.00112092	0.00111297	0.00158856	0.105041	0.00534964	0.00532623	0.00680806	R.ALLFVPR.R	[340-346]
	FALSE	High	[R].APFDLFENR.[K]			1	1	1	P07901	P07901 [348-356]	0	1108.54	0	348	High	5.47	412.1	216.8	216.8	3.37195e-06	2.39696e-07	0	0	0.00015914	1.21235e-05	0	0	R.APFDLFENR.K	[348-356]
	FALSE	High	[K].HLEINPDHSIIETLR.[Q]			1	1	1	P07901	P07901 [634-648]	0	1786.94	0	634	High	9.83	557.5	445.5	445.5	1.49043e-10	1.1723e-11	0	0	7.03521e-09	5.36404e-10	0	0	K.HLEINPDHSIIETLR.Q	[634-648]
	FALSE	High	[K].HGLEVIYMIEPIDEYCVQQLK.[E]	1xCarbamidomethyl [C16]; 1xOxidation [M8]		1	1	1	P07901	P07901 [515-535]	0	2593.27	0	515	High	11.89	668	446.1	446.1	1.29501e-12	1.61563e-13	0	0	6.11282e-11	7.78753e-12	0	0	K.HGLEVIYMIEPIDEYCVQQLK.E	[515-535]
	FALSE	High	[K].HGLEVIYMIEPIDEYCVQQLK.[E]	1xCarbamidomethyl [C16]		1	1	2	P07901	P07901 [515-535]	0	2577.27	0	515	High	11.7	635.3	458.4	458.4	1.98754e-12	2.36415e-13	0	0	9.38172e-11	1.06535e-11	0	0	K.HGLEVIYMIEPIDEYCVQQLK.E	[515-535]
	FALSE	High	[K].HIYFITGETK.[D]			1	1	1	P07901	P07901 [491-500]	0	1208.63	0	491	High	5.59	456.4	211	211	2.5923e-06	1.87476e-07	0	0	0.000122349	9.37692e-06	0	0	K.HIYFITGETK.D	[491-500]
	FALSE	High	[K].HSQFIGYPITLFVEK.[E]			1	1	2	P07901	P07901 [210-224]	0	1778.95	0	210	High	14.08	742.8	592.3	592.3	8.26542e-15	1.74661e-15	0	0	3.90151e-13	8.791e-14	0	0	K.HSQFIGYPITLFVEK.E	[210-224]
	FALSE	High	[K].LGIHEDSQNRK.[K]			1	1	1	P07901	P07901 [448-458]	1	1296.67	0	448	High	9.5	621.2	358.7	358.7	3.1694e-10	2.28506e-11	0	0	1.49604e-08	1.00066e-09	0	0	K.LGIHEDSQNRK.K	[448-458]
	FALSE	High	[K].LGIHEDSQNR.[K]			1	1	2	P07901	P07901 [448-457]	0	1168.57	0	448	High	6.13	486.8	229.8	229.8	7.43791e-07	5.3279e-08	0	0	3.51078e-05	2.6397e-06	0	0	K.LGIHEDSQNR.K	[448-457]
	FALSE	High	[K].FYEQFSK.[N]			1	1	1	P07901	P07901 [438-444]	0	948.446	0	438	High	3.07	384.3	81.5	81.5	0.000852544	0.000582072	0.000579794	0.0010929	0.0386768	0.00296795	0.00295334	0.00352304	K.FYEQFSK.N	[438-444]
FALSE	Master Protein	P29268	Connective tissue growth factor OS=Mus musculus GN=Ctgf PE=2 SV=3	65	22	68	22	1	348	37.8	7.81	22	174.32	0	0	3
	Checked	Confidence	Annotated Sequence	Modifications	Modifications in Master Proteins	# Protein Groups	# Proteins	# PSMs	Master Protein Accessions	Positions in Master Proteins	# Missed Cleavages	Theo. MH+ [Da]	Off by X	Position in Protein	Confidence (by Search Engine): A2 PMI-Byonic	|Log Prob| (by Search Engine): A2 PMI-Byonic	Byonic Score (by Search Engine): A2 PMI-Byonic	Delta Byonic Score (by Search Engine): A2 PMI-Byonic	Delta Mod Score (by Search Engine): A2 PMI-Byonic	PEP 2D (by Search Engine): A2 PMI-Byonic	q-Value 2D (by Search Engine): A2 PMI-Byonic	FDR 2D (by Search Engine): A2 PMI-Byonic	Peptide Group FDR 2D (by Search Engine): A2 PMI-Byonic	PEP 1D (by Search Engine): A2 PMI-Byonic	q-Value 1D (by Search Engine): A2 PMI-Byonic	FDR 1D (by Search Engine): A2 PMI-Byonic	Peptide Group FDR 1D (by Search Engine): A2 PMI-Byonic	Sequence in Protein	Positions in Protein	Peptide Group Modifications in Protein
	FALSE	High	[K].QLGELCTERDPCDPHK.[G]	2xCarbamidomethyl [C6; C12]		1	1	1	P29268	P29268 [62-77]	1	1954.87	0	62	High	7.65	522.5	515.1	515.1	2.25222e-08	1.30932e-09	0	0	1.06311e-06	5.9544e-08	0	0	K.QLGELCTERDPCDPHK.G	[62-77]
	FALSE	High	[K].NMMFIK.[T]			1	1	1	P29268	P29268 [315-320]	0	783.389	0	315	High	1.13	289.1	54.1	54.1	0.073798	0.002997	0.00298178	0.00450082	0.790576	0.0707766	0.0707017	0.0873173	K.NMMFIK.T	[315-320]
	FALSE	High	[K].NMMFIK.[T]	1xOxidation [M3]		1	1	3	P29268	P29268 [315-320]	0	799.384	0	315	High	1.13	283.1	55.2	45.1	0.073798	0.002997	0.00298211	0.00450174	0.790576	0.0707766	0.0707111	0.0873331	K.NMMFIK.T	[315-320]
	FALSE	High	[K].YQCTCLDGAVGCVPLCSMDVR.[L]	4xCarbamidomethyl [C3; C5; C12; C16]; 1xOxidation [M18]		1	1	4	P29268	P29268 [121-141]	0	2477.04	0	121	High	13.34	666.1	604.1	604.1	4.56828e-14	7.03602e-15	0	0	2.15635e-12	3.30319e-13	0	0	K.YQCTCLDGAVGCVPLCSMDVR.L	[121-141]
	FALSE	High	[K].YQCTCLDGAVGCVPLCSMDVR.[L]	4xCarbamidomethyl [C3; C5; C12; C16]		1	1	4	P29268	P29268 [121-141]	0	2461.04	0	121	High	13.34	690.4	690.4	690.4	4.56828e-14	7.35132e-15	0	0	2.15635e-12	3.4845e-13	0	0	K.YQCTCLDGAVGCVPLCSMDVR.L	[121-141]
	FALSE	High	[R].VTNDNTFCR.[L]	1xCarbamidomethyl [C8]		1	1	1	P29268	P29268 [220-228]	0	1126.49	0	220	High	6.34	527	185.4	185.4	4.54654e-07	3.14079e-08	0	0	2.14605e-05	1.5061e-06	0	0	R.VTNDNTFCR.L	[220-228]
	FALSE	High	[R].SGESFQSSCK.[Y]	1xCarbamidomethyl [C9]		1	1	1	P29268	P29268 [111-120]	0	1116.46	0	111	High	7.07	534.2	341.8	341.8	8.52393e-08	5.88194e-09	0	0	4.02351e-06	2.43561e-07	0	0	R.SGESFQSSCK.Y	[111-120]
	FALSE	High	[R].TAVGPALAAYR.[L]			1	1	1	P29268	P29268 [172-182]	0	1089.61	0	172	High	9.17	564.9	343.3	343.3	6.77707e-10	4.47998e-11	0	0	3.19896e-08	2.12995e-09	0	0	R.TAVGPALAAYR.L	[172-182]
	FALSE	High	[K].TCACHYNCPGDNDIFESLYYR.[K]	3xCarbamidomethyl [C2; C4; C8]		1	1	5	P29268	P29268 [321-341]	0	2655.07	0	321	High	14.2	710.5	710.5	710.5	6.36511e-15	1.36892e-15	0	0	3.00451e-13	6.95706e-14	0	0	K.TCACHYNCPGDNDIFESLYYR.K	[321-341]
	FALSE	High	[K].TCGMGISTR.[V]	1xCarbamidomethyl [C2]; 1xOxidation [M4]		1	1	1	P29268	P29268 [211-219]	0	998.439	0	211	High	3.59	395.8	120.6	120.6	0.000258893	0.000168776	0.000152882	0.0002849	0.0120688	0.00167154	0.00164339	0.0022567	K.TCGMGISTR.V	[211-219]
	FALSE	High	[K].TCGMGISTR.[V]	1xCarbamidomethyl [C2]		1	1	1	P29268	P29268 [211-219]	0	982.444	0	211	High	2.45	341.8	61.1	61.1	0.0035427	0.00134481	0.00133494	0.00202891	0.143456	0.00702576	0.0070207	0.00872165	K.TCGMGISTR.V	[211-219]
	FALSE	High	[K].DGAPCVFGGSVYR.[S]	1xCarbamidomethyl [C5]		1	1	3	P29268	P29268 [98-110]	0	1384.63	0	98	High	13.48	690.8	512.5	512.5	3.3162e-14	4.86559e-15	0	0	1.56534e-12	2.20402e-13	0	0	K.DGAPCVFGGSVYR.S	[98-110]
	FALSE	High	[K].DRTAVGPALAAYR.[L]			1	1	2	P29268	P29268 [170-182]	1	1360.73	0	170	High	5.84	483.1	251.5	251.5	1.45054e-06	1.08122e-07	0	0	6.84648e-05	5.42642e-06	0	0	K.DRTAVGPALAAYR.L	[170-182]
	FALSE	High	[R].DPCDPHK.[G]	1xCarbamidomethyl [C3]		1	1	1	P29268	P29268 [71-77]	0	868.362	0	71	High	1.32	307.9	94.9	94.9	0.0474445	0.00265252	0.00260417	0.00378072	0.701538	0.0501401	0.0500349	0.0615679	R.DPCDPHK.G	[71-77]
	FALSE	High	[R].ANCLVQTTEWSACSK.[T]	2xCarbamidomethyl [C3; C13]		1	1	4	P29268	P29268 [196-210]	0	1754.78	0	196	High	13.34	683.2	557.4	557.4	4.62056e-14	8.73993e-15	0	0	2.18103e-12	4.27541e-13	0	0	R.ANCLVQTTEWSACSK.T	[196-210]
	FALSE	High	[K].CPDGEIMK.[K]	1xCarbamidomethyl [C1]; 1xOxidation [M7]		1	1	5	P29268	P29268 [306-313]	0	965.407	0	306	High	6.36	510.2	237.8	237.8	4.33017e-07	3.02516e-08	0	0	2.04392e-05	1.46376e-06	0	0	K.CPDGEIMK.K	[306-313]
	FALSE	High	[K].CPDGEIMK.[K]	1xCarbamidomethyl [C1]		1	1	2	P29268	P29268 [306-313]	0	949.412	0	306	High	6.94	555.6	252	252	1.15624e-07	8.19111e-09	0	0	5.45776e-06	3.48597e-07	0	0	K.CPDGEIMK.K	[306-313]
	FALSE	High	[R].CCTPHR.[T]	2xCarbamidomethyl [C1; C2]		1	1	1	P29268	P29268 [291-296]	0	830.34	0	291	High	3.9	430.1	179.9	179.9	0.000124549	0.000168776	0.000156937	0.000288351	0.00584407	0.00167154	0.00166806	0.00228702	R.CCTPHR.T	[291-296]
	FALSE	High	[K].CCEEWVCDEPK.[D]	3xCarbamidomethyl [C1; C2; C7]		1	1	3	P29268	P29268 [159-169]	0	1511.56	0	159	High	12.19	612.9	612.9	612.9	6.42129e-13	1.0713e-13	0	0	3.03103e-11	5.03707e-12	0	0	K.CCEEWVCDEPK.D	[159-169]
	FALSE	High	[R].LCMVRPCEADLEENIK.[K]	2xCarbamidomethyl [C2; C7]; 1xOxidation [M3]		1	1	5	P29268	P29268 [235-250]	0	1992.92	0	235	High	7.25	467.2	363.5	363.5	5.63562e-08	3.80949e-09	0	0	2.66016e-06	1.5825e-07	0	0	R.LCMVRPCEADLEENIK.K	[235-250]
	FALSE	High	[R].LCMVRPCEADLEENIK.[K]	2xCarbamidomethyl [C2; C7]		1	1	1	P29268	P29268 [235-250]	0	1976.92	0	235	High	6.3	408.4	319.8	319.8	5.03705e-07	3.55324e-08	0	0	2.37757e-05	1.71959e-06	0	0	R.LCMVRPCEADLEENIK.K	[235-250]
	FALSE	High	[K].IGVCTAK.[D]	1xCarbamidomethyl [C4]		1	1	1	P29268	P29268 [91-97]	0	748.402	0	91	High	2.3	361.1	54.9	54.9	0.00503752	0.00142469	0.00140773	0.00192678	0.192655	0.0107234	0.0106671	0.0131086	K.IGVCTAK.D	[91-97]
	FALSE	High	[R].LEDTFGPDPTMMR.[A]	1xOxidation [M]		1	1	2	P29268	P29268 [183-195]	0	1525.67	0	183	High	10.21	590.3	347.1	32.1	6.19491e-11	4.65335e-12	0	0	2.92417e-09	1.7184e-10	0	0	R.LEDTFGPDPTMMR.A	[183-195]
	FALSE	High	[R].LEDTFGPDPTMMR.[A]			1	1	1	P29268	P29268 [183-195]	0	1509.67	0	183	High	12.24	622.6	459.5	459.5	5.78868e-13	9.30778e-14	0	0	2.73242e-11	4.3073e-12	0	0	R.LEDTFGPDPTMMR.A	[183-195]
	FALSE	High	[K].FCGVCTDGR.[C]	2xCarbamidomethyl [C2; C5]		1	1	4	P29268	P29268 [282-290]	0	1071.43	0	282	High	6.13	453.9	224.3	224.3	7.3849e-07	5.28174e-08	0	0	3.48576e-05	2.61088e-06	0	0	K.FCGVCTDGR.C	[282-290]
	FALSE	High	[K].FELSGCTSVK.[T]	1xCarbamidomethyl [C6]		1	1	6	P29268	P29268 [267-276]	0	1127.54	0	267	High	8.23	585.6	239.7	239.7	5.92322e-09	4.41286e-10	0	0	2.79592e-07	2.09823e-08	0	0	K.FELSGCTSVK.T	[267-276]
	FALSE	High	[K].GLFCDFGSPANRK.[I]	1xCarbamidomethyl [C4]		1	1	3	P29268	P29268 [78-90]	1	1468.7	0	78	High	5.18	447.3	181.8	181.8	6.644e-06	4.61704e-07	0	0	0.000313518	0.000251636	0.000248756	0.000335909	K.GLFCDFGSPANRK.I	[78-90]
	FALSE	High	[K].GLFCDFGSPANR.[K]	1xCarbamidomethyl [C4]		1	1	1	P29268	P29268 [78-89]	0	1340.61	0	78	High	12.34	636.9	450	450	4.6086e-13	7.2783e-14	0	0	2.17538e-11	3.27708e-12	0	0	K.GLFCDFGSPANR.K	[78-89]
FALSE	Master Protein	Q62181	Semaphorin-3C OS=Mus musculus GN=Sema3c PE=1 SV=2	43	23	38	23	1	751	85.2	8.65	23	173.79	0	0	3
	Checked	Confidence	Annotated Sequence	Modifications	Modifications in Master Proteins	# Protein Groups	# Proteins	# PSMs	Master Protein Accessions	Positions in Master Proteins	# Missed Cleavages	Theo. MH+ [Da]	Off by X	Position in Protein	Confidence (by Search Engine): A2 PMI-Byonic	|Log Prob| (by Search Engine): A2 PMI-Byonic	Byonic Score (by Search Engine): A2 PMI-Byonic	Delta Byonic Score (by Search Engine): A2 PMI-Byonic	Delta Mod Score (by Search Engine): A2 PMI-Byonic	PEP 2D (by Search Engine): A2 PMI-Byonic	q-Value 2D (by Search Engine): A2 PMI-Byonic	FDR 2D (by Search Engine): A2 PMI-Byonic	Peptide Group FDR 2D (by Search Engine): A2 PMI-Byonic	PEP 1D (by Search Engine): A2 PMI-Byonic	q-Value 1D (by Search Engine): A2 PMI-Byonic	FDR 1D (by Search Engine): A2 PMI-Byonic	Peptide Group FDR 1D (by Search Engine): A2 PMI-Byonic	Sequence in Protein	Positions in Protein	Peptide Group Modifications in Protein
	FALSE	High	[R].RSEDQVFMIDSK.[C]	1xOxidation [M8]		1	1	2	Q62181	Q62181 [147-158]	1	1470.69	0	147	High	1.99	262	108.9	108.9	0.0101602	0.0016107	0.00160276	0.00207087	0.325942	0.0174679	0.017454	0.0216288	R.RSEDQVFMIDSK.C	[147-158]
	FALSE	High	[K].QQLYVSSNEGVSQVSLHR.[C]			1	1	1	Q62181	Q62181 [496-513]	0	2031.03	0	496	High	10.2	566.5	511.5	511.5	6.27726e-11	4.7597e-12	0	0	2.96304e-09	1.7866e-10	0	0	K.QQLYVSSNEGVSQVSLHR.C	[496-513]
	FALSE	High	[R].LVCSVTDEDGPETHFDELEDVFLLETDNPR.[T]	1xCarbamidomethyl [C3]		1	1	1	Q62181	Q62181 [288-317]	0	3491.58	0	288	High	14.45	833.1	631.4	631.4	3.55894e-15	6.02469e-16	0	0	1.67992e-13	2.97185e-14	0	0	R.LVCSVTDEDGPETHFDELEDVFLLETDNPR.T	[288-317]
	FALSE	High	[R].IPYPRPGTCPGGAFTPNMR.[T]	1xCarbamidomethyl [C9]; 1xOxidation [M18]		1	1	1	Q62181	Q62181 [370-388]	0	2105.01	0	370	High	6.03	380.6	304.5	304.5	9.34806e-07	6.55925e-08	0	0	4.41235e-05	3.27578e-06	0	0	R.IPYPRPGTCPGGAFTPNMR.T	[370-388]
	FALSE	High	[R].IPYPRPGTCPGGAFTPNMR.[T]	1xCarbamidomethyl [C9]		1	1	2	Q62181	Q62181 [370-388]	0	2089.01	0	370	High	7.24	490.8	397.1	397.1	5.79814e-08	3.9257e-09	0	0	2.73687e-06	1.64697e-07	0	0	R.IPYPRPGTCPGGAFTPNMR.T	[370-388]
	FALSE	High	[R].NAAEIVQYGVR.[N]			1	1	1	Q62181	Q62181 [574-584]	0	1219.64	0	574	High	9.4	588.7	189.5	189.5	3.96269e-10	2.6329e-11	0	0	1.8705e-08	1.12889e-09	0	0	R.NAAEIVQYGVR.N	[574-584]
	FALSE	High	[K].NHVPITTMK.[I]	1xOxidation [M8]		1	1	1	Q62181	Q62181 [482-490]	0	1056.55	0	482	High	2.37	314.2	135.7	135.7	0.00431044	0.00134481	0.00131044	0.00198708	0.169393	0.00861311	0.00859498	0.01069	K.NHVPITTMK.I	[482-490]
	FALSE	High	[R].NHPLMYNSIYPIHR.[R]			1	1	1	Q62181	Q62181 [403-416]	0	1754.88	0	403	High	8.13	493.3	321.1	321.1	7.43382e-09	5.29667e-10	0	0	3.50897e-07	2.47635e-08	0	0	R.NHPLMYNSIYPIHR.R	[403-416]
	FALSE	High	[K].VLDSEMVAVVTDK.[W]	1xOxidation [M6]		1	1	2	Q62181	Q62181 [661-673]	0	1421.72	0	661	High	13.48	655.9	408	408	3.3162e-14	4.5424e-15	0	0	1.56534e-12	2.01547e-13	0	0	K.VLDSEMVAVVTDK.W	[661-673]
	FALSE	High	[K].VLDSEMVAVVTDK.[W]			1	1	2	Q62181	Q62181 [661-673]	0	1405.72	0	661	High	12.48	639.2	402.1	402.1	3.3162e-13	4.49484e-14	0	0	1.56534e-11	1.83172e-12	0	0	K.VLDSEMVAVVTDK.W	[661-673]
	FALSE	High	[R].YHVLFLGTDR.[G]			1	1	1	Q62181	Q62181 [444-453]	0	1220.64	0	444	High	5.92	497	252	252	1.21293e-06	8.94634e-08	0	0	5.72503e-05	4.51667e-06	0	0	R.YHVLFLGTDR.G	[444-453]
	FALSE	High	[K].WLSEPMFVDAHVIPDGTDPNDAK.[V]	1xOxidation [M6]		1	1	3	Q62181	Q62181 [217-239]	0	2570.19	0	217	High	9.58	551.6	400.2	400.2	2.60369e-10	1.94948e-11	0	0	1.22901e-08	8.69129e-10	0	0	K.WLSEPMFVDAHVIPDGTDPNDAK.V	[217-239]
	FALSE	High	[K].WLSEPMFVDAHVIPDGTDPNDAK.[V]			1	1	2	Q62181	Q62181 [217-239]	0	2554.19	0	217	High	14	724.9	588.5	588.5	1.01125e-14	1.81389e-15	0	0	4.77338e-13	9.10746e-14	0	0	K.WLSEPMFVDAHVIPDGTDPNDAK.V	[217-239]
	FALSE	High	[K].WTTFLK.[A]			1	1	1	Q62181	Q62181 [280-285]	0	795.44	0	280	High	0.6	265.9	34	34	0.250361	0.00966331	0.00964859	0.0147538	0.940334	0.111949	0.111936	0.136738	K.WTTFLK.A	[280-285]
	FALSE	High	[R].VYLTFDELR.[E]			1	1	1	Q62181	Q62181 [29-37]	0	1155.6	0	29	High	5.57	485.4	132.2	132.2	2.68637e-06	1.9493e-07	0	0	0.000126788	9.62456e-06	0	0	R.VYLTFDELR.E	[29-37]
	FALSE	High	[R].SVQDSDQGLYHCIATENSFK.[Q]	1xCarbamidomethyl [C12]		1	1	1	Q62181	Q62181 [632-651]	0	2299.03	0	632	High	9.86	585.9	382.7	382.7	1.36509e-10	1.05819e-11	0	0	6.44358e-09	4.67918e-10	0	0	R.SVQDSDQGLYHCIATENSFK.Q	[632-651]
	FALSE	High	[K].TSEYFSLSHQQLDYR.[I]			1	1	1	Q62181	Q62181 [41-55]	0	1873.87	0	41	High	6.73	420.1	328.8	328.8	1.84959e-07	1.2395e-08	0	0	8.73051e-06	5.40034e-07	0	0	K.TSEYFSLSHQQLDYR.I	[41-55]
	FALSE	High	[R].TTLVYGIFTTSSSVFK.[G]			1	1	1	Q62181	Q62181 [318-333]	0	1750.93	0	318	High	13.24	653.6	490	490	5.78868e-14	1.04748e-14	0	0	2.73242e-12	5.17725e-13	0	0	R.TTLVYGIFTTSSSVFK.G	[318-333]
	FALSE	High	[R].THLYVCGSGAFSPVCTYLNR.[G]	2xCarbamidomethyl [C6; C15]		1	1	1	Q62181	Q62181 [125-144]	0	2302.07	0	125	High	7.46	550.2	324.4	324.4	3.49371e-08	2.0605e-09	0	0	1.64913e-06	9.16198e-08	0	0	R.THLYVCGSGAFSPVCTYLNR.G	[125-144]
	FALSE	High	[R].DPYCAWDGHSCSR.[F]	2xCarbamidomethyl [C4; C11]		1	1	3	Q62181	Q62181 [529-541]	0	1610.61	0	529	High	9.83	551.7	551.7	551.7	1.49043e-10	1.16066e-11	0	0	7.03521e-09	5.29081e-10	0	0	R.DPYCAWDGHSCSR.F	[529-541]
	FALSE	High	[K].DPTHGCGNFVR.[V]	1xCarbamidomethyl [C6]		1	1	1	Q62181	Q62181 [107-117]	0	1259.56	0	107	High	5	367.1	207.6	207.6	9.96854e-06	6.89181e-07	0	0	0.000470324	0.000251636	0.000241313	0.000326691	K.DPTHGCGNFVR.V	[107-117]
	FALSE	High	[K].EGPNHQLISYQGR.[I]			1	1	2	Q62181	Q62181 [357-369]	0	1498.74	0	357	High	8.28	494.1	289.9	289.9	5.25866e-09	3.90075e-10	0	0	2.48223e-07	1.88372e-08	0	0	K.EGPNHQLISYQGR.I	[357-369]
	FALSE	High	[K].DFPDDVVTFIR.[N]			1	1	1	Q62181	Q62181 [392-402]	0	1323.66	0	392	High	4.11	456.6	29.7	29.7	7.84772e-05	0.000168776	0.000160077	0.000292056	0.00369083	0.00128068	0.0012693	0.00173762	K.DFPDDVVTFIR.N	[392-402]
	FALSE	High	[R].HGNPLTQCR.[G]	1xCarbamidomethyl [C8]		1	1	1	Q62181	Q62181 [557-565]	0	1082.52	0	557	High	2.28	286.6	124.6	124.6	0.00526234	0.00142469	0.00140145	0.00191617	0.199591	0.0114343	0.0114324	0.0141762	R.HGNPLTQCR.G	[557-565]
	FALSE	High	[R].IIATSQGLLIR.[S]			1	1	1	Q62181	Q62181 [621-631]	0	1184.74	0	621	High	13.31	705.4	342.8	342.8	4.93201e-14	9.32912e-15	0	0	2.32805e-12	4.55865e-13	0	0	R.IIATSQGLLIR.S	[621-631]
	FALSE	High	[R].ILLMDEDQDR.[I]	1xOxidation [M4]		1	1	2	Q62181	Q62181 [56-65]	0	1263.59	0	56	High	4.75	325.9	193.9	193.9	1.78652e-05	1.22598e-06	0	0	0.000842585	0.000251636	0.000231321	0.00031506	R.ILLMDEDQDR.I	[56-65]
	FALSE	High	[R].ILLMDEDQDR.[I]			1	1	1	Q62181	Q62181 [56-65]	0	1247.59	0	56	High	6.55	444.1	247	247	2.83343e-07	1.97596e-08	0	0	1.33744e-05	9.18249e-07	0	0	R.ILLMDEDQDR.I	[56-65]
FALSE	Master Protein	Q9WU78	Programmed cell death 6-interacting protein OS=Mus musculus GN=Pdcd6ip PE=1 SV=3	41	34	45	34	1	869	96	6.52	34	173.6	0	0	3
	Checked	Confidence	Annotated Sequence	Modifications	Modifications in Master Proteins	# Protein Groups	# Proteins	# PSMs	Master Protein Accessions	Positions in Master Proteins	# Missed Cleavages	Theo. MH+ [Da]	Off by X	Position in Protein	Confidence (by Search Engine): A2 PMI-Byonic	|Log Prob| (by Search Engine): A2 PMI-Byonic	Byonic Score (by Search Engine): A2 PMI-Byonic	Delta Byonic Score (by Search Engine): A2 PMI-Byonic	Delta Mod Score (by Search Engine): A2 PMI-Byonic	PEP 2D (by Search Engine): A2 PMI-Byonic	q-Value 2D (by Search Engine): A2 PMI-Byonic	FDR 2D (by Search Engine): A2 PMI-Byonic	Peptide Group FDR 2D (by Search Engine): A2 PMI-Byonic	PEP 1D (by Search Engine): A2 PMI-Byonic	q-Value 1D (by Search Engine): A2 PMI-Byonic	FDR 1D (by Search Engine): A2 PMI-Byonic	Peptide Group FDR 1D (by Search Engine): A2 PMI-Byonic	Sequence in Protein	Positions in Protein	Peptide Group Modifications in Protein
	FALSE	High	[K].PTPVNVPVSQK.[F]			1	1	1	Q9WU78	Q9WU78 [340-350]	0	1165.66	0	340	High	6.81	451.1	257.3	257.3	1.53987e-07	1.07476e-08	0	0	7.26858e-06	4.70596e-07	0	0	K.PTPVNVPVSQK.F	[340-350]
	FALSE	High	[K].QSNNEANLREEVLK.[N]			1	1	2	Q9WU78	Q9WU78 [641-654]	1	1643.83	0	641	High	4.43	411.7	243.2	243.2	3.75488e-05	0.000168776	0.000166917	0.000302755	0.00176931	0.000664894	0.000659196	0.000901442	K.QSNNEANLREEVLK.N	[641-654]
	FALSE	High	[K].QSNNEANLR.[E]			1	1	1	Q9WU78	Q9WU78 [641-649]	0	1045.5	0	641	High	7.07	529.4	235.5	235.5	8.49658e-08	5.84008e-09	0	0	4.0106e-06	2.40893e-07	0	0	K.QSNNEANLR.E	[641-649]
	FALSE	High	[K].QYQFASGAFLHIK.[D]			1	1	1	Q9WU78	Q9WU78 [152-164]	0	1509.78	0	152	High	8.87	527.2	341	341	1.34136e-09	1.13202e-10	0	0	6.33158e-08	5.96068e-09	0	0	K.QYQFASGAFLHIK.D	[152-164]
	FALSE	High	[R].LQHAAELIK.[N]			1	1	1	Q9WU78	Q9WU78 [277-285]	0	1022.6	0	277	High	4.3	452.4	131.5	131.5	4.96736e-05	0.000168776	0.000164177	0.000298686	0.00233931	0.0010853	0.00108342	0.00148236	R.LQHAAELIK.N	[277-285]
	FALSE	High	[K].NIQVSHQEFSK.[M]			1	1	1	Q9WU78	Q9WU78 [628-638]	0	1316.66	0	628	High	1.93	249.9	63.4	63.4	0.0117523	0.0016107	0.00158614	0.00204685	0.359113	0.0197161	0.019713	0.0245652	K.NIQVSHQEFSK.M	[628-638]
	FALSE	High	[R].IYGGLTSK.[V]			1	1	2	Q9WU78	Q9WU78 [607-614]	0	838.467	0	607	High	1.33	280.6	12.3	12.3	0.0471915	0.00265252	0.00261067	0.00379427	0.70015	0.0479269	0.0479202	0.0590725	R.IYGGLTSK.V	[607-614]
	FALSE	High	[R].YYDQICSIEPK.[F]	1xCarbamidomethyl [C6]		1	1	1	Q9WU78	Q9WU78 [71-81]	0	1415.65	0	71	High	8.62	499.2	314	314	2.42338e-09	2.02424e-10	0	0	1.1439e-07	1.07435e-08	0	0	R.YYDQICSIEPK.F	[71-81]
	FALSE	High	[K].STSVVEQGGIQTVDQLIK.[E]			1	1	3	Q9WU78	Q9WU78 [421-438]	0	1902.02	0	421	High	14.1	726.3	506.1	506.1	7.97427e-15	1.58228e-15	0	0	3.76407e-13	7.86879e-14	0	0	K.STSVVEQGGIQTVDQLIK.E	[421-438]
	FALSE	High	[K].SLLSNLDEIK.[K]			1	1	1	Q9WU78	Q9WU78 [554-563]	0	1131.63	0	554	High	6.43	505.9	165.3	165.3	3.70289e-07	2.57643e-08	0	0	1.74784e-05	1.21936e-06	0	0	K.SLLSNLDEIK.K	[554-563]
	FALSE	High	[R].TPSNDLYK.[P]			1	1	1	Q9WU78	Q9WU78 [479-486]	0	937.463	0	479	High	1.94	329.2	87.3	87.3	0.0113802	0.0016107	0.0015906	0.00205386	0.35166	0.0193252	0.019313	0.024007	R.TPSNDLYK.P	[479-486]
	FALSE	High	[K].TMQGSEVVSVLK.[S]	1xOxidation [M2]		1	1	1	Q9WU78	Q9WU78 [542-553]	0	1293.67	0	542	High	8.53	493.8	288.7	288.7	2.9321e-09	2.4548e-10	0	0	1.38403e-07	1.27935e-08	0	0	K.TMQGSEVVSVLK.S	[542-553]
	FALSE	High	[K].TERDELLK.[D]			1	1	2	Q9WU78	Q9WU78 [700-707]	1	1003.54	0	700	High	1.2	299	42.2	42.2	0.0637264	0.00289468	0.00289178	0.00432811	0.76324	0.0644815	0.0644555	0.079633	K.TERDELLK.D	[700-707]
	FALSE	High	[R].DTIALLCKPEPELNAAIPSANPAK.[T]	1xCarbamidomethyl [C7]		1	1	2	Q9WU78	Q9WU78 [518-541]	0	2533.33	0	518	High	13.6	738.5	526	526	2.52048e-14	3.22758e-15	0	0	1.18974e-12	1.47349e-13	0	0	R.DTIALLCKPEPELNAAIPSANPAK.T	[518-541]
	FALSE	High	[K].DTVLSALSR.[E]			1	1	1	Q9WU78	Q9WU78 [165-173]	0	961.531	0	165	High	9.99	627.1	126.1	126.1	1.02622e-10	8.09827e-12	0	0	4.84403e-09	3.40709e-10	0	0	K.DTVLSALSR.E	[165-173]
	FALSE	High	[K].DLQQSIAR.[E]			1	1	1	Q9WU78	Q9WU78 [708-715]	0	930.5	0	708	High	6.12	514.3	201	201	7.63974e-07	5.48423e-08	0	0	3.60604e-05	2.73712e-06	0	0	K.DLQQSIAR.E	[708-715]
	FALSE	High	[K].DLDPIGK.[A]			1	1	1	Q9WU78	Q9WU78 [328-334]	0	757.409	0	328	High	1.94	371.6	33.4	33.4	0.0115409	0.0016107	0.00158711	0.00204825	0.354905	0.0195893	0.0195676	0.0243637	K.DLDPIGK.A	[328-334]
	FALSE	High	[K].ERESLENDLK.[S]			1	1	2	Q9WU78	Q9WU78 [565-574]	1	1232.61	0	565	High	1.93	366.8	81.2	81.2	0.0118175	0.0016107	0.00158479	0.00204406	0.360398	0.0197161	0.0196881	0.0245279	K.ERESLENDLK.S	[565-574]
	FALSE	High	[R].ESLENDLK.[S]			1	1	1	Q9WU78	Q9WU78 [567-574]	0	947.468	0	567	High	1.43	302.5	50.5	50.5	0.037432	0.00221162	0.00220239	0.00302115	0.646165	0.0362044	0.0361833	0.0448359	R.ESLENDLK.S	[567-574]
	FALSE	High	[R].EPSAPSIPPPAYQSSPAAGHAAAPPTPAPR.[T]			1	1	2	Q9WU78	Q9WU78 [716-745]	0	2890.45	0	716	High	12.76	679	504.7	504.7	1.74925e-13	2.3762e-14	0	0	8.25694e-12	1.08143e-12	0	0	R.EPSAPSIPPPAYQSSPAAGHAAAPPTPAPR.T	[716-745]
	FALSE	High	[K].EVFPTLAAK.[Q]			1	1	1	Q9WU78	Q9WU78 [240-248]	0	975.551	0	240	High	4.88	442.9	133.4	133.4	1.30758e-05	9.00292e-07	0	0	0.000616835	0.000251636	0.000236239	0.000320821	K.EVFPTLAAK.Q	[240-248]
	FALSE	High	[K].ELPELLQR.[N]			1	1	1	Q9WU78	Q9WU78 [439-446]	0	997.568	0	439	High	6.32	498.2	238.1	238.1	4.78922e-07	3.36233e-08	0	0	2.26059e-05	1.61987e-06	0	0	K.ELPELLQR.N	[439-446]
	FALSE	High	[R].EILEESLR.[L]			1	1	2	Q9WU78	Q9WU78 [449-456]	0	988.531	0	449	High	3.24	450.7	38.8	38.8	0.000572257	0.000295508	0.000294681	0.000554017	0.0262928	0.00220751	0.00219649	0.00274574	R.EILEESLR.L	[449-456]
	FALSE	High	[K].CSDIVFAR.[K]	1xCarbamidomethyl [C1]		1	1	1	Q9WU78	Q9WU78 [691-698]	0	967.467	0	691	High	1.52	272.7	72.1	72.1	0.0303408	0.00199484	0.00198784	0.00282486	0.595203	0.0335551	0.0335501	0.0416075	K.CSDIVFAR.K	[691-698]
	FALSE	High	[K].ATLVKPTPVNVPVSQK.[F]			1	1	1	Q9WU78	Q9WU78 [335-350]	0	1677.99	0	335	High	12.08	606	489.1	489.1	8.26542e-13	1.36005e-13	0	0	3.90151e-11	6.48189e-12	0	0	K.ATLVKPTPVNVPVSQK.F	[335-350]
	FALSE	High	[K].AVQADGQVK.[E]			1	1	1	Q9WU78	Q9WU78 [502-510]	0	915.489	0	502	High	2.98	419.2	96.4	96.4	0.0010419	0.000722335	0.000719424	0.00135833	0.0468674	0.0039208	0.00391773	0.00485306	K.AVQADGQVK.E	[502-510]
	FALSE	High	[K].LALASLGYEK.[S]			1	1	1	Q9WU78	Q9WU78 [111-120]	0	1064.6	0	111	High	8.9	538.7	291.6	291.6	1.26018e-09	9.91392e-11	0	0	5.94839e-08	5.17394e-09	0	0	K.LALASLGYEK.S	[111-120]
	FALSE	High	[K].LANQAADYFGDAFK.[Q]			1	1	1	Q9WU78	Q9WU78 [216-229]	0	1530.72	0	216	High	11.31	617.1	346.4	346.4	4.94482e-12	6.10128e-13	0	0	2.33409e-10	2.46919e-11	0	0	K.LANQAADYFGDAFK.Q	[216-229]
	FALSE	High	[K].HEGALETLLR.[Y]			1	1	1	Q9WU78	Q9WU78 [61-70]	0	1138.62	0	61	High	5.53	498.1	119	119	2.97523e-06	2.1603e-07	0	0	0.00014042	1.07702e-05	0	0	K.HEGALETLLR.Y	[61-70]
	FALSE	High	[R].LLDEEEATDNDLR.[A]			1	1	1	Q9WU78	Q9WU78 [457-469]	0	1532.71	0	457	High	12.48	648.9	426.8	426.8	3.3162e-13	4.25312e-14	0	0	1.56534e-11	1.68729e-12	0	0	R.LLDEEEATDNDLR.A	[457-469]
	FALSE	High	[K].FYNELTEILVR.[F]			1	1	1	Q9WU78	Q9WU78 [676-686]	0	1396.75	0	676	High	11.07	625.2	343.6	343.6	8.60921e-12	9.2417e-13	0	0	4.06378e-10	3.99091e-11	0	0	K.FYNELTEILVR.F	[676-686]
	FALSE	High	[K].FGEEIAR.[L]			1	1	1	Q9WU78	Q9WU78 [270-276]	0	821.415	0	270	High	2.38	387.5	98.5	98.5	0.00416165	0.00134481	0.00131961	0.00200501	0.16447	0.00833333	0.00832153	0.0103017	K.FGEEIAR.L	[270-276]
	FALSE	High	[K].FIQQTYPSGGEEQAQYCR.[A]	1xCarbamidomethyl [C17]		1	1	2	Q9WU78	Q9WU78 [24-41]	0	2161.96	0	24	High	14.34	725.5	618.1	618.1	4.56828e-15	6.7698e-16	0	0	2.15635e-13	3.29759e-14	0	0	K.FIQQTYPSGGEEQAQYCR.A	[24-41]
	FALSE	High	[K].GSLFGGSVK.[L]			1	1	2	Q9WU78	Q9WU78 [102-110]	0	851.462	0	102	High	6.31	538.9	188	188	4.9154e-07	3.43556e-08	0	0	2.32015e-05	1.65919e-06	0	0	K.GSLFGGSVK.L	[102-110]
FALSE	Master Protein	Q8VDD5	Myosin-9 OS=Mus musculus GN=Myh9 PE=1 SV=4	18	32	48	32	1	1960	226.2	5.66	32	169.99	0	0	3
	Checked	Confidence	Annotated Sequence	Modifications	Modifications in Master Proteins	# Protein Groups	# Proteins	# PSMs	Master Protein Accessions	Positions in Master Proteins	# Missed Cleavages	Theo. MH+ [Da]	Off by X	Position in Protein	Confidence (by Search Engine): A2 PMI-Byonic	|Log Prob| (by Search Engine): A2 PMI-Byonic	Byonic Score (by Search Engine): A2 PMI-Byonic	Delta Byonic Score (by Search Engine): A2 PMI-Byonic	Delta Mod Score (by Search Engine): A2 PMI-Byonic	PEP 2D (by Search Engine): A2 PMI-Byonic	q-Value 2D (by Search Engine): A2 PMI-Byonic	FDR 2D (by Search Engine): A2 PMI-Byonic	Peptide Group FDR 2D (by Search Engine): A2 PMI-Byonic	PEP 1D (by Search Engine): A2 PMI-Byonic	q-Value 1D (by Search Engine): A2 PMI-Byonic	FDR 1D (by Search Engine): A2 PMI-Byonic	Peptide Group FDR 1D (by Search Engine): A2 PMI-Byonic	Sequence in Protein	Positions in Protein	Peptide Group Modifications in Protein
	FALSE	High	[R].NTDQASMPDNTAAQK.[V]	1xOxidation [M7]		1	1	3	Q8VDD5	Q8VDD5 [359-373]	0	1607.7	0	359	High	14.48	726.9	523.7	523.7	3.3162e-15	4.00589e-16	0	0	1.56534e-13	1.78884e-14	0	0	R.NTDQASMPDNTAAQK.V	[359-373]
	FALSE	High	[R].NTDQASMPDNTAAQK.[V]			1	1	1	Q8VDD5	Q8VDD5 [359-373]	0	1591.7	0	359	High	12.86	661.6	527.3	527.3	1.38986e-13	1.92333e-14	0	0	6.56052e-12	9.54619e-13	0	0	R.NTDQASMPDNTAAQK.V	[359-373]
	FALSE	High	[K].RQAQQERDELADEIANSSGK.[G]			1	1	4	Q8VDD5	Q8VDD5 [1697-1716]	2	2245.08	0	1697	High	2.57	307.3	261.8	261.8	0.00271559	0.00112092	0.00109619	0.00156209	0.113695	0.00541146	0.00540541	0.00694623	K.RQAQQERDELADEIANSSGK.G	[1697-1716]
	FALSE	High	[K].RQQQLTAMK.[V]	1xOxidation [M8]		1	1	1	Q8VDD5	Q8VDD5 [802-810]	1	1119.59	0	802	High	2.25	323.6	77.6	77.6	0.00560087	0.00142469	0.00139488	0.00190431	0.209818	0.0123457	0.0123436	0.0154449	K.RQQQLTAMK.V	[802-810]
	FALSE	High	[K].RQLEEAEEEAQR.[A]			1	1	1	Q8VDD5	Q8VDD5 [1877-1888]	1	1487.71	0	1877	High	9.69	595.3	295.6	295.6	2.02116e-10	1.44273e-11	0	0	9.54042e-09	6.62453e-10	0	0	K.RQLEEAEEEAQR.A	[1877-1888]
	FALSE	High	[R].QSVSNLEK.[K]			1	1	1	Q8VDD5	Q8VDD5 [1434-1441]	0	904.473	0	1434	High	3.43	423.6	94.7	94.7	0.000369279	0.000168776	0.000150173	0.000280426	0.017126	0.00183337	0.0018226	0.00250278	R.QSVSNLEK.K	[1434-1441]
	FALSE	High	[R].IMGIPEDEQMGLLR.[V]	2xOxidation [M2; M10]		1	1	3	Q8VDD5	Q8VDD5 [328-341]	0	1633.79	0	328	High	4.25	315	144.6	144.6	5.61554e-05	0.000168776	0.000163185	0.000297265	0.00264377	0.0010853	0.00107759	0.00147493	R.IMGIPEDEQMGLLR.V	[328-341]
	FALSE	High	[R].IMGIPEDEQMGLLR.[V]	1xOxidation [M2]		1	1	2	Q8VDD5	Q8VDD5 [328-341]	0	1617.8	0	328	High	1.06	245	46.6	46.6	0.0863564	0.00308778	0.00305111	0.00442656	0.817936	0.0835472	0.0835365	0.102059	R.IMGIPEDEQMGLLR.V	[328-341]
	FALSE	High	[K].LQEMESAVK.[S]	1xOxidation [M4]		1	1	1	Q8VDD5	Q8VDD5 [1794-1802]	0	1050.51	0	1794	High	1.67	312.1	23.4	23.4	0.0214322	0.00169944	0.00166746	0.00222074	0.50734	0.0260512	0.0260433	0.0325357	K.LQEMESAVK.S	[1794-1802]
	FALSE	High	[K].LQEMESAVK.[S]			1	1	1	Q8VDD5	Q8VDD5 [1794-1802]	0	1034.52	0	1794	High	4.91	411.4	129.8	129.8	1.24264e-05	8.61944e-07	0	0	0.000586221	0.000251636	0.000237135	0.000321957	K.LQEMESAVK.S	[1794-1802]
	FALSE	High	[R].VISGVLQLGNIAFK.[K]			1	1	1	Q8VDD5	Q8VDD5 [342-355]	0	1458.87	0	342	High	15.24	775.4	405.1	405.1	5.78868e-16	1.00529e-16	0	0	2.73242e-14	5.2679e-15	0	0	R.VISGVLQLGNIAFK.K	[342-355]
	FALSE	High	[K].VIQYLAHVASSHK.[S]			1	1	1	Q8VDD5	Q8VDD5 [187-199]	0	1452.8	0	187	High	5.82	386.3	202.4	202.4	1.50774e-06	1.10446e-07	0	0	7.11646e-05	5.58879e-06	0	0	K.VIQYLAHVASSHK.S	[187-199]
	FALSE	High	[K].VSHLLGINVTDFTR.[G]			1	1	2	Q8VDD5	Q8VDD5 [374-387]	0	1571.85	0	374	High	9.8	571.7	390.9	390.9	1.58247e-10	1.26307e-11	0	0	7.46971e-09	5.74364e-10	0	0	K.VSHLLGINVTDFTR.G	[374-387]
	FALSE	High	[R].VEEEAAQK.[N]			1	1	1	Q8VDD5	Q8VDD5 [1092-1099]	0	903.442	0	1092	High	1.94	286.3	76.7	76.7	0.0114631	0.0016107	0.00158885	0.00205105	0.353339	0.019462	0.0194466	0.0241935	R.VEEEAAQK.N	[1092-1099]
	FALSE	High	[R].YEILTPNSIPK.[G]			1	1	1	Q8VDD5	Q8VDD5 [721-731]	0	1274.7	0	721	High	7.97	474.9	191.2	191.2	1.0818e-08	7.34485e-10	0	0	5.10641e-07	3.34548e-08	0	0	R.YEILTPNSIPK.G	[721-731]
	FALSE	High	[K].VVQEQGTHPK.[F]			1	1	1	Q8VDD5	Q8VDD5 [546-555]	0	1122.59	0	546	High	9.92	580.8	314.5	314.5	1.19892e-10	9.46747e-12	0	0	5.65924e-09	4.10712e-10	0	0	K.VVQEQGTHPK.F	[546-555]
	FALSE	High	[R].VVFQEFR.[Q]			1	1	1	Q8VDD5	Q8VDD5 [712-718]	0	924.494	0	712	High	1.91	313	45.2	45.2	0.0122817	0.0016107	0.00158228	0.00204174	0.369416	0.0198207	0.0197958	0.0246914	R.VVFQEFR.Q	[712-718]
	FALSE	High	[K].TDLLLEPYNK.[Y]			1	1	2	Q8VDD5	Q8VDD5 [290-299]	0	1205.64	0	290	High	10.37	630.3	278.1	278.1	4.28703e-11	3.32313e-12	0	0	2.0236e-09	1.04245e-10	0	0	K.TDLLLEPYNK.Y	[290-299]
	FALSE	High	[K].DVLLQVEDERR.[N]			1	1	2	Q8VDD5	Q8VDD5 [1846-1856]	1	1371.72	0	1846	High	2.21	303.2	108.4	108.4	0.00613711	0.00142469	0.00138889	0.00189215	0.225464	0.0129439	0.0129246	0.0162286	K.DVLLQVEDERR.N	[1846-1856]
	FALSE	High	[R].EDQSILCTGESGAGK.[T]	1xCarbamidomethyl [C7]		1	1	2	Q8VDD5	Q8VDD5 [166-180]	0	1551.7	0	166	High	14.24	700.7	430.2	430.2	5.78868e-15	1.0198e-15	0	0	2.73242e-13	5.17322e-14	0	0	R.EDQSILCTGESGAGK.T	[166-180]
	FALSE	High	[R].DLQGRDEQSEEK.[K]			1	1	1	Q8VDD5	Q8VDD5 [1572-1583]	1	1433.65	0	1572	High	4.84	451.8	247	247	1.4428e-05	1.00522e-06	0	0	0.000680585	0.000251636	0.000234742	0.000318979	R.DLQGRDEQSEEK.K	[1572-1583]
	FALSE	High	[K].ERNTDQASMPDNTAAQK.[V]			1	1	1	Q8VDD5	Q8VDD5 [357-373]	1	1876.85	0	357	High	4.7	349.4	289.2	289.2	1.98641e-05	1.37061e-06	0	0	0.000936771	0.000251636	0.000229568	0.000312793	K.ERNTDQASMPDNTAAQK.V	[357-373]
	FALSE	High	[R].ELEDATETADAMNR.[E]			1	1	1	Q8VDD5	Q8VDD5 [1899-1912]	0	1565.67	0	1899	High	4.33	273.5	233.3	233.3	4.68102e-05	0.000168776	0.000164826	0.00029967	0.00220476	0.00087604	0.000869187	0.00118977	R.ELEDATETADAMNR.E	[1899-1912]
	FALSE	High	[K].ALELDSNLYR.[I]			1	1	1	Q8VDD5	Q8VDD5 [746-755]	0	1193.62	0	746	High	6.74	528.2	187.9	187.9	1.84017e-07	1.2352e-08	0	0	8.68602e-06	5.37294e-07	0	0	K.ALELDSNLYR.I	[746-755]
	FALSE	High	[K].ANLQIDQINTDLNLER.[S]			1	1	1	Q8VDD5	Q8VDD5 [1755-1770]	0	1869.97	0	1755	High	14.48	720.7	577.6	577.6	3.3162e-15	5.26114e-16	0	0	1.56534e-13	2.52918e-14	0	0	K.ANLQIDQINTDLNLER.S	[1755-1770]
	FALSE	High	[K].ADFCIIHYAGK.[V]	1xCarbamidomethyl [C4]		1	1	1	Q8VDD5	Q8VDD5 [566-576]	0	1294.62	0	566	High	5.42	409.3	212.3	212.3	3.79102e-06	2.73857e-07	0	0	0.000178915	1.35914e-05	0	0	K.ADFCIIHYAGK.V	[566-576]
	FALSE	High	[K].AELER.[L]			1	1	1	Q8VDD5	Q8VDD5 [1493-1497]	0	617.325	0	1493	High	2.42	331.5	331.5	331.5	0.0037899	0.00134481	0.00132696	0.00201664	0.151972	0.00785714	0.00784593	0.00963439	K.AELER.L	[1493-1497]
	FALSE	High	[R].ASREEILAQAK.[E]			1	1	2	Q8VDD5	Q8VDD5 [1659-1669]	1	1215.67	0	1659	High	2.37	387.7	80.9	80.9	0.00429803	0.00134481	0.0013113	0.00198857	0.168985	0.00861311	0.00860404	0.0107004	R.ASREEILAQAK.E	[1659-1669]
	FALSE	High	[K].ASIAALEAK.[I]			1	1	1	Q8VDD5	Q8VDD5 [1807-1815]	0	873.504	0	1807	High	6.63	575.7	147	147	2.32979e-07	1.612e-08	0	0	1.09971e-05	7.30051e-07	0	0	K.ASIAALEAK.I	[1807-1815]
	FALSE	High	[K].LDPHLVLDQLR.[C]			1	1	1	Q8VDD5	Q8VDD5 [683-693]	0	1318.75	0	683	High	5.63	418.2	191.2	191.2	2.33442e-06	1.71138e-07	0	0	0.000110179	8.4839e-06	0	0	K.LDPHLVLDQLR.C	[683-693]
	FALSE	High	[K].IAQLEEQLDNETK.[E]			1	1	1	Q8VDD5	Q8VDD5 [1816-1828]	0	1530.76	0	1816	High	6.33	425.7	233.3	233.3	4.65202e-07	3.23029e-08	0	0	2.19583e-05	1.55611e-06	0	0	K.IAQLEEQLDNETK.E	[1816-1828]
	FALSE	High	[R].IAQLEEELEEEQGNTELINDR.[L]			1	1	1	Q8VDD5	Q8VDD5 [1731-1751]	0	2472.17	0	1731	High	14.2	728.5	607.3	607.3	6.36511e-15	1.38473e-15	0	0	3.00451e-13	7.04519e-14	0	0	R.IAQLEEELEEEQGNTELINDR.L	[1731-1751]
	FALSE	High	[K].HLAAENR.[L]			1	1	1	Q8VDD5	Q8VDD5 [861-867]	0	810.422	0	861	High	0.67	254.2	58.7	58.7	0.213078	0.00890572	0.0089039	0.0133128	0.927509	0.106109	0.106096	0.130008	K.HLAAENR.L	[861-867]
	FALSE	High	[R].HEDELLAK.[E]			1	1	1	Q8VDD5	Q8VDD5 [843-850]	0	954.489	0	843	High	4.04	444.2	118.1	118.1	9.06491e-05	0.000168776	0.000159008	0.000291036	0.00426088	0.00128068	0.00126289	0.0017311	R.HEDELLAK.E	[843-850]
	FALSE	High	[K].HEAMITDLEER.[L]			1	1	1	Q8VDD5	Q8VDD5 [1025-1035]	0	1343.63	0	1025	High	6.92	487.7	197.7	197.7	1.19471e-07	8.33173e-09	0	0	5.63934e-06	3.5578e-07	0	0	K.HEAMITDLEER.L	[1025-1035]
FALSE	Master Protein	P27773	Protein disulfide-isomerase A3 OS=Mus musculus GN=Pdia3 PE=1 SV=2	58	26	46	26	1	505	56.6	6.21	26	169.25	0	0	3
	Checked	Confidence	Annotated Sequence	Modifications	Modifications in Master Proteins	# Protein Groups	# Proteins	# PSMs	Master Protein Accessions	Positions in Master Proteins	# Missed Cleavages	Theo. MH+ [Da]	Off by X	Position in Protein	Confidence (by Search Engine): A2 PMI-Byonic	|Log Prob| (by Search Engine): A2 PMI-Byonic	Byonic Score (by Search Engine): A2 PMI-Byonic	Delta Byonic Score (by Search Engine): A2 PMI-Byonic	Delta Mod Score (by Search Engine): A2 PMI-Byonic	PEP 2D (by Search Engine): A2 PMI-Byonic	q-Value 2D (by Search Engine): A2 PMI-Byonic	FDR 2D (by Search Engine): A2 PMI-Byonic	Peptide Group FDR 2D (by Search Engine): A2 PMI-Byonic	PEP 1D (by Search Engine): A2 PMI-Byonic	q-Value 1D (by Search Engine): A2 PMI-Byonic	FDR 1D (by Search Engine): A2 PMI-Byonic	Peptide Group FDR 1D (by Search Engine): A2 PMI-Byonic	Sequence in Protein	Positions in Protein	Peptide Group Modifications in Protein
	FALSE	High	[K].RLAPEYEAAATR.[L]			1	1	1	P27773	P27773 [62-73]	1	1347.7	0	62	High	8.42	511.7	315.1	315.1	3.81779e-09	3.09358e-10	0	0	1.8021e-07	1.55975e-08	0	0	K.RLAPEYEAAATR.L	[62-73]
	FALSE	High	[K].LNFAVASR.[K]			1	1	1	P27773	P27773 [297-304]	0	877.489	0	297	High	4.75	422.6	158.4	158.4	1.79783e-05	1.23478e-06	0	0	0.000847916	0.000251636	0.000231214	0.000314861	K.LNFAVASR.K	[297-304]
	FALSE	High	[K].NLEPK.[Y]			1	1	2	P27773	P27773 [411-415]	0	600.335	0	411	High	1.15	346.6	1.7	1.7	0.0713803	0.002997	0.00298772	0.00451375	0.784459	0.0683238	0.0683147	0.0844533	K.NLEPK.Y	[411-415]
	FALSE	High	[K].MDATANDVPSPYEVK.[G]	1xOxidation [M1]		1	1	1	P27773	P27773 [434-448]	0	1652.75	0	434	High	1.16	180.7	74.6	74.6	0.0696895	0.002997	0.00299268	0.0045221	0.780078	0.0669869	0.066978	0.0826039	K.MDATANDVPSPYEVK.G	[434-448]
	FALSE	High	[K].MDATANDVPSPYEVK.[G]			1	1	2	P27773	P27773 [434-448]	0	1636.75	0	434	High	11.34	599.9	397.3	397.3	4.62056e-12	5.22359e-13	0	0	2.18103e-10	2.01558e-11	0	0	K.MDATANDVPSPYEVK.G	[434-448]
	FALSE	High	[K].VDCTANTNTCNK.[Y]	2xCarbamidomethyl [C3; C10]		1	1	1	P27773	P27773 [83-94]	0	1397.58	0	83	High	12.34	643.9	487.7	487.7	4.6086e-13	6.88477e-14	0	0	2.17538e-11	3.04612e-12	0	0	K.VDCTANTNTCNK.Y	[83-94]
	FALSE	High	[K].YGVSGYPTLK.[I]			1	1	1	P27773	P27773 [95-104]	0	1084.57	0	95	High	6.38	433.2	268.5	268.5	4.18598e-07	2.97918e-08	0	0	1.97586e-05	1.4349e-06	0	0	K.YGVSGYPTLK.I	[95-104]
	FALSE	High	[K].VVVAENFDDIVNEEDK.[D]			1	1	2	P27773	P27773 [380-395]	0	1834.87	0	380	High	10.2	572.3	436.8	436.8	6.3491e-11	5.07896e-12	0	0	2.99695e-09	1.99082e-10	0	0	K.VVVAENFDDIVNEEDK.D	[380-395]
	FALSE	High	[R].TADGIVSHLK.[K]			1	1	2	P27773	P27773 [120-129]	0	1040.57	0	120	High	10.91	645.8	346.1	346.1	1.22927e-11	1.08135e-12	0	0	5.80251e-10	4.50633e-11	0	0	R.TADGIVSHLK.K	[120-129]
	FALSE	High	[K].SEPIPESNEGPVK.[V]			1	1	1	P27773	P27773 [367-379]	0	1382.68	0	367	High	7.75	501.7	316.4	316.4	1.78996e-08	1.06535e-09	0	0	8.44909e-07	4.98664e-08	0	0	K.SEPIPESNEGPVK.V	[367-379]
	FALSE	High	[R].TEEEFK.[K]			1	1	1	P27773	P27773 [141-146]	0	782.357	0	141	High	2.11	368.9	41.7	41.7	0.00768057	0.00142469	0.00137603	0.00187398	0.267264	0.0144215	0.0143908	0.0182886	R.TEEEFK.K	[141-146]
	FALSE	High	[K].TFSHELSDFGLESTTGEVPVVAIR.[T]			1	1	2	P27773	P27773 [306-329]	0	2591.3	0	306	High	16.7	867.6	685.7	685.7	2.01186e-17	2.31683e-18	0	0	9.49654e-16	1.06866e-16	0	0	K.TFSHELSDFGLESTTGEVPVVAIR.T	[306-329]
	FALSE	High	[R].EATNPPIIQEEK.[P]			1	1	2	P27773	P27773 [483-494]	0	1368.7	0	483	High	6.11	422.4	227	227	7.78958e-07	5.54833e-08	0	0	3.67676e-05	2.7672e-06	0	0	R.EATNPPIIQEEK.P	[483-494]
	FALSE	High	[R].DLFSDGHSEFLK.[A]			1	1	1	P27773	P27773 [162-173]	0	1394.66	0	162	High	8.58	557.8	286.5	286.5	2.61572e-09	2.14169e-10	0	0	1.23469e-07	1.14121e-08	0	0	R.DLFSDGHSEFLK.A	[162-173]
	FALSE	High	[K].DLLTAYYDVDYEK.[N]			1	1	1	P27773	P27773 [259-271]	0	1607.75	0	259	High	12.34	625.6	404.7	404.7	4.62056e-13	8.24499e-14	0	0	2.18103e-11	3.83988e-12	0	0	K.DLLTAYYDVDYEK.N	[259-271]
	FALSE	High	[R].DGEEAGAYDGPR.[T]			1	1	1	P27773	P27773 [108-119]	0	1236.51	0	108	High	5.98	449.5	210.9	210.9	1.04e-06	7.62181e-08	0	0	4.90884e-05	3.8872e-06	0	0	R.DGEEAGAYDGPR.T	[108-119]
	FALSE	High	[K].DPNIVIAK.[M]			1	1	2	P27773	P27773 [426-433]	0	869.509	0	426	High	4.46	401.9	153.7	153.7	3.47525e-05	0.000168776	0.000167898	0.000304507	0.00163776	0.000664894	0.000663277	0.000906618	K.DPNIVIAK.M	[426-433]
	FALSE	High	[K].EYDDNGEGITIFRPLHLANK.[F]			1	1	3	P27773	P27773 [195-214]	0	2302.15	0	195	High	11.7	605.6	551.2	551.2	1.98754e-12	2.34204e-13	0	0	9.38172e-11	1.05243e-11	0	0	K.EYDDNGEGITIFRPLHLANK.F	[195-214]
	FALSE	High	[R].FAHTNIESLVK.[E]			1	1	3	P27773	P27773 [184-194]	0	1258.68	0	184	High	8.52	542.7	311.8	311.8	3.01224e-09	2.58078e-10	0	0	1.42186e-07	1.31789e-08	0	0	R.FAHTNIESLVK.E	[184-194]
	FALSE	High	[K].ALEQFLQEYFDGNLK.[R]			1	1	1	P27773	P27773 [348-362]	0	1814.9	0	348	High	13.48	699.5	498.3	498.3	3.3162e-14	5.59202e-15	0	0	1.56534e-12	2.62431e-13	0	0	K.ALEQFLQEYFDGNLK.R	[348-362]
	FALSE	High	[K].DASVVGFFR.[D]			1	1	1	P27773	P27773 [153-161]	0	997.51	0	153	High	7.36	571.4	262.5	262.5	4.37387e-08	2.73907e-09	0	0	2.06458e-06	1.15809e-07	0	0	K.DASVVGFFR.D	[153-161]
	FALSE	High	[R].LAPEYEAAATR.[L]			1	1	1	P27773	P27773 [63-73]	0	1191.6	0	63	High	3.35	427.1	127	127	0.000444324	0.000168776	0.000149054	0.000279174	0.0205349	0.00201857	0.00201369	0.00276778	R.LAPEYEAAATR.L	[63-73]
	FALSE	High	[K].IFRDGEEAGAYDGPR.[T]			1	1	3	P27773	P27773 [105-119]	1	1652.77	0	105	High	6.27	427	277.1	277.1	5.40563e-07	3.80124e-08	0	0	2.55154e-05	1.86069e-06	0	0	K.IFRDGEEAGAYDGPR.T	[105-119]
	FALSE	High	[K].FVMQEEFSR.[D]	1xOxidation [M3]		1	1	3	P27773	P27773 [336-344]	0	1188.54	0	336	High	3.57	353.1	101.8	101.8	0.000266604	0.000168776	0.000152718	0.000284657	0.0124237	0.00167154	0.0016417	0.00225479	K.FVMQEEFSR.D	[336-344]
	FALSE	High	[K].FVMQEEFSR.[D]			1	1	2	P27773	P27773 [336-344]	0	1172.54	0	336	High	5.45	420.5	150	150	3.56963e-06	2.58979e-07	0	0	0.000168468	1.29177e-05	0	0	K.FVMQEEFSR.D	[336-344]
	FALSE	High	[K].FLDAGHK.[L]			1	1	2	P27773	P27773 [290-296]	0	787.41	0	290	High	0.67	256.6	46.3	46.3	0.213078	0.00890572	0.00890299	0.0133102	0.927509	0.106109	0.106083	0.129987	K.FLDAGHK.L	[290-296]
	FALSE	High	[K].FIQDSIFGLCPHMTEDNK.[D]	1xCarbamidomethyl [C10]		1	1	2	P27773	P27773 [235-252]	0	2151.98	0	235	High	12.2	606.9	509.2	509.2	6.36511e-13	1.04066e-13	0	0	3.00451e-11	4.85995e-12	0	0	K.FIQDSIFGLCPHMTEDNK.D	[235-252]
	FALSE	High	[K].GFPTIYFSPANK.[K]			1	1	1	P27773	P27773 [449-460]	0	1341.68	0	449	High	9.19	564.5	327.5	327.5	6.47648e-10	4.14846e-11	0	0	3.05707e-08	1.95082e-09	0	0	K.GFPTIYFSPANK.K	[449-460]
FALSE	Master Protein	G5E899	Plasminogen activator inhibitor 1 OS=Mus musculus GN=Serpine1 PE=1 SV=1	63	26	70	26	1	402	45	6.47	26	168.84	0	0	3
	Checked	Confidence	Annotated Sequence	Modifications	Modifications in Master Proteins	# Protein Groups	# Proteins	# PSMs	Master Protein Accessions	Positions in Master Proteins	# Missed Cleavages	Theo. MH+ [Da]	Off by X	Position in Protein	Confidence (by Search Engine): A2 PMI-Byonic	|Log Prob| (by Search Engine): A2 PMI-Byonic	Byonic Score (by Search Engine): A2 PMI-Byonic	Delta Byonic Score (by Search Engine): A2 PMI-Byonic	Delta Mod Score (by Search Engine): A2 PMI-Byonic	PEP 2D (by Search Engine): A2 PMI-Byonic	q-Value 2D (by Search Engine): A2 PMI-Byonic	FDR 2D (by Search Engine): A2 PMI-Byonic	Peptide Group FDR 2D (by Search Engine): A2 PMI-Byonic	PEP 1D (by Search Engine): A2 PMI-Byonic	q-Value 1D (by Search Engine): A2 PMI-Byonic	FDR 1D (by Search Engine): A2 PMI-Byonic	Peptide Group FDR 1D (by Search Engine): A2 PMI-Byonic	Sequence in Protein	Positions in Protein	Peptide Group Modifications in Protein
	FALSE	High	[R].RQIQDAMGFK.[V]			1	1	1	G5E899	G5E899 [79-88]	1	1193.61	0	79	High	0.66	274.6	28.8	28.8	0.219922	0.00899612	0.00899336	0.0134823	0.93016	0.10667	0.106644	0.130565	R.RQIQDAMGFK.V	[79-88]
	FALSE	High	[K].SDGSTVSVPMMAQSNK.[F]	2xOxidation [M10; M11]		1	1	1	G5E899	G5E899 [215-230]	0	1670.74	0	215	High	6.62	454.8	291.4	291.4	2.37545e-07	1.6335e-08	0	0	1.12126e-05	7.40279e-07	0	0	K.SDGSTVSVPMMAQSNK.F	[215-230]
	FALSE	High	[K].SDGSTVSVPMMAQSNK.[F]	1xOxidation [M]		1	1	6	G5E899	G5E899 [215-230]	0	1654.74	0	215	High	9.19	541	351.7	39.3	6.39943e-10	4.00972e-11	0	0	3.02071e-08	1.86333e-09	0	0	K.SDGSTVSVPMMAQSNK.F	[215-230]
	FALSE	High	[K].SDGSTVSVPMMAQSNK.[F]			1	1	2	G5E899	G5E899 [215-230]	0	1638.75	0	215	High	9.17	565.2	347	347	6.79466e-10	4.57682e-11	0	0	3.20727e-08	2.19085e-09	0	0	K.SDGSTVSVPMMAQSNK.F	[215-230]
	FALSE	High	[R].QIQDAMGFK.[V]	1xOxidation [M6]		1	1	4	G5E899	G5E899 [80-88]	0	1053.5	0	80	High	6.07	471.2	178.4	178.4	8.47977e-07	5.91655e-08	0	0	4.00253e-05	2.94474e-06	0	0	R.QIQDAMGFK.V	[80-88]
	FALSE	High	[K].QVDFSEVER.[A]			1	1	3	G5E899	G5E899 [146-154]	0	1108.53	0	146	High	6.08	500.7	204.8	204.8	8.34459e-07	5.88174e-08	0	0	3.93872e-05	2.92303e-06	0	0	K.QVDFSEVER.A	[146-154]
	FALSE	High	[K].NEISTADAIFVQR.[D]			1	1	4	G5E899	G5E899 [112-124]	0	1463.75	0	112	High	9	570.5	298.4	298.4	1.0045e-09	7.24842e-11	0	0	4.74153e-08	3.661e-09	0	0	K.NEISTADAIFVQR.D	[112-124]
	FALSE	High	[R].LVLVNALYFSGQWK.[T]			1	1	1	G5E899	G5E899 [186-199]	0	1637.9	0	186	High	12.24	600.4	427.3	427.3	5.78868e-13	9.41463e-14	0	0	2.73242e-11	4.36928e-12	0	0	R.LVLVNALYFSGQWK.T	[186-199]
	FALSE	High	[R].MAPTEMVIDRSFLFVVRHNPTETILFMGQVMEP.[-]	1xOxidation [M1]		1	1	1	G5E899	G5E899 [370-402]	2	3851.9	0	370	High	4.32	492.7	330.7	43	4.82111e-05	0.000168776	0.000164474	0.000298864	0.00227059	0.0010853	0.0010846	0.00148368	R.MAPTEMVIDRSFLFVVRHNPTETILFMGQVMEP.-	[370-402]
	FALSE	High	[R].MAPTEMVIDR.[S]	2xOxidation [M1; M6]		1	1	3	G5E899	G5E899 [370-379]	0	1194.55	0	370	High	4.97	419.3	147.8	147.8	1.07592e-05	7.49566e-07	0	0	0.000507609	0.000251636	0.000239751	0.000324781	R.MAPTEMVIDR.S	[370-379]
	FALSE	High	[R].MAPTEMVIDR.[S]	1xOxidation [M6]		1	1	2	G5E899	G5E899 [370-379]	0	1178.55	0	370	High	2.4	339.5	72.9	72.9	0.00397425	0.00134481	0.00132293	0.00200854	0.158215	0.00800427	0.00799432	0.0098401	R.MAPTEMVIDR.S	[370-379]
	FALSE	High	[R].MAPTEMVIDR.[S]			1	1	1	G5E899	G5E899 [370-379]	0	1162.56	0	370	High	7.22	545.8	282.2	282.2	6.01201e-08	4.09115e-09	0	0	2.83782e-06	1.69458e-07	0	0	R.MAPTEMVIDR.S	[370-379]
	FALSE	High	[K].VFQQVVQASK.[D]			1	1	1	G5E899	G5E899 [42-51]	0	1133.63	0	42	High	8.4	586.2	217.2	217.2	3.96608e-09	3.26741e-10	0	0	1.8721e-07	1.60218e-08	0	0	K.VFQQVVQASK.D	[42-51]
	FALSE	High	[R].SFLFVVR.[H]			1	1	1	G5E899	G5E899 [380-386]	0	867.509	0	380	High	5.03	440.8	178.3	178.3	9.37996e-06	6.39272e-07	0	0	0.000442566	0.000251636	0.000242601	0.000328299	R.SFLFVVR.H	[380-386]
	FALSE	High	[K].TPFLEASTHQR.[L]			1	1	2	G5E899	G5E899 [200-210]	0	1286.65	0	200	High	5.77	437.4	170.1	170.1	1.69407e-06	1.22579e-07	0	0	7.99583e-05	6.22611e-06	0	0	K.TPFLEASTHQR.L	[200-210]
	FALSE	High	[K].DVHLSALTNILDAELIR.[Q]			1	1	1	G5E899	G5E899 [267-283]	0	1893.04	0	267	High	5.87	431.3	232.4	232.4	1.34787e-06	1.00448e-07	0	0	6.3619e-05	5.06951e-06	0	0	K.DVHLSALTNILDAELIR.Q	[267-283]
	FALSE	High	[R].DLELVQGFMPHFFK.[L]	1xOxidation [M9]		1	1	1	G5E899	G5E899 [125-138]	0	1723.85	0	125	High	8.57	532.2	420.5	420.5	2.68809e-09	2.23159e-10	0	0	1.26885e-07	1.19085e-08	0	0	R.DLELVQGFMPHFFK.L	[125-138]
	FALSE	High	[R].DLELVQGFMPHFFK.[L]			1	1	1	G5E899	G5E899 [125-138]	0	1707.86	0	125	High	9.01	570.5	443.7	443.7	9.77267e-10	7.04374e-11	0	0	4.61297e-08	3.55471e-09	0	0	R.DLELVQGFMPHFFK.L	[125-138]
	FALSE	High	[R].ESHTAHQATDFGVK.[V]			1	1	1	G5E899	G5E899 [28-41]	0	1527.72	0	28	High	8.39	525	460.1	460.1	4.0496e-09	3.31511e-10	0	0	1.91152e-07	1.63153e-08	0	0	R.ESHTAHQATDFGVK.V	[28-41]
	FALSE	High	[K].ELMGPWNKNEISTADAIFVQRDLELVQGFMPHFFK.[L]	2xOxidation [M3; M30]		1	1	1	G5E899	G5E899 [104-138]	2	4140.04	0	104	High	12.9	752.1	449.1	449.1	1.25654e-13	1.86824e-14	0	0	5.93122e-12	9.23958e-13	0	0	K.ELMGPWNKNEISTADAIFVQRDLELVQGFMPHFFK.L	[104-138]
	FALSE	High	[K].ELMGPWNKNEISTADAIFVQRDLELVQGFMPHFFK.[L]	1xOxidation [M30]		1	1	1	G5E899	G5E899 [104-138]	2	4124.04	0	104	High	7.4	653.7	325.7	325.7	4.00274e-08	2.44153e-09	0	0	1.8894e-06	1.06723e-07	0	0	K.ELMGPWNKNEISTADAIFVQRDLELVQGFMPHFFK.L	[104-138]
	FALSE	High	[K].ELMGPWNK.[N]	1xOxidation [M3]		1	1	1	G5E899	G5E899 [104-111]	0	990.471	0	104	High	1.34	306.3	106.1	106.1	0.0459808	0.00265252	0.00264581	0.00385522	0.693365	0.040156	0.0401444	0.0492972	K.ELMGPWNK.N	[104-111]
	FALSE	High	[K].ELMGPWNK.[N]			1	1	2	G5E899	G5E899 [104-111]	0	974.476	0	104	High	5.06	460.4	177.7	177.7	8.63652e-06	5.95458e-07	0	0	0.000407503	0.000251636	0.000243843	0.000330251	K.ELMGPWNK.N	[104-111]
	FALSE	High	[R].HNPTETILFMGQVMEP.[-]	1xOxidation [M14]		1	1	3	G5E899	G5E899 [387-402]	0	1859.87	0	387	High	8.24	455.6	325.8	145.1	5.81149e-09	4.30971e-10	0	0	2.74318e-07	2.05573e-08	0	0	R.HNPTETILFMGQVMEP.-	[387-402]
	FALSE	High	[R].LLILPK.[F]			1	1	1	G5E899	G5E899 [295-300]	0	696.502	0	295	High	1.75	263.1	71.5	71.5	0.0177691	0.00169944	0.00167785	0.00223164	0.45985	0.0241464	0.0240982	0.0298097	R.LLILPK.F	[295-300]
	FALSE	High	[R].IEVNESGTVASSSTAFVISAR.[M]			1	1	4	G5E899	G5E899 [349-369]	0	2125.08	0	349	High	11.1	596.7	388.9	388.9	7.97427e-12	8.45711e-13	0	0	3.76407e-10	3.56256e-11	0	0	R.IEVNESGTVASSSTAFVISAR.M	[349-369]
	FALSE	High	[K].LFQTMVK.[Q]	1xOxidation [M5]		1	1	5	G5E899	G5E899 [139-145]	0	882.475	0	139	High	2.51	395.1	98.9	98.9	0.003058	0.00123001	0.00121654	0.00179764	0.126259	0.00605282	0.00603732	0.0073362	K.LFQTMVK.Q	[139-145]
	FALSE	High	[K].LFQTMVK.[Q]			1	1	2	G5E899	G5E899 [139-145]	0	866.48	0	139	High	2.99	419.4	133.7	133.7	0.00102279	0.000722335	0.000719632	0.0013587	0.0460471	0.0039208	0.0039185	0.00485437	K.LFQTMVK.Q	[139-145]
	FALSE	High	[K].GAVDELTR.[L]			1	1	1	G5E899	G5E899 [178-185]	0	860.447	0	178	High	4.04	480.1	127.5	127.5	9.02605e-05	0.000168776	0.000159109	0.000291121	0.00424269	0.00128068	0.00126369	0.0017316	K.GAVDELTR.L	[178-185]
	FALSE	High	[R].FIINDWVER.[H]			1	1	1	G5E899	G5E899 [157-165]	0	1191.62	0	157	High	5.43	496.3	146.6	146.6	3.72366e-06	2.6971e-07	0	0	0.000175737	1.33348e-05	0	0	R.FIINDWVER.H	[157-165]
	FALSE	High	[K].FSLETEVDLR.[G]			1	1	3	G5E899	G5E899 [301-310]	0	1208.62	0	301	High	7.66	571.1	267.2	267.2	2.19417e-08	1.26634e-09	0	0	1.03571e-06	5.80061e-08	0	0	K.FSLETEVDLR.G	[301-310]
	FALSE	High	[K].GTAHALR.[Q]			1	1	3	G5E899	G5E899 [93-99]	0	725.405	0	93	High	2.57	385	110.6	110.6	0.00269717	0.00112092	0.00109694	0.00156372	0.113009	0.00534964	0.00522486	0.00669758	K.GTAHALR.Q	[93-99]
	FALSE	High	[K].GFTLPLR.[E]			1	1	1	G5E899	G5E899 [21-27]	0	803.477	0	21	High	2.03	381.3	43.1	43.1	0.00937542	0.00148902	0.0014868	0.00208333	0.30837	0.0166049	0.0166022	0.0208796	K.GFTLPLR.E	[21-27]
	FALSE	High	[K].GMISDLLAK.[G]	1xOxidation [M2]		1	1	3	G5E899	G5E899 [169-177]	0	963.518	0	169	High	4.41	442.9	98.1	98.1	3.91791e-05	0.000168776	0.000166389	0.00030175	0.00184599	0.00087604	0.000875657	0.00119796	K.GMISDLLAK.G	[169-177]
	FALSE	High	[K].GMISDLLAK.[G]			1	1	1	G5E899	G5E899 [169-177]	0	947.523	0	169	High	6.53	527.4	213	213	2.97591e-07	2.0867e-08	0	0	1.40469e-05	9.75752e-07	0	0	K.GMISDLLAK.G	[169-177]
FALSE	Master Protein	P52480	Pyruvate kinase PKM OS=Mus musculus GN=Pkm PE=1 SV=4	61	28	36	28	1	531	57.8	7.47	28	162.86	0	0	3
	Checked	Confidence	Annotated Sequence	Modifications	Modifications in Master Proteins	# Protein Groups	# Proteins	# PSMs	Master Protein Accessions	Positions in Master Proteins	# Missed Cleavages	Theo. MH+ [Da]	Off by X	Position in Protein	Confidence (by Search Engine): A2 PMI-Byonic	|Log Prob| (by Search Engine): A2 PMI-Byonic	Byonic Score (by Search Engine): A2 PMI-Byonic	Delta Byonic Score (by Search Engine): A2 PMI-Byonic	Delta Mod Score (by Search Engine): A2 PMI-Byonic	PEP 2D (by Search Engine): A2 PMI-Byonic	q-Value 2D (by Search Engine): A2 PMI-Byonic	FDR 2D (by Search Engine): A2 PMI-Byonic	Peptide Group FDR 2D (by Search Engine): A2 PMI-Byonic	PEP 1D (by Search Engine): A2 PMI-Byonic	q-Value 1D (by Search Engine): A2 PMI-Byonic	FDR 1D (by Search Engine): A2 PMI-Byonic	Peptide Group FDR 1D (by Search Engine): A2 PMI-Byonic	Sequence in Protein	Positions in Protein	Peptide Group Modifications in Protein
	FALSE	High	[R].NTGIICTIGPASR.[S]	1xCarbamidomethyl [C6]		1	1	1	P52480	P52480 [44-56]	0	1359.7	0	44	High	13.48	676.6	448.8	448.8	3.3162e-14	4.57868e-15	0	0	1.56534e-12	2.03668e-13	0	0	R.NTGIICTIGPASR.S	[44-56]
	FALSE	High	[R].RFDEILEASDGIMVAR.[G]			1	1	1	P52480	P52480 [279-294]	1	1821.92	0	279	High	2.06	268.2	75.5	75.5	0.00870394	0.00142469	0.00136969	0.00186393	0.292636	0.0155895	0.0155869	0.0197088	R.RFDEILEASDGIMVAR.G	[279-294]
	FALSE	High	[K].ITLDNAYMEK.[C]	1xOxidation [M8]		1	1	2	P52480	P52480 [142-151]	0	1213.58	0	142	High	3.86	378.6	140.6	140.6	0.000136505	0.000168776	0.000156274	0.000287935	0.00640122	0.00167154	0.00166563	0.00228441	K.ITLDNAYMEK.C	[142-151]
	FALSE	High	[R].LNFSHGTHEYHAETIK.[N]			1	1	2	P52480	P52480 [74-89]	0	1883.9	0	74	High	11.13	634.2	395	395	7.33837e-12	8.08858e-13	0	0	3.46391e-10	3.40356e-11	0	0	R.LNFSHGTHEYHAETIK.N	[74-89]
	FALSE	High	[R].VNLAMDVGK.[A]	1xOxidation [M5]		1	1	1	P52480	P52480 [490-498]	0	962.498	0	490	High	1.55	303	25.4	25.4	0.0284031	0.00188169	0.00187749	0.00261723	0.578715	0.0309708	0.0309386	0.0380213	R.VNLAMDVGK.A	[490-498]
	FALSE	High	[K].VFLAQK.[M]			1	1	2	P52480	P52480 [306-311]	0	705.429	0	306	High	1.99	345	44.6	44.6	0.0101649	0.0016107	0.00160138	0.00206849	0.326046	0.0174679	0.0174344	0.0216049	K.VFLAQK.M	[306-311]
	FALSE	High	[K].VVEVGSK.[I]			1	1	1	P52480	P52480 [167-173]	0	717.414	0	167	High	1.53	353.7	32.8	32.8	0.0296665	0.00199484	0.0019904	0.00282793	0.589621	0.0330517	0.033037	0.0408869	K.VVEVGSK.I	[167-173]
	FALSE	High	[R].SVEMLK.[E]	1xOxidation [M4]		1	1	3	P52480	P52480 [57-62]	0	722.375	0	57	High	0.72	293.8	34.6	34.6	0.19222	0.00754522	0.00752965	0.0110615	0.918382	0.102602	0.102577	0.125689	R.SVEMLK.E	[57-62]
	FALSE	High	[K].SGMNVAR.[L]			1	1	2	P52480	P52480 [67-73]	0	734.361	0	67	High	1.55	334.5	47.3	47.3	0.0283379	0.00188169	0.0018786	0.00261837	0.578133	0.0308771	0.0308219	0.0380524	K.SGMNVAR.L	[67-73]
	FALSE	High	[R].EATESFASDPILYRPVAVALDTK.[G]			1	1	3	P52480	P52480 [93-115]	0	2493.29	0	93	High	14.84	754.2	509.2	509.2	1.44392e-15	2.02506e-16	0	0	6.81572e-14	1.06523e-14	0	0	R.EATESFASDPILYRPVAVALDTK.G	[93-115]
	FALSE	High	[R].EATESFASDPILYR.[P]			1	1	1	P52480	P52480 [93-106]	0	1598.77	0	93	High	1.85	266.7	46.3	46.3	0.0141055	0.00169944	0.00169389	0.00225428	0.402566	0.0219797	0.021966	0.0272766	R.EATESFASDPILYR.P	[93-106]
	FALSE	High	[K].DIQDLK.[F]			1	1	1	P52480	P52480 [225-230]	0	731.393	0	225	High	1.04	333.2	4.6	4.6	0.0905696	0.00308778	0.00304381	0.0044159	0.825568	0.0856558	0.0856449	0.10476	K.DIQDLK.F	[225-230]
	FALSE	High	[R].APIIAVTR.[N]			1	1	1	P52480	P52480 [448-455]	0	840.53	0	448	High	4.74	392.6	174.6	174.6	1.81241e-05	1.23775e-06	0	0	0.000854785	0.000251636	0.00023116	0.000314762	R.APIIAVTR.N	[448-455]
	FALSE	High	[K].AADVHEVRK.[V]			1	1	1	P52480	P52480 [248-256]	1	1024.55	0	248	High	2.76	443.3	138.9	138.9	0.00171895	0.000992626	0.000990239	0.0016116	0.075057	0.00427766	0.00426109	0.00533049	K.AADVHEVRK.V	[248-256]
	FALSE	High	[K].AADVHEVR.[K]			1	1	1	P52480	P52480 [248-255]	0	896.458	0	248	High	6.02	497.9	212.9	212.9	9.54777e-07	6.75315e-08	0	0	4.50661e-05	3.36038e-06	0	0	K.AADVHEVR.K	[248-255]
	FALSE	High	[R].AEGSDVANAVLDGADCIMLSGETAK.[G]	1xCarbamidomethyl [C16]		1	1	1	P52480	P52480 [343-367]	0	2494.14	0	343	High	16.09	829.8	670.3	670.3	8.07187e-17	1.49225e-17	0	0	3.81014e-15	7.75601e-16	0	0	R.AEGSDVANAVLDGADCIMLSGETAK.G	[343-367]
	FALSE	High	[K].DAVLNAWAEDVDLR.[V]			1	1	1	P52480	P52480 [476-489]	0	1586.78	0	476	High	11.16	633.1	249.1	249.1	6.9505e-12	7.88348e-13	0	0	3.28083e-10	3.27812e-11	0	0	K.DAVLNAWAEDVDLR.V	[476-489]
	FALSE	High	[K].CDENILWLDYK.[N]	1xCarbamidomethyl [C1]		1	1	1	P52480	P52480 [152-162]	0	1468.68	0	152	High	12.34	606	403.1	403.1	4.6086e-13	7.3978e-14	0	0	2.17538e-11	3.347e-12	0	0	K.CDENILWLDYK.N	[152-162]
	FALSE	High	[K].CCSGAIIVLTK.[S]	2xCarbamidomethyl [C1; C2]		1	1	1	P52480	P52480 [423-433]	0	1221.63	0	423	High	7.32	513.2	274.6	274.6	4.81937e-08	3.13681e-09	0	0	2.27487e-06	1.32523e-07	0	0	K.CCSGAIIVLTK.S	[423-433]
	FALSE	High	[R].LDIDSAPITAR.[N]			1	1	1	P52480	P52480 [33-43]	0	1171.63	0	33	High	11.31	608.3	347.4	347.4	4.93201e-12	6.00466e-13	0	0	2.32805e-10	2.40981e-11	0	0	R.LDIDSAPITAR.N	[33-43]
	FALSE	High	[R].LAPITSDPTEAAAVGAVEASFK.[C]			1	1	1	P52480	P52480 [401-422]	0	2145.11	0	401	High	14.24	713.4	581.3	581.3	5.79322e-15	1.15432e-15	0	0	2.73456e-13	5.92824e-14	0	0	R.LAPITSDPTEAAAVGAVEASFK.C	[401-422]
	FALSE	High	[K].KGDVVIVLTGWRPGSGFTNTMR.[V]			1	1	1	P52480	P52480 [505-526]	1	2391.26	0	505	High	12.84	687.1	532.5	532.5	1.44392e-13	2.04842e-14	0	0	6.81572e-12	1.02406e-12	0	0	K.KGDVVIVLTGWRPGSGFTNTMR.V	[505-526]
	FALSE	High	[K].IENHEGVR.[R]			1	1	1	P52480	P52480 [271-278]	0	953.48	0	271	High	4.82	441.8	165.5	165.5	1.50136e-05	1.04664e-06	0	0	0.000708187	0.000251636	0.000234082	0.000318269	K.IENHEGVR.R	[271-278]
	FALSE	High	[K].GADFLVTEVENGGSLGSK.[K]			1	1	1	P52480	P52480 [189-206]	0	1779.88	0	189	High	15.34	792.4	583.8	583.8	4.56828e-16	6.6533e-17	0	0	2.15635e-14	3.41823e-15	0	0	K.GADFLVTEVENGGSLGSK.K	[189-206]
	FALSE	High	[R].GDLGIEIPAEK.[V]			1	1	1	P52480	P52480 [295-305]	0	1141.61	0	295	High	10.02	602.1	280.6	280.6	9.4516e-11	7.73836e-12	0	0	4.46142e-09	3.22867e-10	0	0	R.GDLGIEIPAEK.V	[295-305]
	FALSE	High	[K].GDYPLEAVR.[M]			1	1	1	P52480	P52480 [368-376]	0	1019.52	0	368	High	4.5	437.8	153.1	153.1	3.13999e-05	2.09764e-06	0	0	0.00148	0.000448229	0.000444444	0.000607903	K.GDYPLEAVR.M	[368-376]
	FALSE	High	[K].GVNLPGAAVDLPAVSEK.[D]			1	1	1	P52480	P52480 [208-224]	0	1636.89	0	208	High	14.2	717.7	565.5	565.5	6.36511e-15	1.37684e-15	0	0	3.00451e-13	7.00121e-14	0	0	K.GVNLPGAAVDLPAVSEK.D	[208-224]
	FALSE	High	[R].GIFPVLCK.[D]	1xCarbamidomethyl [C7]		1	1	1	P52480	P52480 [468-475]	0	933.523	0	468	High	2.02	335.8	1.7	1.7	0.00946796	0.0016107	0.00160971	0.00208141	0.310485	0.0166049	0.0165915	0.0208657	R.GIFPVLCK.D	[468-475]
FALSE	Master Protein	P26041	Moesin OS=Mus musculus GN=Msn PE=1 SV=3	60	36	66	36	1	577	67.7	6.6	36	162.58	0	0	3
	Checked	Confidence	Annotated Sequence	Modifications	Modifications in Master Proteins	# Protein Groups	# Proteins	# PSMs	Master Protein Accessions	Positions in Master Proteins	# Missed Cleavages	Theo. MH+ [Da]	Off by X	Position in Protein	Confidence (by Search Engine): A2 PMI-Byonic	|Log Prob| (by Search Engine): A2 PMI-Byonic	Byonic Score (by Search Engine): A2 PMI-Byonic	Delta Byonic Score (by Search Engine): A2 PMI-Byonic	Delta Mod Score (by Search Engine): A2 PMI-Byonic	PEP 2D (by Search Engine): A2 PMI-Byonic	q-Value 2D (by Search Engine): A2 PMI-Byonic	FDR 2D (by Search Engine): A2 PMI-Byonic	Peptide Group FDR 2D (by Search Engine): A2 PMI-Byonic	PEP 1D (by Search Engine): A2 PMI-Byonic	q-Value 1D (by Search Engine): A2 PMI-Byonic	FDR 1D (by Search Engine): A2 PMI-Byonic	Peptide Group FDR 1D (by Search Engine): A2 PMI-Byonic	Sequence in Protein	Positions in Protein	Peptide Group Modifications in Protein
	FALSE	High	[K].QLFDQVVK.[T]			1	1	1	P26041	P26041 [28-35]	0	976.546	0	28	High	4.08	440.2	134.6	134.6	8.36333e-05	0.000168776	0.000159744	0.000291886	0.00393239	0.00128068	0.00126823	0.00173661	K.QLFDQVVK.T	[28-35]
	FALSE	High	[K].QIEEQTK.[K]			1	1	1	P26041	P26041 [353-359]	0	875.447	0	353	High	3.02	456.2	46.8	46.8	0.000965853	0.000722335	0.000721397	0.00136129	0.0435946	0.00372915	0.00372695	0.00458963	K.QIEEQTK.K	[353-359]
	FALSE	High	[R].RKPDTIEVQQMK.[A]	1xOxidation [M11]		1	1	5	P26041	P26041 [295-306]	1	1488.78	0	295	High	6.02	413.1	260.1	260.1	9.5827e-07	6.81176e-08	0	0	4.5231e-05	3.39689e-06	0	0	R.RKPDTIEVQQMK.A	[295-306]
	FALSE	High	[R].RKPDTIEVQQMK.[A]			1	1	2	P26041	P26041 [295-306]	1	1472.79	0	295	High	7.7	457	280.6	280.6	1.98407e-08	1.17963e-09	0	0	9.36533e-07	5.43924e-08	0	0	R.RKPDTIEVQQMK.A	[295-306]
	FALSE	High	[K].QRIDEFESM.[-]			1	1	1	P26041	P26041 [569-577]	1	1154.51	0	569	High	3.26	412.8	101.1	101.1	0.000545612	0.000295508	0.000295203	0.000555093	0.0250992	0.00220751	0.00219956	0.00275027	K.QRIDEFESM.-	[569-577]
	FALSE	High	[R].RALELEQERK.[R]			1	1	1	P26041	P26041 [371-380]	2	1271.71	0	371	High	5.63	456.6	281.8	281.8	2.36675e-06	1.73366e-07	0	0	0.000111705	8.64938e-06	0	0	R.RALELEQERK.R	[371-380]
	FALSE	High	[R].ISQLEMAR.[K]	1xOxidation [M6]		1	1	2	P26041	P26041 [428-435]	0	963.493	0	428	High	5.44	505.1	119.4	119.4	3.6431e-06	2.63612e-07	0	0	0.000171935	1.30823e-05	0	0	R.ISQLEMAR.K	[428-435]
	FALSE	High	[R].ISQLEMAR.[K]			1	1	2	P26041	P26041 [428-435]	0	947.498	0	428	High	4.6	399	125	125	2.52309e-05	1.75719e-06	0	0	0.00118957	0.000251636	0.000225225	0.000307314	R.ISQLEMAR.K	[428-435]
	FALSE	High	[R].IQVWHEEHR.[G]			1	1	1	P26041	P26041 [172-180]	0	1233.61	0	172	High	5.21	378	228.8	228.8	6.16045e-06	4.2539e-07	0	0	0.000290707	0.000251636	0.000250376	0.000337952	R.IQVWHEEHR.G	[172-180]
	FALSE	High	[R].NISFNDK.[K]			1	1	1	P26041	P26041 [247-253]	0	837.41	0	247	High	1.78	352.3	34.7	34.7	0.0167031	0.00169944	0.00168148	0.00223564	0.444317	0.0235893	0.0235566	0.0294741	R.NISFNDK.K	[247-253]
	FALSE	High	[R].VLEQHK.[L]			1	1	1	P26041	P26041 [157-162]	0	753.425	0	157	High	0.62	303.3	38.7	38.7	0.242284	0.0095723	0.00956354	0.0145873	0.937863	0.108778	0.108725	0.132749	R.VLEQHK.L	[157-162]
	FALSE	High	[K].YGDFNK.[E]			1	1	2	P26041	P26041 [134-139]	0	743.336	0	134	High	1.8	307.4	83.7	83.7	0.0158045	0.00169944	0.00168553	0.00224065	0.430531	0.0233565	0.0233421	0.0291738	K.YGDFNK.E	[134-139]
	FALSE	High	[R].VTTMDAELEFAIQPNTTGK.[Q]			1	1	3	P26041	P26041 [9-27]	0	2066.01	0	9	High	8.82	554.1	312.5	312.5	1.50084e-09	1.19173e-10	0	0	7.08436e-08	6.27302e-09	0	0	R.VTTMDAELEFAIQPNTTGK.Q	[9-27]
	FALSE	High	[K].SGYLAGDK.[L]			1	1	2	P26041	P26041 [144-151]	0	810.399	0	144	High	4.69	373.7	188.4	188.4	2.03539e-05	1.39994e-06	0	0	0.000959848	0.000251636	0.000229148	0.000312207	K.SGYLAGDK.L	[144-151]
	FALSE	High	[K].TQEQLASEMAELTAR.[I]			1	1	3	P26041	P26041 [413-427]	0	1677.81	0	413	High	14.34	728.8	480.2	480.2	4.62056e-15	9.55605e-16	0	0	2.18103e-13	4.88638e-14	0	0	K.TQEQLASEMAELTAR.I	[413-427]
	FALSE	High	[K].TANDMIHAENMR.[L]	1xOxidation [M]		1	1	3	P26041	P26041 [539-550]	0	1418.62	0	539	High	5.53	389.2	250	199.5	2.94886e-06	2.13826e-07	0	0	0.000139175	1.06338e-05	0	0	K.TANDMIHAENMR.L	[539-550]
	FALSE	High	[K].TANDMIHAENMR.[L]			1	1	1	P26041	P26041 [539-550]	0	1402.62	0	539	High	8.26	517.5	354.5	354.5	5.4541e-09	4.02726e-10	0	0	2.57448e-07	1.92289e-08	0	0	K.TANDMIHAENMR.L	[539-550]
	FALSE	High	[K].TAMSTPHVAEPAENEHDEQDENGAEASAELR.[A]	1xOxidation [M3]		1	1	1	P26041	P26041 [465-495]	0	3351.43	0	465	High	3.88	395.3	307.7	307.7	0.000132881	0.000168776	0.000156446	0.000288018	0.00623239	0.00167154	0.00166632	0.00228506	K.TAMSTPHVAEPAENEHDEQDENGAEASAELR.A	[465-495]
	FALSE	High	[K].TAMSTPHVAEPAENEHDEQDENGAEASAELR.[A]			1	1	2	P26041	P26041 [465-495]	0	3335.44	0	465	High	19.35	1020.8	869	869	4.47877e-20	7.70787e-21	0	0	2.1141e-18	3.63799e-19	0	0	K.TAMSTPHVAEPAENEHDEQDENGAEASAELR.A	[465-495]
	FALSE	High	[R].EDAVLEYLK.[I]			1	1	1	P26041	P26041 [185-193]	0	1079.56	0	185	High	6.28	484.2	222.3	222.3	5.20909e-07	3.64183e-08	0	0	2.45877e-05	1.77512e-06	0	0	R.EDAVLEYLK.I	[185-193]
	FALSE	High	[K].DQWEER.[I]			1	1	1	P26041	P26041 [166-171]	0	862.369	0	166	High	1.19	333.2	33.1	33.1	0.0642664	0.00289468	0.00289049	0.00432633	0.764862	0.0648148	0.0648061	0.0801247	K.DQWEER.I	[166-171]
	FALSE	High	[K].ERQEAEEAK.[E]			1	1	2	P26041	P26041 [392-400]	1	1089.52	0	392	High	1.57	347.2	66.4	66.4	0.0268784	0.001772	0.00176991	0.00241652	0.564693	0.0286058	0.02855	0.0357882	K.ERQEAEEAK.E	[392-400]
	FALSE	High	[K].ESEAVEWQQK.[A]			1	1	1	P26041	P26041 [439-448]	0	1233.57	0	439	High	5.61	497.2	243.7	243.7	2.44567e-06	1.76549e-07	0	0	0.000115429	8.81836e-06	0	0	K.ESEAVEWQQK.A	[439-448]
	FALSE	High	[K].ESPLLFK.[F]			1	1	1	P26041	P26041 [73-79]	0	833.477	0	73	High	1.29	330.5	11.4	11.4	0.0507817	0.00265252	0.00258659	0.00374844	0.716568	0.0537235	0.0537088	0.065866	K.ESPLLFK.F	[73-79]
	FALSE	High	[K].EGILNDDIYCPPETAVLLASYAVQSK.[Y]	1xCarbamidomethyl [C10]		1	1	2	P26041	P26041 [108-133]	0	2866.42	0	108	High	13.76	715.9	480.1	480.1	1.74925e-14	2.58612e-15	0	0	8.25694e-13	1.26558e-13	0	0	K.EGILNDDIYCPPETAVLLASYAVQSK.Y	[108-133]
	FALSE	High	[K].ALTSELANARDESK.[K]			1	1	1	P26041	P26041 [524-537]	1	1504.76	0	524	High	2.57	330.3	106.9	106.9	0.0027044	0.00112092	0.00109664	0.00156291	0.113278	0.00541146	0.00540843	0.00694981	K.ALTSELANARDESK.K	[524-537]
	FALSE	High	[R].ALLENEK.[K]			1	1	1	P26041	P26041 [321-327]	0	816.446	0	321	High	1.36	337.6	39.4	39.4	0.043948	0.00265252	0.0026513	0.00386432	0.683249	0.039386	0.0393803	0.0486401	R.ALLENEK.K	[321-327]
	FALSE	High	[R].ALELEQER.[K]			1	1	1	P26041	P26041 [372-379]	0	987.511	0	372	High	5.19	463.2	83.8	83.8	6.38634e-06	4.38787e-07	0	0	0.000301363	0.000251636	0.000249688	0.000337154	R.ALELEQER.K	[372-379]
	FALSE	High	[R].ALELEQERK.[R]			1	1	2	P26041	P26041 [372-380]	1	1115.61	0	372	High	2.5	397.3	69.6	69.6	0.00314023	0.00123001	0.00121277	0.00179303	0.129224	0.00620778	0.00619195	0.00755858	R.ALELEQERK.R	[372-380]
	FALSE	High	[K].AQQELEEQTR.[R]			1	1	3	P26041	P26041 [361-370]	0	1231.59	0	361	High	10.32	595	318.5	318.5	4.81024e-11	3.68547e-12	0	0	2.27056e-09	1.25005e-10	0	0	K.AQQELEEQTR.R	[361-370]
	FALSE	High	[K].AQMVQEDLEK.[T]	1xOxidation [M3]		1	1	3	P26041	P26041 [449-458]	0	1206.57	0	449	High	6.41	492	244.5	244.5	3.88429e-07	2.7605e-08	0	0	1.83346e-05	1.32455e-06	0	0	K.AQMVQEDLEK.T	[449-458]
	FALSE	High	[K].AQMVQEDLEK.[T]			1	1	3	P26041	P26041 [449-458]	0	1190.57	0	449	High	6.72	511	202.3	202.3	1.90639e-07	1.30094e-08	0	0	8.99858e-06	5.76282e-07	0	0	K.AQMVQEDLEK.T	[449-458]
	FALSE	High	[K].APDFVFYAPR.[L]			1	1	1	P26041	P26041 [264-273]	0	1182.59	0	264	High	6.81	459	245.5	245.5	1.53987e-07	1.08559e-08	0	0	7.26858e-06	4.77474e-07	0	0	K.APDFVFYAPR.L	[264-273]
	FALSE	High	[K].AFSTWLK.[L]			1	1	1	P26041	P26041 [54-60]	0	852.461	0	54	High	2.59	393.1	122.7	122.7	0.00255533	0.00112092	0.00110589	0.0015777	0.107691	0.00534964	0.00528003	0.00675676	K.AFSTWLK.L	[54-60]
	FALSE	High	[R].KPDTIEVQQMK.[A]	1xOxidation [M10]		1	1	1	P26041	P26041 [296-306]	0	1332.68	0	296	High	2.63	347.6	110.1	110.1	0.00232129	0.00112092	0.00111982	0.00159787	0.098786	0.00479478	0.00479386	0.0060638	R.KPDTIEVQQMK.A	[296-306]
	FALSE	High	[K].KAPDFVFYAPR.[L]			1	1	1	P26041	P26041 [263-273]	1	1310.69	0	263	High	2.5	291.7	125	125	0.00313526	0.00123001	0.00121327	0.00179395	0.129046	0.00620778	0.00619646	0.0075643	K.KAPDFVFYAPR.L	[263-273]
	FALSE	High	[R].ILALCMGNHELYMR.[R]	1xCarbamidomethyl [C5]		1	1	1	P26041	P26041 [280-293]	0	1720.83	0	280	High	5.57	348.3	303.2	303.2	2.68274e-06	1.93922e-07	0	0	0.000126617	9.56208e-06	0	0	R.ILALCMGNHELYMR.R	[280-293]
	FALSE	High	[K].LLPQR.[V]			1	1	1	P26041	P26041 [152-156]	0	626.398	0	152	High	2.34	358.3	60.8	60.8	0.00461	0.00142469	0.00142248	0.0019536	0.179134	0.00931516	0.00929432	0.0116722	K.LLPQR.V	[152-156]
	FALSE	High	[K].IGFPWSEIR.[N]			1	1	1	P26041	P26041 [238-246]	0	1104.58	0	238	High	5.19	439.5	124	124	6.43136e-06	4.44465e-07	0	0	0.000303487	0.000251636	0.000249377	0.000336587	K.IGFPWSEIR.N	[238-246]
	FALSE	High	[R].LFFLQVK.[E]			1	1	1	P26041	P26041 [101-107]	0	894.545	0	101	High	2.28	376	85.2	85.2	0.00526989	0.00142469	0.00140092	0.00191479	0.199822	0.0114343	0.0114267	0.0141663	R.LFFLQVK.E	[101-107]
	FALSE	High	[K].FYPEDVSEELIQDITQR.[L]			1	1	1	P26041	P26041 [84-100]	0	2082	0	84	High	13.34	695.4	556.4	556.4	4.56828e-14	7.66152e-15	0	0	2.15635e-12	3.66224e-13	0	0	K.FYPEDVSEELIQDITQR.L	[84-100]
FALSE	Master Protein	Q06890	Clusterin OS=Mus musculus GN=Clu PE=1 SV=1	44	22	39	22	1	448	51.6	5.67	22	162.57	0	0	3
	Checked	Confidence	Annotated Sequence	Modifications	Modifications in Master Proteins	# Protein Groups	# Proteins	# PSMs	Master Protein Accessions	Positions in Master Proteins	# Missed Cleavages	Theo. MH+ [Da]	Off by X	Position in Protein	Confidence (by Search Engine): A2 PMI-Byonic	|Log Prob| (by Search Engine): A2 PMI-Byonic	Byonic Score (by Search Engine): A2 PMI-Byonic	Delta Byonic Score (by Search Engine): A2 PMI-Byonic	Delta Mod Score (by Search Engine): A2 PMI-Byonic	PEP 2D (by Search Engine): A2 PMI-Byonic	q-Value 2D (by Search Engine): A2 PMI-Byonic	FDR 2D (by Search Engine): A2 PMI-Byonic	Peptide Group FDR 2D (by Search Engine): A2 PMI-Byonic	PEP 1D (by Search Engine): A2 PMI-Byonic	q-Value 1D (by Search Engine): A2 PMI-Byonic	FDR 1D (by Search Engine): A2 PMI-Byonic	Peptide Group FDR 1D (by Search Engine): A2 PMI-Byonic	Sequence in Protein	Positions in Protein	Peptide Group Modifications in Protein
	FALSE	High	[K].RPHFLYPK.[S]			1	1	2	Q06890	Q06890 [214-221]	0	1057.59	0	214	High	2.32	256.6	117.5	117.5	0.00483122	0.00142469	0.00141516	0.00193986	0.186185	0.0104238	0.0104131	0.012987	K.RPHFLYPK.S	[214-221]
	FALSE	High	[R].QQSQVLDAMQDSFAR.[A]	1xOxidation [M9]		1	1	3	Q06890	Q06890 [167-181]	0	1739.8	0	167	High	16.48	826.1	704.9	704.9	3.3162e-17	3.88654e-18	0	0	1.56534e-15	1.91386e-16	0	0	R.QQSQVLDAMQDSFAR.A	[167-181]
	FALSE	High	[R].QQSQVLDAMQDSFAR.[A]			1	1	1	Q06890	Q06890 [167-181]	0	1723.81	0	167	High	15.34	799.7	670.2	670.2	4.62056e-16	8.49961e-17	0	0	2.18103e-14	4.498e-15	0	0	R.QQSQVLDAMQDSFAR.A	[167-181]
	FALSE	High	[R].LTEQYK.[E]			1	1	2	Q06890	Q06890 [336-341]	0	781.409	0	336	High	2.49	417.8	97.8	97.8	0.00326602	0.00134481	0.00134336	0.00204238	0.133722	0.00654426	0.00652765	0.0080281	R.LTEQYK.E	[336-341]
	FALSE	High	[K].YYLR.[V]			1	1	1	Q06890	Q06890 [381-384]	0	614.33	0	381	High	2.23	267.7	267.7	267.7	0.00582573	0.00142469	0.0013917	0.00189934	0.216458	0.0124917	0.012473	0.0156214	K.YYLR.V	[381-384]
	FALSE	High	[R].VTEVVVK.[L]			1	1	1	Q06890	Q06890 [401-407]	0	773.477	0	401	High	3.98	479.2	85.5	85.5	0.000104696	0.000168776	0.000157953	0.000289184	0.00491763	0.00146658	0.00146535	0.00200688	R.VTEVVVK.L	[401-407]
	FALSE	High	[R].VSTVTTHSSDSEVPSR.[V]			1	1	3	Q06890	Q06890 [385-400]	0	1688.81	0	385	High	14.94	756.2	569.6	569.6	1.15165e-15	1.91977e-16	0	0	5.43608e-14	1.00542e-14	0	0	R.VSTVTTHSSDSEVPSR.V	[385-400]
	FALSE	High	[K].SLLNSLEEAK.[K]			1	1	1	Q06890	Q06890 [68-77]	0	1103.59	0	68	High	6.35	462.7	169.5	169.5	4.42317e-07	3.07271e-08	0	0	2.08782e-05	1.48766e-06	0	0	K.SLLNSLEEAK.K	[68-77]
	FALSE	High	[K].EDALEDTRDSEMK.[L]	1xOxidation [M12]		1	1	1	Q06890	Q06890 [81-93]	1	1554.66	0	81	High	6.13	472.9	355.6	355.6	7.39131e-07	5.31245e-08	0	0	3.48878e-05	2.63005e-06	0	0	K.EDALEDTRDSEMK.L	[81-93]
	FALSE	High	[K].EDALEDTRDSEMK.[L]			1	1	2	Q06890	Q06890 [81-93]	1	1538.66	0	81	High	12.05	671.1	423.7	423.7	8.92425e-13	1.38404e-13	0	0	4.21249e-11	6.61958e-12	0	0	K.EDALEDTRDSEMK.L	[81-93]
	FALSE	High	[K].EDALEDTR.[D]			1	1	1	Q06890	Q06890 [81-88]	0	948.427	0	81	High	3.34	388.6	129.3	129.3	0.000456807	0.000168776	0.00014881	0.000278862	0.0210997	0.00201857	0.00201207	0.00276472	K.EDALEDTR.D	[81-88]
	FALSE	High	[R].EGEDDRTVCK.[E]	1xCarbamidomethyl [C9]		1	1	1	Q06890	Q06890 [276-285]	1	1208.52	0	276	High	5.04	481.4	196	196	9.16401e-06	6.20064e-07	0	0	0.000432382	0.000251636	0.000243191	0.000329381	R.EGEDDRTVCK.E	[276-285]
	FALSE	High	[K].EIQNAVQGVK.[H]			1	1	1	Q06890	Q06890 [44-53]	0	1085.59	0	44	High	5.02	408.2	151.2	151.2	9.60993e-06	6.50703e-07	0	0	0.000453412	0.000251636	0.000242248	0.000327761	K.EIQNAVQGVK.H	[44-53]
	FALSE	High	[R].ELHDPHYFSPIGFPHK.[R]			1	1	2	Q06890	Q06890 [198-213]	0	1920.94	0	198	High	7.52	448.5	414.7	414.7	3.03749e-08	1.77105e-09	0	0	1.43377e-06	8.16795e-08	0	0	R.ELHDPHYFSPIGFPHK.R	[198-213]
	FALSE	High	[K].ELLQSFQSK.[M]			1	1	1	Q06890	Q06890 [342-350]	0	1079.57	0	342	High	6.86	511.7	254.8	254.8	1.3874e-07	9.65088e-09	0	0	6.54884e-06	4.18192e-07	0	0	K.ELLQSFQSK.M	[342-350]
	FALSE	High	[K].ALQEYR.[R]			1	1	2	Q06890	Q06890 [437-442]	0	779.405	0	437	High	2.35	334	65.1	65.1	0.00443599	0.00134481	0.00130242	0.00197287	0.173503	0.00886802	0.00886648	0.0110763	K.ALQEYR.R	[437-442]
	FALSE	High	[K].CQEILSVDCSTNNPAQANLR.[Q]	2xCarbamidomethyl [C1; C9]		1	1	2	Q06890	Q06890 [304-323]	0	2290.06	0	304	High	15.2	785.6	672	672	6.36511e-16	1.26203e-16	0	0	3.00451e-14	6.73653e-15	0	0	K.CQEILSVDCSTNNPAQANLR.Q	[304-323]
	FALSE	High	[R].ASGIIDTLFQDR.[F]			1	1	1	Q06890	Q06890 [182-193]	0	1335.69	0	182	High	14.34	727.3	455.8	455.8	4.6086e-15	8.24051e-16	0	0	2.17538e-13	4.14272e-14	0	0	R.ASGIIDTLFQDR.F	[182-193]
	FALSE	High	[K].KEDALEDTRDSEMK.[L]			1	1	1	Q06890	Q06890 [80-93]	2	1666.76	0	80	High	10.67	630.3	462.1	462.1	2.13105e-11	1.60333e-12	0	0	1.00591e-09	6.50324e-11	0	0	K.KEDALEDTRDSEMK.L	[80-93]
	FALSE	High	[K].KEDALEDTR.[D]			1	1	2	Q06890	Q06890 [80-88]	1	1076.52	0	80	High	2.37	394.7	67	67	0.00428667	0.00134481	0.00131165	0.00198906	0.168611	0.00861311	0.00860706	0.010703	K.KEDALEDTR.D	[80-88]
	FALSE	High	[R].IDSLLESDRQQSQVLDAMQDSFAR.[A]			1	1	1	Q06890	Q06890 [158-181]	1	2752.32	0	158	High	13.14	755.8	517.1	517.1	7.29049e-14	1.31281e-14	0	0	3.44131e-12	6.65348e-13	0	0	R.IDSLLESDRQQSQVLDAMQDSFAR.A	[158-181]
	FALSE	High	[R].IDSLLESDR.[Q]			1	1	2	Q06890	Q06890 [158-166]	0	1047.53	0	158	High	7.12	573.4	244.8	244.8	7.60351e-08	5.14234e-09	0	0	3.58905e-06	2.15406e-07	0	0	R.IDSLLESDR.Q	[158-166]
	FALSE	High	[K].LFDSDPITVVLPEEVSK.[D]			1	1	1	Q06890	Q06890 [408-424]	0	1887.99	0	408	High	14.1	741.3	597.8	597.8	7.97427e-15	1.64039e-15	0	0	3.76407e-13	8.19595e-14	0	0	K.LFDSDPITVVLPEEVSK.D	[408-424]
	FALSE	High	[K].FMDTVAEK.[A]	1xOxidation [M2]		1	1	3	Q06890	Q06890 [429-436]	0	956.439	0	429	High	4.86	421.1	162.8	162.8	1.36564e-05	9.51531e-07	0	0	0.000644207	0.000251636	0.000235738	0.000320102	K.FMDTVAEK.A	[429-436]
	FALSE	High	[K].FMDTVAEK.[A]			1	1	1	Q06890	Q06890 [429-436]	0	940.444	0	429	High	2.51	352.4	64	64	0.00310652	0.00123001	0.00121474	0.00179625	0.128011	0.00620778	0.00620551	0.00757576	K.FMDTVAEK.A	[429-436]
FALSE	Master Protein	Q99LB4	Capping protein (Actin filament), gelsolin-like OS=Mus musculus GN=Capg PE=1 SV=1	59	17	33	17	1	349	38.7	6.95	17	158.8	0	0	3	Acetyl [N-Term]
	Checked	Confidence	Annotated Sequence	Modifications	Modifications in Master Proteins	# Protein Groups	# Proteins	# PSMs	Master Protein Accessions	Positions in Master Proteins	# Missed Cleavages	Theo. MH+ [Da]	Off by X	Position in Protein	Confidence (by Search Engine): A2 PMI-Byonic	|Log Prob| (by Search Engine): A2 PMI-Byonic	Byonic Score (by Search Engine): A2 PMI-Byonic	Delta Byonic Score (by Search Engine): A2 PMI-Byonic	Delta Mod Score (by Search Engine): A2 PMI-Byonic	PEP 2D (by Search Engine): A2 PMI-Byonic	q-Value 2D (by Search Engine): A2 PMI-Byonic	FDR 2D (by Search Engine): A2 PMI-Byonic	Peptide Group FDR 2D (by Search Engine): A2 PMI-Byonic	PEP 1D (by Search Engine): A2 PMI-Byonic	q-Value 1D (by Search Engine): A2 PMI-Byonic	FDR 1D (by Search Engine): A2 PMI-Byonic	Peptide Group FDR 1D (by Search Engine): A2 PMI-Byonic	Sequence in Protein	Positions in Protein	Peptide Group Modifications in Protein
	FALSE	High	[K].PVPIAR.[E]			1	1	1	Q99LB4	Q99LB4 [31-36]	0	652.414	0	31	High	1.09	259	15.4	15.4	0.0814004	0.00308778	0.00307119	0.00446338	0.807937	0.0770131	0.0770031	0.0942928	K.PVPIAR.E	[31-36]
	FALSE	High	[R].QAALQVADGFISR.[M]			1	1	1	Q99LB4	Q99LB4 [308-320]	0	1375.73	0	308	High	14.48	703.5	471.4	471.4	3.3162e-15	5.09638e-16	0	0	1.56534e-13	2.43292e-14	0	0	R.QAALQVADGFISR.M	[308-320]
	FALSE	High	[-].MYTPIPQSGSPFPASVQDPGLHIWR.[V]	1xAcetyl [N-Term]; 1xOxidation [M1]	Q99LB4 1xAcetyl [N-Term]	1	1	1	Q99LB4	Q99LB4 [1-25]	0	2839.39	0	1	High	10.84	596.9	443.9	443.9	1.44392e-11	1.17558e-12	0	0	6.81572e-10	5.00547e-11	0	0	-.MYTPIPQSGSPFPASVQDPGLHIWR.V	[1-25]	1xAcetyl [N-Term]
	FALSE	High	[-].MYTPIPQSGSPFPASVQDPGLHIWR.[V]	1xAcetyl [N-Term]	Q99LB4 1xAcetyl [N-Term]	1	1	1	Q99LB4	Q99LB4 [1-25]	0	2823.39	0	1	High	11.84	635.9	514.2	514.2	1.44392e-12	1.83245e-13	0	0	6.81572e-11	8.85437e-12	0	0	-.MYTPIPQSGSPFPASVQDPGLHIWR.V	[1-25]	1xAcetyl [N-Term]
	FALSE	High	[K].IYIWK.[G]			1	1	1	Q99LB4	Q99LB4 [294-298]	0	722.424	0	294	High	2	353.9	61	61	0.0100345	0.0016107	0.00160415	0.00207373	0.32318	0.0171915	0.0171502	0.0212108	K.IYIWK.G	[294-298]
	FALSE	High	[K].VSDATGQMNLTK.[V]			1	1	1	Q99LB4	Q99LB4 [255-266]	0	1264.62	0	255	High	15.09	771.6	471.4	471.4	8.04466e-16	1.58275e-16	0	0	3.7973e-14	8.32504e-15	0	0	K.VSDATGQMNLTK.V	[255-266]
	FALSE	High	[K].VSDATGQMNLTK.[V]	1xOxidation [M8]		1	1	5	Q99LB4	Q99LB4 [255-266]	0	1280.62	0	255	High	14.34	713.6	381	381	4.6086e-15	8.03557e-16	0	0	2.17538e-13	4.02583e-14	0	0	K.VSDATGQMNLTK.V	[255-266]
	FALSE	High	[R].YSPNTQVEILPQGR.[E]			1	1	1	Q99LB4	Q99LB4 [323-336]	0	1601.83	0	323	High	13.48	685.3	582.8	582.8	3.3162e-14	4.65095e-15	0	0	1.56534e-12	2.07891e-13	0	0	R.YSPNTQVEILPQGR.E	[323-336]
	FALSE	High	[K].YREGGVESAFHK.[T]			1	1	2	Q99LB4	Q99LB4 [116-127]	1	1379.67	0	116	High	3.75	419.6	164	164	0.000177065	0.000168776	0.000154799	0.000286451	0.00828656	0.00167154	0.00165597	0.00227208	K.YREGGVESAFHK.T	[116-127]
	FALSE	High	[K].SNILER.[N]			1	1	1	Q99LB4	Q99LB4 [183-188]	0	731.405	0	183	High	1.9	408.8	10.9	10.9	0.0124624	0.0016107	0.00158189	0.00204082	0.372861	0.0201037	0.0200973	0.0251028	K.SNILER.N	[183-188]
	FALSE	High	[K].TTSGATPAAIRK.[L]			1	1	2	Q99LB4	Q99LB4 [128-139]	1	1173.66	0	128	High	9.89	625.4	319.9	319.9	1.29449e-10	1.01095e-11	0	0	6.11033e-09	4.51314e-10	0	0	K.TTSGATPAAIRK.L	[128-139]
	FALSE	High	[R].DLALAIR.[D]			1	1	2	Q99LB4	Q99LB4 [193-199]	0	771.472	0	193	High	2.6	447.5	49	49	0.00253442	0.00112092	0.00110834	0.00158144	0.106902	0.00534964	0.00529401	0.0067726	R.DLALAIR.D	[193-199]
	FALSE	High	[R].ESPIFK.[Q]			1	1	1	Q99LB4	Q99LB4 [337-342]	0	720.393	0	337	High	1.43	369.5	15.7	15.7	0.0374221	0.00221162	0.00220264	0.0030218	0.646103	0.0362044	0.0361991	0.0448628	R.ESPIFK.Q	[337-342]
	FALSE	High	[R].EVQGNESDLFMSYFPR.[G]	1xOxidation [M11]		1	1	1	Q99LB4	Q99LB4 [97-112]	0	1934.86	0	97	High	8.93	501.5	404.1	404.1	1.17648e-09	9.14393e-11	0	0	5.55328e-08	4.72352e-09	0	0	R.EVQGNESDLFMSYFPR.G	[97-112]
	FALSE	High	[R].EVQGNESDLFMSYFPR.[G]			1	1	1	Q99LB4	Q99LB4 [97-112]	0	1918.86	0	97	High	12.43	694.4	565	565	3.69455e-13	5.24197e-14	0	0	1.74393e-11	2.26012e-12	0	0	R.EVQGNESDLFMSYFPR.G	[97-112]
	FALSE	High	[K].EGNPEEDITADQTNAQAAALYK.[V]			1	1	2	Q99LB4	Q99LB4 [233-254]	0	2349.08	0	233	High	15.09	773.9	661.1	661.1	8.07187e-16	1.67479e-16	0	0	3.81014e-14	8.8444e-15	0	0	K.EGNPEEDITADQTNAQAAALYK.V	[233-254]
	FALSE	High	[R].EGGVESAFHK.[T]			1	1	1	Q99LB4	Q99LB4 [118-127]	0	1060.51	0	118	High	6.4	540.7	246.7	246.7	4.01544e-07	2.88949e-08	0	0	1.89536e-05	1.38403e-06	0	0	R.EGGVESAFHK.T	[118-127]
	FALSE	High	[K].AQVEIITDGEEPAEMIQVLGPK.[P]	1xOxidation [M15]		1	1	4	Q99LB4	Q99LB4 [207-228]	0	2383.21	0	207	High	13.24	681.1	511.1	511.1	5.79322e-14	1.08808e-14	0	0	2.73456e-12	5.40488e-13	0	0	K.AQVEIITDGEEPAEMIQVLGPK.P	[207-228]
	FALSE	High	[K].AQVEIITDGEEPAEMIQVLGPK.[P]			1	1	1	Q99LB4	Q99LB4 [207-228]	0	2367.21	0	207	High	12.09	645.9	448.6	448.6	8.07187e-13	1.29362e-13	0	0	3.81014e-11	6.15482e-12	0	0	K.AQVEIITDGEEPAEMIQVLGPK.P	[207-228]
	FALSE	High	[R].DEQGACAVLAVHLNTLLGERPVQHR.[E]	1xCarbamidomethyl [C6]		1	1	2	Q99LB4	Q99LB4 [72-96]	0	2783.44	0	72	High	14.08	757.8	480.8	480.8	8.38608e-15	1.76616e-15	0	0	3.95846e-13	8.90016e-14	0	0	R.DEQGACAVLAVHLNTLLGERPVQHR.E	[72-96]
	FALSE	High	[K].LKPVPIAR.[E]			1	1	1	Q99LB4	Q99LB4 [29-36]	0	893.593	0	29	High	0.66	272.4	35.8	35.8	0.219922	0.00899612	0.00899428	0.0134849	0.93016	0.10667	0.106657	0.130586	K.LKPVPIAR.E	[29-36]
FALSE	Master Protein	O70475	UDP-glucose 6-dehydrogenase OS=Mus musculus GN=Ugdh PE=1 SV=1	63	24	34	24	1	493	54.8	7.56	24	157.86	0	0	3
	Checked	Confidence	Annotated Sequence	Modifications	Modifications in Master Proteins	# Protein Groups	# Proteins	# PSMs	Master Protein Accessions	Positions in Master Proteins	# Missed Cleavages	Theo. MH+ [Da]	Off by X	Position in Protein	Confidence (by Search Engine): A2 PMI-Byonic	|Log Prob| (by Search Engine): A2 PMI-Byonic	Byonic Score (by Search Engine): A2 PMI-Byonic	Delta Byonic Score (by Search Engine): A2 PMI-Byonic	Delta Mod Score (by Search Engine): A2 PMI-Byonic	PEP 2D (by Search Engine): A2 PMI-Byonic	q-Value 2D (by Search Engine): A2 PMI-Byonic	FDR 2D (by Search Engine): A2 PMI-Byonic	Peptide Group FDR 2D (by Search Engine): A2 PMI-Byonic	PEP 1D (by Search Engine): A2 PMI-Byonic	q-Value 1D (by Search Engine): A2 PMI-Byonic	FDR 1D (by Search Engine): A2 PMI-Byonic	Peptide Group FDR 1D (by Search Engine): A2 PMI-Byonic	Sequence in Protein	Positions in Protein	Peptide Group Modifications in Protein
	FALSE	High	[K].PNLNLQVLSNPEFLAEGTAIK.[D]			1	1	1	O70475	O70475 [150-170]	0	2268.22	0	150	High	8	450.6	285.8	285.8	9.88554e-09	6.67026e-10	0	0	4.66625e-07	3.10924e-08	0	0	K.PNLNLQVLSNPEFLAEGTAIK.D	[150-170]
	FALSE	High	[K].RIPYTPGEIPK.[F]			1	1	1	O70475	O70475 [470-480]	1	1270.72	0	470	High	2.07	285	52	52	0.00853452	0.00142469	0.00137055	0.00186567	0.288556	0.0154522	0.0154371	0.0195067	K.RIPYTPGEIPK.F	[470-480]
	FALSE	High	[R].INAWNSPTLPIYEPGLK.[E]			1	1	1	O70475	O70475 [42-58]	0	1913.02	0	42	High	13.1	682.5	631.3	631.3	7.97427e-14	1.38557e-14	0	0	3.76407e-12	7.02125e-13	0	0	R.INAWNSPTLPIYEPGLK.E	[42-58]
	FALSE	High	[K].ILTTNTWSSELSK.[L]			1	1	1	O70475	O70475 [208-220]	0	1479.77	0	208	High	12.45	655.4	350.6	350.6	3.54892e-13	5.11344e-14	0	0	1.67519e-11	2.1843e-12	0	0	K.ILTTNTWSSELSK.L	[208-220]
	FALSE	High	[K].NLFFSTNIDDAIR.[E]			1	1	2	O70475	O70475 [68-80]	0	1525.76	0	68	High	9.1	571.4	289.3	289.3	8.018e-10	5.66876e-11	0	0	3.78472e-08	2.79242e-09	0	0	K.NLFFSTNIDDAIR.E	[68-80]
	FALSE	High	[R].IVQNSNGYK.[I]			1	1	1	O70475	O70475 [116-124]	0	1022.53	0	116	High	5.3	430.7	151	151	4.97396e-06	3.54774e-07	0	0	0.00023473	1.74095e-05	0	0	R.IVQNSNGYK.I	[116-124]
	FALSE	High	[R].VLDGLHSELQTIGFQIETIGK.[K]			1	1	1	O70475	O70475 [444-464]	0	2298.23	0	444	High	8.51	556.2	427.7	427.7	3.08383e-09	2.63604e-10	0	0	1.45565e-07	1.35167e-08	0	0	R.VLDGLHSELQTIGFQIETIGK.K	[444-464]
	FALSE	High	[R].VLIGGDETPEGQK.[A]			1	1	2	O70475	O70475 [178-190]	0	1342.68	0	178	High	9.33	577.7	323.9	323.9	4.66027e-10	3.03848e-11	0	0	2.19978e-08	1.33734e-09	0	0	R.VLIGGDETPEGQK.A	[178-190]
	FALSE	High	[K].YIEACAR.[R]	1xCarbamidomethyl [C5]		1	1	1	O70475	O70475 [108-114]	0	882.414	0	108	High	1.44	339	42.8	42.8	0.0363844	0.00221162	0.00220674	0.00302834	0.639423	0.0355627	0.0355523	0.0439847	K.YIEACAR.R	[108-114]
	FALSE	High	[R].YWQQVIDMNDYQR.[R]	1xOxidation [M8]		1	1	2	O70475	O70475 [299-311]	0	1774.79	0	299	High	8.22	456.4	350.7	350.7	6.08123e-09	4.57003e-10	0	0	2.8705e-07	2.18447e-08	0	0	R.YWQQVIDMNDYQR.R	[299-311]
	FALSE	High	[R].YWQQVIDMNDYQR.[R]			1	1	2	O70475	O70475 [299-311]	0	1758.79	0	299	High	10.2	571.5	453.8	453.8	6.3491e-11	5.05238e-12	0	0	2.99695e-09	1.97384e-10	0	0	R.YWQQVIDMNDYQR.R	[299-311]
	FALSE	High	[R].EADLVFISVNTPTK.[T]			1	1	3	O70475	O70475 [81-94]	0	1533.82	0	81	High	14.48	739.4	479.5	479.5	3.3162e-15	5.42399e-16	0	0	1.56534e-13	2.62405e-14	0	0	R.EADLVFISVNTPTK.T	[81-94]
	FALSE	High	[K].DPYEACDGAHALVICTEWDMFK.[E]	2xCarbamidomethyl [C6; C15]; 1xOxidation [M20]		1	1	1	O70475	O70475 [400-421]	0	2644.12	0	400	High	7.92	554.8	554.8	554.8	1.2105e-08	8.03146e-10	0	0	5.71387e-07	3.63204e-08	0	0	K.DPYEACDGAHALVICTEWDMFK.E	[400-421]
	FALSE	High	[R].ESSSIYISK.[Y]			1	1	1	O70475	O70475 [347-355]	0	1013.51	0	347	High	4	348.2	132.2	132.2	9.89544e-05	0.000168776	0.000158253	0.000289436	0.0046494	0.00146658	0.00146628	0.00200803	R.ESSSIYISK.Y	[347-355]
	FALSE	High	[R].EQIVVDLSHPGVSADDQVSR.[L]			1	1	2	O70475	O70475 [374-393]	0	2151.07	0	374	High	15.16	829	661.7	661.7	6.91702e-16	1.44267e-16	0	0	3.26502e-14	7.52844e-15	0	0	R.EQIVVDLSHPGVSADDQVSR.L	[374-393]
	FALSE	High	[K].EVVESCR.[G]	1xCarbamidomethyl [C6]		1	1	2	O70475	O70475 [59-65]	0	878.404	0	59	High	2.58	367.8	133.3	133.3	0.00260792	0.00112092	0.00110254	0.00157274	0.10967	0.00534964	0.00525822	0.00673401	K.EVVESCR.G	[59-65]
	FALSE	High	[K].ELDYER.[I]			1	1	1	O70475	O70475 [422-427]	0	824.378	0	422	High	2.23	359.1	64.6	64.6	0.00585986	0.00142469	0.001391	0.00189753	0.217455	0.0124917	0.0124647	0.0156071	K.ELDYER.I	[422-427]
	FALSE	High	[R].ALCAVYEHWVPK.[E]	1xCarbamidomethyl [C3]		1	1	1	O70475	O70475 [194-205]	0	1472.74	0	194	High	6.34	439	300.5	300.5	4.57923e-07	3.18036e-08	0	0	2.16148e-05	1.52475e-06	0	0	R.ALCAVYEHWVPK.E	[194-205]
	FALSE	High	[R].AAESIR.[R]			1	1	1	O70475	O70475 [136-141]	0	646.352	0	136	High	1.84	382.6	19.7	19.7	0.0143819	0.00169944	0.00169287	0.00225276	0.407296	0.0221184	0.0221046	0.0274678	R.AAESIR.R	[136-141]
	FALSE	High	[K].ASVGFGGSCFQK.[D]	1xCarbamidomethyl [C9]		1	1	1	O70475	O70475 [268-279]	0	1244.57	0	268	High	13.34	664.6	416.4	416.4	4.6086e-14	8.09835e-15	0	0	2.17538e-12	3.9115e-13	0	0	K.ASVGFGGSCFQK.D	[268-279]
	FALSE	High	[K].LAANAFLAQR.[I]			1	1	1	O70475	O70475 [221-230]	0	1074.61	0	221	High	6.89	502	245.5	245.5	1.27557e-07	8.86542e-09	0	0	6.021e-06	3.80285e-07	0	0	K.LAANAFLAQR.I	[221-230]
	FALSE	High	[K].IAILGFAFK.[K]			1	1	1	O70475	O70475 [331-339]	0	979.598	0	331	High	7.28	502.7	289.4	289.4	5.25371e-08	3.4618e-09	0	0	2.47989e-06	1.44122e-07	0	0	K.IAILGFAFK.K	[331-339]
	FALSE	High	[K].ICCIGAGYVGGPTCSVIAHMCPEIR.[V]	4xCarbamidomethyl [C2; C3; C14; C21]		1	1	1	O70475	O70475 [7-31]	0	2778.27	0	7	High	16.09	815.2	550.7	550.7	8.07187e-17	1.4426e-17	0	0	3.81014e-15	7.45851e-16	0	0	K.ICCIGAGYVGGPTCSVIAHMCPEIR.V	[7-31]
	FALSE	High	[R].IIDSLFNTVTDK.[K]			1	1	2	O70475	O70475 [318-329]	0	1365.73	0	318	High	10.31	584	346.9	346.9	4.93201e-11	3.79066e-12	0	0	2.32805e-09	1.31788e-10	0	0	R.IIDSLFNTVTDK.K	[318-329]
	FALSE	High	[R].IFDANTK.[P]			1	1	1	O70475	O70475 [143-149]	0	808.42	0	143	High	0.85	305.7	9.9	9.9	0.140685	0.00487857	0.00487546	0.0071273	0.885762	0.0929031	0.0928562	0.113127	R.IFDANTK.P	[143-149]
FALSE	Master Protein	Q9R118	Serine protease HTRA1 OS=Mus musculus GN=Htra1 PE=1 SV=2	56	21	31	21	1	480	51.2	7.65	21	157.1	0	0	3
	Checked	Confidence	Annotated Sequence	Modifications	Modifications in Master Proteins	# Protein Groups	# Proteins	# PSMs	Master Protein Accessions	Positions in Master Proteins	# Missed Cleavages	Theo. MH+ [Da]	Off by X	Position in Protein	Confidence (by Search Engine): A2 PMI-Byonic	|Log Prob| (by Search Engine): A2 PMI-Byonic	Byonic Score (by Search Engine): A2 PMI-Byonic	Delta Byonic Score (by Search Engine): A2 PMI-Byonic	Delta Mod Score (by Search Engine): A2 PMI-Byonic	PEP 2D (by Search Engine): A2 PMI-Byonic	q-Value 2D (by Search Engine): A2 PMI-Byonic	FDR 2D (by Search Engine): A2 PMI-Byonic	Peptide Group FDR 2D (by Search Engine): A2 PMI-Byonic	PEP 1D (by Search Engine): A2 PMI-Byonic	q-Value 1D (by Search Engine): A2 PMI-Byonic	FDR 1D (by Search Engine): A2 PMI-Byonic	Peptide Group FDR 1D (by Search Engine): A2 PMI-Byonic	Sequence in Protein	Positions in Protein	Peptide Group Modifications in Protein
	FALSE	High	[R].RGNEDIVITVIPEEIDP.[-]			1	1	1	Q9R118	Q9R118 [464-480]	1	1908.99	0	464	High	8.93	558.3	328.1	328.1	1.17382e-09	9.10465e-11	0	0	5.54077e-08	4.69923e-09	0	0	R.RGNEDIVITVIPEEIDP.-	[464-480]
	FALSE	High	[R].SAPAATVCPEHCDPTR.[C]	2xCarbamidomethyl [C8; C12]		1	1	2	Q9R118	Q9R118 [30-45]	0	1768.77	0	30	High	13.08	676.2	551.8	551.8	8.26542e-14	1.53823e-14	0	0	3.90151e-12	7.82487e-13	0	0	R.SAPAATVCPEHCDPTR.C	[30-45]
	FALSE	High	[K].REVPVASGSGFIVSEDGLIVTNAHVVTNK.[N]			1	1	3	Q9R118	Q9R118 [197-225]	1	2995.58	0	197	High	20.5	1065.1	832.1	832.1	3.12912e-21	8.45492e-22	0	0	1.47703e-19	4.03878e-20	0	0	K.REVPVASGSGFIVSEDGLIVTNAHVVTNK.N	[197-225]
	FALSE	High	[R].RAQAGLCVCASSEPVCGSDAK.[T]	3xCarbamidomethyl [C7; C9; C16]		1	1	1	Q9R118	Q9R118 [104-124]	1	2223	0	104	High	11.8	631.7	504.2	504.2	1.58646e-12	2.0533e-13	0	0	7.48854e-11	9.0044e-12	0	0	R.RAQAGLCVCASSEPVCGSDAK.T	[104-124]
	FALSE	High	[K].LRQPPVIVLQR.[G]			1	1	1	Q9R118	Q9R118 [142-152]	1	1318.83	0	142	High	3.68	304.4	236.9	236.9	0.000206947	0.000168776	0.000153822	0.000285714	0.00967106	0.00167154	0.00164948	0.00226565	K.LRQPPVIVLQR.G	[142-152]
	FALSE	High	[K].LPVLLLGR.[S]			1	1	2	Q9R118	Q9R118 [262-269]	0	880.598	0	262	High	5.52	439	186	186	2.98564e-06	2.17691e-07	0	0	0.000140911	1.08729e-05	0	0	K.LPVLLLGR.S	[262-269]
	FALSE	High	[R].MMSLTSSK.[A]			1	1	1	Q9R118	Q9R118 [387-394]	0	884.422	0	387	High	2.36	343.7	116.7	116.7	0.00441422	0.00134481	0.00130344	0.00197531	0.172793	0.00876117	0.00870322	0.0108538	R.MMSLTSSK.A	[387-394]
	FALSE	High	[R].MMSLTSSK.[A]	1xOxidation [M2]		1	1	1	Q9R118	Q9R118 [387-394]	0	900.417	0	387	High	2.28	313.4	127.3	43.2	0.00523992	0.00142469	0.00140235	0.00191755	0.198905	0.0112814	0.0112738	0.0139535	R.MMSLTSSK.A	[387-394]
	FALSE	High	[K].YIGIR.[M]			1	1	1	Q9R118	Q9R118 [382-386]	0	621.372	0	382	High	1.31	337.3	21.9	21.9	0.048462	0.00265252	0.00259858	0.00376963	0.706278	0.0513213	0.0513141	0.0631419	K.YIGIR.M	[382-386]
	FALSE	High	[K].YNFIADVVEK.[I]			1	1	1	Q9R118	Q9R118 [169-178]	0	1197.62	0	169	High	7.33	530.2	309.2	309.2	4.69796e-08	2.98849e-09	0	0	2.21756e-06	1.27053e-07	0	0	K.YNFIADVVEK.I	[169-178]
	FALSE	High	[K].VTAGISFAIPSDK.[I]			1	1	2	Q9R118	Q9R118 [347-359]	0	1305.7	0	347	High	14.48	705.9	486	486	3.3162e-15	5.15151e-16	0	0	1.56534e-13	2.46516e-14	0	0	K.VTAGISFAIPSDK.I	[347-359]
	FALSE	High	[R].SSELRPGEFVVAIGSPFSLQNTVTTGIVSTTQR.[G]			1	1	1	Q9R118	Q9R118 [270-302]	0	3478.82	0	270	High	18.6	972.9	748.7	748.7	2.50374e-19	4.84027e-20	0	0	1.18183e-17	2.35248e-18	0	0	R.SSELRPGEFVVAIGSPFSLQNTVTTGIVSTTQR.G	[270-302]
	FALSE	High	[K].TYTNLCQLR.[A]	1xCarbamidomethyl [C6]		1	1	1	Q9R118	Q9R118 [125-133]	0	1168.58	0	125	High	6.42	485.2	205.2	205.2	3.8306e-07	2.67613e-08	0	0	1.80812e-05	1.27683e-06	0	0	K.TYTNLCQLR.A	[125-133]
	FALSE	High	[K].ENTLNMVVR.[R]			1	1	1	Q9R118	Q9R118 [455-463]	0	1075.56	0	455	High	3.27	413.8	135.1	135.1	0.000542859	0.000295508	0.000295377	0.000555247	0.0249756	0.00220751	0.00220044	0.00275103	K.ENTLNMVVR.R	[455-463]
	FALSE	High	[R].EVPVASGSGFIVSEDGLIVTNAHVVTNK.[N]			1	1	1	Q9R118	Q9R118 [198-225]	0	2839.48	0	198	High	13.9	712.8	571.4	571.4	1.25545e-14	2.04573e-15	0	0	5.92605e-13	1.02558e-13	0	0	R.EVPVASGSGFIVSEDGLIVTNAHVVTNK.N	[198-225]
	FALSE	High	[R].AQAGLCVCASSEPVCGSDAK.[T]	3xCarbamidomethyl [C6; C8; C15]		1	1	4	Q9R118	Q9R118 [105-124]	0	2066.89	0	105	High	14.34	718.9	641.9	641.9	4.56828e-15	6.69706e-16	0	0	2.15635e-13	3.2554e-14	0	0	R.AQAGLCVCASSEPVCGSDAK.T	[105-124]
	FALSE	High	[K].ADIALIK.[I]			1	1	1	Q9R118	Q9R118 [249-255]	0	743.466	0	249	High	1.58	381.7	23.1	23.1	0.0265159	0.00169944	0.00165426	0.0022007	0.561228	0.0283303	0.0283261	0.0354772	K.ADIALIK.I	[249-255]
	FALSE	High	[R].CAPPPTDCEGGR.[V]	2xCarbamidomethyl [C1; C8]		1	1	1	Q9R118	Q9R118 [46-57]	0	1316.54	0	46	High	4.51	322.1	206.6	206.6	3.10816e-05	2.07294e-06	0	0	0.00146501	0.000448229	0.000444642	0.000608272	R.CAPPPTDCEGGR.V	[46-57]
	FALSE	High	[K].IAPAVVHIELYR.[K]			1	1	2	Q9R118	Q9R118 [179-190]	0	1380.8	0	179	High	8.25	502.9	260.1	260.1	5.60092e-09	4.12537e-10	0	0	2.64379e-07	1.9835e-08	0	0	K.IAPAVVHIELYR.K	[179-190]
	FALSE	High	[R].HRDFPDVLSGAYIIEVIPDTPAEAGGLK.[E]			1	1	1	Q9R118	Q9R118 [402-429]	1	2980.54	0	402	High	12.47	705.7	570.6	570.6	3.37854e-13	4.96685e-14	0	0	1.59476e-11	2.11209e-12	0	0	R.HRDFPDVLSGAYIIEVIPDTPAEAGGLK.E	[402-429]
	FALSE	High	[R].GACGQGQEDPNSLR.[H]	1xCarbamidomethyl [C3]		1	1	1	Q9R118	Q9R118 [153-166]	0	1488.65	0	153	High	13.48	660.3	408.9	408.9	3.3162e-14	4.13724e-15	0	0	1.56534e-12	1.77773e-13	0	0	R.GACGQGQEDPNSLR.H	[153-166]
	FALSE	High	[K].FLTESHDR.[Q]			1	1	1	Q9R118	Q9R118 [363-370]	0	1004.48	0	363	High	5.76	528.2	160.8	160.8	1.73595e-06	1.27572e-07	0	0	8.19349e-05	6.4324e-06	0	0	K.FLTESHDR.Q	[363-370]
FALSE	Master Protein	P17182	Alpha-enolase OS=Mus musculus GN=Eno1 PE=1 SV=3	64	21	37	21	1	434	47.1	6.8	21	155.09	0	0	3
	Checked	Confidence	Annotated Sequence	Modifications	Modifications in Master Proteins	# Protein Groups	# Proteins	# PSMs	Master Protein Accessions	Positions in Master Proteins	# Missed Cleavages	Theo. MH+ [Da]	Off by X	Position in Protein	Confidence (by Search Engine): A2 PMI-Byonic	|Log Prob| (by Search Engine): A2 PMI-Byonic	Byonic Score (by Search Engine): A2 PMI-Byonic	Delta Byonic Score (by Search Engine): A2 PMI-Byonic	Delta Mod Score (by Search Engine): A2 PMI-Byonic	PEP 2D (by Search Engine): A2 PMI-Byonic	q-Value 2D (by Search Engine): A2 PMI-Byonic	FDR 2D (by Search Engine): A2 PMI-Byonic	Peptide Group FDR 2D (by Search Engine): A2 PMI-Byonic	PEP 1D (by Search Engine): A2 PMI-Byonic	q-Value 1D (by Search Engine): A2 PMI-Byonic	FDR 1D (by Search Engine): A2 PMI-Byonic	Peptide Group FDR 1D (by Search Engine): A2 PMI-Byonic	Sequence in Protein	Positions in Protein	Peptide Group Modifications in Protein
	FALSE	High	[K].SCNCLLLK.[V]	2xCarbamidomethyl [C2; C4]		1	1	1	P17182	P17182 [336-343]	0	1007.5	0	336	High	2.42	402.3	73.4	73.4	0.00380083	0.00134481	0.00132661	0.00201613	0.152345	0.00785714	0.00784314	0.00963201	K.SCNCLLLK.V	[336-343]
	FALSE	High	[K].LMIEMDGTENK.[S]	1xOxidation [M]		1	1	2	P17182	P17182 [93-103]	0	1296.58	0	93	High	4.13	400.2	97	97	7.41982e-05	0.000168776	0.000160462	0.000292654	0.00349028	0.00128068	0.00127226	0.00174115	K.LMIEMDGTENK.S	[93-103]
	FALSE	High	[K].VNVVEQEK.[I]			1	1	1	P17182	P17182 [82-89]	0	944.505	0	82	High	5.69	442.3	160.1	160.1	2.02428e-06	1.45856e-07	0	0	9.55427e-05	7.29828e-06	0	0	K.VNVVEQEK.I	[82-89]
	FALSE	High	[K].VNQIGSVTESLQACK.[L]	1xCarbamidomethyl [C14]		1	1	1	P17182	P17182 [344-358]	0	1633.82	0	344	High	16.48	800.3	550.9	550.9	3.3162e-17	4.02661e-18	0	0	1.56534e-15	2.00251e-16	0	0	K.VNQIGSVTESLQACK.L	[344-358]
	FALSE	High	[K].YDLDFK.[S]			1	1	1	P17182	P17182 [257-262]	0	800.383	0	257	High	2.54	372.6	106.5	106.5	0.00289344	0.00123001	0.00122466	0.00181019	0.120265	0.00575887	0.00572272	0.00714468	K.YDLDFK.S	[257-262]
	FALSE	High	[R].YITPDQLADLYK.[S]			1	1	1	P17182	P17182 [270-281]	0	1439.74	0	270	High	9.05	545.1	345.1	345.1	8.89343e-10	6.46765e-11	0	0	4.19794e-08	3.25439e-09	0	0	R.YITPDQLADLYK.S	[270-281]
	FALSE	High	[K].YNQILR.[I]			1	1	1	P17182	P17182 [407-412]	0	806.452	0	407	High	1.32	324.8	44.6	44.6	0.0473432	0.00265252	0.00260889	0.00379187	0.700984	0.0491021	0.0490884	0.0604839	K.YNQILR.I	[407-412]
	FALSE	High	[K].SPDDPSR.[Y]			1	1	1	P17182	P17182 [263-269]	0	773.342	0	263	High	4.6	435.2	206.3	206.3	2.50404e-05	1.74111e-06	0	0	0.00118059	0.000251636	0.000225327	0.000307503	K.SPDDPSR.Y	[263-269]
	FALSE	High	[K].SFVQNYPVVSIEDPFDQDDWGAWQK.[F]			1	1	2	P17182	P17182 [282-306]	0	2970.36	0	282	High	13.24	675.4	470.9	470.9	5.79322e-14	1.11808e-14	0	0	2.73456e-12	5.57258e-13	0	0	K.SFVQNYPVVSIEDPFDQDDWGAWQK.F	[282-306]
	FALSE	High	[K].EALELLK.[T]			1	1	2	P17182	P17182 [222-228]	0	815.487	0	222	High	2.27	473.5	34.7	34.7	0.0053982	0.00142469	0.00139931	0.00191205	0.203726	0.0114343	0.0114037	0.0141367	K.EALELLK.T	[222-228]
	FALSE	High	[R].EIFDSR.[G]			1	1	1	P17182	P17182 [10-15]	0	766.373	0	10	High	2.04	388.4	31.6	31.6	0.0091813	0.00142469	0.00136595	0.00185744	0.303893	0.0163378	0.0163351	0.0205128	R.EIFDSR.G	[10-15]
	FALSE	High	[R].AAVPSGASTGIYEALELR.[D]			1	1	3	P17182	P17182 [33-50]	0	1804.94	0	33	High	10.08	558	421.1	421.1	8.23753e-11	6.57617e-12	0	0	3.88834e-09	2.62875e-10	0	0	R.AAVPSGASTGIYEALELR.D	[33-50]
	FALSE	High	[K].AGYTDQVVIGMDVAASEFYR.[S]	1xOxidation [M11]		1	1	2	P17182	P17182 [234-253]	0	2208.03	0	234	High	13.2	671.3	484.9	484.9	6.36511e-14	1.22958e-14	0	0	3.00451e-12	6.19304e-13	0	0	K.AGYTDQVVIGMDVAASEFYR.S	[234-253]
	FALSE	High	[K].DATNVGDEGGFAPNILENK.[E]			1	1	1	P17182	P17182 [203-221]	0	1960.92	0	203	High	15.2	761.8	578.2	578.2	6.36511e-16	1.2878e-16	0	0	3.00451e-14	6.88221e-15	0	0	K.DATNVGDEGGFAPNILENK.E	[203-221]
	FALSE	High	[K].LAMQEFMILPVGASSFR.[E]			1	1	1	P17182	P17182 [163-179]	0	1896.97	0	163	High	10.2	574.4	423.9	423.9	6.27726e-11	4.86566e-12	0	0	2.96304e-09	1.85447e-10	0	0	K.LAMQEFMILPVGASSFR.E	[163-179]
	FALSE	High	[K].LAQSNGWGVMVSHR.[S]			1	1	2	P17182	P17182 [359-372]	0	1541.76	0	359	High	5.65	343.4	271.2	271.2	2.25466e-06	1.64579e-07	0	0	0.000106415	8.18498e-06	0	0	K.LAQSNGWGVMVSHR.S	[359-372]
	FALSE	High	[K].LAQSNGWGVMVSHR.[S]	1xOxidation [M10]		1	1	2	P17182	P17182 [359-372]	0	1557.76	0	359	High	1.99	222.1	99.9	99.9	0.0102068	0.0016107	0.0016002	0.00206612	0.326962	0.0175831	0.0175775	0.0218014	K.LAQSNGWGVMVSHR.S	[359-372]
	FALSE	High	[K].LAMQEFMILPVGASSFR.[E]	2xOxidation [M3; M7]		1	1	2	P17182	P17182 [163-179]	0	1928.96	0	163	High	10.2	579.7	380.6	380.6	6.27726e-11	4.83921e-12	0	0	2.96304e-09	1.83753e-10	0	0	K.LAMQEFMILPVGASSFR.E	[163-179]
	FALSE	High	[K].LAMQEFMILPVGASSFR.[E]	1xOxidation [M7]		1	1	1	P17182	P17182 [163-179]	0	1912.97	0	163	High	12.34	647.2	521	162.7	4.56828e-13	6.70202e-14	0	0	2.15635e-11	2.93849e-12	0	0	K.LAMQEFMILPVGASSFR.E	[163-179]
	FALSE	High	[R].HIADLAGNPEVILPVPAFNVINGGSHAGNK.[L]			1	1	1	P17182	P17182 [133-162]	0	3021.59	0	133	High	19.26	1004	722.2	722.2	5.46212e-20	8.35945e-21	0	0	2.57827e-18	4.02649e-19	0	0	R.HIADLAGNPEVILPVPAFNVINGGSHAGNK.L	[133-162]
	FALSE	High	[R].IEEELGSK.[A]			1	1	1	P17182	P17182 [413-420]	0	904.462	0	413	High	2.58	443.5	19.8	19.8	0.00264216	0.00112092	0.00110056	0.00156945	0.110954	0.00534964	0.00524541	0.00672008	R.IEEELGSK.A	[413-420]
	FALSE	High	[R].IGAEVYHNLK.[N]			1	1	1	P17182	P17182 [184-193]	0	1143.62	0	184	High	5.58	551.4	145.3	145.3	2.65143e-06	1.91414e-07	0	0	0.000125139	9.46859e-06	0	0	R.IGAEVYHNLK.N	[184-193]
	FALSE	High	[K].FTASAGIQVVGDDLTVTNPK.[R]			1	1	5	P17182	P17182 [307-326]	0	2033.05	0	307	High	14.2	704.8	479	479	6.36511e-15	1.3926e-15	0	0	3.00451e-13	7.089e-14	0	0	K.FTASAGIQVVGDDLTVTNPK.R	[307-326]
	FALSE	High	[K].GVSQAVEHINK.[T]			1	1	1	P17182	P17182 [61-71]	0	1181.63	0	61	High	5	349.3	181	181	1.00829e-05	6.9775e-07	0	0	0.000475717	0.000251636	0.000241138	0.000326371	K.GVSQAVEHINK.T	[61-71]
FALSE	Master Protein	Q8K4G1	Latent-transforming growth factor beta-binding protein 4 OS=Mus musculus GN=Ltbp4 PE=1 SV=2	22	24	36	24	1	1666	178.5	5.47	24	153.24	0	0	3
	Checked	Confidence	Annotated Sequence	Modifications	Modifications in Master Proteins	# Protein Groups	# Proteins	# PSMs	Master Protein Accessions	Positions in Master Proteins	# Missed Cleavages	Theo. MH+ [Da]	Off by X	Position in Protein	Confidence (by Search Engine): A2 PMI-Byonic	|Log Prob| (by Search Engine): A2 PMI-Byonic	Byonic Score (by Search Engine): A2 PMI-Byonic	Delta Byonic Score (by Search Engine): A2 PMI-Byonic	Delta Mod Score (by Search Engine): A2 PMI-Byonic	PEP 2D (by Search Engine): A2 PMI-Byonic	q-Value 2D (by Search Engine): A2 PMI-Byonic	FDR 2D (by Search Engine): A2 PMI-Byonic	Peptide Group FDR 2D (by Search Engine): A2 PMI-Byonic	PEP 1D (by Search Engine): A2 PMI-Byonic	q-Value 1D (by Search Engine): A2 PMI-Byonic	FDR 1D (by Search Engine): A2 PMI-Byonic	Peptide Group FDR 1D (by Search Engine): A2 PMI-Byonic	Sequence in Protein	Positions in Protein	Peptide Group Modifications in Protein
	FALSE	High	[R].PQPESQPRPESR.[P]			1	3	1	Q8K4G1	Q8K4G1 [547-558]	0	1407.7	0	547	High	4.56	350.8	184.1	184.1	2.74744e-05	1.86672e-06	0	0	0.00129521	0.000251636	0.000224165	0.000305998	R.PQPESQPRPESR.P	[547-558]
	FALSE	High	[R].QGPVSSGR.[R]			1	3	2	Q8K4G1	Q8K4G1 [1215-1222]	0	787.406	0	1215	High	4.72	424.1	124.9	124.9	1.91376e-05	1.326e-06	0	0	0.000902542	0.000251636	0.000230097	0.000313381	R.QGPVSSGR.R	[1215-1222]
	FALSE	High	[R].RVPTPCAPGR.[C]	1xCarbamidomethyl [C6]		1	3	2	Q8K4G1	Q8K4G1 [636-645]	1	1110.58	0	636	High	2.47	353.4	65.4	65.4	0.00339462	0.00134481	0.00133779	0.002032	0.138273	0.00668232	0.00667749	0.00823764	R.RVPTPCAPGR.C	[636-645]
	FALSE	High	[R].RVPPPCDR.[G]	1xCarbamidomethyl [C6]		1	3	1	Q8K4G1	Q8K4G1 [678-685]	1	996.504	0	678	High	1.15	265.4	40.3	40.3	0.0713938	0.002997	0.00298673	0.00451097	0.784494	0.0686587	0.0686496	0.0847242	R.RVPPPCDR.G	[678-685]
	FALSE	High	[R].IQQCPGTETAEYQSLCPHGR.[G]	2xCarbamidomethyl [C4; C16]		1	3	3	Q8K4G1	Q8K4G1 [1262-1281]	0	2332.04	0	1262	High	12.34	628.5	444.4	444.4	4.56828e-13	5.82745e-14	0	0	2.15635e-11	2.4201e-12	0	0	R.IQQCPGTETAEYQSLCPHGR.G	[1262-1281]
	FALSE	High	[R].SRGPGAPCQDVDECSR.[S]	2xCarbamidomethyl [C8; C14]		1	3	2	Q8K4G1	Q8K4G1 [786-801]	1	1790.75	0	786	High	7.88	501	487.6	487.6	1.32892e-08	8.52792e-10	0	0	6.27286e-07	3.89778e-08	0	0	R.SRGPGAPCQDVDECSR.S	[786-801]
	FALSE	High	[R].SSCISQHVISEAK.[G]	1xCarbamidomethyl [C3]		1	3	1	Q8K4G1	Q8K4G1 [393-405]	0	1445.71	0	393	High	8.43	505.9	324.1	324.1	3.75053e-09	3.02567e-10	0	0	1.77035e-07	1.54592e-08	0	0	R.SSCISQHVISEAK.G	[393-405]
	FALSE	High	[R].SFCGAHAMCQNLPGSFQCVCDQGYEGAR.[D]	4xCarbamidomethyl [C3; C9; C18; C20]; 1xOxidation [M8]		1	3	1	Q8K4G1	Q8K4G1 [1099-1126]	0	3223.29	0	1099	High	12.95	751.8	751.8	751.8	1.12845e-13	1.69877e-14	0	0	5.3266e-12	8.45486e-13	0	0	R.SFCGAHAMCQNLPGSFQCVCDQGYEGAR.D	[1099-1126]
	FALSE	High	[R].TQEVCCR.[G]	2xCarbamidomethyl [C5; C6]		1	3	1	Q8K4G1	Q8K4G1 [306-312]	0	952.398	0	306	High	2.57	408	50.1	50.1	0.00268661	0.00112092	0.00109739	0.00156454	0.112615	0.00534964	0.00522778	0.00670103	R.TQEVCCR.G	[306-312]
	FALSE	High	[R].ECYFDTAAPDACDNILAR.[N]	2xCarbamidomethyl [C2; C12]		1	3	1	Q8K4G1	Q8K4G1 [1224-1241]	0	2101.9	0	1224	High	11.72	645.3	496.4	496.4	1.91462e-12	2.23378e-13	0	0	9.03752e-11	9.8903e-12	0	0	R.ECYFDTAAPDACDNILAR.N	[1224-1241]
	FALSE	High	[R].EYGSAICGAQR.[C]	1xCarbamidomethyl [C7]		1	3	1	Q8K4G1	Q8K4G1 [1053-1063]	0	1211.55	0	1053	High	7.44	541.6	309.7	309.7	3.59707e-08	2.10813e-09	0	0	1.69791e-06	9.40082e-08	0	0	R.EYGSAICGAQR.C	[1053-1063]
	FALSE	High	[R].EICPAGPGYHYSASDLR.[Y]	1xCarbamidomethyl [C3]		1	3	3	Q8K4G1	Q8K4G1 [456-472]	0	1892.86	0	456	High	12.94	690.7	534.4	534.4	1.13861e-13	1.73618e-14	0	0	5.37457e-12	8.66262e-13	0	0	R.EICPAGPGYHYSASDLR.Y	[456-472]
	FALSE	High	[R].APAGTFPGSQPQAPASPSLPARPPAPPPPR.[R]			1	3	2	Q8K4G1	Q8K4G1 [1179-1208]	0	2914.53	0	1179	High	17.9	902.7	837.4	837.4	1.25545e-18	2.03346e-19	0	0	5.92605e-17	8.485e-18	0	0	R.APAGTFPGSQPQAPASPSLPARPPAPPPPR.R	[1179-1208]
	FALSE	High	[R].CQHGECANTR.[G]	2xCarbamidomethyl [C1; C6]		1	3	2	Q8K4G1	Q8K4G1 [366-375]	0	1232.49	0	366	High	4.55	324.5	185.6	185.6	2.78792e-05	1.89315e-06	0	0	0.00131427	0.000448229	0.000447928	0.000611808	R.CQHGECANTR.G	[366-375]
	FALSE	High	[R].CVCGTGFQAGPR.[A]	2xCarbamidomethyl [C1; C3]		1	3	1	Q8K4G1	Q8K4G1 [655-666]	0	1309.58	0	655	High	5.18	326.8	241.8	241.8	6.55677e-06	4.57057e-07	0	0	0.000309403	0.000251636	0.00024888	0.000336021	R.CVCGTGFQAGPR.A	[655-666]
	FALSE	High	[R].CTDVDECSSGTPCGLHGQCTNTK.[G]	4xCarbamidomethyl [C1; C7; C13; C19]		1	3	2	Q8K4G1	Q8K4G1 [875-897]	0	2584.02	0	875	High	16	819.1	819.1	819.1	1.01125e-16	1.63504e-17	0	0	4.77338e-15	8.46335e-16	0	0	R.CTDVDECSSGTPCGLHGQCTNTK.G	[875-897]
	FALSE	High	[R].DCDPGYHPGPEGTCDDIDECREYGSAICGAQR.[C]	4xCarbamidomethyl [C2; C14; C20; C28]		1	3	1	Q8K4G1	Q8K4G1 [1032-1063]	1	3657.44	0	1032	High	2.08	318	318	318	0.00825412	0.00142469	0.00137191	0.00186654	0.281699	0.0149813	0.014974	0.019084	R.DCDPGYHPGPEGTCDDIDECREYGSAICGAQR.C	[1032-1063]
	FALSE	High	[R].DCDPGYHPGPEGTCDDIDECR.[E]	3xCarbamidomethyl [C2; C14; C20]		1	3	1	Q8K4G1	Q8K4G1 [1032-1052]	0	2464.91	0	1032	High	2.61	328.6	328.6	328.6	0.0024437	0.00112092	0.00111747	0.00159532	0.103462	0.00498275	0.00497608	0.00631579	R.DCDPGYHPGPEGTCDDIDECR.E	[1032-1052]
	FALSE	High	[R].LECVDNDECADEEPACEGGR.[C]	3xCarbamidomethyl [C3; C9; C16]		1	3	2	Q8K4G1	Q8K4G1 [1334-1353]	0	2324.87	0	1334	High	13.34	658.8	658.8	658.8	4.56828e-14	6.20092e-15	0	0	2.15635e-12	2.81983e-13	0	0	R.LECVDNDECADEEPACEGGR.C	[1334-1353]
	FALSE	High	[R].GCQLCPPYGSEGFR.[E]	2xCarbamidomethyl [C2; C5]		1	3	1	Q8K4G1	Q8K4G1 [442-455]	0	1627.7	0	442	High	6.38	427.2	242	242	4.12286e-07	2.93385e-08	0	0	1.94607e-05	1.40643e-06	0	0	R.GCQLCPPYGSEGFR.E	[442-455]
	FALSE	High	[R].GSYTGALSEPYEGLEAEECGILDGCPHGR.[C]	2xCarbamidomethyl [C19; C25]		1	3	1	Q8K4G1	Q8K4G1 [1561-1589]	0	3124.36	0	1561	High	8.6	640.8	353.4	353.4	2.5399e-09	2.07011e-10	0	0	1.1989e-07	1.09766e-08	0	0	R.GSYTGALSEPYEGLEAEECGILDGCPHGR.C	[1561-1589]
	FALSE	High	[R].GSECASPLPGLR.[T]	1xCarbamidomethyl [C4]		1	3	2	Q8K4G1	Q8K4G1 [294-305]	0	1243.61	0	294	High	8.83	548.7	295.3	295.3	1.46225e-09	1.18206e-10	0	0	6.90221e-08	6.21359e-09	0	0	R.GSECASPLPGLR.T	[294-305]
	FALSE	High	[R].GYLVPSGDLSAR.[R]			1	3	1	Q8K4G1	Q8K4G1 [1282-1293]	0	1234.64	0	1282	High	4.73	416.1	120.6	120.6	1.87236e-05	1.29203e-06	0	0	0.000883035	0.000251636	0.000230468	0.000313972	R.GYLVPSGDLSAR.R	[1282-1293]
	FALSE	High	[R].GGYTCVCPDGFLLDSSR.[S]	2xCarbamidomethyl [C5; C7]		1	3	1	Q8K4G1	Q8K4G1 [376-392]	0	1903.83	0	376	High	14.34	721.2	559.7	559.7	4.56828e-15	7.62191e-16	0	0	2.15635e-13	3.78905e-14	0	0	R.GGYTCVCPDGFLLDSSR.S	[376-392]
FALSE	Master Protein	Q60864	Stress-induced-phosphoprotein 1 OS=Mus musculus GN=Stip1 PE=1 SV=1	57	32	45	32	1	543	62.5	6.8	32	148.9	0	0	3
	Checked	Confidence	Annotated Sequence	Modifications	Modifications in Master Proteins	# Protein Groups	# Proteins	# PSMs	Master Protein Accessions	Positions in Master Proteins	# Missed Cleavages	Theo. MH+ [Da]	Off by X	Position in Protein	Confidence (by Search Engine): A2 PMI-Byonic	|Log Prob| (by Search Engine): A2 PMI-Byonic	Byonic Score (by Search Engine): A2 PMI-Byonic	Delta Byonic Score (by Search Engine): A2 PMI-Byonic	Delta Mod Score (by Search Engine): A2 PMI-Byonic	PEP 2D (by Search Engine): A2 PMI-Byonic	q-Value 2D (by Search Engine): A2 PMI-Byonic	FDR 2D (by Search Engine): A2 PMI-Byonic	Peptide Group FDR 2D (by Search Engine): A2 PMI-Byonic	PEP 1D (by Search Engine): A2 PMI-Byonic	q-Value 1D (by Search Engine): A2 PMI-Byonic	FDR 1D (by Search Engine): A2 PMI-Byonic	Peptide Group FDR 1D (by Search Engine): A2 PMI-Byonic	Sequence in Protein	Positions in Protein	Peptide Group Modifications in Protein
	FALSE	High	[K].NPVIAQK.[I]			1	1	1	Q60864	Q60864 [524-530]	0	769.457	0	524	High	1.99	299	62.3	62.3	0.0101247	0.0016107	0.00160335	0.0020723	0.325166	0.0174679	0.0174596	0.0216383	K.NPVIAQK.I	[524-530]
	FALSE	High	[K].RTYEEGLK.[H]			1	1	1	Q60864	Q60864 [93-100]	1	995.516	0	93	High	2.29	396.2	65.9	65.9	0.00509539	0.00142469	0.00140593	0.00192354	0.194451	0.0108254	0.0108126	0.0133115	K.RTYEEGLK.H	[93-100]
	FALSE	High	[K].LQDPR.[V]			1	1	1	Q60864	Q60864 [170-174]	0	628.341	0	170	High	1.33	357.2	7.8	7.8	0.0464166	0.00265252	0.00263068	0.00382653	0.695835	0.0428571	0.042851	0.0526316	K.LQDPR.V	[170-174]
	FALSE	High	[VK].LYSNR.[SA]			1	1	1	Q60864	Q60864 [40-44]; [396-400]	0	652.341	0	396	High	1.33	358.2	6	6	0.0464166	0.00265252	0.00263098	0.00382734	0.695835	0.0427387	0.0427143	0.0524462	V.LYSNR.S; K.LYSNR.A	[40-44]; [396-400]
	FALSE	High	[K].SLAEHR.[T]			1	1	1	Q60864	Q60864 [326-331]	0	712.374	0	326	High	1.26	338.6	23.6	23.6	0.055448	0.00269028	0.00268037	0.00393456	0.735387	0.0588315	0.0588235	0.0728182	K.SLAEHR.T	[326-331]
	FALSE	High	[R].SLLSDPTYR.[E]			1	1	1	Q60864	Q60864 [145-153]	0	1051.54	0	145	High	4.22	375.6	127.9	127.9	6.05589e-05	0.000168776	0.000162496	0.00029656	0.0028505	0.0010853	0.00107458	0.00147145	R.SLLSDPTYR.E	[145-153]
	FALSE	High	[R].TPDVLK.[K]			1	1	1	Q60864	Q60864 [332-337]	0	672.393	0	332	High	2.36	413.5	66.5	66.5	0.00435721	0.00134481	0.00130685	0.00198118	0.170929	0.00876117	0.00873515	0.0108906	R.TPDVLK.K	[332-337]
	FALSE	High	[K].TVDLKPDWGK.[G]			1	1	2	Q60864	Q60864 [64-73]	0	1158.62	0	64	High	6.82	524.5	229.7	229.7	1.5199e-07	1.06396e-08	0	0	7.17431e-06	4.63733e-07	0	0	K.TVDLKPDWGK.G	[64-73]
	FALSE	High	[K].EAADGYQR.[C]			1	1	1	Q60864	Q60864 [463-470]	0	909.406	0	463	High	5.53	479.3	168.3	168.3	2.92271e-06	2.13277e-07	0	0	0.000137941	1.0566e-05	0	0	K.EAADGYQR.C	[463-470]
	FALSE	High	[K].DPQALSEHLK.[N]			1	1	1	Q60864	Q60864 [514-523]	0	1137.59	0	514	High	7.29	533.4	282.9	282.9	5.10082e-08	3.36845e-09	0	0	2.40772e-06	1.39045e-07	0	0	K.DPQALSEHLK.N	[514-523]
	FALSE	High	[K].EPKPEPMEEDLPENKK.[Q]			1	1	2	Q60864	Q60864 [208-223]	1	1909.92	0	208	High	9.73	604	205.6	205.6	1.8446e-10	1.39896e-11	0	0	8.70704e-09	6.39441e-10	0	0	K.EPKPEPMEEDLPENKK.Q	[208-223]
	FALSE	High	[K].ELDPTNMTYITNQAAVHFEK.[G]			1	1	2	Q60864	Q60864 [253-272]	0	2322.11	0	253	High	8.58	565.8	493.5	493.5	2.6032e-09	2.12556e-10	0	0	1.22878e-07	1.1314e-08	0	0	K.ELDPTNMTYITNQAAVHFEK.G	[253-272]
	FALSE	High	[K].EGLQNMEAR.[L]			1	1	1	Q60864	Q60864 [110-118]	0	1047.49	0	110	High	6.36	503.5	211	211	4.37657e-07	3.0536e-08	0	0	2.06582e-05	1.47567e-06	0	0	K.EGLQNMEAR.L	[110-118]
	FALSE	High	[R].EILEQLQNK.[GP]			1	3	2	Q60864	Q60864 [154-162]	0	1114.61	0	287	High	10.39	606.8	157.7	157.7	4.08844e-11	3.21373e-12	0	0	1.92986e-09	9.83225e-11	0	0	R.ELIEQLQNK.P	[154-162]
	FALSE	High	[R].ELIEQLQNKPSDLGTK.[L]			1	1	1	Q60864	Q60864 [154-169]	0	1812.97	0	154	High	5.35	381	211.5	211.5	4.41887e-06	3.22795e-07	0	0	0.00020854	1.61048e-05	0	0	R.ELIEQLQNKPSDLGTK.L	[154-169]
	FALSE	High	[K].ALSAGNIDDALQCYSEAIK.[L]	1xCarbamidomethyl [C13]		1	1	1	Q60864	Q60864 [14-32]	0	2038.97	0	14	High	14.2	730.7	535.3	535.3	6.36511e-15	1.40044e-15	0	0	3.00451e-13	7.13264e-14	0	0	K.ALSAGNIDDALQCYSEAIK.L	[14-32]
	FALSE	High	[R].AMADPEVQQIMSDPAMR.[L]			1	1	1	Q60864	Q60864 [489-505]	0	1889.86	0	489	High	8.19	456	320	320	6.52168e-09	4.80798e-10	0	0	3.07841e-07	2.29841e-08	0	0	R.AMADPEVQQIMSDPAMR.L	[489-505]
	FALSE	High	[K].AAALEFLNRFEEAK.[R]			1	1	1	Q60864	Q60864 [79-92]	1	1608.84	0	79	High	2.8	332.8	192.5	192.5	0.00157571	0.000856898	0.000851064	0.00134517	0.069231	0.00427766	0.00427102	0.00534331	K.AAALEFLNRFEEAK.R	[79-92]
	FALSE	High	[K].AAALEAMK.[D]	1xOxidation [M7]		1	1	1	Q60864	Q60864 [435-442]	0	820.423	0	435	High	2.4	332.7	74.6	74.6	0.00397425	0.00134481	0.0013231	0.00200904	0.158215	0.00800427	0.00799574	0.00984252	K.AAALEAMK.D	[435-442]
	FALSE	High	[K].DCEECIQLEPTFIK.[G]	2xCarbamidomethyl [C2; C5]		1	1	1	Q60864	Q60864 [416-429]	0	1781.81	0	416	High	13.48	693.5	497.4	497.4	3.3162e-14	5.25081e-15	0	0	1.56534e-12	2.42749e-13	0	0	K.DCEECIQLEPTFIK.G	[416-429]
	FALSE	High	[K].DAIHFYNK.[S]			1	1	1	Q60864	Q60864 [318-325]	0	1007.49	0	318	High	4.32	432	128.5	128.5	4.77556e-05	0.000168776	0.000164582	0.000299133	0.00224919	0.00087604	0.000868244	0.001188	K.DAIHFYNK.S	[318-325]
	FALSE	High	[R].LAYINPDLALEEK.[N]			1	1	3	Q60864	Q60864 [352-364]	0	1488.79	0	352	High	12.48	607.6	390.3	390.3	3.3162e-13	4.61418e-14	0	0	1.56534e-11	1.90281e-12	0	0	R.LAYINPDLALEEK.N	[352-364]
	FALSE	High	[K].KEPKPEPMEEDLPENKK.[Q]	1xOxidation [M8]		1	1	2	Q60864	Q60864 [207-223]	2	2054.01	0	207	High	4.19	430.2	252.9	252.9	6.38762e-05	0.000168776	0.000161891	0.000295334	0.00300618	0.0010853	0.00107089	0.00146542	K.KEPKPEPMEEDLPENKK.Q	[207-223]
	FALSE	High	[K].KEPKPEPMEEDLPENKK.[Q]			1	1	3	Q60864	Q60864 [207-223]	2	2038.02	0	207	High	12.49	777.1	588.2	588.2	3.27059e-13	3.80761e-14	0	0	1.54381e-11	1.41957e-12	0	0	K.KEPKPEPMEEDLPENKK.Q	[207-223]
	FALSE	High	[K].LDPQNHVLYSNR.[S]			1	1	1	Q60864	Q60864 [33-44]	0	1455.73	0	33	High	7.53	417.1	339.9	339.9	2.98417e-08	1.72205e-09	0	0	1.40861e-06	7.9137e-08	0	0	K.LDPQNHVLYSNR.S	[33-44]
	FALSE	High	[R].IGNSYFK.[E]			1	1	1	Q60864	Q60864 [306-312]	0	828.425	0	306	High	2.35	396.1	27.6	27.6	0.0044173	0.00134481	0.00130327	0.00197482	0.172894	0.00876117	0.00870171	0.0108512	R.IGNSYFK.E	[306-312]
	FALSE	High	[R].LILEQMQK.[D]	1xOxidation [M6]		1	1	1	Q60864	Q60864 [506-513]	0	1018.56	0	506	High	4.71	446.8	106.2	106.2	1.96169e-05	1.35131e-06	0	0	0.000925127	0.000251636	0.000229727	0.000312989	R.LILEQMQK.D	[506-513]
	FALSE	High	[R].LILEQMQK.[D]			1	1	1	Q60864	Q60864 [506-513]	0	1002.57	0	506	High	5.13	440.1	132.7	132.7	7.48907e-06	5.28174e-07	0	0	0.000353381	0.000251636	0.000246184	0.000332668	R.LILEQMQK.D	[506-513]
	FALSE	High	[K].LLEFQLALK.[D]			1	1	1	Q60864	Q60864 [407-415]	0	1074.66	0	407	High	7.01	546.4	235.5	235.5	9.81994e-08	6.90716e-09	0	0	4.63526e-06	2.93305e-07	0	0	K.LLEFQLALK.D	[407-415]
	FALSE	High	[K].HEANNLQLK.[E]			1	1	1	Q60864	Q60864 [101-109]	0	1066.56	0	101	High	6.02	499.3	226.4	226.4	9.44654e-07	6.63639e-08	0	0	4.45883e-05	3.31188e-06	0	0	K.HEANNLQLK.E	[101-109]
	FALSE	High	[K].GDYPQAMK.[H]	1xOxidation [M7]		1	1	3	Q60864	Q60864 [374-381]	0	925.408	0	374	High	2.19	322.6	104.5	104.5	0.00647492	0.00142469	0.00138556	0.00188546	0.235008	0.0132188	0.0132144	0.0166211	K.GDYPQAMK.H	[374-381]
	FALSE	High	[K].FMNPFNLPNLYQK.[L]	1xOxidation [M2]		1	1	2	Q60864	Q60864 [124-136]	0	1641.81	0	124	High	9.31	568.7	348.4	348.4	4.87657e-10	3.35501e-11	0	0	2.30187e-08	1.52696e-09	0	0	K.FMNPFNLPNLYQK.L	[124-136]
	FALSE	High	[R].HDSPEDVK.[R]			1	1	1	Q60864	Q60864 [479-486]	0	926.421	0	479	High	5.84	469.4	229.7	229.7	1.44273e-06	1.07553e-07	0	0	6.80962e-05	5.39115e-06	0	0	R.HDSPEDVK.R	[479-486]
	FALSE	High	[K].GNECFQK.[G]	1xCarbamidomethyl [C4]		1	1	1	Q60864	Q60864 [367-373]	0	882.377	0	367	High	2.29	350.6	112.3	112.3	0.00511526	0.00142469	0.00140503	0.00192123	0.195067	0.0108254	0.0107999	0.0132898	K.GNECFQK.G	[367-373]
FALSE	Master Protein	P63017	Heat shock cognate 71 kDa protein OS=Mus musculus GN=Hspa8 PE=1 SV=1	44	24	40	24	1	646	70.8	5.52	24	148.39	0	0	3
	Checked	Confidence	Annotated Sequence	Modifications	Modifications in Master Proteins	# Protein Groups	# Proteins	# PSMs	Master Protein Accessions	Positions in Master Proteins	# Missed Cleavages	Theo. MH+ [Da]	Off by X	Position in Protein	Confidence (by Search Engine): A2 PMI-Byonic	|Log Prob| (by Search Engine): A2 PMI-Byonic	Byonic Score (by Search Engine): A2 PMI-Byonic	Delta Byonic Score (by Search Engine): A2 PMI-Byonic	Delta Mod Score (by Search Engine): A2 PMI-Byonic	PEP 2D (by Search Engine): A2 PMI-Byonic	q-Value 2D (by Search Engine): A2 PMI-Byonic	FDR 2D (by Search Engine): A2 PMI-Byonic	Peptide Group FDR 2D (by Search Engine): A2 PMI-Byonic	PEP 1D (by Search Engine): A2 PMI-Byonic	q-Value 1D (by Search Engine): A2 PMI-Byonic	FDR 1D (by Search Engine): A2 PMI-Byonic	Peptide Group FDR 1D (by Search Engine): A2 PMI-Byonic	Sequence in Protein	Positions in Protein	Peptide Group Modifications in Protein
	FALSE	High	[K].NQVAMNPTNTVFDAK.[R]			1	1	1	P63017	P63017 [57-71]	0	1649.8	0	57	High	8.98	536.2	305.3	305.3	1.04424e-09	7.8745e-11	0	0	4.92912e-08	4.00726e-09	0	0	K.NQVAMNPTNTVFDAK.R	[57-71]
	FALSE	High	[K].RNTTIPTK.[Q]			1	1	1	P63017	P63017 [416-423]	1	930.537	0	416	High	1.98	367.8	69.7	69.7	0.0104002	0.0016107	0.00159784	0.00206422	0.331157	0.0175831	0.0175523	0.0217822	K.RNTTIPTK.Q	[416-423]
	FALSE	High	[K].QTQTFTTYSDNQPGVLIQVYEGER.[A]			1	1	5	P63017	P63017 [424-447]	0	2774.33	0	424	High	15.17	837.8	623.6	623.6	6.69088e-16	1.38915e-16	0	0	3.15828e-14	7.45185e-15	0	0	K.QTQTFTTYSDNQPGVLIQVYEGER.A	[424-447]
	FALSE	High	[R].RFDDAVVQSDMK.[H]			1	1	1	P63017	P63017 [77-88]	1	1410.67	0	77	High	5.6	425.7	207.2	207.2	2.49239e-06	1.79343e-07	0	0	0.000117634	8.96261e-06	0	0	R.RFDDAVVQSDMK.H	[77-88]
	FALSE	High	[R].RFDDAVVQSDMK.[H]	1xOxidation [M11]		1	1	1	P63017	P63017 [77-88]	1	1426.66	0	77	High	6.83	466.1	281.3	281.3	1.48252e-07	1.04269e-08	0	0	6.99786e-06	4.52454e-07	0	0	R.RFDDAVVQSDMK.H	[77-88]
	FALSE	High	[K].ITITNDK.[G]			1	1	1	P63017	P63017 [501-507]	0	804.446	0	501	High	1.24	317.1	25.2	25.2	0.0574116	0.00269028	0.00267469	0.00392319	0.742633	0.0615219	0.0614555	0.0758748	K.ITITNDK.G	[501-507]
	FALSE	High	[R].MVQEAEK.[Y]	1xOxidation [M1]		1	1	2	P63017	P63017 [518-524]	0	850.397	0	518	High	1.54	379.4	33.9	33.9	0.0286305	0.00199484	0.00199367	0.0028341	0.580734	0.0310734	0.0310688	0.0382022	R.MVQEAEK.Y	[518-524]
	FALSE	High	[R].MVNHFIAEFK.[R]	1xOxidation [M1]		1	1	1	P63017	P63017 [237-246]	0	1251.62	0	237	High	5.5	455.9	197.8	197.8	3.18228e-06	2.2818e-07	0	0	0.00015019	1.14861e-05	0	0	R.MVNHFIAEFK.R	[237-246]
	FALSE	High	[R].MVNHFIAEFK.[R]			1	1	1	P63017	P63017 [237-246]	0	1235.62	0	237	High	6.5	470.4	276.4	276.4	3.13787e-07	2.22239e-08	0	0	1.48114e-05	1.04439e-06	0	0	R.MVNHFIAEFK.R	[237-246]
	FALSE	High	[R].MVQEAEK.[Y]			1	1	1	P63017	P63017 [518-524]	0	834.403	0	518	High	2.6	416	100.6	100.6	0.00251753	0.00112092	0.00111019	0.00158479	0.106263	0.00534964	0.00530705	0.00678851	R.MVQEAEK.Y	[518-524]
	FALSE	High	[K].VQVEYK.[G]			1	1	1	P63017	P63017 [103-108]	0	765.414	0	103	High	1.61	341.5	36.4	36.4	0.0243288	0.00169944	0.00166034	0.00220848	0.539511	0.0272934	0.027281	0.0340221	K.VQVEYK.G	[103-108]
	FALSE	High	[K].VEIIANDQGNR.[T]			1	1	1	P63017	P63017 [26-36]	0	1228.63	0	26	High	7.68	555.5	271.6	271.6	2.06654e-08	1.219e-09	0	0	9.7546e-07	5.57921e-08	0	0	K.VEIIANDQGNR.T	[26-36]
	FALSE	High	[K].SQIHDIVLVGGSTR.[I]			1	1	1	P63017	P63017 [329-342]	0	1481.81	0	329	High	12.08	635.1	492.5	492.5	8.26542e-13	1.36477e-13	0	0	3.90151e-11	6.509e-12	0	0	K.SQIHDIVLVGGSTR.I	[329-342]
	FALSE	High	[K].STAGDTHLGGEDFDNR.[M]			1	1	1	P63017	P63017 [221-236]	0	1691.73	0	221	High	10.08	547.1	522.1	522.1	8.33181e-11	6.81379e-12	0	0	3.93284e-09	2.78049e-10	0	0	K.STAGDTHLGGEDFDNR.M	[221-236]
	FALSE	High	[K].SFYPEEVSSMVLTK.[M]	1xOxidation [M10]		1	1	2	P63017	P63017 [113-126]	0	1632.78	0	113	High	8.7	518.9	349.4	349.4	1.97268e-09	1.63737e-10	0	0	9.31158e-08	8.75624e-09	0	0	K.SFYPEEVSSMVLTK.M	[113-126]
	FALSE	High	[K].SFYPEEVSSMVLTK.[M]			1	1	1	P63017	P63017 [113-126]	0	1616.79	0	113	High	8.97	511	335.6	335.6	1.07998e-09	8.23513e-11	0	0	5.09778e-08	4.23088e-09	0	0	K.SFYPEEVSSMVLTK.M	[113-126]
	FALSE	High	[K].TVTNAVVTVPAYFNDSQR.[Q]			1	1	2	P63017	P63017 [138-155]	0	1982	0	138	High	9.17	527.1	361.3	361.3	6.78957e-10	4.52839e-11	0	0	3.20486e-08	2.1604e-09	0	0	K.TVTNAVVTVPAYFNDSQR.Q	[138-155]
	FALSE	High	[R].TTPSYVAFTDTER.[L]			1	1	1	P63017	P63017 [37-49]	0	1487.7	0	37	High	9.13	530	339	339	7.3435e-10	5.00964e-11	0	0	3.46633e-08	2.4473e-09	0	0	R.TTPSYVAFTDTER.L	[37-49]
	FALSE	High	[K].EEFEHQQK.[E]			1	1	2	P63017	P63017 [590-597]	0	1074.49	0	590	High	4.49	479.8	180.8	180.8	3.23826e-05	2.13292e-06	0	0	0.00152624	0.000448229	0.00044405	0.000607349	K.EEFEHQQK.E	[590-597]
	FALSE	High	[K].EIAEAYLGK.[T]			1	1	2	P63017	P63017 [129-137]	0	993.525	0	129	High	6.53	498.5	225.5	225.5	2.98414e-07	2.10001e-08	0	0	1.40858e-05	9.84146e-07	0	0	K.EIAEAYLGK.T	[129-137]
	FALSE	High	[K].CNEIISWLDK.[N]	1xCarbamidomethyl [C1]		1	1	2	P63017	P63017 [574-583]	0	1277.62	0	574	High	7.14	529.6	291.3	291.3	7.28155e-08	4.82694e-09	0	0	3.43708e-06	1.98893e-07	0	0	K.CNEIISWLDK.N	[574-583]
	FALSE	High	[R].ARFEELNADLFR.[G]			1	1	2	P63017	P63017 [300-311]	1	1480.75	0	300	High	2.43	346.3	114	114	0.00369309	0.00134481	0.00132961	0.00201918	0.148657	0.00752553	0.00751342	0.00915842	R.ARFEELNADLFR.G	[300-311]
	FALSE	High	[K].HWPFMVVNDAGRPK.[V]	1xOxidation [M5]		1	1	1	P63017	P63017 [89-102]	0	1669.83	0	89	High	5.95	380	268.9	268.9	1.11695e-06	8.25007e-08	0	0	5.27205e-05	4.14143e-06	0	0	K.HWPFMVVNDAGRPK.V	[89-102]
	FALSE	High	[K].LLQDFFNGK.[E]			1	1	1	P63017	P63017 [349-357]	0	1081.57	0	349	High	6.44	461.3	203.6	203.6	3.62334e-07	2.51182e-08	0	0	1.71028e-05	1.18888e-06	0	0	K.LLQDFFNGK.E	[349-357]
	FALSE	High	[R].IINEPTAAAIAYGLDK.[K]			1	1	1	P63017	P63017 [172-187]	0	1659.9	0	172	High	8.97	514.3	339.3	339.3	1.07998e-09	8.1987e-11	0	0	5.09778e-08	4.20831e-09	0	0	R.IINEPTAAAIAYGLDK.K	[172-187]
	FALSE	High	[R].FEELNADLFR.[G]			1	1	1	P63017	P63017 [302-311]	0	1253.62	0	302	High	8.27	512.5	248.7	248.7	5.36913e-09	3.97935e-10	0	0	2.53437e-07	1.90313e-08	0	0	R.FEELNADLFR.G	[302-311]
	FALSE	High	[R].GTLDPVEK.[A]			1	1	1	P63017	P63017 [312-319]	0	858.457	0	312	High	3.39	416.5	106	106	0.000404536	0.000168776	0.000149566	0.00027972	0.0187305	0.00183337	0.00181708	0.00249723	R.GTLDPVEK.A	[312-319]
	FALSE	High	[K].GPAVGIDLGTTYSCVGVFQHGK.[V]	1xCarbamidomethyl [C14]		1	1	2	P63017	P63017 [4-25]	0	2263.12	0	4	High	13.24	692.2	509	509	5.79322e-14	1.08304e-14	0	0	2.73456e-12	5.37668e-13	0	0	K.GPAVGIDLGTTYSCVGVFQHGK.V	[4-25]
FALSE	Master Protein	P58022	Lysyl oxidase homolog 2 OS=Mus musculus GN=Loxl2 PE=1 SV=2	45	25	32	25	1	776	86.9	6.57	25	132.02	0	0	3
	Checked	Confidence	Annotated Sequence	Modifications	Modifications in Master Proteins	# Protein Groups	# Proteins	# PSMs	Master Protein Accessions	Positions in Master Proteins	# Missed Cleavages	Theo. MH+ [Da]	Off by X	Position in Protein	Confidence (by Search Engine): A2 PMI-Byonic	|Log Prob| (by Search Engine): A2 PMI-Byonic	Byonic Score (by Search Engine): A2 PMI-Byonic	Delta Byonic Score (by Search Engine): A2 PMI-Byonic	Delta Mod Score (by Search Engine): A2 PMI-Byonic	PEP 2D (by Search Engine): A2 PMI-Byonic	q-Value 2D (by Search Engine): A2 PMI-Byonic	FDR 2D (by Search Engine): A2 PMI-Byonic	Peptide Group FDR 2D (by Search Engine): A2 PMI-Byonic	PEP 1D (by Search Engine): A2 PMI-Byonic	q-Value 1D (by Search Engine): A2 PMI-Byonic	FDR 1D (by Search Engine): A2 PMI-Byonic	Peptide Group FDR 1D (by Search Engine): A2 PMI-Byonic	Sequence in Protein	Positions in Protein	Peptide Group Modifications in Protein
	FALSE	High	[K].PVTEGYVEVK.[E]			1	1	2	P58022	P58022 [203-212]	0	1120.59	0	203	High	7.77	537.3	306.9	306.9	1.69145e-08	1.01678e-09	0	0	7.98411e-07	4.68486e-08	0	0	K.PVTEGYVEVK.E	[203-212]
	FALSE	High	[K].NSHVVCGMFGFPAEK.[T]	1xCarbamidomethyl [C6]		1	1	1	P58022	P58022 [229-243]	0	1679.77	0	229	High	8.8	546.2	359.5	359.5	1.59502e-09	1.27212e-10	0	0	7.52892e-08	6.76599e-09	0	0	K.NSHVVCGMFGFPAEK.T	[229-243]
	FALSE	High	[R].QVPSDVVK.[I]			1	1	2	P58022	P58022 [51-58]	0	871.488	0	51	High	2.32	325.8	76.1	76.1	0.0047625	0.00142469	0.00141734	0.00194363	0.184008	0.00993151	0.00992981	0.0123164	R.QVPSDVVK.I	[51-58]
	FALSE	High	[R].LRGGAQVGEGR.[V]			1	1	1	P58022	P58022 [331-341]	1	1099.6	0	331	High	3.52	435.3	164.7	164.7	0.000301049	0.000168776	0.00015186	0.000283126	0.0140061	0.00167154	0.00163432	0.00224467	R.LRGGAQVGEGR.V	[331-341]
	FALSE	High	[R].IRPILSAFR.[H]			1	1	1	P58022	P58022 [191-199]	0	1072.66	0	191	High	1.32	274.3	57.3	57.3	0.0483113	0.00265252	0.00259975	0.00377279	0.705586	0.0511071	0.0510857	0.0628452	R.IRPILSAFR.H	[191-199]
	FALSE	High	[R].IWMYNCHVGGAFSEETEQK.[F]	1xCarbamidomethyl [C6]		1	1	2	P58022	P58022 [743-761]	0	2286	0	743	High	7.38	503	367.4	367.4	4.14087e-08	2.54868e-09	0	0	1.9546e-06	1.10122e-07	0	0	R.IWMYNCHVGGAFSEETEQK.F	[743-761]
	FALSE	High	[R].VEVYYEGQWGTVCDDDFSIHAAHVVCR.[Q]	2xCarbamidomethyl [C13; C26]		1	1	1	P58022	P58022 [75-101]	0	3212.42	0	75	High	16.36	862.3	660.8	660.8	4.3599e-17	5.19258e-18	0	0	2.05799e-15	2.62888e-16	0	0	R.VEVYYEGQWGTVCDDDFSIHAAHVVCR.Q	[75-101]
	FALSE	High	[R].YDGYR.[I]			1	1	1	P58022	P58022 [738-742]	0	673.294	0	738	High	0.6	282.8	34.3	34.3	0.251027	0.00975015	0.00974817	0.0149397	0.940531	0.112179	0.112152	0.137022	R.YDGYR.I	[738-742]
	FALSE	High	[K].WDLVSASVVCR.[E]	1xCarbamidomethyl [C10]		1	1	1	P58022	P58022 [358-368]	0	1291.65	0	358	High	11.32	634	318.3	318.3	4.81024e-12	5.76447e-13	0	0	2.27056e-10	2.26183e-11	0	0	K.WDLVSASVVCR.E	[358-368]
	FALSE	High	[K].SWAASSSYGPGEGPIWLDNIYCTGK.[E]	1xCarbamidomethyl [C22]		1	1	1	P58022	P58022 [110-134]	0	2716.23	0	110	High	16.09	801.3	603	603	8.07187e-17	1.46752e-17	0	0	3.81014e-15	7.60799e-16	0	0	K.SWAASSSYGPGEGPIWLDNIYCTGK.E	[110-134]
	FALSE	High	[K].TYNPK.[A]			1	1	2	P58022	P58022 [244-248]	0	622.319	0	244	High	1.12	281	22.3	22.3	0.0759825	0.00308778	0.00308676	0.00449163	0.795842	0.0725211	0.0725115	0.0889129	K.TYNPK.A	[244-248]
	FALSE	High	[K].EAITGSR.[L]			1	1	1	P58022	P58022 [377-383]	0	733.384	0	377	High	1.94	408.2	34.6	34.6	0.0114061	0.0016107	0.00159041	0.00205339	0.352185	0.0193252	0.0193099	0.0240017	K.EAITGSR.L	[377-383]
	FALSE	High	[R].ELGFGTAK.[E]			1	1	1	P58022	P58022 [369-376]	0	822.436	0	369	High	4.02	433.6	115.4	115.4	9.63166e-05	0.000168776	0.000158428	0.000289687	0.00452608	0.00128068	0.00125733	0.00172216	R.ELGFGTAK.E	[369-376]
	FALSE	High	[K].CSGTELSLAHCR.[H]	2xCarbamidomethyl [C1; C11]		1	1	1	P58022	P58022 [514-525]	0	1390.62	0	514	High	5.48	415.2	183.5	183.5	3.30399e-06	2.35383e-07	0	0	0.000155934	1.18569e-05	0	0	K.CSGTELSLAHCR.H	[514-525]
	FALSE	High	[R].KPVTEGYVEVK.[E]			1	1	2	P58022	P58022 [202-212]	0	1248.68	0	202	High	6.16	484.1	204.7	204.7	6.91167e-07	4.89364e-08	0	0	3.26239e-05	2.38696e-06	0	0	R.KPVTEGYVEVK.E	[202-212]
	FALSE	High	[K].HTEDVGVVCSEK.[R]	1xCarbamidomethyl [C9]		1	1	2	P58022	P58022 [153-164]	0	1359.62	0	153	High	8.97	569.8	369.4	369.4	1.08341e-09	8.30812e-11	0	0	5.11397e-08	4.25351e-09	0	0	K.HTEDVGVVCSEK.R	[153-164]
	FALSE	High	[R].LGQGIGPIHLNEVQCTGTEK.[S]	1xCarbamidomethyl [C15]		1	1	1	P58022	P58022 [384-403]	0	2151.09	0	384	High	9.69	559.7	423.8	423.8	2.05315e-10	1.46642e-11	0	0	9.69145e-09	6.7735e-10	0	0	R.LGQGIGPIHLNEVQCTGTEK.S	[384-403]
	FALSE	High	[R].FGAGVACSETAPDLVLNAEIVQQTAYLEDRPMSLLQCAMEENCLSASAVHTDPTR.[G]	3xCarbamidomethyl [C7; C37; C43]		1	1	1	P58022	P58022 [539-593]	0	6036.82	-1	539	High	2.43	530.6	158	158	0.00373861	0.00134481	0.0013282	0.00201867	0.150219	0.00769231	0.00767994	0.00939896	R.FGAGVACSETAPDLVLNAEIVQQTAYLEDRPMSLLQCAMEENCLSASAVHTDPTR.G	[539-593]
	FALSE	High	[K].FDNSLINQIESLNIQVEDIR.[I]			1	1	1	P58022	P58022 [171-190]	0	2360.21	0	171	High	13.34	688.3	387.7	387.7	4.56828e-14	7.70542e-15	0	0	2.15635e-12	3.68735e-13	0	0	K.FDNSLINQIESLNIQVEDIR.I	[171-190]
	FALSE	High	[K].FEHFSGLLNNQLSVQ.[-]			1	1	1	P58022	P58022 [762-776]	0	1732.87	0	762	High	4.43	349.6	138.7	138.7	3.6759e-05	0.000168776	0.000167224	0.000303398	0.00173216	0.000664894	0.000660502	0.000903342	K.FEHFSGLLNNQLSVQ.-	[762-776]
	FALSE	High	[R].FSSQIHNNGQSDFRPK.[N]			1	1	2	P58022	P58022 [601-616]	0	1861.89	0	601	High	9.52	585.5	254.5	254.5	3.02398e-10	2.19184e-11	0	0	1.4274e-08	9.56467e-10	0	0	R.FSSQIHNNGQSDFRPK.N	[601-616]
	FALSE	High	[K].FNTESQGCNHEEDAGVR.[C]	1xCarbamidomethyl [C8]		1	1	1	P58022	P58022 [410-426]	0	1949.8	0	410	High	8.63	514.7	514.7	514.7	2.36242e-09	1.97247e-10	0	0	1.11512e-07	1.04282e-08	0	0	K.FNTESQGCNHEEDAGVR.C	[410-426]
	FALSE	High	[R].HAWIWHDCHR.[H]	1xCarbamidomethyl [C8]		1	1	1	P58022	P58022 [620-629]	0	1417.63	0	620	High	2.24	375.8	78.5	78.5	0.00581487	0.00142469	0.00139188	0.00189979	0.21614	0.0124917	0.012475	0.015625	R.HAWIWHDCHR.H	[620-629]
	FALSE	High	[R].HDEEVACPEGGVR.[F]	1xCarbamidomethyl [C7]		1	1	1	P58022	P58022 [526-538]	0	1454.63	0	526	High	13.08	661.9	570.8	570.8	8.26542e-14	1.53157e-14	0	0	3.90151e-12	7.78826e-13	0	0	R.HDEEVACPEGGVR.F	[526-538]
	FALSE	High	[R].GGAQVGEGR.[V]			1	1	1	P58022	P58022 [333-341]	0	830.412	0	333	High	3.48	350.3	124.5	124.5	0.000331873	0.000168776	0.000151149	0.000282406	0.015418	0.00183337	0.00183262	0.00251889	R.GGAQVGEGR.V	[333-341]
FALSE	Master Protein	Q80X90	Filamin-B OS=Mus musculus GN=Flnb PE=1 SV=3	15	27	36	27	1	2602	277.7	5.71	27	131.43	0	0	3
	Checked	Confidence	Annotated Sequence	Modifications	Modifications in Master Proteins	# Protein Groups	# Proteins	# PSMs	Master Protein Accessions	Positions in Master Proteins	# Missed Cleavages	Theo. MH+ [Da]	Off by X	Position in Protein	Confidence (by Search Engine): A2 PMI-Byonic	|Log Prob| (by Search Engine): A2 PMI-Byonic	Byonic Score (by Search Engine): A2 PMI-Byonic	Delta Byonic Score (by Search Engine): A2 PMI-Byonic	Delta Mod Score (by Search Engine): A2 PMI-Byonic	PEP 2D (by Search Engine): A2 PMI-Byonic	q-Value 2D (by Search Engine): A2 PMI-Byonic	FDR 2D (by Search Engine): A2 PMI-Byonic	Peptide Group FDR 2D (by Search Engine): A2 PMI-Byonic	PEP 1D (by Search Engine): A2 PMI-Byonic	q-Value 1D (by Search Engine): A2 PMI-Byonic	FDR 1D (by Search Engine): A2 PMI-Byonic	Peptide Group FDR 1D (by Search Engine): A2 PMI-Byonic	Sequence in Protein	Positions in Protein	Peptide Group Modifications in Protein
	FALSE	High	[K].PVQPGPHVVK.[V]			1	1	2	Q80X90	Q80X90 [420-429]	0	1057.62	0	420	High	6.19	423.9	193.7	193.7	6.40265e-07	4.40316e-08	0	0	3.02213e-05	2.17615e-06	0	0	K.PVQPGPHVVK.V	[420-429]
	FALSE	High	[K].NGSCGVSYIAQEPGNYEVSIK.[F]	1xCarbamidomethyl [C4]		1	1	1	Q80X90	Q80X90 [2245-2265]	0	2272.06	0	2245	High	1.49	251.9	122.1	122.1	0.0325464	0.00210084	0.00209962	0.00282057	0.612488	0.0342032	0.034188	0.0422735	K.NGSCGVSYIAQEPGNYEVSIK.F	[2245-2265]
	FALSE	High	[K].VIVLFAGQHISK.[S]			1	1	1	Q80X90	Q80X90 [329-340]	0	1311.78	0	329	High	6.42	411.5	269.9	269.9	3.84462e-07	2.69295e-08	0	0	1.81473e-05	1.28741e-06	0	0	K.VIVLFAGQHISK.S	[329-340]
	FALSE	High	[K].VLFASQEIPASPFR.[V]			1	1	1	Q80X90	Q80X90 [823-836]	0	1561.84	0	823	High	11.48	599	438.7	438.7	3.3162e-12	3.89335e-13	0	0	1.56534e-10	1.49129e-11	0	0	K.VLFASQEIPASPFR.V	[823-836]
	FALSE	High	[K].VSFAGDAIPK.[S]			1	1	1	Q80X90	Q80X90 [430-439]	0	1004.54	0	430	High	9.53	608.9	279.1	279.1	2.92652e-10	2.14707e-11	0	0	1.3814e-08	9.35165e-10	0	0	K.VSFAGDAIPK.S	[430-439]
	FALSE	High	[R].VNIGQGSHPQK.[V]			1	1	1	Q80X90	Q80X90 [734-744]	0	1164.61	0	734	High	9.93	586	331.4	331.4	1.17475e-10	9.32549e-12	0	0	5.54514e-09	4.07694e-10	0	0	R.VNIGQGSHPQK.V	[734-744]
	FALSE	High	[K].VDPSHDASK.[V]			1	1	1	Q80X90	Q80X90 [839-847]	0	955.448	0	839	High	2.07	351.9	70.9	70.9	0.0085981	0.00142469	0.0013702	0.0018648	0.290093	0.0154522	0.0154296	0.0194936	K.VDPSHDASK.V	[839-847]
	FALSE	High	[K].VHSPSGAVEECHVSELEPDK.[Y]	1xCarbamidomethyl [C11]		1	1	2	Q80X90	Q80X90 [2323-2342]	0	2206.01	0	2323	High	11.32	607.7	549.6	549.6	4.77207e-12	5.55061e-13	0	0	2.25255e-10	2.18837e-11	0	0	K.VHSPSGAVEECHVSELEPDK.Y	[2323-2342]
	FALSE	High	[K].VTGLHK.[V]			1	1	1	Q80X90	Q80X90 [323-328]	0	654.393	0	323	High	0.92	313.7	20.1	20.1	0.121053	0.00418635	0.00417425	0.00597848	0.86721	0.0905632	0.0905402	0.110632	K.VTGLHK.V	[323-328]
	FALSE	High	[R].VTPDSDK.[N]			1	1	2	Q80X90	Q80X90 [305-311]	0	761.368	0	305	High	0.84	283.1	0.7	0.7	0.145845	0.00508205	0.00507829	0.00731659	0.889933	0.0937225	0.0937107	0.1143	R.VTPDSDK.N	[305-311]
	FALSE	High	[K].VYGQGLSEGR.[T]			1	1	1	Q80X90	Q80X90 [2007-2016]	0	1065.53	0	2007	High	1.33	250	37.5	37.5	0.0469844	0.00265252	0.00261631	0.00380469	0.699007	0.0462689	0.0462493	0.0569608	K.VYGQGLSEGR.T	[2007-2016]
	FALSE	High	[K].SPFTVGVAAPLDLSK.[I]			1	1	1	Q80X90	Q80X90 [932-946]	0	1501.83	0	932	High	13.34	690.1	384.6	384.6	4.62056e-14	9.0737e-15	0	0	2.18103e-12	4.4637e-13	0	0	K.SPFTVGVAAPLDLSK.I	[932-946]
	FALSE	High	[K].SPFEVQVGPEAGMQK.[V]	1xOxidation [M13]		1	1	2	Q80X90	Q80X90 [537-551]	0	1619.77	0	537	High	1.98	357.3	40.9	40.9	0.0104953	0.0016107	0.00159686	0.0020628	0.333203	0.0178628	0.01786	0.0222076	K.SPFEVQVGPEAGMQK.V	[537-551]
	FALSE	High	[K].SPFEVNVDK.[A]			1	1	1	Q80X90	Q80X90 [341-349]	0	1034.52	0	341	High	2.14	295.2	73	73	0.00725536	0.00142469	0.00137845	0.00187661	0.256197	0.0139642	0.0139436	0.0176511	K.SPFEVNVDK.A	[341-349]
	FALSE	High	[K].SPFEVQVGPEAGMQK.[V]			1	1	1	Q80X90	Q80X90 [537-551]	0	1603.78	0	537	High	8.91	552.9	362.8	362.8	1.23465e-09	9.66534e-11	0	0	5.82787e-08	5.02061e-09	0	0	K.SPFEVQVGPEAGMQK.V	[537-551]
	FALSE	High	[K].SGCTINNPAEFIVDPK.[D]	1xCarbamidomethyl [C3]		1	1	2	Q80X90	Q80X90 [658-673]	0	1761.85	0	658	High	8.79	516.9	279.8	279.8	1.61699e-09	1.30858e-10	0	0	7.63264e-08	6.98916e-09	0	0	K.SGCTINNPAEFIVDPK.D	[658-673]
	FALSE	High	[R].EATTDFTVDSRPLTQVGGDHIK.[A]			1	1	1	Q80X90	Q80X90 [1246-1267]	0	2387.18	0	1246	High	2.54	317.9	236.5	236.5	0.00290413	0.00123001	0.00122366	0.00180925	0.120657	0.00575887	0.00571639	0.00714104	R.EATTDFTVDSRPLTQVGGDHIK.A	[1246-1267]
	FALSE	High	[K].AQITNPSGASTECFVK.[D]	1xCarbamidomethyl [C13]		1	1	1	Q80X90	Q80X90 [1268-1283]	0	1709.82	0	1268	High	5.07	340.2	186.4	186.4	8.60486e-06	5.93965e-07	0	0	0.00040601	0.000251636	0.000243902	0.00033036	K.AQITNPSGASTECFVK.D	[1268-1283]
	FALSE	High	[K].APLNVQFSSPLPGEAVK.[D]			1	1	1	Q80X90	Q80X90 [878-894]	0	1753.95	0	878	High	5.48	338.2	227.1	227.1	3.3075e-06	2.36606e-07	0	0	0.000156099	1.19324e-05	0	0	K.APLNVQFSSPLPGEAVK.D	[878-894]
	FALSE	High	[K].AEGPGLSK.[A]			1	1	2	Q80X90	Q80X90 [850-857]	0	758.404	0	850	High	1.97	377.3	59.6	59.6	0.0107723	0.0016107	0.00159411	0.00205903	0.33909	0.0186246	0.0186098	0.0232507	K.AEGPGLSK.A	[850-857]
	FALSE	High	[K].AEVSIQNNK.[D]			1	1	1	Q80X90	Q80X90 [1178-1186]	0	1002.52	0	1178	High	1.79	320.8	21.3	21.3	0.0163289	0.00169944	0.0016831	0.00223764	0.438655	0.0234677	0.0234351	0.0293056	K.AEVSIQNNK.D	[1178-1186]
	FALSE	High	[R].AWGPGLHGGIVGR.[S]			1	1	1	Q80X90	Q80X90 [554-566]	0	1276.69	0	554	High	4.7	357.2	190.1	190.1	1.97634e-05	1.36416e-06	0	0	0.000932029	0.000251636	0.000229674	0.000312891	R.AWGPGLHGGIVGR.S	[554-566]
	FALSE	High	[K].HTIAVVWGGVNIPHSPYR.[V]			1	1	1	Q80X90	Q80X90 [716-733]	0	2003.06	0	716	High	13.7	745.5	557.1	557.1	1.98754e-14	2.74669e-15	0	0	9.38172e-13	1.3562e-13	0	0	K.HTIAVVWGGVNIPHSPYR.V	[716-733]
	FALSE	High	[K].IEYDDQNDGSCDVK.[Y]	1xCarbamidomethyl [C11]		1	1	2	Q80X90	Q80X90 [594-607]	0	1657.66	0	594	High	13.48	658.1	506.5	506.5	3.3162e-14	4.17454e-15	0	0	1.56534e-12	1.79968e-13	0	0	K.IEYDDQNDGSCDVK.Y	[594-607]
	FALSE	High	[R].GEAGIPAEFSIWTR.[E]			1	1	1	Q80X90	Q80X90 [2206-2219]	0	1533.77	0	2206	High	4.74	354.6	143.5	143.5	1.82122e-05	1.25559e-06	0	0	0.000858938	0.000251636	0.000230894	0.000314367	R.GEAGIPAEFSIWTR.E	[2206-2219]
	FALSE	High	[K].FNDEHIPDSPYLVPVIAPSDDAR.[C]			1	1	1	Q80X90	Q80X90 [2266-2288]	0	2567.24	0	2266	High	4.41	393.9	163	163	3.85911e-05	0.000168776	0.000166583	0.000302115	0.00181833	0.000664894	0.000657606	0.00089982	K.FNDEHIPDSPYLVPVIAPSDDAR.C	[2266-2288]
	FALSE	High	[K].GFHVVEVTYDDVPIPNSPFK.[V]			1	1	1	Q80X90	Q80X90 [1300-1319]	0	2260.13	0	1300	High	1.13	251.8	90.4	90.4	0.0733852	0.002997	0.0029831	0.0045045	0.789554	0.070691	0.070663	0.0872944	K.GFHVVEVTYDDVPIPNSPFK.V	[1300-1319]
	FALSE	High	[R].GLVEPVNVVDNGDGTHTVTYTPSQEGPYIVSVK.[Y]			1	1	2	Q80X90	Q80X90 [1464-1496]	0	3471.73	0	1464	High	18.12	984.6	675.2	675.2	7.53121e-19	1.19425e-19	0	0	3.55494e-17	5.06311e-18	0	0	R.GLVEPVNVVDNGDGTHTVTYTPSQEGPYIVSVK.Y	[1464-1496]
FALSE	Master Protein	A0A0R4J117	Immunoglobulin superfamily member 8 OS=Mus musculus GN=Igsf8 PE=1 SV=1	53	18	28	18	1	611	65	7.84	18	129.32	0	0	3
	Checked	Confidence	Annotated Sequence	Modifications	Modifications in Master Proteins	# Protein Groups	# Proteins	# PSMs	Master Protein Accessions	Positions in Master Proteins	# Missed Cleavages	Theo. MH+ [Da]	Off by X	Position in Protein	Confidence (by Search Engine): A2 PMI-Byonic	|Log Prob| (by Search Engine): A2 PMI-Byonic	Byonic Score (by Search Engine): A2 PMI-Byonic	Delta Byonic Score (by Search Engine): A2 PMI-Byonic	Delta Mod Score (by Search Engine): A2 PMI-Byonic	PEP 2D (by Search Engine): A2 PMI-Byonic	q-Value 2D (by Search Engine): A2 PMI-Byonic	FDR 2D (by Search Engine): A2 PMI-Byonic	Peptide Group FDR 2D (by Search Engine): A2 PMI-Byonic	PEP 1D (by Search Engine): A2 PMI-Byonic	q-Value 1D (by Search Engine): A2 PMI-Byonic	FDR 1D (by Search Engine): A2 PMI-Byonic	Peptide Group FDR 1D (by Search Engine): A2 PMI-Byonic	Sequence in Protein	Positions in Protein	Peptide Group Modifications in Protein
	FALSE	High	[R].QAATSPSR.[L]			1	2	1	A0A0R4J117	A0A0R4J117 [164-171]	0	817.416	0	101	High	2.52	379.7	95	95	0.00304392	0.00123001	0.00121803	0.00180087	0.125749	0.00605282	0.00604839	0.00735294	R.QAATSPSR.L	[164-171]
	FALSE	High	[R].PADAGTYR.[C]			1	2	1	A0A0R4J117	A0A0R4J117 [396-403]	0	850.405	0	333	High	4.47	393.6	114.6	114.6	3.38289e-05	0.000168776	0.000168237	0.000304971	0.0015943	0.000664894	0.000664011	0.000907716	R.PADAGTYR.C	[396-403]
	FALSE	High	[K].RAVLAHVDVQTLSSQLAVTVGPGER.[R]			1	2	1	A0A0R4J117	A0A0R4J117 [288-312]	1	2603.43	0	225	High	6.24	468.9	296.6	296.6	5.76853e-07	3.98039e-08	0	0	2.72283e-05	1.93535e-06	0	0	K.RAVLAHVDVQTLSSQLAVTVGPGER.R	[288-312]
	FALSE	High	[R].LTVHEGQELALGCLAQTK.[T]	1xCarbamidomethyl [C13]		1	2	1	A0A0R4J117	A0A0R4J117 [172-189]	0	1968.02	0	109	High	2.56	302.3	192.4	192.4	0.00272361	0.00112092	0.00109604	0.00156169	0.113993	0.00541146	0.00540339	0.00694266	R.LTVHEGQELALGCLAQTK.T	[172-189]
	FALSE	High	[R].LVAQLDTEGIGSLGPGYEDR.[H]			1	2	3	A0A0R4J117	A0A0R4J117 [356-375]	0	2090.04	0	293	High	15.72	830.1	581.5	581.5	1.91462e-16	2.92625e-17	0	0	9.03752e-15	1.53803e-15	0	0	R.LVAQLDTEGIGSLGPGYEDR.H	[356-375]
	FALSE	High	[R].MVVGGAQAGDSGTYHCTAAEWIQDPDGSWVQVAEK.[R]	1xCarbamidomethyl [C16]		1	2	2	A0A0R4J117	A0A0R4J117 [253-287]	0	3720.67	0	190	High	22.6	1176	964.9	964.9	2.50374e-23	1.17272e-23	0	0	1.18183e-21	6.14581e-22	0	0	R.MVVGGAQAGDSGTYHCTAAEWIQDPDGSWVQVAEK.R	[253-287]
	FALSE	High	[R].VLPDELQVSAAPPGPR.[G]			1	2	2	A0A0R4J117	A0A0R4J117 [146-161]	0	1645.89	0	83	High	11.34	586.8	499.9	499.9	4.62056e-12	5.27014e-13	0	0	2.18103e-10	2.04429e-11	0	0	R.VLPDELQVSAAPPGPR.G	[146-161]
	FALSE	High	[R].VASGDLQVQR.[L]			1	2	1	A0A0R4J117	A0A0R4J117 [93-102]	0	1072.57	0	30	High	8.22	589.8	208.4	208.4	5.98669e-09	4.48211e-10	0	0	2.82588e-07	2.14105e-08	0	0	R.VASGDLQVQR.L	[93-102]
	FALSE	High	[R].SRPLPVHVR.[E]			1	2	1	A0A0R4J117	A0A0R4J117 [425-433]	0	1060.64	0	362	High	4.14	305.1	184.6	184.6	7.17439e-05	0.000168776	0.000160798	0.000293255	0.00337522	0.00128068	0.00127497	0.00174469	R.SRPLPVHVR.E	[425-433]
	FALSE	High	[K].DSQFSYAVFGPR.[V]			1	2	3	A0A0R4J117	A0A0R4J117 [81-92]	0	1373.65	0	18	High	8.02	451.9	279.2	279.2	9.65215e-09	6.44686e-10	0	0	4.55608e-07	3.03958e-08	0	0	K.DSQFSYAVFGPR.V	[81-92]
	FALSE	High	[R].AIPEAPVGR.[A]			1	2	1	A0A0R4J117	A0A0R4J117 [203-211]	0	909.515	0	140	High	2.28	311.4	72.5	72.5	0.00519004	0.00142469	0.00140396	0.00191893	0.197373	0.0109575	0.010952	0.0134978	R.AIPEAPVGR.A	[203-211]
	FALSE	High	[R].ATLQEVVGLHSDMAVEAGAPYAER.[L]			1	2	1	A0A0R4J117	A0A0R4J117 [212-235]	0	2514.23	0	149	High	6.19	513	296	296	6.4818e-07	4.44408e-08	0	0	3.05949e-05	2.18471e-06	0	0	R.ATLQEVVGLHSDMAVEAGAPYAER.L	[212-235]
	FALSE	High	[R].LAASWWVERPEEGELSTGPAQLVGGVGQDGVAELGVRPGGGPVSVELVGPR.[S]			1	2	1	A0A0R4J117	A0A0R4J117 [473-523]	0	5121.64	0	410	High	22.08	1185.5	1031.6	1031.6	8.31886e-23	2.32227e-23	0	0	3.92673e-21	1.0469e-21	0	0	R.LAASWWVERPEEGELSTGPAQLVGGVGQDGVAELGVRPGGGPVSVELVGPR.S	[473-523]
	FALSE	High	[R].LASGELR.[L]			1	2	2	A0A0R4J117	A0A0R4J117 [236-242]	0	745.42	0	173	High	1.89	392.1	41.1	41.1	0.0129816	0.0016107	0.00157901	0.0020362	0.382553	0.0209966	0.0209834	0.0261114	R.LASGELR.L	[236-242]
	FALSE	High	[K].HTHLSVSFGR.[A]			1	2	1	A0A0R4J117	A0A0R4J117 [193-202]	0	1140.59	0	130	High	4.07	387.4	93.7	93.7	8.54047e-05	0.000168776	0.00015949	0.000291545	0.00401535	0.00128068	0.00126582	0.0017341	K.HTHLSVSFGR.A	[193-202]
	FALSE	High	[R].LHGLGPEDEGIYHCAPSAWVQHADYSWYQAGSAR.[S]	1xCarbamidomethyl [C14]		1	2	3	A0A0R4J117	A0A0R4J117 [529-562]	0	3828.72	0	466	High	14.2	764.9	619.4	619.4	6.2404e-15	1.24716e-15	0	0	2.94564e-13	6.27459e-14	0	0	R.LHGLGPEDEGIYHCAPSAWVQHADYSWYQAGSAR.S	[529-562]
	FALSE	High	[R].LEAARPADAGTYR.[C]			1	2	1	A0A0R4J117	A0A0R4J117 [391-403]	0	1390.71	0	328	High	4.18	369.4	98.8	98.8	6.60758e-05	0.000168776	0.000161551	0.000294638	0.00310938	0.0010853	0.00106769	0.00146156	R.LEAARPADAGTYR.C	[391-403]
	FALSE	High	[R].HAAYSVGWEMAPAGAPGPGR.[L]	1xOxidation [M10]		1	2	1	A0A0R4J117	A0A0R4J117 [336-355]	0	1997.93	0	273	High	7.08	456.7	365.8	365.8	8.27045e-08	5.65474e-09	0	0	3.90386e-06	2.30399e-07	0	0	R.HAAYSVGWEMAPAGAPGPGR.L	[336-355]
	FALSE	High	[R].HAAYSVGWEMAPAGAPGPGR.[L]			1	2	1	A0A0R4J117	A0A0R4J117 [336-355]	0	1981.93	0	273	High	12.94	694.2	597	597	1.13861e-13	1.76404e-14	0	0	5.37457e-12	8.81719e-13	0	0	R.HAAYSVGWEMAPAGAPGPGR.L	[336-355]
FALSE	Master Protein	F8WH23	Insulin-like growth factor-binding protein 7 OS=Mus musculus GN=Igfbp7 PE=1 SV=1	57	15	37	15	1	282	29.1	8.31	15	128.87	0	0	3
	Checked	Confidence	Annotated Sequence	Modifications	Modifications in Master Proteins	# Protein Groups	# Proteins	# PSMs	Master Protein Accessions	Positions in Master Proteins	# Missed Cleavages	Theo. MH+ [Da]	Off by X	Position in Protein	Confidence (by Search Engine): A2 PMI-Byonic	|Log Prob| (by Search Engine): A2 PMI-Byonic	Byonic Score (by Search Engine): A2 PMI-Byonic	Delta Byonic Score (by Search Engine): A2 PMI-Byonic	Delta Mod Score (by Search Engine): A2 PMI-Byonic	PEP 2D (by Search Engine): A2 PMI-Byonic	q-Value 2D (by Search Engine): A2 PMI-Byonic	FDR 2D (by Search Engine): A2 PMI-Byonic	Peptide Group FDR 2D (by Search Engine): A2 PMI-Byonic	PEP 1D (by Search Engine): A2 PMI-Byonic	q-Value 1D (by Search Engine): A2 PMI-Byonic	FDR 1D (by Search Engine): A2 PMI-Byonic	Peptide Group FDR 1D (by Search Engine): A2 PMI-Byonic	Sequence in Protein	Positions in Protein	Peptide Group Modifications in Protein
	FALSE	High	[K].ITVVDALHEIPLK.[K]			1	2	4	F8WH23	F8WH23 [263-275]	0	1447.85	0	262	High	14.48	719.8	620.6	620.6	3.3162e-15	5.58495e-16	0	0	1.56534e-13	2.71757e-14	0	0	K.ITVVDALHEIPLK.K	[263-275]
	FALSE	High	[R].YPVCGSNGITYPSGCQLR.[A]	2xCarbamidomethyl [C4; C15]		1	2	2	F8WH23	F8WH23 [117-134]	0	2028.93	0	116	High	13.34	651.2	512.2	512.2	4.56828e-14	6.76161e-15	0	0	2.15635e-12	3.14487e-13	0	0	R.YPVCGSNGITYPSGCQLR.A	[117-134]
	FALSE	High	[K].SRYPVCGSNGITYPSGCQLR.[A]	2xCarbamidomethyl [C6; C17]		1	2	2	F8WH23	F8WH23 [115-134]	1	2272.06	0	114	High	5.79	424.4	299	299	1.63259e-06	1.19015e-07	0	0	7.70566e-05	6.02503e-06	0	0	K.SRYPVCGSNGITYPSGCQLR.A	[115-134]
	FALSE	High	[R].TELLPGDR.[E]			1	2	2	F8WH23	F8WH23 [206-213]	0	900.479	0	205	High	5.89	440.4	198.9	198.9	1.27668e-06	9.34304e-08	0	0	6.0259e-05	4.73278e-06	0	0	R.TELLPGDR.E	[206-213]
	FALSE	High	[R].TELLPGDRENLAIQTR.[G]			1	2	2	F8WH23	F8WH23 [206-221]	1	1825.98	0	205	High	6.85	417.8	416	416	1.4e-07	9.78244e-09	0	0	6.60835e-06	4.24471e-07	0	0	R.TELLPGDRENLAIQTR.G	[206-221]
	FALSE	High	[K].EDAGEYECHASNSQGQASAAAK.[I]	1xCarbamidomethyl [C8]		1	2	6	F8WH23	F8WH23 [241-262]	0	2280.94	0	240	High	18.24	915.6	855.1	855.1	5.79322e-19	7.27785e-20	0	0	2.73456e-17	3.01911e-18	0	0	K.EDAGEYECHASNSQGQASAAAK.I	[241-262]
	FALSE	High	[R].ENLAIQTR.[G]			1	2	2	F8WH23	F8WH23 [214-221]	0	944.516	0	213	High	7.4	562	272.2	272.2	4.02133e-08	2.48386e-09	0	0	1.89818e-06	1.07389e-07	0	0	R.ENLAIQTR.G	[214-221]
[truncated: 4,820 more rows]

## Sheet: PSC_Prot
	Master	Accession	Description	Coverage [%]	# Peptides	# PSMs	# Unique Peptides	# Protein Groups	# AAs	MW [kDa]	calc. pI	# Peptides (by Search Engine): PMI-Byonic A2	|Log Prob| (by Search Engine): PMI-Byonic A2	# Cumulative Decoys (by Search Engine): PMI-Byonic A2	FDR (by Search Engine): PMI-Byonic A2	Confidence (by Search Engine): PMI-Byonic A2	Modifications
[truncated: 4,751 more rows]

[truncated: 4 more sheets: Coculture_Prot, KPC_Phos, PSC_Phos, Coculture_Phos]
