# Supplementary material for: Identification of novel early pancreatic cancer biomarkers KIF5B and SFRP2 from “first contact” interactions in the tumor microenvironment
Source: J Exp Clin Cancer Res. 2022 Aug 24;41:258. doi: 10.1186/s13046-022-02425-y (PMC9400270; doi:10.1186/s13046-022-02425-y)
Supplement: Supplementary file 7 — Additional file 7: File S2. Clusters identified in the proteome and phosphoproteome in EVs. Only those proteins were considered as identified hits, which had three values in any one triplicate condition. [file 13046_2022_2425_MOESM7_ESM.xlsx]

## Sheet: Proteins
Coc-3	Coc-2	Coc-1	PSC-1	PSC-3	PSC-2	KPC-3	KPC-2	KPC-1	GOBP name	GOMF name	GOCC name	KEGG name	ANOVA Significant	Cluster	# Peptides	# PSMs	-Log ANOVA p value	ANOVA q-value	Accession	Description	R.Cluster
-1.22091	-0.397332	-1.13691	0.319565	1.10164	1.68338	0.557737	-0.147906	-0.759264	biological regulation;cellular process;cellular response to stimulus;establishment of localization;establishment of protein localization;intracellular signal transduction;positive regulation of catalytic activity;positive regulation of GTPase activity;positive regulation of hydrolase activity;positive regulation of molecular function;protein transport;regulation of biological process;regulation o…	enzyme activator activity;enzyme regulator activity;GDP-dissociation inhibitor activity;GTPase activator activity;GTPase regulator activity;nucleoside-triphosphatase regulator activity;Rab GDP-dissociation inhibitor activity;small GTPase regulator activity	adherens junction;anchoring junction;cell junction;cell part;cell-substrate adherens junction;cell-substrate junction;cytoplasmic part;extracellular membrane-bounded organelle;extracellular organelle;extracellular region part;extracellular vesicular exosome;focal adhesion;Golgi apparatus;intracellular membrane-bounded organelle;intracellular organelle;intracellular part;membrane;membrane-bounded …		+	Cluster -602	13	29	1.67245	0.00273171	Q61598	Rab GDP dissociation inhibitor beta OS=Mus musculus GN=Gdi2 PE=1 SV=1	Cluster1
-0.664738	-0.533162	-0.678067	1.09772	1.01011	1.61425	0.0410225	-0.626813	-1.26032					+	Cluster -602	3	9	2.61756	0.00301435	A0A0R4J093	UMP-CMP kinase OS=Mus musculus GN=Cmpk1 PE=1 SV=1	Cluster1
-1.1335	-0.526849	-1.10723	1.51496	0.806757	1.03856	0.330462	0.109284	-1.03244	acetyl-CoA catabolic process;acetyl-CoA metabolic process;carbohydrate metabolic process;carboxylic acid metabolic process;catabolic process;cellular catabolic process;cellular ketone metabolic process;cellular metabolic process;cellular nitrogen compound metabolic process;cellular process;coenzyme catabolic process;coenzyme metabolic process;cofactor catabolic process;cofactor metabolic process;…	binding;catalytic activity;coenzyme binding;cofactor binding;L-malate dehydrogenase activity;malate dehydrogenase activity;NAD binding;nucleotide binding;oxidoreductase activity;oxidoreductase activity, acting on CH-OH group of donors;oxidoreductase activity, acting on the CH-OH group of donors, NAD or NADP as acceptor	cell part;centrosome;cytoplasm;cytoplasmic part;cytoskeletal part;cytosol;extracellular membrane-bounded organelle;extracellular organelle;extracellular region part;extracellular space;extracellular vesicular exosome;intracellular membrane-bounded organelle;intracellular non-membrane-bounded organelle;intracellular organelle;intracellular organelle part;intracellular part;membrane-bounded organel…	Carbon fixation in photosynthetic organisms;Citrate cycle (TCA cycle);Glyoxylate and dicarboxylate metabolism;Proximal tubule bicarbonate reclamation;Pyruvate metabolism	+	Cluster -602	8	20	2.12496	0.0032	P14152	Malate dehydrogenase, cytoplasmic OS=Mus musculus GN=Mdh1 PE=1 SV=3	Cluster1
-0.944858	-0.486388	-0.619251	0.855538	1.3779	1.07671	0.0226388	0.32702	-1.60931			cell part;cytoplasmic part;extracellular membrane-bounded organelle;extracellular organelle;extracellular region part;extracellular vesicular exosome;Golgi apparatus;intracellular membrane-bounded organelle;intracellular organelle;intracellular part;membrane-bounded organelle;membrane-bounded vesicle;organelle;vesicle		+	Cluster -602	2	6	1.55932	0.00312589	G5E911	DNA segment, Chr 6, Wayne State University 176, expressed, isoform CRA_f OS=Mus musculus GN=Fam3c PE=1 SV=1	Cluster1
-0.514352	-0.613503	-0.446048	1.46948	1.12894	0.57274	0.206328	0.0280381	-1.83162	blood vessel remodeling;catabolic process;cell differentiation;cell differentiation involved in embryonic placenta development;cellular developmental process;cellular process;developmental process;macromolecule catabolic process;macromolecule metabolic process;metabolic process;multicellular organismal process;primary metabolic process;protein catabolic process;protein metabolic process;proteolys…	catalytic activity;cysteine-type endopeptidase activity;cysteine-type peptidase activity;endopeptidase activity;hydrolase activity;peptidase activity;peptidase activity, acting on L-amino acid peptides	cell part;cytoplasmic part;extracellular region;extracellular region part;extracellular space;intracellular membrane-bounded organelle;intracellular organelle;intracellular part;lysosome;lytic vacuole;membrane-bounded organelle;organelle;vacuole		+	Cluster -602	1	2	1.29022	0.0045987	Q9JI81	Cathepsin 2 OS=Mus musculus GN=Cts8 PE=2 SV=1	Cluster1
-1.16299	-0.104176	-0.00631908	0.865652	0.959479	0.90854	0.72464	-0.308409	-1.87642		adenyl nucleotide binding;adenyl ribonucleotide binding;ATP binding;binding;nucleotide binding;purine nucleotide binding;purine ribonucleoside triphosphate binding;purine ribonucleotide binding;ribonucleotide binding	cell part;cytoplasmic part;endoplasmic reticulum;extracellular membrane-bounded organelle;extracellular organelle;extracellular region part;extracellular vesicular exosome;intracellular membrane-bounded organelle;intracellular organelle;intracellular part;membrane-bounded organelle;membrane-bounded vesicle;organelle;vesicle		+	Cluster -602	1	3	0.821742	0.0318844	Q8BM72	Heat shock 70 kDa protein 13 OS=Mus musculus GN=Hspa13 PE=1 SV=1	Cluster1
-0.181364	-0.657892	-0.425405	2.06821	0.719625	0.797107	-0.492029	-0.982194	-0.846053	2-oxoglutarate metabolic process;acetyl-CoA catabolic process;acetyl-CoA metabolic process;amine metabolic process;anatomical structure development;biological regulation;carbohydrate metabolic process;carboxylic acid metabolic process;catabolic process;cellular aldehyde metabolic process;cellular amine metabolic process;cellular amino acid metabolic process;cellular carbohydrate metabolic process…	binding;catalytic activity;cation binding;coenzyme binding;cofactor binding;identical protein binding;ion binding;isocitrate dehydrogenase (NADP+) activity;isocitrate dehydrogenase activity;magnesium ion binding;metal ion binding;NAD binding;NADP binding;nucleotide binding;oxidoreductase activity;oxidoreductase activity, acting on CH-OH group of donors;oxidoreductase activity, acting on the CH-OH…	cell part;cytoplasm;cytoplasmic part;cytosol;extracellular membrane-bounded organelle;extracellular organelle;extracellular region part;extracellular vesicular exosome;intracellular membrane-bounded organelle;intracellular organelle;intracellular part;membrane-bounded organelle;membrane-bounded vesicle;microbody;mitochondrion;organelle;peroxisome;vesicle	Carbon fixation pathways in prokaryotes;Citrate cycle (TCA cycle);Glutathione metabolism;Peroxisome	+	Cluster -602	6	13	2.28173	0.000658228	O88844	Isocitrate dehydrogenase [NADP] cytoplasmic OS=Mus musculus GN=Idh1 PE=1 SV=2	Cluster2
-0.0918196	-1.91167	0.289868	1.46692	0.868287	0.692705	-0.107368	-0.856041	-0.350875	biological regulation;cellular component organization;cellular component organization at cellular level;cellular component organization or biogenesis;cellular component organization or biogenesis at cellular level;cellular process;cellular response to stimulus;extracellular matrix organization;extracellular structure organization;positive regulation of biological process;positive regulation of ce…	binding;calcium ion binding;carbohydrate binding;cation binding;glycosaminoglycan binding;heparin binding;ion binding;metal ion binding;pattern binding;polysaccharide binding	basement membrane;extracellular matrix;extracellular matrix part;extracellular region part;interstitial matrix;proteinaceous extracellular matrix		+	Cluster -602	2	12	1.11894	0.00578526	Q8CD91	SPARC-related modular calcium-binding protein 2 OS=Mus musculus GN=Smoc2 PE=1 SV=1	Cluster1
-0.838528	-0.0590205	-0.996702	1.55425	1.3966	0.704992	-0.661415	-0.10618	-0.993997	anatomical structure development;biological regulation;cell development;cellular developmental process;cellular process;developmental process;erythrocyte development;positive regulation of biological process;positive regulation of cell differentiation;positive regulation of cellular process;positive regulation of developmental process;positive regulation of myeloid cell differentiation;regulation…	binding;cation binding;heme binding;ion binding;iron ion binding;metal ion binding;oxygen binding;oxygen transporter activity;substrate-specific transporter activity;tetrapyrrole binding;transition metal ion binding;transporter activity	cell part;cytoplasmic part;cytosolic part;hemoglobin complex;intracellular part;macromolecular complex;protein complex	African trypanosomiasis;Malaria	+	Cluster -602	2	33	2.35301	0.00185205	P02089	Hemoglobin subunit beta-2 OS=Mus musculus GN=Hbb-b2 PE=1 SV=2	Cluster1
-0.89408	0.307273	-0.731491	1.73704	1.19863	0.63834	-0.732309	-0.681148	-0.842255	anatomical structure formation involved in morphogenesis;angiogenesis;biological adhesion;cell adhesion;cell differentiation;cellular component organization;cellular component organization at cellular level;cellular component organization or biogenesis;cellular component organization or biogenesis at cellular level;cellular developmental process;cellular process;chondrocyte differentiation;develo…	binding;cell adhesion molecule binding;collagen binding;extracellular matrix binding;protein binding	basement membrane;cell part;cytoplasmic part;extracellular matrix;extracellular matrix part;extracellular membrane-bounded organelle;extracellular organelle;extracellular region part;extracellular space;extracellular vesicular exosome;Golgi apparatus part;intracellular organelle part;intracellular part;membrane-bounded organelle;membrane-bounded vesicle;organelle;organelle part;proteinaceous extr…		+	Cluster -602	14	87	2.21018	0.0198707	P82198	Transforming growth factor-beta-induced protein ig-h3 OS=Mus musculus GN=Tgfbi PE=1 SV=1	Cluster1
-1.21172	0.927545	-0.778838	1.50137	0.588369	1.00002	-0.871348	-0.440275	-0.715115	anatomical structure morphogenesis;biological adhesion;cell adhesion;cell junction assembly;cell junction organization;cell migration;cell morphogenesis;cell morphogenesis involved in differentiation;cell motility;cell projection organization;cell-substrate adhesion;cell-substrate junction assembly;cellular component assembly;cellular component assembly at cellular level;cellular component disass…	binding;extracellular matrix structural constituent;glycolipid binding;glycosphingolipid binding;lipid binding;sphingolipid binding;structural molecule activity	basal lamina;basement membrane;extracellular matrix;extracellular matrix part;extracellular membrane-bounded organelle;extracellular organelle;extracellular region part;extracellular vesicular exosome;laminin complex;laminin-1 complex;laminin-10 complex;macromolecular complex;membrane-bounded organelle;membrane-bounded vesicle;organelle;protein complex;vesicle	Amoebiasis;ECM-receptor interaction;Focal adhesion;Pathways in cancer;Prion diseases;Small cell lung cancer;Toxoplasmosis	+	Cluster -602	6	9	1.24704	0.00354734	F8VQJ3	Laminin subunit gamma-1 OS=Mus musculus GN=Lamc1 PE=1 SV=1	Cluster1
-0.844626	-0.458093	-0.697572	2.1383	0.785028	0.625313	-0.662776	-0.14352	-0.742057	biological regulation;regulation of acute inflammatory response;regulation of biological process;regulation of complement activation;regulation of defense response;regulation of gene expression;regulation of humoral immune response;regulation of immune effector process;regulation of immune response;regulation of immune system process;regulation of inflammatory response;regulation of macromolecule…	binding;carbohydrate binding;complement binding;complement component C3b binding;glycoprotein binding;glycosaminoglycan binding;heparan sulfate proteoglycan binding;heparin binding;opsonin binding;pattern binding;polysaccharide binding;protein binding;proteoglycan binding	blood microparticle;extracellular membrane-bounded organelle;extracellular organelle;extracellular region part;extracellular vesicular exosome;membrane-bounded organelle;membrane-bounded vesicle;organelle;vesicle	Complement and coagulation cascades;Staphylococcus aureus infection	+	Cluster -602	3	5	2.0415	0.00319258	E9Q8I0	Complement factor H OS=Mus musculus GN=Cfh PE=1 SV=1	Cluster1
-0.129576	-0.149001	-1.649	1.67229	0.860655	0.646163	-1.04075	0.195962	-0.40674					+	Cluster -602	1	7	1.33541	0.0181309	D6RFS9	Protein Gm21983 OS=Mus musculus GN=Gm21983 PE=4 SV=1	Cluster1
-0.637625	-0.0866869	-1.04965	1.76491	1.19793	0.435336	-1.19112	0.124154	-0.557249	anatomical structure development;anatomical structure homeostasis;anatomical structure morphogenesis;biological regulation;blood coagulation;blood vessel development;cell differentiation;cell differentiation involved in embryonic placenta development;cell migration;cell motility;cellular component disassembly;cellular component disassembly at cellular level;cellular component movement;cellular co…	apolipoprotein binding;binding;catalytic activity;endopeptidase activity;hydrolase activity;peptidase activity;peptidase activity, acting on L-amino acid peptides;protein binding;protein domain specific binding;receptor binding;serine hydrolase activity;serine-type endopeptidase activity;serine-type peptidase activity	blood microparticle;cell part;cell surface;extracellular membrane-bounded organelle;extracellular organelle;extracellular region;extracellular region part;extracellular space;extracellular vesicular exosome;extrinsic to external side of plasma membrane;extrinsic to membrane;extrinsic to plasma membrane;intracellular membrane-bounded organelle;intracellular organelle;intracellular part;macromolecu…	Complement and coagulation cascades;Neuroactive ligand-receptor interaction;Staphylococcus aureus infection	+	Cluster -602	9	72	1.66876	0.0165028	P20918	Plasminogen OS=Mus musculus GN=Plg PE=1 SV=3	Cluster1
-0.846907	-0.326133	-0.867354	1.90894	1.27702	0.43231	-0.66799	-0.228863	-0.681018	biological regulation;cellular process;cellular response to stimulus;intracellular signal transduction;positive regulation of biological process;positive regulation of catalytic activity;positive regulation of cell adhesion;positive regulation of cell proliferation;positive regulation of cell-substrate adhesion;positive regulation of cellular process;positive regulation of GTPase activity;positiv…		adherens junction;anchoring junction;cell junction;cell-substrate adherens junction;cell-substrate junction;extracellular membrane-bounded organelle;extracellular organelle;extracellular region part;extracellular vesicular exosome;focal adhesion;membrane-bounded organelle;membrane-bounded vesicle;organelle;vesicle		+	Cluster -602	13	151	2.25385	0.00229136	Q01730	Ras suppressor protein 1 OS=Mus musculus GN=Rsu1 PE=1 SV=3	Cluster1
-0.396897	-0.287916	-1.49171	1.79001	0.996594	0.797637	-0.556467	-0.305461	-0.54579	actin cytoskeleton organization;actin filament branching;actin filament bundle assembly;actin filament organization;actin filament-based process;adherens junction organization;anatomical structure development;anatomical structure formation involved in morphogenesis;anatomical structure morphogenesis;angiogenesis;biological adhesion;biological regulation;canonical Wnt receptor signaling pathway;ca…	binding;catalytic activity;enzyme binding;GTP binding;GTPase activity;GTP-dependent protein binding;guanyl nucleotide binding;guanyl ribonucleotide binding;hydrolase activity;hydrolase activity, acting on acid anhydrides;hydrolase activity, acting on acid anhydrides, in phosphorus-containing anhydrides;kinase binding;nucleoside-triphosphatase activity;nucleotide binding;protein binding;protein ki…	adherens junction;anchoring junction;apical part of cell;cell body;cell junction;cell part;cell periphery;cell projection;cell-cell junction;cell-substrate adherens junction;cell-substrate junction;cytoplasm;cytoplasmic membrane-bounded vesicle;cytoplasmic part;cytoplasmic vesicle;cytoskeletal part;cytosol;extracellular membrane-bounded organelle;extracellular organelle;extracellular region part;…	Adherens junction;Axon guidance;Bacterial invasion of epithelial cells;Chemokine signaling pathway;Endocytosis;Epithelial cell signaling in Helicobacter pylori infection;Fc gamma R-mediated phagocytosis;Focal adhesion;GnRH signaling pathway;Leukocyte transendothelial migration;MAPK signaling pathway;MAPK signaling pathway - yeast;Neurotrophin signaling pathway;Pancreatic cancer;Pathogenic Escheri…	+	Cluster -602	11	50	2.20014	0.00173066	P60766	Cell division control protein 42 homolog OS=Mus musculus GN=Cdc42 PE=1 SV=2	Cluster1
-0.853463	-0.696971	-0.586611	2.03578	0.962182	0.688107	-0.349453	-0.431823	-0.76775	biosynthetic process;lipid biosynthetic process;lipid metabolic process;metabolic process;primary metabolic process;steroid biosynthetic process;steroid metabolic process	alcohol dehydrogenase (NADP+) activity;alditol:NADP+ 1-oxidoreductase activity;aldo-keto reductase (NADP) activity;androsterone dehydrogenase (B-specific) activity;androsterone dehydrogenase activity;bile acid binding;binding;carboxylic acid binding;catalytic activity;ketosteroid monooxygenase activity;lipid binding;monocarboxylic acid binding;monooxygenase activity;oxidoreductase activity;oxidor…	cell part;cytoplasmic part;cytosol;extracellular membrane-bounded organelle;extracellular organelle;extracellular region part;extracellular vesicular exosome;intracellular part;membrane-bounded organelle;membrane-bounded vesicle;organelle;vesicle		+	Cluster -602	2	11	2.52852	0.00186243	Q91WR5	Aldo-keto reductase family 1 member C21 OS=Mus musculus GN=Akr1c21 PE=1 SV=2	Cluster1
-0.702168	-0.799104	-0.64948	1.70049	1.00265	1.223	-0.637474	-0.56303	-0.574884	biological regulation;cell differentiation;cellular developmental process;cellular process;developmental process;epidermal cell differentiation;negative regulation of biological process;negative regulation of catalytic activity;negative regulation of cellular metabolic process;negative regulation of cellular process;negative regulation of cellular protein metabolic process;negative regulation of …	endopeptidase inhibitor activity;endopeptidase regulator activity;enzyme inhibitor activity;enzyme regulator activity;peptidase inhibitor activity;peptidase regulator activity;serine-type endopeptidase inhibitor activity	cell cortex;cell part;cytoplasm;cytoplasmic part;cytosol;endoplasmic reticulum;endoplasmic reticulum membrane;endoplasmic reticulum part;extracellular membrane-bounded organelle;extracellular organelle;extracellular region;extracellular region part;extracellular vesicular exosome;intracellular membrane-bounded organelle;intracellular organelle;intracellular organelle part;intracellular part;membr…		+	Cluster -602	3	5	4.4189	0	Q148R4	Protein Spink5 OS=Mus musculus GN=Spink5 PE=1 SV=1	Cluster1
-0.527023	-0.472221	-0.461773	1.83104	0.635651	1.21723	-1.00611	-0.992502	-0.224287	biological regulation;cellular process;cellular response to stimulus;establishment of localization;positive regulation of biological process;positive regulation of cell communication;positive regulation of cellular process;positive regulation of I-kappaB kinase/NF-kappaB cascade;positive regulation of intracellular protein kinase cascade;positive regulation of response to stimulus;positive regula…	molecular transducer activity;signal transducer activity	cell part;cytoplasmic part;extracellular membrane-bounded organelle;extracellular organelle;extracellular region part;extracellular vesicular exosome;integral to membrane;intracellular organelle part;intracellular part;intrinsic to membrane;lysosomal membrane;membrane;membrane part;membrane-bounded organelle;membrane-bounded vesicle;organelle;organelle membrane;organelle part;vacuolar membrane;va…		+	Cluster -602	1	3	2.56437	0.000496732	Q8BY89	Choline transporter-like protein 2 OS=Mus musculus GN=Slc44a2 PE=1 SV=2	Cluster1
-0.40198	-0.52149	-0.581985	1.2517	1.28516	1.33067	-0.56756	-1.28867	-0.505843	amine biosynthetic process;amine metabolic process;aspartate family amino acid biosynthetic process;aspartate family amino acid metabolic process;betaine catabolic process;betaine metabolic process;biosynthetic process;carboxylic acid biosynthetic process;carboxylic acid metabolic process;catabolic process;cellular amine metabolic process;cellular amino acid biosynthetic process;cellular amino ac…	betaine-homocysteine S-methyltransferase activity;binding;catalytic activity;cation binding;homocysteine S-methyltransferase activity;ion binding;metal ion binding;methyltransferase activity;S-adenosylmethionine-dependent methyltransferase activity;S-methyltransferase activity;transferase activity;transferase activity, transferring one-carbon groups;transition metal ion binding;zinc ion binding	cell part;cytoplasm;intracellular part	Cysteine and methionine metabolism;Glycine, serine and threonine metabolism	+	Cluster -602	3	8	3.907	0	O35490	Betaine--homocysteine S-methyltransferase 1 OS=Mus musculus GN=Bhmt PE=1 SV=1	Cluster1
-0.758627	-0.623677	-0.604027	1.68205	1.10181	1.15331	-0.512435	-0.709441	-0.728959	adherens junction assembly;adherens junction organization;anatomical structure morphogenesis;apical junction assembly;axon extension;biological adhesion;biological regulation;cell adhesion;cell growth;cell junction assembly;cell junction organization;cell projection assembly;cell projection organization;cell-cell adhesion;cell-cell junction assembly;cell-cell junction organization;cell-matrix adh…	alpha-catenin binding;binding;dystroglycan binding;glycoprotein binding;protein binding;structural molecule activity	actin cytoskeleton;adherens junction;anchoring junction;cell junction;cell part;cell-cell adherens junction;cell-cell junction;cell-substrate adherens junction;cell-substrate junction;contractile fiber part;costamere;cytoplasm;cytoplasmic part;cytoskeleton;extracellular membrane-bounded organelle;extracellular organelle;extracellular region part;extracellular vesicular exosome;fascia adherens;foc…	Adherens junction;Amoebiasis;Bacterial invasion of epithelial cells;Focal adhesion;Leukocyte transendothelial migration;Regulation of actin cytoskeleton;Shigellosis	+	Cluster -602	24	68	4.51985	0	Q64727	Vinculin OS=Mus musculus GN=Vcl PE=1 SV=4	Cluster1
-0.565764	-0.569273	-0.917008	1.74977	1.00562	1.08091	-0.712802	-0.845166	-0.22629					+	Cluster -602	1	9	3.3124	0.000112	A0A0R4J0R8	Leukocyte cell-derived chemotaxin-2 OS=Mus musculus GN=Lect2 PE=1 SV=1	Cluster1
-0.0748551	-0.382327	-0.68439	1.66513	0.923564	0.919571	-1.26152	0.0417362	-1.14692		adenyl nucleotide binding;adenyl ribonucleotide binding;ATP binding;ATPase activity;binding;catalytic activity;cation binding;GTP binding;guanyl nucleotide binding;guanyl ribonucleotide binding;hydrolase activity;hydrolase activity, acting on acid anhydrides;hydrolase activity, acting on acid anhydrides, in phosphorus-containing anhydrides;ion binding;metal ion binding;nucleoside-triphosphatase a…	cell part;centrosome;cytoplasm;cytoplasmic part;cytoskeletal part;extracellular membrane-bounded organelle;extracellular organelle;extracellular region part;extracellular vesicular exosome;intracellular non-membrane-bounded organelle;intracellular organelle;intracellular organelle part;intracellular part;membrane;membrane-bounded organelle;membrane-bounded vesicle;microtubule organizing center;no…		+	Cluster -602	8	22	2.10028	0.00106667	Q9CZ30	Obg-like ATPase 1 OS=Mus musculus GN=Ola1 PE=1 SV=1	Cluster1
-0.553864	-0.684573	-0.643124	1.06301	1.56094	1.30684	-0.91476	-0.399375	-0.735089	acid secretion;alpha-beta T cell activation;alpha-beta T cell differentiation;anatomical structure development;arachidonic acid secretion;biological regulation;carboxylic acid transport;cell activation;cell differentiation;cell migration;cell motility;cell surface receptor linked signaling pathway;cellular component movement;cellular developmental process;cellular macromolecule metabolic process;…	ATPase activity;ATPase activity, coupled;binding;binding, bridging;calcium ion binding;calcium-dependent phospholipid binding;calcium-dependent protein binding;catalytic activity;cation binding;DNA binding;DNA-dependent ATPase activity;double-stranded DNA-dependent ATPase activity;enzyme inhibitor activity;enzyme regulator activity;helicase activity;hydrolase activity;hydrolase activity, acting o…	adherens junction;anchoring junction;basolateral plasma membrane;cell junction;cell part;cell projection;cell surface;cell-substrate adherens junction;cell-substrate junction;cilium;cornified envelope;cytoplasm;cytoplasmic part;cytoskeleton;cytosol;endosome;extracellular membrane-bounded organelle;extracellular organelle;extracellular region part;extracellular space;extracellular vesicular exosom…		+	Cluster -602	22	140	4.41626	0	P10107	Annexin A1 OS=Mus musculus GN=Anxa1 PE=1 SV=2	Cluster1
-0.556361	-0.389612	-0.508734	1.32524	1.17489	1.41852	-0.949133	-0.55391	-0.960906	actin cytoskeleton organization;actin filament organization;actin filament-based movement;actin filament-based process;actin-mediated cell contraction;actin-myosin filament sliding;actomyosin structure organization;anatomical structure formation involved in morphogenesis;anatomical structure morphogenesis;biological regulation;cardiac muscle contraction;cardiac muscle tissue morphogenesis;cardiac…	adenyl nucleotide binding;adenyl ribonucleotide binding;ATP binding;ATPase activity;binding;catalytic activity;cytoskeletal protein binding;hydrolase activity;hydrolase activity, acting on acid anhydrides;hydrolase activity, acting on acid anhydrides, in phosphorus-containing anhydrides;myosin binding;nucleoside-triphosphatase activity;nucleotide binding;protein binding;purine nucleotide binding;…	actin filament;actomyosin, actin part;adherens junction;anchoring junction;blood microparticle;cell junction;cell part;cell-substrate adherens junction;cell-substrate junction;contractile fiber part;cytoplasm;cytoplasmic part;cytoskeletal part;extracellular membrane-bounded organelle;extracellular organelle;extracellular region part;extracellular space;extracellular vesicular exosome;focal adhesi…	Cardiac muscle contraction;Dilated cardiomyopathy;Hypertrophic cardiomyopathy (HCM)	+	Cluster -602	4	34	5.16114	0	P68033	Actin, alpha cardiac muscle 1 OS=Mus musculus GN=Actc1 PE=1 SV=1	Cluster1
-0.908192	-0.542944	-1.13232	1.2992	1.43131	1.08796	-0.490752	-0.0890942	-0.655166	acylglycerol catabolic process;acylglycerol metabolic process;alcohol metabolic process;anatomical structure development;anatomical structure morphogenesis;artery morphogenesis;biological regulation;biosynthetic process;blood vessel morphogenesis;catabolic process;cell motility;cellular biosynthetic process;cellular catabolic process;cellular component movement;cellular component organization;cel…	binding;carbohydrate binding;cholesterol transporter activity;enzyme binding;glycosaminoglycan binding;heparin binding;lipase binding;lipid binding;lipid transporter activity;lipoprotein particle receptor binding;low-density lipoprotein particle receptor binding;pattern binding;phospholipid binding;polysaccharide binding;protein binding;receptor binding;sterol transporter activity;substrate-speci…	actin cytoskeleton;cell body;cell part;chylomicron;cytoplasm;cytoplasmic part;cytoskeleton;endoplasmic reticulum;extracellular membrane-bounded organelle;extracellular organelle;extracellular region;extracellular region part;extracellular vesicular exosome;Golgi apparatus;intermediate-density lipoprotein particle;intracellular membrane-bounded organelle;intracellular non-membrane-bounded organell…	Fat digestion and absorption;Vitamin digestion and absorption	+	Cluster -602	41	141	3.8818	0	E9Q414	Apolipoprotein B-100 OS=Mus musculus GN=Apob PE=1 SV=1	Cluster1
-0.706734	-0.775596	-0.804581	1.28534	1.6106	0.968089	-0.630339	-0.139652	-0.807132	activation of signaling protein activity involved in unfolded protein response;anatomical structure arrangement;anatomical structure development;biological regulation;cell communication;cellular process;cellular response to antibiotic;cellular response to biotic stimulus;cellular response to chemical stimulus;cellular response to cytokine stimulus;cellular response to external stimulus;cellular r…	adenyl nucleotide binding;adenyl ribonucleotide binding;ATP binding;ATPase activity;binding;catalytic activity;enzyme binding;glycoprotein binding;hydrolase activity;hydrolase activity, acting on acid anhydrides;hydrolase activity, acting on acid anhydrides, in phosphorus-containing anhydrides;misfolded protein binding;nucleoside-triphosphatase activity;nucleotide binding;protein binding;protein …	adherens junction;anchoring junction;cell junction;cell part;cell surface;cell-substrate adherens junction;cell-substrate junction;cytoplasmic membrane-bounded vesicle;cytoplasmic part;cytoplasmic vesicle;endoplasmic reticulum;endoplasmic reticulum chaperone complex;endoplasmic reticulum lumen;endoplasmic reticulum membrane;endoplasmic reticulum part;endoplasmic reticulum-Golgi intermediate compa…	Prion diseases;Protein export;Protein processing in endoplasmic reticulum	+	Cluster -602	24	122	3.74773	0.000244604	P20029	78 kDa glucose-regulated protein OS=Mus musculus GN=Hspa5 PE=1 SV=3	Cluster1
-0.938326	-0.484191	-0.619435	1.97506	1.38734	-0.0699468	-0.185732	-0.718926	-0.345839	biological regulation;biosynthetic process;carbon catabolite regulation of transcription;carbon catabolite repression of transcription;cell communication;cell cycle process;cell division;cellular biosynthetic process;cellular component organization;cellular component organization at cellular level;cellular component organization or biogenesis;cellular component organization or biogenesis at cellu…	binding;identical protein binding;protein binding;protein dimerization activity;protein domain specific binding;protein homodimerization activity	cell part;chromosome;condensed chromosome;condensed nuclear chromosome;cytoplasmic part;cytoskeletal part;early endosome;endomembrane system;endosomal part;endosome;ESCRT III complex;extracellular membrane-bounded organelle;extracellular organelle;extracellular region part;extracellular vesicular exosome;intracellular membrane-bounded organelle;intracellular non-membrane-bounded organelle;intrace…	Endocytosis	+	Cluster -602	3	8	1.52829	0.010659	Q921W0	Charged multivesicular body protein 1a OS=Mus musculus GN=Chmp1a PE=1 SV=1	Cluster1
-1.24543	-0.776654	0.0326842	0.741244	1.50066	1.36541	-0.567188	-0.915988	-0.134738	anatomical structure formation involved in morphogenesis;anatomical structure morphogenesis;angiogenesis;anion transport;apoptosis;biological regulation;branching morphogenesis of a tube;cation homeostasis;cell death;cell differentiation;cell morphogenesis;cell morphogenesis involved in differentiation;cellular cation homeostasis;cellular chemical homeostasis;cellular component morphogenesis;cell…	anion channel activity;anion transmembrane transporter activity;channel activity;chloride channel activity;gated channel activity;ion channel activity;ion transmembrane transporter activity;passive transmembrane transporter activity;substrate-specific channel activity;substrate-specific transmembrane transporter activity;substrate-specific transporter activity;transmembrane transporter activity;t…	apical part of cell;cell junction;cell part;cell projection;cell surface;cell-cell junction;centrosome;chloride channel complex;cytoplasm;cytoplasmic part;cytoplasmic vesicle membrane;cytoplasmic vesicle part;cytoskeletal part;cytosol;extracellular membrane-bounded organelle;extracellular organelle;extracellular region part;extracellular vesicular exosome;intracellular;intracellular membrane-boun…		+	Cluster -602	13	72	2.20674	0.0040179	Q9QYB1	Chloride intracellular channel protein 4 OS=Mus musculus GN=Clic4 PE=1 SV=3	Cluster1
-1.63696	-0.385288	-0.399782	1.45135	1.04128	1.13408	-0.569478	-0.385586	-0.249608	biological regulation;cellular process;cellular response to chemical stimulus;cellular response to endogenous stimulus;cellular response to hormone stimulus;cellular response to insulin stimulus;cellular response to organic substance;cellular response to peptide hormone stimulus;cellular response to stimulus;establishment of localization;establishment of localization in cell;establishment of prot…	actin binding;binding;cytoskeletal protein binding;enzyme binding;insulin-like growth factor receptor binding;kinase binding;protein binding;protein domain specific binding;protein kinase binding;protein kinase C binding;receptor binding	adherens junction;anchoring junction;cell junction;cell part;cell-substrate adherens junction;cell-substrate junction;cytoplasmic part;cytoplasmic vesicle membrane;cytoplasmic vesicle part;cytosol;extracellular membrane-bounded organelle;extracellular organelle;extracellular region part;extracellular vesicular exosome;focal adhesion;intracellular organelle part;intracellular part;membrane;membran…	Cell cycle;Neurotrophin signaling pathway;Oocyte meiosis	+	Cluster -602	2	7	2.49747	0.000117647	P61982	14-3-3 protein gamma OS=Mus musculus GN=Ywhag PE=1 SV=2	Cluster1
-1.6263	-0.367602	-0.625982	1.52149	0.816238	0.907987	-0.80217	-0.338156	0.514497	biological regulation;cell surface receptor linked signaling pathway;cellular process;cellular response to stimulus;G-protein coupled receptor protein signaling pathway;metabolic process;regulation of biological process;regulation of cellular process;response to stimulus;signal transduction	binding;catalytic activity;enzyme binding;GTPase activity;GTPase binding;hydrolase activity;hydrolase activity, acting on acid anhydrides;hydrolase activity, acting on acid anhydrides, in phosphorus-containing anhydrides;nucleoside-triphosphatase activity;protein binding;protein complex binding;pyrophosphatase activity	adherens junction;anchoring junction;cell junction;cell part;cell-substrate adherens junction;cell-substrate junction;cytoplasmic part;extracellular membrane-bounded organelle;extracellular organelle;extracellular region part;extracellular space;extracellular vesicular exosome;extrinsic to internal side of plasma membrane;extrinsic to membrane;extrinsic to plasma membrane;focal adhesion;heterotri…		+	Cluster -602	1	1	1.76139	0.00590397	E9QKR0	Guanine nucleotide-binding protein G(I)/G(S)/G(T) subunit beta-2 OS=Mus musculus GN=Gnb2 PE=1 SV=1	Cluster1
-0.346963	-0.386518	-0.365727	2.59388	0.101755	-0.0627277	-0.575134	-0.300696	-0.657865	actin filament-based process;anatomical structure development;cell development;cellular developmental process;cellular process;developmental process;muscle cell development;muscle fiber development;striated muscle cell development	actin binding;ankyrin binding;binding;cytoskeletal protein binding;protein binding	actin cytoskeleton;adherens junction;anchoring junction;cell junction;cell part;cell-substrate adherens junction;cell-substrate junction;contractile fiber part;cytoplasm;cytoplasmic part;cytoskeleton;focal adhesion;intracellular non-membrane-bounded organelle;intracellular organelle;intracellular part;membrane;non-membrane-bounded organelle;organelle;organelle part;plasma membrane;sarcolemma;sarc…	Focal adhesion;MAPK signaling pathway	+	Cluster -602	13	20	0.748924	0.0224085	Q8VHX6	Filamin-C OS=Mus musculus GN=Flnc PE=1 SV=3	Cluster1
-0.360477	-0.332324	-0.453003	2.56335	0.195398	0.0322591	-0.583121	-0.388903	-0.673175	biological regulation;catabolic process;cell communication;cell-cell signaling;cellular catabolic process;cellular macromolecule catabolic process;cellular macromolecule metabolic process;cellular metabolic process;cellular process;cellular protein metabolic process;macromolecule catabolic process;macromolecule metabolic process;macromolecule modification;metabolic process;modification-dependent …	binding;catalytic activity;cysteine-type endopeptidase activity;cysteine-type peptidase activity;endopeptidase activity;endopeptidase inhibitor activity;endopeptidase regulator activity;enzyme inhibitor activity;enzyme regulator activity;hydrolase activity;peptidase activity;peptidase activity, acting on L-amino acid peptides;peptidase inhibitor activity;peptidase regulator activity;proteasome bi…	cell part;cell surface;cytoplasm;cytoplasmic membrane-bounded vesicle;cytoplasmic part;cytoplasmic vesicle;extracellular membrane-bounded organelle;extracellular organelle;extracellular region part;extracellular vesicular exosome;intracellular membrane-bounded organelle;intracellular organelle;intracellular part;macromolecular complex;membrane;membrane-bounded organelle;membrane-bounded vesicle;n…		+	Cluster -602	18	65	0.882542	0.0132256	Q9JMA1	Ubiquitin carboxyl-terminal hydrolase 14 OS=Mus musculus GN=Usp14 PE=1 SV=3	Cluster1
-0.515769	-0.424658	-0.85657	2.41577	0.411282	0.104112	-0.492344	0.100776	-0.742597	cell cycle phase;cell cycle process;cell division;cellular component organization;cellular component organization at cellular level;cellular component organization or biogenesis;cellular component organization or biogenesis at cellular level;cellular process;mitosis;nuclear division;organelle fission;organelle organization		cell part;cytoplasm;cytoskeletal part;intracellular membrane-bounded organelle;intracellular organelle;intracellular organelle part;intracellular part;macromolecular complex;membrane-bounded organelle;microtubule;nucleus;organelle;organelle part;protein complex		+	Cluster -602	11	39	1.02922	0.0274079	O35685	Nuclear migration protein nudC OS=Mus musculus GN=Nudc PE=1 SV=1	Cluster1
-0.0744828	-0.595625	-0.710221	2.25612	0.204144	0.499253	-0.146419	-0.122071	-1.3107	anatomical structure morphogenesis;biological adhesion;biological regulation;cell adhesion;cell differentiation;cell migration;cell morphogenesis;cell morphogenesis involved in differentiation;cell motility;cell projection organization;cell-cell adhesion;cell-substrate adhesion;cellular component morphogenesis;cellular component movement;cellular component organization;cellular component organiza…	binding;enzyme binding;extracellular matrix structural constituent;glycolipid binding;glycosphingolipid binding;integrin binding;lipid binding;protein binding;protein complex binding;receptor binding;sphingolipid binding;structural molecule activity	basal lamina;basement membrane;cell part;cytoplasmic part;extracellular matrix;extracellular matrix part;extracellular membrane-bounded organelle;extracellular organelle;extracellular region part;extracellular space;extracellular vesicular exosome;intracellular part;laminin complex;laminin-1 complex;laminin-10 complex;laminin-2 complex;laminin-8 complex;macromolecular complex;membrane part;membra…	Amoebiasis;ECM-receptor interaction;Focal adhesion;Pathways in cancer;Small cell lung cancer;Toxoplasmosis	+	Cluster -602	6	9	1.03529	0.0132053	E9QN70	Laminin subunit beta-1 OS=Mus musculus GN=Lamb1 PE=1 SV=1	Cluster1
-0.898208	-0.641295	-1.2947	2.06102	0.106871	0.27122	0.566189	0.382282	-0.553383		binding;chemokine binding;cytokine binding;protein binding	cell part;integral to membrane;intrinsic to membrane;membrane;membrane part;plasma membrane		+	Cluster -602	1	1	1.15874	0.00669672	Q9R1Q7	Proteolipid protein 2 OS=Mus musculus GN=Plp2 PE=1 SV=1	Cluster1
-0.557512	-1.21019	-0.709034	2.02736	-0.551989	1.07249	-0.0115041	0.248463	-0.308078	activation of MAPK activity;anatomical structure development;anatomical structure formation involved in morphogenesis;anatomical structure morphogenesis;angiogenesis;behavior;behavioral response to pain;biological adhesion;biological regulation;blood vessel morphogenesis;cartilage development;cartilage development involved in endochondral bone morphogenesis;cell adhesion;cell cycle arrest;cell cy…	binding;calcium ion binding;carbohydrate binding;cation binding;collagen binding;collagen V binding;extracellular matrix binding;fibrinogen binding;fibroblast growth factor binding;fibronectin binding;glycosaminoglycan binding;growth factor binding;heparin binding;integrin binding;ion binding;laminin binding;lipid binding;lipoprotein particle binding;low-density lipoprotein particle binding;metal…	cell part;cell surface;cytoplasmic membrane-bounded vesicle;cytoplasmic part;cytoplasmic vesicle;endoplasmic reticulum;external side of plasma membrane;extracellular matrix;extracellular membrane-bounded organelle;extracellular organelle;extracellular region part;extracellular space;extracellular vesicular exosome;fibrinogen complex;intracellular membrane-bounded organelle;intracellular organelle…		+	Cluster -602	2	13	0.973454	0.0377162	P35441	Thrombospondin-1 OS=Mus musculus GN=Thbs1 PE=1 SV=1	Cluster1
-0.768511	-0.943021	-0.904966	2.34501	0.287822	0.160089	0.139672	-0.0481812	-0.267912	adult behavior;adult locomotory behavior;alcohol metabolic process;anatomical structure development;anatomical structure morphogenesis;apoptosis;associative learning;axon cargo transport;axon choice point recognition;axon midline choice point recognition;axonogenesis;behavior;behavioral interaction between organisms;biological adhesion;biological regulation;calcium ion homeostasis;cation homeosta…	acetylcholine receptor binding;binding;carbohydrate binding;cation binding;DNA binding;endopeptidase inhibitor activity;endopeptidase regulator activity;enzyme activator activity;enzyme binding;enzyme inhibitor activity;enzyme regulator activity;glycosaminoglycan binding;heparin binding;identical protein binding;ion binding;metal ion binding;nucleic acid binding;pattern binding;peptidase activato…	apical part of cell;axon;cell junction;cell part;cell projection;cell projection part;cell surface;cell-cell junction;ciliary rootlet;cilium part;coated pit;coated vesicle;cytoplasm;cytoplasmic membrane-bounded vesicle;cytoplasmic part;cytoplasmic vesicle;cytoskeletal part;dendritic shaft;dendritic spine;endosome;ER to Golgi transport vesicle;extracellular membrane-bounded organelle;extracellular…	Alzheimer's disease	+	Cluster -602	8	25	1.23205	0.0360268	P12023	Amyloid beta A4 protein OS=Mus musculus GN=App PE=1 SV=3	Cluster1
-0.860369	-0.856336	-0.486313	2.34765	0.256436	0.582781	-0.30735	-0.496076	-0.180421	aging;anatomical structure development;behavior;biological regulation;carbohydrate homeostasis;cell communication;cellular chemical homeostasis;cellular glucose homeostasis;cellular homeostasis;cellular process;cellular response to carbohydrate stimulus;cellular response to chemical stimulus;cellular response to cobalt ion;cellular response to corticosteroid stimulus;cellular response to dexameth…	endopeptidase inhibitor activity;endopeptidase regulator activity;enzyme inhibitor activity;enzyme regulator activity;peptidase inhibitor activity;peptidase regulator activity;serine-type endopeptidase inhibitor activity	axon hillock;axon part;basement membrane;cell part;cell projection part;cytoplasmic part;extracellular matrix part;extracellular membrane-bounded organelle;extracellular organelle;extracellular region;extracellular region part;extracellular space;extracellular vesicular exosome;intracellular part;membrane-bounded organelle;membrane-bounded vesicle;organelle;perinuclear region of cytoplasm;vesicle		+	Cluster -602	2	3	1.42768	0.00225	E9PZX2	Pigment epithelium-derived factor (Fragment) OS=Mus musculus GN=Serpinf1 PE=4 SV=1	Cluster1
-0.371224	-0.847515	-1.21722	1.68896	0.831913	-0.398097	0.475875	0.845863	-1.00856	cellular process;ER to Golgi vesicle-mediated transport;establishment of localization;establishment of localization in cell;establishment of protein localization;Golgi vesicle transport;intracellular protein transport;intracellular transport;protein transport;transport;vesicle-mediated transport	binding;cation binding;ion binding;metal ion binding;transition metal ion binding;zinc ion binding	cell part;coated vesicle;COPII vesicle coat;cytoplasmic membrane-bounded vesicle;cytoplasmic part;cytoplasmic vesicle;cytoplasmic vesicle part;endoplasmic reticulum membrane;endoplasmic reticulum part;ER to Golgi transport vesicle;Golgi apparatus part;Golgi membrane;intracellular membrane-bounded organelle;intracellular organelle;intracellular organelle part;intracellular part;macromolecular comp…	Protein processing in endoplasmic reticulum	+	Cluster -602	1	1	0.75332	0.0235986	Q01405	Protein transport protein Sec23A OS=Mus musculus GN=Sec23a PE=1 SV=2	Cluster1
-1.81817	-1.53299	0.332108	0.472328	0.768417	1.05689	0.325519	0.441873	-0.0459733	anatomical structure development;anatomical structure morphogenesis;biological regulation;cell surface receptor linked signaling pathway;cellular process;cellular response to chemical stimulus;cellular response to endogenous stimulus;cellular response to hormone stimulus;cellular response to insulin stimulus;cellular response to organic substance;cellular response to peptide hormone stimulus;cell…	binding;growth factor binding;insulin-like growth factor binding;insulin-like growth factor I binding;insulin-like growth factor II binding;protein binding	extracellular region part;extracellular space		+	Cluster -602	3	7	1.26555	0.00494168	P47876	Insulin-like growth factor-binding protein 1 OS=Mus musculus GN=Igfbp1 PE=2 SV=2	Cluster1
-1.69629	-1.68279	0.330761	0.678283	0.624456	0.760383	0.754969	0.395056	-0.164827	apoptosis;biological regulation;cell death;cellular component organization;cellular component organization at cellular level;cellular component organization or biogenesis;cellular component organization or biogenesis at cellular level;cellular process;death;extracellular matrix organization;extracellular structure organization;positive regulation of apoptosis;positive regulation of biological pro…	binding;catalytic activity;endopeptidase activity;enzyme binding;hydrolase activity;metalloendopeptidase activity;metallopeptidase activity;peptidase activity;peptidase activity, acting on L-amino acid peptides;protease binding;protein binding	extracellular matrix;extracellular region part;interstitial matrix;proteinaceous extracellular matrix		+	Cluster -602	11	15	1.21012	0.00434061	Q80T21	ADAMTS-like protein 4 OS=Mus musculus GN=Adamtsl4 PE=2 SV=1	Cluster1
-0.567851	-1.81659	0.521676	0.84595	1.04635	0.603572	0.779923	-0.304022	-1.10901	adult behavior;adult locomotory behavior;adult walking behavior;amine metabolic process;aminoglycan metabolic process;anatomical structure development;anatomical structure morphogenesis;axon ensheathment;behavior;biological regulation;carbohydrate metabolic process;catabolic process;cell morphogenesis;cell morphogenesis involved in differentiation;cell morphogenesis involved in neuron differentia…	beta-N-acetylhexosaminidase activity;binding;catalytic activity;hexosaminidase activity;hydrolase activity;hydrolase activity, acting on glycosyl bonds;hydrolase activity, hydrolyzing O-glycosyl compounds;protein binding;protein dimerization activity;protein heterodimerization activity	cell part;cytoplasmic part;extracellular membrane-bounded organelle;extracellular organelle;extracellular region part;extracellular vesicular exosome;intracellular membrane-bounded organelle;intracellular organelle;intracellular part;lysosome;lytic vacuole;membrane;membrane-bounded organelle;membrane-bounded vesicle;organelle;vacuole;vesicle	Amino sugar and nucleotide sugar metabolism;Glycosaminoglycan degradation;Glycosphingolipid biosynthesis - ganglio series;Glycosphingolipid biosynthesis - globo series;Lysosome;Other glycan degradation	+	Cluster -602	1	1	0.7116	0.0245148	P29416	Beta-hexosaminidase subunit alpha OS=Mus musculus GN=Hexa PE=1 SV=2	Cluster1
-1.49363	-1.43185	0.179586	1.53457	0.296599	1.02768	0.305664	-0.152014	-0.266608					+	Cluster -602	4	7	1.38744	0.00555603	Q6NZB0	DnaJ homolog subfamily C member 8 OS=Mus musculus GN=Dnajc8 PE=1 SV=2	Cluster1
-1.31848	-1.19289	-0.424385	1.92391	0.392339	0.505583	0.411703	0.259591	-0.557373	response to chemical stimulus;response to stimulus;response to toxin	15-oxoprostaglandin 13-oxidase activity;2-alkenal reductase [NAD(P)] activity;binding;catalytic activity;cation binding;ion binding;metal ion binding;oxidoreductase activity;oxidoreductase activity, acting on the CH-CH group of donors;oxidoreductase activity, acting on the CH-CH group of donors, NAD or NADP as acceptor;transition metal ion binding;zinc ion binding	cell part;cytoplasm;extracellular membrane-bounded organelle;extracellular organelle;extracellular region part;extracellular vesicular exosome;intracellular part;membrane-bounded organelle;membrane-bounded vesicle;organelle;vesicle		+	Cluster -602	1	9	1.53195	0.00814371	Q91YR9	Prostaglandin reductase 1 OS=Mus musculus GN=Ptgr1 PE=1 SV=2	Cluster1
-0.212805	-0.0337722	-2.56263	0.665516	0.364976	0.448496	0.351462	0.54744	0.431315	amine transport;biological regulation;cellular component assembly;cellular component assembly at cellular level;cellular component organization;cellular component organization at cellular level;cellular component organization or biogenesis;cellular component organization or biogenesis at cellular level;cellular process;establishment of Golgi localization;establishment of localization;establishmen…	binding;enzyme binding;identical protein binding;kinase binding;protein binding;protein domain specific binding;protein kinase binding;transcription factor binding	adherens junction;anchoring junction;blood microparticle;cell junction;cell leading edge;cell part;cell-substrate adherens junction;cell-substrate junction;cytoplasmic membrane-bounded vesicle;cytoplasmic part;cytoplasmic vesicle;cytoplasmic vesicle membrane;cytoplasmic vesicle part;cytoskeletal part;cytosol;extracellular membrane-bounded organelle;extracellular organelle;extracellular region par…	Cell cycle;Neurotrophin signaling pathway;Oocyte meiosis	+	Cluster -602	2	11	0.886745	0.010332	P63101	14-3-3 protein zeta/delta OS=Mus musculus GN=Ywhaz PE=1 SV=1	Cluster1
0.134682	-0.86618	-1.98732	1.35669	0.0777909	-0.548104	0.672491	0.508949	0.650997	amine transport;amino acid transport;arginine transport;basic amino acid transport;carboxylic acid transport;establishment of localization;nitrogen compound transport;organic acid transport;organic substance transport;transport	active transmembrane transporter activity;amine transmembrane transporter activity;amino acid transmembrane transporter activity;antiporter activity;arginine transmembrane transporter activity;basic amino acid transmembrane transporter activity;carboxylic acid transmembrane transporter activity;L-amino acid transmembrane transporter activity;L-lysine transmembrane transporter activity;L-ornithine…	cell part;integral to membrane;integral to plasma membrane;intrinsic to membrane;intrinsic to plasma membrane;membrane;membrane part;plasma membrane part		+	Cluster -602	2	5	0.853605	0.0114221	Q09143	High affinity cationic amino acid transporter 1 OS=Mus musculus GN=Slc7a1 PE=1 SV=1	Cluster3
-0.937869	-1.65521	-0.628935	0.66327	0.936866	1.1843	-0.655199	0.20104	0.891735	9-cis-retinoic acid biosynthetic process;9-cis-retinoic acid metabolic process;anatomical structure development;anatomical structure morphogenesis;biological regulation;biosynthetic process;carboxylic acid metabolic process;cellular biosynthetic process;cellular component assembly;cellular component organization;cellular component organization or biogenesis;cellular hormone metabolic process;cell…	3-chloroallyl aldehyde dehydrogenase activity;aldehyde dehydrogenase (NAD) activity;benzaldehyde dehydrogenase (NAD+) activity;catalytic activity;oxidoreductase activity;oxidoreductase activity, acting on the aldehyde or oxo group of donors;oxidoreductase activity, acting on the aldehyde or oxo group of donors, NAD or NADP as acceptor;retinal dehydrogenase activity	cell part;cytoplasm;extracellular membrane-bounded organelle;extracellular organelle;extracellular region part;extracellular vesicular exosome;intracellular membrane-bounded organelle;intracellular organelle;intracellular part;membrane-bounded organelle;membrane-bounded vesicle;nucleus;organelle;vesicle	Arginine and proline metabolism;Ascorbate and aldarate metabolism;beta-Alanine metabolism;Chloroalkane and chloroalkene degradation;Fatty acid metabolism;Glycerolipid metabolism;Glycolysis / Gluconeogenesis;Histidine metabolism;Limonene and pinene degradation;Lysine degradation;Pentose and glucuronate interconversions;Propanoate metabolism;Pyruvate metabolism;Tryptophan metabolism;Valine, leucine…	+	Cluster -602	3	5	1.87896	0.000571429	P24549	Retinal dehydrogenase 1 OS=Mus musculus GN=Aldh1a1 PE=1 SV=5	Cluster1
-1.37516	-1.21183	-0.485531	0.591986	-0.0741979	1.04342	-0.559015	0.532987	1.53734	biological regulation;cellular macromolecule metabolic process;cellular metabolic process;cellular process;cellular protein metabolic process;macromolecule metabolic process;metabolic process;posttranscriptional regulation of gene expression;primary metabolic process;protein folding;protein metabolic process;protein stabilization;regulation of biological process;regulation of biological quality;r…	binding;chaperone binding;enzyme binding;heat shock protein binding;Hsp90 protein binding;kinase binding;protein binding;unfolded protein binding	cell part;cell projection membrane;cell projection part;cytoplasm;cytoplasmic part;cytosol;extracellular membrane-bounded organelle;extracellular organelle;extracellular region part;extracellular vesicular exosome;intracellular part;leading edge membrane;membrane part;membrane-bounded organelle;membrane-bounded vesicle;organelle;plasma membrane part;ruffle membrane;vesicle		+	Cluster -602	3	5	1.16189	0.0046087	Q61081	Hsp90 co-chaperone Cdc37 OS=Mus musculus GN=Cdc37 PE=1 SV=1	Cluster1
-1.39228	-0.308715	-1.24813	1.09458	0.100761	0.346753	-0.797847	1.023	1.18188	macromolecule metabolic process;metabolic process;primary metabolic process;protein metabolic process;proteolysis	catalytic activity;endopeptidase activity;hydrolase activity;peptidase activity;peptidase activity, acting on L-amino acid peptides;serine hydrolase activity;serine-type endopeptidase activity;serine-type peptidase activity	extracellular region part;extracellular space	Neuroactive ligand-receptor interaction;Pancreatic secretion;Protein digestion and absorption	+	Cluster -602	2	11	1.023	0.00591632	Q9CPN9	Protein 2210010C04Rik OS=Mus musculus GN=2210010C04Rik PE=1 SV=1	Cluster1
-1.06463	-0.867233	-0.881374	1.52686	0.42261	0.463512	-1.16708	0.889871	0.677468	biological regulation;blood coagulation;coagulation;hemostasis;multicellular organismal process;positive regulation of biological process;positive regulation of cell communication;positive regulation of cellular process;positive regulation of intracellular protein kinase cascade;positive regulation of protein kinase B signaling cascade;positive regulation of response to stimulus;positive regulati…	binding;calcium ion binding;catalytic activity;cation binding;endopeptidase activity;hydrolase activity;ion binding;lipid binding;metal ion binding;peptidase activity;peptidase activity, acting on L-amino acid peptides;phospholipid binding;serine hydrolase activity;serine-type endopeptidase activity;serine-type peptidase activity	cell part;extracellular region;intracellular membrane-bounded organelle;intracellular organelle;intracellular part;membrane;membrane-bounded organelle;organelle	Complement and coagulation cascades	+	Cluster -602	2	9	1.12728	0.0129358	Q3U3V1	Coagulation factor X OS=Mus musculus GN=F10 PE=1 SV=1	Cluster1
-0.325943	-0.267449	-1.74986	0.198028	0.812579	0.327803	-1.18045	0.799317	1.38597			cell part;cell projection;cilium;extracellular membrane-bounded organelle;extracellular organelle;extracellular region part;extracellular vesicular exosome;membrane-bounded organelle;membrane-bounded vesicle;organelle;vesicle		+	Cluster -602	2	8	0.552259	0.048625	Q921M7	Protein FAM49B OS=Mus musculus GN=Fam49b PE=1 SV=1	Cluster1
-0.064403	-1.47547	-1.43602	0.984699	0.951256	1.18721	-0.180898	-0.451919	0.485545	acute inflammatory response;alcohol metabolic process;anatomical structure development;anatomical structure formation involved in morphogenesis;anatomical structure morphogenesis;angiogenesis;angiogenesis involved in wound healing;binding of sperm to zona pellucida;biological adhesion;biological regulation;biosynthetic process;branching morphogenesis of a tube;carbohydrate biosynthetic process;ca…	alpha-tubulin binding;beta-N-acetylglucosaminylglycopeptide beta-1,4-galactosyltransferase activity;beta-tubulin binding;binding;catalytic activity;cation binding;cytoskeletal protein binding;galactosyltransferase activity;identical protein binding;ion binding;lactose synthase activity;manganese ion binding;metal ion binding;N-acetyllactosamine synthase activity;protein binding;protein dimerizati…	anchoring junction;basolateral plasma membrane;brush border membrane;cell junction;cell part;cell projection membrane;cell projection part;cell surface;cell-cell junction;cytoplasmic part;desmosome;external encapsulating structure;external side of plasma membrane;extracellular membrane-bounded organelle;extracellular organelle;extracellular region part;extracellular space;extracellular vesicular …		+	Cluster -602	5	30	1.95114	0.00311111	B1AXY5	Beta-1,4-galactosyltransferase 1 OS=Mus musculus GN=B4galt1 PE=1 SV=1	Cluster1
-1.08139	-0.852971	-1.18673	1.08976	1.07622	1.16717	-0.396067	-0.545484	0.729497	biological regulation;negative regulation of catalytic activity;negative regulation of endopeptidase activity;negative regulation of hydrolase activity;negative regulation of molecular function;negative regulation of peptidase activity;regulation of biological process;regulation of catalytic activity;regulation of endopeptidase activity;regulation of hydrolase activity;regulation of metabolic pro…	endopeptidase inhibitor activity;endopeptidase regulator activity;enzyme inhibitor activity;enzyme regulator activity;peptidase inhibitor activity;peptidase regulator activity;serine-type endopeptidase inhibitor activity	extracellular region part;extracellular space		+	Cluster -602	1	6	2.66491	0.000239437	E9QLL8	Serpin A11 OS=Mus musculus GN=Serpina11 PE=1 SV=1	Cluster1
-0.601897	-0.599276	-1.74337	1.01338	1.22192	0.781193	0.5413	-0.866944	0.253693	alcohol biosynthetic process;alcohol metabolic process;amino sugar biosynthetic process;amino sugar metabolic process;anatomical structure development;biosynthetic process;carbohydrate biosynthetic process;carbohydrate metabolic process;cellular biosynthetic process;cellular carbohydrate biosynthetic process;cellular carbohydrate metabolic process;cellular macromolecule metabolic process;cellular…	binding;catalytic activity;cation binding;intramolecular transferase activity;intramolecular transferase activity, phosphotransferases;ion binding;isomerase activity;magnesium ion binding;metal ion binding;phosphoacetylglucosamine mutase activity;phosphoglucomutase activity	cell part;cytoplasmic part;cytosol;intracellular part	Amino sugar and nucleotide sugar metabolism	+	Cluster -602	4	4	1.75816	0.00187234	Q9CYR6	Phosphoacetylglucosamine mutase OS=Mus musculus GN=Pgm3 PE=1 SV=1	Cluster1
-0.573182	-0.424204	-2.18339	1.20341	0.645943	0.3623	0.696932	-0.183964	0.456148	antibacterial humoral response;antimicrobial humoral response;biological adhesion;biological regulation;cell adhesion;cell-cell adhesion;cell-matrix adhesion;cell-substrate adhesion;cellular component assembly;cellular component assembly at cellular level;cellular component organization;cellular component organization at cellular level;cellular component organization or biogenesis;cellular compon…	binding;chaperone binding;protein binding;structural molecule activity	blood microparticle;cell cortex;cell part;cell surface;cytoplasmic membrane-bounded vesicle;cytoplasmic part;cytoplasmic vesicle;external side of plasma membrane;extracellular membrane-bounded organelle;extracellular organelle;extracellular region part;extracellular space;extracellular vesicular exosome;fibrinogen complex;intracellular membrane-bounded organelle;intracellular organelle;intracellu…	Complement and coagulation cascades	+	Cluster -602	1	2	1.42291	0.00323005	Q8K0E8	Fibrinogen beta chain OS=Mus musculus GN=Fgb PE=1 SV=1	Cluster1
-0.352033	0.185318	-1.79296	1.27795	1.05741	0.84826	-0.807569	-0.665013	0.248638	adult behavior;adult locomotory behavior;behavior;biological regulation;locomotory behavior;multicellular organismal process;negative regulation of biological process;negative regulation of catalytic activity;negative regulation of cellular metabolic process;negative regulation of cellular process;negative regulation of cellular protein metabolic process;negative regulation of endopeptidase activ…	binding;cysteine-type endopeptidase inhibitor activity;endopeptidase inhibitor activity;endopeptidase regulator activity;enzyme binding;enzyme inhibitor activity;enzyme regulator activity;peptidase inhibitor activity;peptidase regulator activity;protease binding;protein binding	cell part;cytoplasm;extracellular membrane-bounded organelle;extracellular organelle;extracellular region part;extracellular space;extracellular vesicular exosome;intracellular membrane-bounded organelle;intracellular non-membrane-bounded organelle;intracellular organelle;intracellular organelle part;intracellular part;membrane-bounded organelle;membrane-bounded vesicle;non-membrane-bounded organ…		+	Cluster -602	1	2	1.34836	0.00284615	Q62426	Cystatin-B OS=Mus musculus GN=Cstb PE=1 SV=1	Cluster1
0.155412	0.0359861	-2.47566	0.598343	0.852954	0.704663	-0.371992	0.254131	0.246164	cation transport;cell cycle phase;cell cycle process;cell differentiation;cellular component assembly;cellular component assembly at cellular level;cellular component organization;cellular component organization at cellular level;cellular component organization or biogenesis;cellular component organization or biogenesis at cellular level;cellular developmental process;cellular macromolecule metab…	binding;clathrin binding;clathrin light chain binding;double-stranded RNA binding;enzyme binding;kinase binding;nucleic acid binding;protein binding;protein kinase binding;RNA binding;structural molecule activity	adherens junction;anchoring junction;cell junction;cell part;cell-substrate adherens junction;cell-substrate junction;chromosomal part;clathrin coat;clathrin coat of coated pit;clathrin coat of trans-Golgi network vesicle;clathrin complex;clathrin vesicle coat;clathrin-coated vesicle;coated vesicle;cytoplasm;cytoplasmic membrane-bounded vesicle;cytoplasmic part;cytoplasmic vesicle;cytoplasmic ves…	Bacterial invasion of epithelial cells;Endocrine and other factor-regulated calcium reabsorption;Endocytosis;Huntington's disease;Lysosome	+	Cluster -602	7	12	0.691359	0.0252894	Q68FD5	Clathrin heavy chain 1 OS=Mus musculus GN=Cltc PE=1 SV=3	Cluster1
0.0970729	0.204893	-1.67837	0.897961	1.12112	1.20192	-0.248717	-1.17776	-0.418116	actin cytoskeleton organization;actin filament organization;actin filament polymerization;actin filament-based process;actin nucleation;actin polymerization or depolymerization;Arp2/3 complex-mediated actin nucleation;biological regulation;cellular component assembly;cellular component assembly at cellular level;cellular component organization;cellular component organization at cellular level;cel…	binding;enzyme binding;protein binding;structural constituent of cytoskeleton;structural molecule activity	Arp2/3 protein complex;cell part;cell projection;cytoplasm;cytoskeletal part;extracellular membrane-bounded organelle;extracellular organelle;extracellular region part;extracellular vesicular exosome;intracellular organelle part;intracellular part;macromolecular complex;membrane-bounded organelle;membrane-bounded vesicle;organelle;organelle part;protein complex;vesicle	Bacterial invasion of epithelial cells;Fc gamma R-mediated phagocytosis;Pathogenic Escherichia coli infection;Regulation of actin cytoskeleton;Shigellosis	+	Cluster -602	5	11	1.37899	0.00244118	P59999	Actin-related protein 2/3 complex subunit 4 OS=Mus musculus GN=Arpc4 PE=1 SV=3	Cluster1
-1.09205	-1.36709	-1.44542	0.664581	0.879192	0.947258	0.266747	0.507805	0.638975	acute inflammatory response;biological regulation;blood coagulation;coagulation;defense response;Factor XII activation;fibrinolysis;hemostasis;inflammatory response;kinin cascade;macromolecule metabolic process;metabolic process;multicellular organismal process;negative regulation of biological process;negative regulation of blood coagulation;negative regulation of coagulation;negative regulation…	aminopeptidase activity;catalytic activity;endopeptidase activity;exopeptidase activity;hydrolase activity;peptidase activity;peptidase activity, acting on L-amino acid peptides;serine hydrolase activity;serine-type aminopeptidase activity;serine-type endopeptidase activity;serine-type exopeptidase activity;serine-type peptidase activity	extracellular membrane-bounded organelle;extracellular organelle;extracellular region part;extracellular space;extracellular vesicular exosome;membrane-bounded organelle;membrane-bounded vesicle;organelle;vesicle	Complement and coagulation cascades	+	Cluster -602	1	7	4.91688	0.000119658	Q80YC5	Coagulation factor XII OS=Mus musculus GN=F12 PE=1 SV=2	Cluster3
-0.935159	-1.47431	-1.45432	0.341024	0.70095	0.354307	0.636232	1.02071	0.810568	alcohol catabolic process;alcohol metabolic process;anatomical structure development;carbohydrate catabolic process;carbohydrate metabolic process;catabolic process;cell development;cellular carbohydrate catabolic process;cellular carbohydrate metabolic process;cellular developmental process;cellular metabolic process;cellular process;developmental process;erythrocyte development;generation of pr…	bisphosphoglycerate 2-phosphatase activity;bisphosphoglycerate mutase activity;bisphosphoglycerate phosphatase activity;catalytic activity;hydrolase activity;hydrolase activity, acting on ester bonds;intramolecular transferase activity;intramolecular transferase activity, phosphotransferases;isomerase activity;phosphatase activity;phosphoglycerate mutase activity;phosphoric ester hydrolase activi…	extracellular membrane-bounded organelle;extracellular organelle;extracellular region part;extracellular vesicular exosome;membrane-bounded organelle;membrane-bounded vesicle;organelle;vesicle	Glycolysis / Gluconeogenesis	+	Cluster -602	1	8	4.09849	0	P15327	Bisphosphoglycerate mutase OS=Mus musculus GN=Bpgm PE=1 SV=2	Cluster3
-1.3288	-1.22597	-1.31389	0.619514	0.279413	0.249294	0.969547	0.939121	0.811776	biological regulation;cell migration;cell motility;cellular component movement;cellular process;fibrinolysis;locomotion;macromolecule metabolic process;metabolic process;muscle cell migration;negative regulation of biological process;negative regulation of blood coagulation;negative regulation of coagulation;negative regulation of multicellular organismal process;plasminogen activation;primary me…	catalytic activity;endopeptidase activity;hydrolase activity;peptidase activity;peptidase activity, acting on L-amino acid peptides;serine hydrolase activity;serine-type endopeptidase activity;serine-type peptidase activity	adherens junction;anchoring junction;cell junction;cell part;cell surface;cell-substrate adherens junction;cell-substrate junction;extracellular membrane-bounded organelle;extracellular organelle;extracellular region part;extracellular space;extracellular vesicular exosome;focal adhesion;membrane-bounded organelle;membrane-bounded vesicle;organelle;vesicle	Complement and coagulation cascades	+	Cluster -602	16	50	5.64902	0	P06869	Urokinase-type plasminogen activator OS=Mus musculus GN=Plau PE=1 SV=1	Cluster3
-1.5041	-0.978708	-1.44764	0.577762	0.688487	0.575451	0.663715	0.923822	0.501212	anatomical structure development;anatomical structure formation involved in morphogenesis;anatomical structure homeostasis;anatomical structure morphogenesis;appendage morphogenesis;biological adhesion;biological regulation;bone development;cartilage condensation;cartilage development;cartilage development involved in endochondral bone morphogenesis;cell adhesion;cell differentiation;cell-cell ad…	binding;cation binding;extracellular matrix structural constituent;growth factor binding;identical protein binding;ion binding;metal ion binding;platelet-derived growth factor binding;protein binding;structural molecule activity	basement membrane;cell part;collagen;collagen type II;cytoplasm;extracellular matrix;extracellular matrix part;extracellular region part;extracellular space;fibrillar collagen;intracellular part;proteinaceous extracellular matrix	Amoebiasis;ECM-receptor interaction;Focal adhesion;Protein digestion and absorption	+	Cluster -602	6	56	4.43654	0.00230846	P28481	Collagen alpha-1(II) chain OS=Mus musculus GN=Col2a1 PE=1 SV=2	Cluster3
-1.38436	-0.780225	-1.58762	0.789298	0.672308	0.0941511	0.572416	1.14669	0.477343	actin cytoskeleton organization;actin filament-based process;biological adhesion;biological regulation;cell adhesion;cell junction assembly;cell junction organization;cell-cell adhesion;cell-substrate junction assembly;cellular component assembly;cellular component assembly at cellular level;cellular component organization;cellular component organization at cellular level;cellular component organ…	binding;cytoskeletal protein binding;integrin binding;LIM domain binding;protein binding;protein complex binding;protein domain specific binding;receptor binding;structural constituent of cytoskeleton;structural molecule activity;vinculin binding	adherens junction;anchoring junction;cell junction;cell part;cell projection;cell projection membrane;cell projection part;cell surface;cell-substrate adherens junction;cell-substrate junction;cytoplasm;cytoplasmic part;cytoskeletal part;extracellular membrane-bounded organelle;extracellular organelle;extracellular region part;extracellular vesicular exosome;focal adhesion;intracellular organelle…	Focal adhesion	+	Cluster -602	131	1065	2.85807	0.0017741	P26039	Talin-1 OS=Mus musculus GN=Tln1 PE=1 SV=2	Cluster3
-1.4161	-0.788163	-1.24401	0.825183	1.38535	1.09272	-0.0793256	0.100319	0.124027					+	Cluster -602	7	25	3.92842	0.000129032	A0A0R4J117	Immunoglobulin superfamily member 8 OS=Mus musculus GN=Igsf8 PE=1 SV=1	Cluster1
-0.995184	-1.42935	-0.846901	0.701691	1.00554	1.57162	0.42487	-0.185157	-0.247127	cellular macromolecule metabolic process;cellular metabolic process;cellular process;cellular protein metabolic process;endosome transport;establishment of localization;establishment of localization in cell;establishment of protein localization;intracellular protein transport;intracellular transport;macromolecule metabolic process;metabolic process;primary metabolic process;protein maturation;pro…	protein transporter activity;substrate-specific transporter activity;transporter activity	cell part;cytoplasmic part;cytosol;early endosome;endosome;extracellular membrane-bounded organelle;extracellular organelle;extracellular region part;extracellular vesicular exosome;integral to membrane;intracellular membrane-bounded organelle;intracellular organelle;intracellular organelle part;intracellular part;intrinsic to membrane;late endosome;lysosomal membrane;macromolecular complex;membr…		+	Cluster -602	1	1	2.92263	0.000110672	Q9EQH3	Vacuolar protein sorting-associated protein 35 OS=Mus musculus GN=Vps35 PE=1 SV=1	Cluster1
-1.25856	-1.21796	-0.819042	1.5599	1.14957	0.0870688	-0.0161828	0.685616	-0.170407	biological regulation;cell differentiation;cellular developmental process;cellular macromolecule metabolic process;cellular metabolic process;cellular nitrogen compound metabolic process;cellular process;circadian regulation of gene expression;circadian rhythm;CRD-mediated mRNA stabilization;developmental process;macromolecule metabolic process;metabolic process;mRNA metabolic process;mRNA proces…	adenyl nucleotide binding;adenyl ribonucleotide binding;ATP binding;binding;core promoter binding;DNA binding;nucleic acid binding;nucleotide binding;purine nucleotide binding;purine ribonucleoside triphosphate binding;purine ribonucleotide binding;regulatory region DNA binding;regulatory region nucleic acid binding;ribonucleotide binding;transcription regulatory region DNA binding	catalytic step 2 spliceosome;cell part;cell surface;CRD-mediated mRNA stability complex;cytoplasmic part;intracellular membrane-bounded organelle;intracellular organelle;intracellular organelle part;intracellular part;macromolecular complex;membrane;membrane-bounded organelle;nuclear part;nucleoplasm;nucleus;organelle;organelle part;protein complex;ribonucleoprotein complex;spliceosomal complex	Spliceosome	+	Cluster -602	1	1	2.02572	0.00175141	Q8VEK3	Heterogeneous nuclear ribonucleoprotein U OS=Mus musculus GN=Hnrnpu PE=1 SV=1	Cluster1
-1.03964	-1.14829	-0.995605	1.70774	1.06983	0.708094	-0.0313193	-0.0669593	-0.203852	4-hydroxyproline metabolic process;amine metabolic process;anatomical structure development;biological regulation;carboxylic acid metabolic process;cell redox homeostasis;cellular amine metabolic process;cellular amino acid metabolic process;cellular component organization;cellular component organization at cellular level;cellular component organization or biogenesis;cellular component organizati…	antioxidant activity;binding;catalytic activity;identical protein binding;oxidoreductase activity;oxidoreductase activity, acting on paired donors, with incorporation or reduction of molecular oxygen;oxidoreductase activity, acting on peroxide as acceptor;peroxidase activity;peroxiredoxin activity;protein binding;protein dimerization activity;protein homodimerization activity	cell part;cytoplasm;cytoplasmic part;cytosol;endoplasmic reticulum;extracellular membrane-bounded organelle;extracellular organelle;extracellular region part;extracellular space;extracellular vesicular exosome;intracellular membrane-bounded organelle;intracellular organelle;intracellular part;membrane-bounded organelle;membrane-bounded vesicle;mitochondrion;nucleus;organelle;smooth endoplasmic re…		+	Cluster -602	2	14	3.50894	0.000117155	O08807	Peroxiredoxin-4 OS=Mus musculus GN=Prdx4 PE=1 SV=1	Cluster1
-0.832762	-1.58093	-0.817477	1.26773	1.33089	0.796068	-0.290765	-0.067003	0.194243	anatomical structure development;biological adhesion;biological regulation;blood vessel development;brown fat cell differentiation;cell adhesion;cell differentiation;cellular developmental process;cellular process;developmental process;fat cell differentiation;regulation of biological process;regulation of cell adhesion;regulation of cell migration;regulation of cell motility;regulation of cellul…		basal lamina;basement membrane;extracellular matrix part;extracellular membrane-bounded organelle;extracellular organelle;extracellular region;extracellular region part;extracellular vesicular exosome;laminin complex;laminin-1 complex;macromolecular complex;membrane-bounded organelle;membrane-bounded vesicle;organelle;protein complex;vesicle	African trypanosomiasis;Amoebiasis;ECM-receptor interaction;Focal adhesion;Pathways in cancer;Small cell lung cancer;Toxoplasmosis	+	Cluster -602	5	8	3.23177	0.000101818	P97927	Laminin subunit alpha-4 OS=Mus musculus GN=Lama4 PE=1 SV=2	Cluster1
-1.24848	-1.3975	-0.869277	1.61789	0.718425	0.711801	0.0531307	0.163654	0.250351					+	Cluster -602	6	29	3.15321	0.00011245	A0A1C7CYU8	MCG119836 OS=Mus musculus GN=Klkb1 PE=4 SV=1	Cluster1
-1.12241	-0.921776	-1.08484	1.85587	0.668919	0.76633	0.328891	-0.300134	-0.190853					+	Cluster -602	8	19	2.56494	0.00123894	A0A0R4J088	Tissue factor OS=Mus musculus GN=F3 PE=1 SV=1	Cluster1
-0.926252	-1.17328	-0.802243	1.93804	1.0459	0.383467	0.00985151	-0.160894	-0.314586	amine metabolic process;aminoglycan metabolic process;carbohydrate metabolic process;glycosaminoglycan metabolic process;hyaluronan metabolic process;macromolecule metabolic process;metabolic process;nitrogen compound metabolic process;polysaccharide metabolic process;primary metabolic process	endopeptidase inhibitor activity;endopeptidase regulator activity;enzyme inhibitor activity;enzyme regulator activity;peptidase inhibitor activity;peptidase regulator activity;serine-type endopeptidase inhibitor activity	extracellular membrane-bounded organelle;extracellular organelle;extracellular region part;extracellular vesicular exosome;membrane-bounded organelle;membrane-bounded vesicle;organelle;vesicle		+	Cluster -602	5	28	2.32682	0.00220972	Q61704	Inter-alpha-trypsin inhibitor heavy chain H3 OS=Mus musculus GN=Itih3 PE=1 SV=3	Cluster1
-1.25937	-1.0244	-1.29013	1.50886	0.634654	0.959163	0.281978	0.135178	0.0540674	anterior/posterior axis specification;anterior/posterior axis specification, embryo;axis specification;biological regulation;cellular macromolecule metabolic process;cellular metabolic process;cellular process;determination of bilateral symmetry;determination of left/right symmetry;developmental process;embryonic axis specification;embryonic pattern specification;establishment of localization;est…	binding;carbohydrate binding;catalytic activity;endopeptidase activity;glycosaminoglycan binding;growth factor binding;heparin binding;hydrolase activity;nerve growth factor binding;neurotrophin binding;pattern binding;peptidase activity;peptidase activity, acting on L-amino acid peptides;polysaccharide binding;protein binding;serine hydrolase activity;serine-type endopeptidase activity;serine-ty…	cell part;cell surface;cytoplasmic part;extracellular matrix;extracellular region part;extracellular space;Golgi apparatus;intracellular membrane-bounded organelle;intracellular organelle;intracellular part;membrane-bounded organelle;organelle		+	Cluster -602	15	48	3.72236	0	E9Q4D0	Protein Pcsk6 OS=Mus musculus GN=Pcsk6 PE=1 SV=2	Cluster1
-1.21684	-0.794855	-1.46532	1.41959	0.946449	0.818099	-0.156727	0.356013	0.0935955	anatomical structure development;biological adhesion;bone development;cartilage condensation;cell adhesion;cell-cell adhesion;cellular process;developmental process		extracellular matrix;extracellular region part;proteinaceous extracellular matrix	ECM-receptor interaction;Focal adhesion	+	Cluster -602	12	79	3.46015	0.00107317	O55226	Chondroadherin OS=Mus musculus GN=Chad PE=2 SV=1	Cluster1
-1.35644	-0.956008	-1.41003	1.02837	1.04345	0.861532	0.363863	0.48331	-0.0580433	amine metabolic process;aminoglycan metabolic process;carbohydrate metabolic process;glycosaminoglycan metabolic process;hyaluronan metabolic process;macromolecule metabolic process;metabolic process;nitrogen compound metabolic process;polysaccharide metabolic process;primary metabolic process	endopeptidase inhibitor activity;endopeptidase regulator activity;enzyme inhibitor activity;enzyme regulator activity;peptidase inhibitor activity;peptidase regulator activity;serine-type endopeptidase inhibitor activity	blood microparticle;extracellular membrane-bounded organelle;extracellular organelle;extracellular region part;extracellular vesicular exosome;membrane-bounded organelle;membrane-bounded vesicle;organelle;vesicle		+	Cluster -602	15	105	4.25516	0	G3X977	Inter-alpha trypsin inhibitor, heavy chain 2 OS=Mus musculus GN=Itih2 PE=1 SV=1	Cluster1
-1.74097	-0.786214	-0.992315	1.52325	0.535436	0.0944418	0.402548	0.233122	0.730693	biological regulation;cellular process;establishment of localization;establishment of localization in cell;establishment of protein localization;Golgi vesicle transport;intracellular transport;positive regulation of biological process;positive regulation of cellular component organization;positive regulation of cellular process;positive regulation of endocytosis;positive regulation of phagocytosi…	binding;carbohydrate binding;cation binding;glycoprotein binding;heat shock protein binding;ion binding;mannose binding;metal ion binding;monosaccharide binding;protein binding;sugar binding	cell part;cell surface;cytoplasmic part;endoplasmic reticulum-Golgi intermediate compartment;extracellular membrane-bounded organelle;extracellular organelle;extracellular region part;extracellular space;extracellular vesicular exosome;Golgi apparatus;Golgi apparatus part;Golgi membrane;integral to membrane;integral to plasma membrane;intracellular membrane-bounded organelle;intracellular organel…	Protein processing in endoplasmic reticulum	+	Cluster -602	1	9	2.01531	0.00324528	Q9DBH5	Vesicular integral-membrane protein VIP36 OS=Mus musculus GN=Lman2 PE=1 SV=2	Cluster3
-1.21125	-0.944341	-0.980619	2.04062	0.38376	0.373852	-0.16915	0.0649946	0.442131	cellular component movement;cellular process;microtubule-based movement;microtubule-based process		cell part;cytoplasmic dynein complex;cytoplasmic part;cytoskeletal part;dynein complex;intracellular organelle part;intracellular part;macromolecular complex;microtubule associated complex;organelle part;protein complex	Phagosome;Vasopressin-regulated water reabsorption	+	Cluster -602	2	2	1.75929	0.000807339	A2BFF9	Cytoplasmic dynein 1 intermediate chain 2 OS=Mus musculus GN=Dync1i2 PE=1 SV=1	Cluster1
-1.35209	-0.321447	-1.73559	1.22174	1.00594	0.432758	-0.0452108	0.243292	0.550606	alcohol catabolic process;alcohol metabolic process;biosynthetic process;carbohydrate biosynthetic process;carbohydrate catabolic process;carbohydrate metabolic process;catabolic process;cellular biosynthetic process;cellular carbohydrate biosynthetic process;cellular carbohydrate catabolic process;cellular carbohydrate metabolic process;cellular glucan metabolic process;cellular macromolecule bi…	binding;catalytic activity;cation binding;intramolecular transferase activity;intramolecular transferase activity, phosphotransferases;ion binding;isomerase activity;magnesium ion binding;metal ion binding;phosphoglucomutase activity	actin cytoskeleton;cell part;cytoplasmic part;cytoskeleton;cytosol;extracellular membrane-bounded organelle;extracellular organelle;extracellular region part;extracellular vesicular exosome;intracellular non-membrane-bounded organelle;intracellular organelle;intracellular part;membrane-bounded organelle;membrane-bounded vesicle;non-membrane-bounded organelle;organelle;vesicle	Amino sugar and nucleotide sugar metabolism;Galactose metabolism;Glycolysis / Gluconeogenesis;Pentose phosphate pathway;Purine metabolism;Starch and sucrose metabolism;Streptomycin biosynthesis	+	Cluster -602	20	97	2.11347	0.00374429	Q9D0F9	Phosphoglucomutase-1 OS=Mus musculus GN=Pgm1 PE=1 SV=4	Cluster1
-0.0681842	-1.14347	-0.527753	1.56052	0.385882	1.07143	-1.59515	-0.04479	0.361518					+	Cluster -602	3	13	1.11065	0.0317683	A0A0R4J0S2	Insulin-like growth factor-binding protein complex acid labile subunit OS=Mus musculus GN=Igfals PE=1 SV=1	Cluster1
-0.421518	-0.163362	-0.495314	0.907926	1.07594	1.18671	-2.03866	0.00995008	-0.0616734	cellular component assembly;cellular component assembly at cellular level;cellular component organization;cellular component organization at cellular level;cellular component organization or biogenesis;cellular component organization or biogenesis at cellular level;cellular macromolecular complex assembly;cellular macromolecular complex subunit organization;cellular macromolecule metabolic proces…	binding;catalytic activity;enzyme binding;GTP binding;GTPase activity;guanyl nucleotide binding;guanyl ribonucleotide binding;hydrolase activity;hydrolase activity, acting on acid anhydrides;hydrolase activity, acting on acid anhydrides, in phosphorus-containing anhydrides;MHC class I protein binding;MHC protein binding;nucleoside-triphosphatase activity;nucleotide binding;protein binding;purine …	cell body;cell part;cytoplasmic part;cytoskeletal part;cytosol;extracellular membrane-bounded organelle;extracellular organelle;extracellular region part;extracellular vesicular exosome;intracellular membrane-bounded organelle;intracellular organelle;intracellular organelle part;intracellular part;macromolecular complex;membrane-bounded organelle;membrane-bounded vesicle;membrane-enclosed lumen;m…	Gap junction;Pathogenic Escherichia coli infection;Phagosome	+	Cluster -602	17	90	1.3661	0.0100663	P99024	Tubulin beta-5 chain OS=Mus musculus GN=Tubb5 PE=1 SV=1	Cluster2
-0.267646	-0.216698	-0.466132	0.969291	1.2148	1.02814	-1.4037	-1.39165	0.533593	anatomical structure formation involved in morphogenesis;angiogenesis;biological regulation;cell migration;cell motility;cellular component assembly;cellular component assembly at cellular level;cellular component movement;cellular component organization;cellular component organization at cellular level;cellular component organization or biogenesis;cellular component organization or biogenesis at…	binding;enzyme binding;identical protein binding;kinase binding;protein binding;protein dimerization activity;protein homodimerization activity;protein kinase binding;protein N-terminus binding	cell part;cytoplasm;cytoplasmic part;cytosol;extracellular membrane-bounded organelle;extracellular organelle;extracellular region part;extracellular vesicular exosome;Golgi apparatus;Golgi apparatus part;Golgi membrane;intracellular membrane-bounded organelle;intracellular organelle;intracellular organelle part;intracellular part;membrane;membrane-bounded organelle;membrane-bounded vesicle;organ…		+	Cluster -602	7	28	1.48751	0.00360369	Q8VE70	Programmed cell death protein 10 OS=Mus musculus GN=Pdcd10 PE=1 SV=1	Cluster2
-0.0898002	-0.237587	-0.13348	1.1655	0.606488	1.30085	-1.80535	-1.07956	0.272937	amine biosynthetic process;amine metabolic process;biosynthetic process;carboxylic acid biosynthetic process;carboxylic acid metabolic process;cellular amine metabolic process;cellular amino acid biosynthetic process;cellular amino acid metabolic process;cellular biosynthetic process;cellular ketone metabolic process;cellular metabolic process;cellular modified amino acid biosynthetic process;cel…	adenyl nucleotide binding;adenyl ribonucleotide binding;ATP binding;binding;catalytic activity;cation binding;ion binding;metal ion binding;methionine adenosyltransferase activity;nucleotide binding;purine nucleotide binding;purine ribonucleoside triphosphate binding;purine ribonucleotide binding;ribonucleotide binding;transferase activity;transferase activity, transferring alkyl or aryl (other t…	cell part;cytoplasmic part;cytosol;intracellular part;macromolecular complex;methionine adenosyltransferase complex;protein complex	Cysteine and methionine metabolism	+	Cluster -602	5	13	1.51149	0.00508155	Q3THS6	S-adenosylmethionine synthase isoform type-2 OS=Mus musculus GN=Mat2a PE=1 SV=2	Cluster2
0.469936	-0.201074	-1.3403	0.623866	1.04779	1.5234	-0.877086	-0.080912	-1.16562	cellular component assembly;cellular component assembly at cellular level;cellular component organization;cellular component organization at cellular level;cellular component organization or biogenesis;cellular component organization or biogenesis at cellular level;cellular macromolecular complex assembly;cellular macromolecular complex subunit organization;cellular membrane organization;cellular…	adenyl nucleotide binding;adenyl ribonucleotide binding;ATP binding;binding;nucleotide binding;purine nucleotide binding;purine ribonucleoside triphosphate binding;purine ribonucleotide binding;ribonucleotide binding	cell part;cytoplasmic part;cytosol;extracellular membrane-bounded organelle;extracellular organelle;extracellular region part;extracellular vesicular exosome;intracellular membrane-bounded organelle;intracellular organelle;intracellular part;membrane-bounded organelle;membrane-bounded vesicle;mitochondrion;organelle;vesicle	Antigen processing and presentation	+	Cluster -602	13	33	1.40974	0.00653719	Q3U2G2	Heat shock 70 kDa protein 4 OS=Mus musculus GN=Hspa4 PE=1 SV=1	Cluster2
0.0247755	-0.281737	-1.16743	-0.214652	1.34316	1.46373	-1.57425	0.245792	0.160608	biological regulation;blood coagulation;carbohydrate homeostasis;cellular chemical homeostasis;cellular glucose homeostasis;cellular homeostasis;cellular process;cellular response to carbohydrate stimulus;cellular response to chemical stimulus;cellular response to glucose stimulus;cellular response to hexose stimulus;cellular response to monosaccharide stimulus;cellular response to organic substa…	binding;carboxypeptidase activity;catalytic activity;cation binding;exopeptidase activity;hydrolase activity;ion binding;metal ion binding;metallocarboxypeptidase activity;metalloexopeptidase activity;metallopeptidase activity;peptidase activity;peptidase activity, acting on L-amino acid peptides;transition metal ion binding;zinc ion binding	extracellular membrane-bounded organelle;extracellular organelle;extracellular region part;extracellular space;extracellular vesicular exosome;membrane-bounded organelle;membrane-bounded vesicle;organelle;vesicle	Complement and coagulation cascades;Pancreatic secretion;Protein digestion and absorption	+	Cluster -602	3	23	0.712757	0.0410879	Q9JHH6	Carboxypeptidase B2 OS=Mus musculus GN=Cpb2 PE=1 SV=1	Cluster1
-0.0946746	-0.966909	-0.363036	-0.215341	1.80664	1.58964	-0.449293	-0.528962	-0.778067	biological regulation;cell differentiation;cellular developmental process;cellular process;developmental process;female pregnancy;multi-organism process;negative regulation of biological process;negative regulation of catalytic activity;negative regulation of complement activation;negative regulation of complement activation, lectin pathway;negative regulation of defense response;negative regulat…	binding;calcium-dependent protein binding;chemokine binding;C-X-C chemokine binding;cytokine binding;endopeptidase inhibitor activity;endopeptidase regulator activity;enzyme binding;enzyme inhibitor activity;enzyme regulator activity;growth factor binding;interleukin-1 binding;interleukin-8 binding;peptidase inhibitor activity;peptidase regulator activity;protease binding;protein binding;receptor…	blood microparticle;extracellular membrane-bounded organelle;extracellular organelle;extracellular region part;extracellular vesicular exosome;membrane-bounded organelle;membrane-bounded vesicle;organelle;vesicle	Complement and coagulation cascades	+	Cluster -602	2	11	1.31202	0.00777374	Q6GQT1	Alpha-2-macroglobulin-P OS=Mus musculus GN=A2m PE=2 SV=2	Cluster1
-0.434103	-0.000204162	-0.6123	-0.418278	2.05064	1.32545	-0.858795	-0.591104	-0.461307	biological regulation;biosynthetic process;cellular biosynthetic process;cellular macromolecule biosynthetic process;cellular macromolecule metabolic process;cellular metabolic process;cellular process;cellular protein metabolic process;cellular response to stimulus;cellular response to stress;macromolecule biosynthetic process;macromolecule metabolic process;macromolecule modification;metabolic …	binding;nucleic acid binding;ribonucleoprotein binding;ribosome binding;RNA binding;translation factor activity, nucleic acid binding;translation initiation factor activity	cell part;cytoplasm;cytoplasmic part;eukaryotic 48S preinitiation complex;eukaryotic translation initiation factor 2 complex;eukaryotic translation initiation factor 2B complex;extracellular membrane-bounded organelle;extracellular organelle;extracellular region part;extracellular vesicular exosome;intracellular membrane-bounded organelle;intracellular non-membrane-bounded organelle;intracellular…	Hepatitis C;Measles;Protein processing in endoplasmic reticulum;RNA transport	+	Cluster -602	5	14	1.07666	0.0134334	Q6ZWX6	Eukaryotic translation initiation factor 2 subunit 1 OS=Mus musculus GN=Eif2s1 PE=1 SV=3	Cluster1
-0.686988	-0.364803	-1.23275	0.0332695	1.70044	1.44496	-0.231817	0.226401	-0.888705	biological regulation;carbohydrate transport;cellular component organization;cellular component organization or biogenesis;digestive system process;establishment of localization;glucose transport;hexose transport;intestinal absorption;intestinal D-glucose absorption;monosaccharide transport;multicellular organismal process;organic substance transport;positive regulation of biological process;posi…	binding;calcium ion binding;cation binding;ion binding;metal ion binding	brush border;cell part;cell projection;cytoplasm;extracellular membrane-bounded organelle;extracellular organelle;extracellular region part;extracellular vesicular exosome;intracellular part;membrane-bounded organelle;membrane-bounded vesicle;organelle;vesicle		+	Cluster -602	2	12	1.45147	0.00537872	Q3V0K9	Plastin-1 OS=Mus musculus GN=Pls1 PE=1 SV=1	Cluster1
-0.986692	-0.876116	-1.15657	-0.102365	1.70302	1.34718	-0.285473	0.337128	0.0198855	actin cytoskeleton organization;actin filament-based process;anatomical structure development;biological regulation;cell cycle phase;cell cycle process;cell development;cell division;cellular component organization;cellular component organization at cellular level;cellular component organization or biogenesis;cellular component organization or biogenesis at cellular level;cellular developmental p…	binding;catalytic activity;GDP binding;GTP binding;GTPase activity;guanyl nucleotide binding;guanyl ribonucleotide binding;hydrolase activity;hydrolase activity, acting on acid anhydrides;hydrolase activity, acting on acid anhydrides, in phosphorus-containing anhydrides;nucleoside-triphosphatase activity;nucleotide binding;purine nucleotide binding;purine ribonucleoside triphosphate binding;purin…	cell part;centriole;chromatin;chromosomal part;cytoplasm;cytoplasmic membrane-bounded vesicle;cytoplasmic part;cytoplasmic vesicle;cytoskeletal part;endosome;extracellular membrane-bounded organelle;extracellular organelle;extracellular region part;extracellular vesicular exosome;intracellular membrane-bounded organelle;intracellular non-membrane-bounded organelle;intracellular organelle;intracel…	Ribosome biogenesis in eukaryotes;RNA transport	+	Cluster -602	8	31	1.76588	0.00668303	P62827	GTP-binding nuclear protein Ran OS=Mus musculus GN=Ran PE=1 SV=3	Cluster1
-0.773642	-1.52863	-1.06614	-0.0719185	1.20756	1.3917	0.306536	0.648769	-0.114234	anatomical structure homeostasis;biological regulation;bone resorption;catabolic process;cation homeostasis;cellular catabolic process;cellular cation homeostasis;cellular chemical homeostasis;cellular component organization;cellular component organization at cellular level;cellular component organization or biogenesis;cellular component organization or biogenesis at cellular level;cellular homeo…	binding;catalytic activity;GDP binding;GTP binding;GTPase activity;guanyl nucleotide binding;guanyl ribonucleotide binding;hydrolase activity;hydrolase activity, acting on acid anhydrides;hydrolase activity, acting on acid anhydrides, in phosphorus-containing anhydrides;nucleoside-triphosphatase activity;nucleotide binding;purine nucleotide binding;purine ribonucleoside triphosphate binding;purin…	cell part;cytoplasm;cytoplasmic membrane-bounded vesicle;cytoplasmic part;cytoplasmic vesicle;cytoplasmic vesicle membrane;cytoplasmic vesicle part;endocytic vesicle;endocytic vesicle membrane;endosome;extracellular membrane-bounded organelle;extracellular organelle;extracellular region part;extracellular vesicular exosome;Golgi apparatus;intracellular membrane-bounded organelle;intracellular org…	Amoebiasis;Endocytosis;ko05152;Phagosome	+	Cluster -602	3	7	1.90565	0.00839604	P51150	Ras-related protein Rab-7a OS=Mus musculus GN=Rab7a PE=1 SV=2	Cluster3
-0.838808	-0.539324	-1.2245	0.532189	1.69938	1.39275	-0.341137	-0.186457	-0.49409	anatomical structure formation involved in morphogenesis;angiogenesis;biological regulation;body fluid secretion;cellular component assembly;cellular component assembly at cellular level;cellular component organization;cellular component organization at cellular level;cellular component organization or biogenesis;cellular component organization or biogenesis at cellular level;cellular membrane or…	binding;calcium ion binding;calcium-dependent phospholipid binding;calcium-dependent protein binding;cation binding;enzyme inhibitor activity;enzyme regulator activity;ion binding;lipase inhibitor activity;lipid binding;metal ion binding;phosphatidylinositol binding;phosphatidylinositol-4,5-bisphosphate binding;phospholipase A2 inhibitor activity;phospholipase inhibitor activity;phospholipid bind…	basement membrane;basolateral plasma membrane;cell cortex;cell part;cell projection;cell surface;cytoplasm;cytoplasmic membrane-bounded vesicle;cytoplasmic part;cytoplasmic vesicle;cytosol;early endosome;endosomal part;endosome;endosome membrane;extracellular matrix part;extracellular membrane-bounded organelle;extracellular organelle;extracellular region part;extracellular space;extracellular ve…		+	Cluster -602	23	155	2.6891	0.000495114	P07356	Annexin A2 OS=Mus musculus GN=Anxa2 PE=1 SV=2	Cluster1
-0.837928	-0.695369	-1.09607	0.662865	2.08709	0.7027	-0.274634	-0.0530413	-0.495608	actin cytoskeleton organization;actin filament-based process;actomyosin structure organization;biological regulation;cellular chemical homeostasis;cellular component organization;cellular component organization at cellular level;cellular component organization or biogenesis;cellular component organization or biogenesis at cellular level;cellular homeostasis;cellular ion homeostasis;cellular proce…	actin binding;binding;cytoskeletal protein binding;protein binding	actin cytoskeleton;actin filament;cell junction;cell part;cell projection;cytoplasm;cytoskeletal part;cytoskeleton;extracellular membrane-bounded organelle;extracellular organelle;extracellular region part;extracellular vesicular exosome;intracellular non-membrane-bounded organelle;intracellular organelle;intracellular organelle part;intracellular part;macromolecular complex;membrane-bounded orga…		+	Cluster -602	18	98	2.18452	0.000809816	O88342	WD repeat-containing protein 1 OS=Mus musculus GN=Wdr1 PE=1 SV=3	Cluster1
-0.521038	-0.361039	-0.675771	0.581276	1.85056	1.20668	-0.557683	-0.285992	-1.237	actin cytoskeleton organization;actin filament-based process;ameboidal cell migration;anatomical structure morphogenesis;cell migration;cell morphogenesis;cell motility;cellular component morphogenesis;cellular component movement;cellular component organization;cellular component organization at cellular level;cellular component organization or biogenesis;cellular component organization or biogen…		adherens junction;anchoring junction;cell cortex part;cell junction;cell part;cell-substrate adherens junction;cell-substrate junction;cortical actin cytoskeleton;cortical cytoskeleton;cytoplasm;cytoplasmic part;cytoskeletal part;cytoskeleton;cytosol;extracellular membrane-bounded organelle;extracellular organelle;extracellular region;extracellular region part;extracellular vesicular exosome;foca…		+	Cluster -602	25	200	2.3328	0.00535593	P40124	Adenylyl cyclase-associated protein 1 OS=Mus musculus GN=Cap1 PE=1 SV=4	Cluster1
-1.12469	-0.497015	-0.655475	-0.202114	1.51187	1.2427	-0.872704	-0.491041	1.08846	cellular component assembly;cellular component assembly at cellular level;cellular component organization;cellular component organization at cellular level;cellular component organization or biogenesis;cellular component organization or biogenesis at cellular level;cellular macromolecular complex assembly;cellular macromolecular complex subunit organization;cellular process;cellular protein compl…	binding;catalytic activity;GTP binding;GTPase activity;guanyl nucleotide binding;guanyl ribonucleotide binding;hydrolase activity;hydrolase activity, acting on acid anhydrides;hydrolase activity, acting on acid anhydrides, in phosphorus-containing anhydrides;nucleoside-triphosphatase activity;nucleotide binding;purine nucleotide binding;purine ribonucleoside triphosphate binding;purine ribonucleo…	cell part;cytoplasmic microtubule;cytoplasmic part;cytoskeletal part;endosome;extracellular membrane-bounded organelle;extracellular organelle;extracellular region part;extracellular vesicular exosome;intracellular membrane-bounded organelle;intracellular organelle;intracellular organelle part;intracellular part;macromolecular complex;membrane-bounded organelle;membrane-bounded vesicle;microtubul…	Gap junction;Pathogenic Escherichia coli infection;Phagosome	+	Cluster -602	1	4	0.879034	0.0119165	P68369	Tubulin alpha-1A chain OS=Mus musculus GN=Tuba1a PE=1 SV=1	Cluster1
-1.00322	-0.737499	-1.01891	-0.387595	1.08161	1.89328	-0.517975	0.332786	0.357523					+	Cluster -602	3	11	1.18561	0.0153989	A0A1B0GR11	Transaldolase OS=Mus musculus GN=Taldo1 PE=1 SV=1	Cluster1
-1.28117	-0.0221766	-1.07294	-0.29431	1.89968	1.19816	-0.241638	-0.0806251	-0.104989	apoptosis;biological regulation;cell death;cellular component assembly;cellular component organization;cellular component organization at cellular level;cellular component organization or biogenesis;cellular component organization or biogenesis at cellular level;cellular macromolecule metabolic process;cellular metabolic process;cellular process;cellular protein metabolic process;cellular respons…	binding;catalytic activity;cis-trans isomerase activity;drug binding;estrogen receptor binding;FK506 binding;heat shock protein binding;hormone receptor binding;Hsp70 protein binding;Hsp90 protein binding;isomerase activity;macrolide binding;nuclear hormone receptor binding;peptide binding;peptidyl-prolyl cis-trans isomerase activity;protein binding;receptor binding;steroid hormone receptor bindi…	cell part;cytoplasm;intracellular membrane-bounded organelle;intracellular non-membrane-bounded organelle;intracellular organelle;intracellular organelle part;intracellular part;membrane-bounded organelle;non-membrane-bounded organelle;nuclear part;nucleolus;nucleoplasm;nucleus;organelle;organelle part	Calcium signaling pathway;Huntington's disease;Parkinson's disease	+	Cluster -602	11	51	1.10074	0.0328081	Q9CR16	Peptidyl-prolyl cis-trans isomerase D OS=Mus musculus GN=Ppid PE=1 SV=3	Cluster1
-1.82625	0.322707	0.0847468	0.0160722	1.32615	1.43349	-0.662977	-0.174746	-0.519193	apoptotic cell clearance;biological regulation;cell redox homeostasis;cellular component organization;cellular component organization or biogenesis;cellular homeostasis;cellular macromolecule metabolic process;cellular membrane organization;cellular metabolic process;cellular process;cellular protein metabolic process;cellular response to stimulus;cellular response to stress;endocytosis;establish…	catalytic activity;intramolecular oxidoreductase activity;intramolecular oxidoreductase activity, interconverting keto- and enol-groups;intramolecular oxidoreductase activity, transposing S-S bonds;isomerase activity;protein disulfide isomerase activity	cell part;cytoplasmic part;endoplasmic reticulum;endoplasmic reticulum lumen;endoplasmic reticulum part;endoplasmic reticulum-Golgi intermediate compartment;extracellular membrane-bounded organelle;extracellular organelle;extracellular region part;extracellular vesicular exosome;intracellular membrane-bounded organelle;intracellular organelle;intracellular organelle lumen;intracellular organelle …	Protein processing in endoplasmic reticulum	+	Cluster -602	1	3	0.856049	0.0109598	Q3TML0	Protein disulfide-isomerase A6 OS=Mus musculus GN=Pdia6 PE=1 SV=1	Cluster1
-0.496319	0.30406	0.0562528	0.930801	0.817435	1.09922	-0.178408	-2.18173	-0.351313	amine biosynthetic process;amine metabolic process;biosynthetic process;carboxylic acid biosynthetic process;carboxylic acid metabolic process;cellular amine metabolic process;cellular amino acid biosynthetic process;cellular amino acid metabolic process;cellular biosynthetic process;cellular ketone metabolic process;cellular metabolic process;cellular modified amino acid biosynthetic process;cel…	adenyl nucleotide binding;adenyl ribonucleotide binding;ATP binding;binding;catalytic activity;cation binding;ion binding;metal ion binding;methionine adenosyltransferase activity;nucleotide binding;purine nucleotide binding;purine ribonucleoside triphosphate binding;purine ribonucleotide binding;ribonucleotide binding;transferase activity;transferase activity, transferring alkyl or aryl (other t…	cell part;cytoplasmic part;cytosol;intracellular part	Cysteine and methionine metabolism	+	Cluster -604	3	10	1.34908	0.00427133	Q91X83	S-adenosylmethionine synthase isoform type-1 OS=Mus musculus GN=Mat1a PE=1 SV=1	Cluster2
-1.10215	0.378316	-0.936425	0.916028	1.11493	0.712957	0.312559	-1.72338	0.327162	actin filament-based movement;actin filament-based process;actin-mediated cell contraction;actin-myosin filament sliding;cellular component movement;cellular process;metabolic process;multicellular organismal process;muscle contraction;muscle filament sliding;muscle system process;skeletal muscle contraction;striated muscle contraction;system process	adenyl nucleotide binding;adenyl ribonucleotide binding;ATP binding;ATPase activity;binding;catalytic activity;hydrolase activity;hydrolase activity, acting on acid anhydrides;hydrolase activity, acting on acid anhydrides, in phosphorus-containing anhydrides;microfilament motor activity;motor activity;nucleoside-triphosphatase activity;nucleotide binding;purine nucleotide binding;purine ribonucle…	cell part;contractile fiber;cytoplasm;cytoplasmic part;cytoskeletal part;intracellular non-membrane-bounded organelle;intracellular organelle;intracellular organelle part;intracellular part;macromolecular complex;myofibril;myosin complex;myosin filament;non-membrane-bounded organelle;organelle;organelle part;protein complex	Tight junction;Viral myocarditis	+	Cluster -604	1	6	0.845725	0.0109195	P13542	Myosin-8 OS=Mus musculus GN=Myh8 PE=2 SV=2	Cluster1
0.907041	-0.59797	0.800975	-0.158154	0.86709	0.982582	-1.36457	0.159368	-1.59636	activation of caspase activity;activation of caspase activity by cytochrome c;anatomical structure development;anatomical structure homeostasis;anatomical structure morphogenesis;apoptosis;apoptosis in response to endoplasmic reticulum stress;apoptotic mitochondrial changes;appendage morphogenesis;B cell activation;B cell apoptosis;B cell homeostasis;B cell homeostatic proliferation;B cell negati…	BH domain binding;BH3 domain binding;binding;channel activity;death domain binding;identical protein binding;lipid binding;passive transmembrane transporter activity;protein binding;protein dimerization activity;protein domain specific binding;protein heterodimerization activity;protein homodimerization activity;transmembrane transporter activity;transporter activity	BAX complex;Bcl-2 family protein complex;cell part;cytoplasm;cytoplasmic part;cytosol;endoplasmic reticulum;endoplasmic reticulum membrane;endoplasmic reticulum part;envelope;extracellular membrane-bounded organelle;extracellular organelle;extracellular region part;extracellular vesicular exosome;integral to membrane;intracellular;intracellular membrane-bounded organelle;intracellular organelle;i…	Amyotrophic lateral sclerosis (ALS);Apoptosis;Colorectal cancer;Huntington's disease;ko05152;Neurotrophin signaling pathway;p53 signaling pathway;Pathways in cancer;Prion diseases;Protein processing in endoplasmic reticulum	+	Cluster -604	3	20	0.896829	0.0241888	Q07813	Apoptosis regulator BAX OS=Mus musculus GN=Bax PE=1 SV=1	Cluster2
0.670396	0.55616	0.739244	1.34697	0.408236	-0.243276	-0.65015	-1.07152	-1.75606	aging;alcohol catabolic process;alcohol metabolic process;aldehyde catabolic process;biological regulation;catabolic process;cellular aldehyde metabolic process;cellular catabolic process;cellular lipid metabolic process;cellular macromolecule metabolic process;cellular metabolic process;cellular process;cellular protein metabolic process;developmental process;diterpenoid metabolic process;ethano…	alcohol dehydrogenase (NAD) activity;binding;carboxylic acid binding;catalytic activity;cation binding;fatty acid binding;formaldehyde dehydrogenase activity;identical protein binding;ion binding;lipid binding;metal ion binding;monocarboxylic acid binding;oxidoreductase activity;oxidoreductase activity, acting on CH-OH group of donors;oxidoreductase activity, acting on the aldehyde or oxo group o…	cell part;cytoplasmic part;extracellular membrane-bounded organelle;extracellular organelle;extracellular region part;extracellular vesicular exosome;intracellular membrane-bounded organelle;intracellular organelle;intracellular part;membrane-bounded organelle;membrane-bounded vesicle;mitochondrion;nucleus;organelle;vesicle	Chloroalkane and chloroalkene degradation;Drug metabolism - cytochrome P450;Fatty acid metabolism;Glycolysis / Gluconeogenesis;Metabolism of xenobiotics by cytochrome P450;Methane metabolism;Naphthalene degradation;Retinol metabolism;Tyrosine metabolism	+	Cluster -604	9	37	1.86048	0.00186737	P28474	Alcohol dehydrogenase class-3 OS=Mus musculus GN=Adh5 PE=1 SV=3	Cluster2
0.836618	0.589905	1.10888	1.21134	0.0234424	-0.233501	-1.31582	-1.07452	-1.14634	actin cytoskeleton organization;actin filament organization;actin filament-based process;biological adhesion;cell adhesion;cell migration;cell motility;cellular component movement;cellular component organization;cellular component organization at cellular level;cellular component organization or biogenesis;cellular component organization or biogenesis at cellular level;cellular process;cytoskelet…	binding;cation binding;ion binding;metal ion binding;protein binding;protein domain specific binding	cell part;membrane;plasma membrane		+	Cluster -604	2	7	2.3147	0.000770186	B9EKP8	Sorbin and SH3 domain-containing protein 2 OS=Mus musculus GN=Sorbs2 PE=1 SV=1	Cluster2
0.855095	0.638455	1.48747	0.745122	0.0926083	-0.665448	-0.745175	-0.898114	-1.51001	anatomical structure morphogenesis;apoptosis;apoptosis involved in luteolysis;axon extension;axon extension involved in axon guidance;axon guidance;biological regulation;cell death;cell growth;cell surface receptor linked signaling pathway;cellular process;cellular process involved in reproduction;cellular response to chemical stimulus;cellular response to endogenous stimulus;cellular response to…	binding;calcium ion binding;cation binding;ion binding;metal ion binding;protein binding;receptor binding;Roundabout binding	extracellular region part;extracellular space	Axon guidance	+	Cluster -604	10	31	2.0076	0.00182703	Q9WVB4	Slit homolog 3 protein OS=Mus musculus GN=Slit3 PE=2 SV=2	Cluster2
0.974207	0.89496	0.933328	1.21384	-0.511893	-0.502073	-0.912544	-0.611934	-1.47789	biological regulation;regulation of biological process;regulation of cell proliferation;regulation of cellular process	binding;calcium ion binding;cation binding;ion binding;metal ion binding	cell part;cell projection;cytoplasm;extracellular membrane-bounded organelle;extracellular organelle;extracellular region part;extracellular space;extracellular vesicular exosome;intracellular organelle part;intracellular part;membrane-bounded organelle;membrane-bounded vesicle;nuclear part;nucleoplasm;organelle;organelle part;ruffle;vesicle		+	Cluster -604	4	28	1.58835	0.00671047	P50543	Protein S100-A11 OS=Mus musculus GN=S100a11 PE=1 SV=1	Cluster2
1.17962	1.09984	1.13184	-0.168144	0.0397722	-0.0415154	-0.804711	-1.70307	-0.733632	acute inflammatory response;acute-phase response;aging;anatomical structure development;anatomical structure homeostasis;anatomical structure morphogenesis;apoptosis;behavior;biological regulation;bone remodeling;branching involved in salivary gland morphogenesis;carbohydrate homeostasis;cell activation;cell death;cell fate commitment;cell growth;cell projection organization;cell proliferation;ce…	binding;cytokine activity;cytokine receptor binding;growth factor activity;growth factor receptor binding;interleukin-6 receptor binding;protein binding;receptor binding	cell part;cytoplasm;external side of plasma membrane;extracellular region part;extracellular space;interleukin-6 receptor complex;intracellular part;macromolecular complex;membrane part;plasma membrane part;protein complex;receptor complex	African trypanosomiasis;Amoebiasis;Chagas disease (American trypanosomiasis);Cytokine-cytokine receptor interaction;Cytosolic DNA-sensing pathway;Graft-versus-host disease;Hematopoietic cell lineage;Hypertrophic cardiomyopathy (HCM);Intestinal immune network for IgA production;Jak-STAT signaling pathway;ko05152;Malaria;Measles;NOD-like receptor signaling pathway;Pathways in cancer;Prion diseases;…	+	Cluster -604	4	13	3.3551	0	P08505	Interleukin-6 OS=Mus musculus GN=Il6 PE=1 SV=1	Cluster2
1.8289	0.277919	0.819985	0.208906	-0.249831	0.295241	-0.605535	-1.40778	-1.1678	amine metabolic process;amino acid activation;carboxylic acid metabolic process;cellular amine metabolic process;cellular amino acid metabolic process;cellular ketone metabolic process;cellular macromolecule metabolic process;cellular metabolic process;cellular nitrogen compound metabolic process;cellular process;macromolecule metabolic process;metabolic process;ncRNA metabolic process;nitrogen c…	adenyl nucleotide binding;adenyl ribonucleotide binding;aminoacyl-tRNA ligase activity;ATP binding;binding;catalytic activity;ligase activity;ligase activity, forming aminoacyl-tRNA and related compounds;ligase activity, forming carbon-oxygen bonds;nucleic acid binding;nucleotide binding;purine nucleotide binding;purine ribonucleoside triphosphate binding;purine ribonucleotide binding;ribonucleot…	cell part;cytoplasm;cytoplasmic part;cytosol;intracellular membrane-bounded organelle;intracellular organelle;intracellular part;membrane-bounded organelle;nucleus;organelle	Aminoacyl-tRNA biosynthesis	+	Cluster -604	9	29	1.98025	0.00658969	Q91WQ3	Tyrosine--tRNA ligase, cytoplasmic OS=Mus musculus GN=Yars PE=1 SV=3	Cluster2
1.16679	1.39705	0.933967	-0.0130436	-0.0678093	-0.0432149	-1.19989	-1.13885	-1.035	actin filament capping;barbed-end actin filament capping;biological regulation;cell projection assembly;cell projection organization;cellular component assembly;cellular component assembly at cellular level;cellular component organization;cellular component organization at cellular level;cellular component organization or biogenesis;cellular component organization or biogenesis at cellular level;…		cell part;centriole;cytoplasm;cytoplasmic part;cytoskeletal part;extracellular membrane-bounded organelle;extracellular organelle;extracellular region part;extracellular vesicular exosome;intracellular membrane-bounded organelle;intracellular non-membrane-bounded organelle;intracellular organelle;intracellular organelle part;intracellular part;membrane-bounded organelle;membrane-bounded vesicle;m…		+	Cluster -604	14	76	5.4435	0	Q99LB4	Capping protein (Actin filament), gelsolin-like OS=Mus musculus GN=Capg PE=1 SV=1	Cluster2
0.90619	1.20764	1.20586	0.112997	-0.241544	0.262168	-1.2977	-1.3219	-0.833699	biological adhesion;biological regulation;cell adhesion;cell communication;cell-cell signaling;cellular process;cellular response to stimulus;negative regulation of biological process;negative regulation of cell death;negative regulation of cellular process;regulation of biological process;regulation of cell death;regulation of cell growth;regulation of cellular component organization;regulation …	binding;carbohydrate binding;glycosaminoglycan binding;heparin binding;integrin binding;pattern binding;polysaccharide binding;protein binding;protein complex binding;receptor binding	axon;cell body;cell part;cell projection;dendrite;extracellular matrix;extracellular region part;intracellular membrane-bounded organelle;intracellular organelle;intracellular part;membrane-bounded organelle;neuron projection;neuronal cell body;organelle;proteinaceous extracellular matrix		+	Cluster -604	6	19	4.09383	0	Q64299	Protein NOV homolog OS=Mus musculus GN=Nov PE=1 SV=1	Cluster2
0.859461	1.02383	0.938086	0.603372	0.304301	-0.0299788	-1.08306	-1.68269	-0.933325	cellular component organization;cellular component organization at cellular level;cellular component organization or biogenesis;cellular component organization or biogenesis at cellular level;cellular process;nucleolus organization;nucleus organization;organelle organization		Cajal body;cell part;intracellular non-membrane-bounded organelle;intracellular organelle;intracellular organelle part;intracellular part;macromolecular complex;non-membrane-bounded organelle;nuclear body;nuclear part;nucleolus;nucleoplasm;nucleoplasm part;organelle;organelle part;ribonucleoprotein complex;small nuclear ribonucleoprotein complex		+	Cluster -604	15	57	3.5394	0	E9Q5C9	Protein Nolc1 OS=Mus musculus GN=Nolc1 PE=1 SV=1	Cluster2
0.847022	1.11948	1.14535	0.602433	0.000467612	-0.116361	-1.11035	-1.32467	-1.16336	establishment of localization;ion transport;transport	actin binding;actin filament binding;binding;cation binding;cytoskeletal protein binding;ion binding;ion transmembrane transporter activity;metal ion binding;protein binding;substrate-specific transmembrane transporter activity;substrate-specific transporter activity;transition metal ion binding;transmembrane transporter activity;transporter activity;zinc ion binding	adherens junction;anchoring junction;cell cortex part;cell junction;cell part;cell-substrate adherens junction;cell-substrate junction;cortical actin cytoskeleton;cortical cytoskeleton;cytoplasm;cytoplasmic part;cytoskeletal part;cytoskeleton;extracellular membrane-bounded organelle;extracellular organelle;extracellular region part;extracellular vesicular exosome;focal adhesion;intracellular non-…		+	Cluster -604	7	44	3.97985	0	Q61792	LIM and SH3 domain protein 1 OS=Mus musculus GN=Lasp1 PE=1 SV=1	Cluster2
0.955087	1.07079	0.876646	0.277766	-0.194966	0.514281	-1.85263	-0.871278	-0.775696	activation of caspase activity;apoptosis;autophagy;biological regulation;catabolic process;cell communication;cell death;cellular catabolic process;cellular metabolic process;cellular process;cellular response to amino acid starvation;cellular response to external stimulus;cellular response to extracellular stimulus;cellular response to nutrient levels;cellular response to starvation;cellular res…	binding;death domain binding;protein binding;protein domain specific binding			+	Cluster -604	3	10	2.72164	0	Q91XC8	Death-associated protein 1 OS=Mus musculus GN=Dap PE=1 SV=3	Cluster2
1.02842	1.0338	0.947061	0.171885	-0.458575	0.420726	-1.94535	-0.76914	-0.428826	biological regulation;biosynthetic process;cellular biosynthetic process;cellular macromolecule biosynthetic process;cellular macromolecule metabolic process;cellular metabolic process;cellular nitrogen compound metabolic process;cellular process;chordate embryonic development;developmental process;embryo development;embryo development ending in birth or egg hatching;establishment of localization…		cell part;cytoplasm;intracellular membrane-bounded organelle;intracellular organelle;intracellular part;membrane-bounded organelle;nucleus;organelle		+	Cluster -604	2	11	2.03183	0.000327645	Q64152	Transcription factor BTF3 OS=Mus musculus GN=Btf3 PE=1 SV=3	Cluster2
0.936866	0.939527	0.826815	0.434002	0.318399	0.102849	-2.01668	-0.763752	-0.778027	anatomical structure development;blood vessel development;cellular component assembly;cellular component assembly at cellular level;cellular component organization;cellular component organization at cellular level;cellular component organization or biogenesis;cellular component organization or biogenesis at cellular level;cellular process;collagen fibril organization;developmental process;elastic…	binding;catalytic activity;cation binding;copper ion binding;ion binding;metal ion binding;oxidoreductase activity;oxidoreductase activity, acting on the CH-NH2 group of donors;oxidoreductase activity, acting on the CH-NH2 group of donors, oxygen as acceptor;protein-lysine 6-oxidase activity;transition metal ion binding	cell part;collagen;extracellular matrix;extracellular matrix part;extracellular region part;extracellular space;intracellular membrane-bounded organelle;intracellular organelle;intracellular part;membrane-bounded organelle;nucleus;organelle;proteinaceous extracellular matrix		+	Cluster -604	9	26	2.58565	0	P28301	Protein-lysine 6-oxidase OS=Mus musculus GN=Lox PE=1 SV=1	Cluster2
0.587376	1.61693	0.264637	-0.0241278	0.313672	0.494394	-1.93659	-0.730255	-0.586033		acid phosphatase activity;catalytic activity;hydrolase activity;hydrolase activity, acting on ester bonds;non-membrane spanning protein tyrosine phosphatase activity;phosphatase activity;phosphoprotein phosphatase activity;phosphoric ester hydrolase activity;protein tyrosine phosphatase activity	cell part;cytoplasm;extracellular membrane-bounded organelle;extracellular organelle;extracellular region part;extracellular vesicular exosome;internal side of plasma membrane;intracellular part;membrane part;membrane-bounded organelle;membrane-bounded vesicle;organelle;plasma membrane part;vesicle	Riboflavin metabolism	+	Cluster -604	3	15	1.66075	0.00223834	Q561M1	Acp1 protein OS=Mus musculus GN=Acp1 PE=1 SV=1	Cluster2
1.24825	0.50842	-0.106428	0.266391	1.17853	0.261293	-1.23475	-1.71982	-0.401885					+	Cluster -604	5	13	1.5869	0.00223256	A0A0R4J0G6	Glutaminyl-peptide cyclotransferase OS=Mus musculus GN=Qpct PE=1 SV=1	Cluster2
0.00642738	-0.289411	-0.129545	1.73787	0.596598	1.14578	-1.0014	-1.22401	-0.842308	actin cytoskeleton organization;actin filament-based process;actomyosin structure organization;cell differentiation;cellular component organization;cellular component organization at cellular level;cellular component organization or biogenesis;cellular component organization or biogenesis at cellular level;cellular developmental process;cellular process;cytoskeleton organization;developmental pro…		actin cytoskeleton;adherens junction;anchoring junction;cell junction;cell part;cell-substrate adherens junction;cell-substrate junction;cytoplasm;cytoskeleton;focal adhesion;intracellular non-membrane-bounded organelle;intracellular organelle;intracellular part;non-membrane-bounded organelle;organelle		+	Cluster -604	2	7	3.05161	0.000123894	Q9DAW9	Calponin-3 OS=Mus musculus GN=Cnn3 PE=1 SV=1	Cluster2
-0.0145161	0.25996	-0.136545	2.06874	0.508754	0.405682	-1.08179	-1.10413	-0.906154	biological regulation;cation homeostasis;cation transport;cell differentiation;cellular cation homeostasis;cellular chemical homeostasis;cellular developmental process;cellular homeostasis;cellular ion homeostasis;cellular iron ion homeostasis;cellular metal ion homeostasis;cellular process;cellular response to chemical stimulus;cellular response to drug;cellular response to stimulus;chemical hom…	binding;cargo receptor activity;cation transmembrane transporter activity;double-stranded RNA binding;identical protein binding;inorganic cation transmembrane transporter activity;ion transmembrane transporter activity;iron ion transmembrane transporter activity;metal ion transmembrane transporter activity;nucleic acid binding;protein binding;receptor activity;RNA binding;substrate-specific trans…	blood microparticle;cell part;cell surface;coated pit;cytoplasmic membrane-bounded vesicle;cytoplasmic part;cytoplasmic vesicle;endosome;external side of plasma membrane;extracellular membrane-bounded organelle;extracellular organelle;extracellular region;extracellular region part;extracellular space;extracellular vesicular exosome;integral to membrane;intracellular membrane-bounded organelle;int…	Endocytosis;Hematopoietic cell lineage;Phagosome	+	Cluster -604	11	26	1.91295	0.00224416	Q62351	Transferrin receptor protein 1 OS=Mus musculus GN=Tfrc PE=1 SV=1	Cluster2
-0.323857	0.0166513	0.0674764	1.99763	0.344427	0.887609	-0.93812	-1.09013	-0.961682	actin filament capping;biological regulation;cell cycle cytokinesis;cell cycle process;cellular component assembly;cellular component assembly at cellular level;cellular component organization;cellular component organization at cellular level;cellular component organization or biogenesis;cellular component organization or biogenesis at cellular level;cellular macromolecule metabolic process;cellu…	ankyrin binding;binding;cytoskeletal protein binding;lipid binding;phospholipid binding;protein binding;structural constituent of cytoskeleton;structural molecule activity	axolemma;axon part;cell cortex part;cell part;cell projection membrane;cell projection part;contractile fiber part;cortical cytoskeleton;cuticular plate;cytoplasm;cytoplasmic part;cytoskeletal part;cytoskeleton;extracellular membrane-bounded organelle;extracellular organelle;extracellular region part;extracellular vesicular exosome;intracellular membrane-bounded organelle;intracellular non-membra…		+	Cluster -604	9	23	2.16029	0.00126126	Q62261	Spectrin beta chain, non-erythrocytic 1 OS=Mus musculus GN=Sptbn1 PE=1 SV=2	Cluster2
-0.308841	0.0194905	-0.467392	2.21404	0.409061	0.668432	-0.878208	-0.713641	-0.942943			cell part;cytoplasm;intracellular non-membrane-bounded organelle;intracellular organelle;intracellular organelle part;intracellular part;membrane;non-membrane-bounded organelle;nuclear part;nucleolus;organelle;organelle part;plasma membrane		+	Cluster -604	6	18	1.77021	0.00607469	Q4VAA2	Protein CDV3 OS=Mus musculus GN=Cdv3 PE=1 SV=2	Cluster2
-0.247377	-0.215281	0.146671	1.99265	0.938919	0.335178	-1.0322	-0.943525	-0.975035	biological regulation;biosynthetic process;cellular biosynthetic process;cellular component assembly;cellular component assembly at cellular level;cellular component organization;cellular component organization at cellular level;cellular component organization or biogenesis;cellular component organization or biogenesis at cellular level;cellular macromolecular complex assembly;cellular macromolec…	binding;chromatin binding;core promoter proximal region DNA binding;core promoter proximal region sequence-specific DNA binding;DNA bending activity;DNA binding;mitochondrial light strand promoter sense binding;nucleic acid binding;nucleic acid binding transcription factor activity;regulatory region DNA binding;regulatory region nucleic acid binding;RNA polymerase II core promoter proximal region…	cell part;cytoplasmic part;intracellular membrane-bounded organelle;intracellular non-membrane-bounded organelle;intracellular organelle;intracellular organelle part;intracellular part;macromolecular complex;membrane-bounded organelle;mitochondrial nucleoid;mitochondrial part;mitochondrion;non-membrane-bounded organelle;nuclear part;nucleoid;nucleoplasm part;nucleus;organelle;organelle part;prote…	Huntington's disease	+	Cluster -604	2	9	2.17478	0.00123529	P40630	Transcription factor A, mitochondrial OS=Mus musculus GN=Tfam PE=1 SV=2	Cluster2
-0.195928	-0.0209958	0.0733181	2.15361	0.451141	0.399151	-0.646786	-0.898437	-1.31507	anatomical structure development;appendage development;biological regulation;cellular component organization;cellular component organization at cellular level;cellular component organization or biogenesis;cellular component organization or biogenesis at cellular level;cellular process;cellular response to stimulus;developmental process;extracellular matrix organization;extracellular structure org…	binding;calcium ion binding;cation binding;extracellular matrix binding;ion binding;metal ion binding	basement membrane;extracellular matrix part;extracellular region part		+	Cluster -604	4	19	1.64796	0.00313333	E9QKW2	SPARC-related modular calcium-binding protein 1 OS=Mus musculus GN=Smoc1 PE=1 SV=1	Cluster2
-0.813377	-0.194302	0.307355	2.11837	0.844738	-0.28396	-0.120127	-0.627093	-1.2316	biological regulation;positive regulation of biological process;positive regulation of cell proliferation;positive regulation of cellular process;regulation of biological process;regulation of cell proliferation;regulation of cellular process		cell part;cytoplasm;extracellular membrane-bounded organelle;extracellular organelle;extracellular region part;extracellular vesicular exosome;intracellular part;membrane;membrane-bounded organelle;membrane-bounded vesicle;organelle;plasma membrane;vesicle	Fc gamma R-mediated phagocytosis;Leishmaniasis	+	Cluster -604	3	12	0.858687	0.0212357	P28667	MARCKS-related protein OS=Mus musculus GN=Marcksl1 PE=1 SV=2	Cluster2
-0.339042	-0.514868	0.139891	2.11245	0.390959	0.317129	0.246338	-1.34358	-1.00927	biological regulation;catabolic process;macromolecule catabolic process;macromolecule metabolic process;metabolic process;negative regulation of apoptosis;negative regulation of biological process;negative regulation of catalytic activity;negative regulation of cell death;negative regulation of cellular process;negative regulation of hydrolase activity;negative regulation of molecular function;ne…	cysteine-type endopeptidase inhibitor activity;endopeptidase inhibitor activity;endopeptidase regulator activity;enzyme inhibitor activity;enzyme regulator activity;peptidase inhibitor activity;peptidase regulator activity	cell part;cytoplasm;cytoplasmic part;cytosol;intracellular part;membrane		+	Cluster -604	3	13	1.00498	0.0165314	P51125	Calpastatin OS=Mus musculus GN=Cast PE=1 SV=2	Cluster2
0.302979	0.0668802	0.412673	1.90954	0.366998	0.103633	-0.709113	-0.763768	-1.68982	actin cytoskeleton organization;actin filament organization;actin filament-based process;aging;anatomical structure development;anatomical structure morphogenesis;apical junction assembly;axon regeneration;axonogenesis;biological adhesion;biological regulation;cell adhesion;cell junction assembly;cell junction organization;cell part morphogenesis;cell projection morphogenesis;cell projection orga…	actin binding;actin filament binding;beta-catenin binding;binding;cadherin binding;cell adhesion molecule binding;cytoskeletal protein binding;gamma-catenin binding;protein binding;structural molecule activity;vinculin binding	acrosomal vesicle;actin cytoskeleton;adherens junction;anchoring junction;catenin complex;cell junction;cell part;cell projection;cell-cell adherens junction;cell-cell contact zone;cell-cell junction;cell-substrate adherens junction;cell-substrate junction;cytoplasmic membrane-bounded vesicle;cytoplasmic part;cytoplasmic vesicle;cytoskeleton;cytosol;extrinsic to membrane;extrinsic to plasma membr…	Adherens junction;Arrhythmogenic right ventricular cardiomyopathy (ARVC);Bacterial invasion of epithelial cells;Endometrial cancer;Leukocyte transendothelial migration;Pathways in cancer;Tight junction	+	Cluster -604	14	53	1.47782	0.00515991	P26231	Catenin alpha-1 OS=Mus musculus GN=Ctnna1 PE=1 SV=1	Cluster2
-0.139496	-0.114361	-0.158327	2.0206	0.76196	0.473009	-0.800212	-0.616844	-1.42633	biological regulation;blood circulation;blood coagulation;cell activation;cellular process;circulatory system process;coagulation;hemostasis;multicellular organismal process;platelet activation;regulation of biological quality;regulation of body fluid levels;system process	binding;catalytic activity;cation binding;copper ion binding;endopeptidase activity;hydrolase activity;ion binding;metal ion binding;peptidase activity;peptidase activity, acting on L-amino acid peptides;serine hydrolase activity;serine-type endopeptidase activity;serine-type peptidase activity;transition metal ion binding	cell part;cytoplasmic membrane-bounded vesicle;cytoplasmic part;cytoplasmic vesicle;endoplasmic reticulum;extracellular region part;extracellular space;Golgi apparatus;intracellular membrane-bounded organelle;intracellular organelle;intracellular part;membrane;membrane-bounded organelle;membrane-bounded vesicle;organelle;platelet alpha granule;stored secretory granule;vesicle	Complement and coagulation cascades	+	Cluster -604	15	77	2.00609	0.0039095	O88783	Coagulation factor V OS=Mus musculus GN=F5 PE=1 SV=1	Cluster2
0.195196	0.22011	0.638452	1.62997	0.381108	0.461194	-0.69914	-1.47118	-1.3557	biosynthetic process;cellular biosynthetic process;cellular macromolecule biosynthetic process;cellular macromolecule metabolic process;cellular metabolic process;cellular process;cellular protein metabolic process;establishment of localization;establishment of localization in cell;establishment of RNA localization;intracellular transport;macromolecule biosynthetic process;macromolecule metabolic…	structural constituent of ribosome;structural molecule activity	cell part;cytosolic small ribosomal subunit;intracellular organelle part;intracellular part;macromolecular complex;organelle part;ribonucleoprotein complex;small ribosomal subunit		+	Cluster -604	1	6	2.22677	0.000316832	J3QNN8	MCG49140 OS=Mus musculus GN=Gm10263 PE=3 SV=1	Cluster2
0.411911	0.578665	0.419145	1.3027	0.593411	0.470389	-1.69437	-0.965366	-1.11649	actin cytoskeleton organization;actin filament organization;actin filament-based process;actin nucleation;Arp2/3 complex-mediated actin nucleation;biological regulation;cell migration;cell motility;cellular component movement;cellular component organization;cellular component organization at cellular level;cellular component organization or biogenesis;cellular component organization or biogenesis…	structural constituent of cytoskeleton;structural molecule activity	adherens junction;anchoring junction;Arp2/3 protein complex;cell junction;cell part;cell projection;cell-substrate adherens junction;cell-substrate junction;cytoplasm;cytoskeletal part;extracellular membrane-bounded organelle;extracellular organelle;extracellular region part;extracellular vesicular exosome;focal adhesion;intracellular organelle part;intracellular part;lamellipodium;macromolecular…	Bacterial invasion of epithelial cells;Fc gamma R-mediated phagocytosis;Pathogenic Escherichia coli infection;Regulation of actin cytoskeleton;Shigellosis	+	Cluster -604	3	7	3.1418	0	Q9CPW4	Actin-related protein 2/3 complex subunit 5 OS=Mus musculus GN=Arpc5 PE=1 SV=3	Cluster2
0.454122	0.501981	0.560594	1.74137	-0.285904	-0.0415426	-1.88442	-0.441309	-0.604898	biological adhesion;biological regulation;calcium ion homeostasis;cation homeostasis;cell adhesion;cell communication;cell-cell adhesion;cell-cell signaling;cellular calcium ion homeostasis;cellular cation homeostasis;cellular chemical homeostasis;cellular divalent inorganic cation homeostasis;cellular homeostasis;cellular ion homeostasis;cellular metal ion homeostasis;cellular process;chemical h…	beta-amyloid binding;binding;calcium ion binding;cation binding;cytoskeletal protein binding;ion binding;kinesin binding;metal ion binding;protein binding;X11-like protein binding	cell junction;cell part;cell surface;cytoplasmic part;endoplasmic reticulum membrane;endoplasmic reticulum part;extracellular membrane-bounded organelle;extracellular organelle;extracellular region;extracellular region part;extracellular vesicular exosome;Golgi apparatus part;Golgi membrane;integral to membrane;intracellular membrane-bounded organelle;intracellular organelle;intracellular organel…		+	Cluster -604	16	33	1.00327	0.00715275	Q9EPL2	Calsyntenin-1 OS=Mus musculus GN=Clstn1 PE=1 SV=1	Cluster2
0.414254	1.01616	0.141508	1.21786	0.751727	0.177557	-1.38672	-1.00332	-1.32904	cellular process;cellular response to chemical stimulus;cellular response to endogenous stimulus;cellular response to epidermal growth factor stimulus;cellular response to growth factor stimulus;cellular response to organic substance;cellular response to stimulus;response to chemical stimulus;response to endogenous stimulus;response to epidermal growth factor stimulus;response to growth factor st…	binding;catalytic activity;enzyme binding;GTP binding;GTPase activity;guanyl nucleotide binding;guanyl ribonucleotide binding;hydrolase activity;hydrolase activity, acting on acid anhydrides;hydrolase activity, acting on acid anhydrides, in phosphorus-containing anhydrides;kinase binding;nucleic acid binding;nucleoside-triphosphatase activity;nucleotide binding;protein binding;protein kinase bind…	cell cortex part;cell part;cell projection membrane;cell projection part;cortical actin cytoskeleton;cortical cytoskeleton;cytoplasm;cytoplasmic part;cytoskeletal part;cytoskeleton;cytosol;extracellular membrane-bounded organelle;extracellular organelle;extracellular region part;extracellular space;extracellular vesicular exosome;intracellular membrane-bounded organelle;intracellular non-membrane…	RNA transport	+	Cluster -604	22	263	2.67189	0.00183198	P10126	Elongation factor 1-alpha 1 OS=Mus musculus GN=Eef1a1 PE=1 SV=3	Cluster2
0.287753	0.482577	0.486949	1.69557	0.493067	0.13506	-1.32793	-1.05814	-1.1949	alcohol metabolic process;aldehyde biosynthetic process;biological regulation;biosynthetic process;carbohydrate metabolic process;cellular aldehyde metabolic process;cellular biosynthetic process;cellular carbohydrate metabolic process;cellular metabolic process;cellular process;glyceraldehyde-3-phosphate biosynthetic process;glyceraldehyde-3-phosphate metabolic process;metabolic process;monosacc…	binding;catalytic activity;cation binding;cofactor binding;identical protein binding;ion binding;metal ion binding;protein binding;protein dimerization activity;protein homodimerization activity;transferase activity;transferase activity, transferring aldehyde or ketonic groups;transketolase activity	cell part;extracellular membrane-bounded organelle;extracellular organelle;extracellular region part;extracellular vesicular exosome;intracellular membrane-bounded organelle;intracellular organelle;intracellular organelle part;intracellular part;membrane-bounded organelle;membrane-bounded vesicle;myelin sheath;nuclear part;nucleoplasm;nucleus;organelle;organelle part;vesicle	Biosynthesis of ansamycins;Carbon fixation in photosynthetic organisms;Pentose phosphate pathway	+	Cluster -604	23	140	2.27205	0.00219847	P40142	Transketolase OS=Mus musculus GN=Tkt PE=1 SV=1	Cluster2
0.721851	0.510728	0.0983484	2.11916	-0.443343	-0.347417	-1.02226	-0.731092	-0.905979	aging;biological regulation;cell aging;cell cycle process;cell growth;cell volume homeostasis;cellular component assembly;cellular component assembly at cellular level;cellular component biogenesis;cellular component biogenesis at cellular level;cellular component organization;cellular component organization at cellular level;cellular component organization or biogenesis;cellular component organi…	binding;DNA binding;enzyme binding;enzyme inhibitor activity;enzyme regulator activity;histone binding;identical protein binding;kinase binding;kinase inhibitor activity;kinase regulator activity;NF-kappaB binding;nucleic acid binding;protein binding;protein binding transcription factor activity;protein dimerization activity;protein heterodimerization activity;protein homodimerization activity;pr…	adherens junction;anchoring junction;cell junction;cell part;cell-substrate adherens junction;cell-substrate junction;centrosome;cytoplasm;cytoplasmic part;cytoskeletal part;cytosol;focal adhesion;granular component;intracellular membrane-bounded organelle;intracellular non-membrane-bounded organelle;intracellular organelle;intracellular organelle part;intracellular part;large ribosomal subunit;m…		+	Cluster -604	12	80	0.760104	0.0339494	Q61937	Nucleophosmin OS=Mus musculus GN=Npm1 PE=1 SV=1	Cluster2
0.268141	0.267606	-0.188427	2.08079	0.195588	0.405225	-0.643583	-1.07084	-1.31451	cation transport;cellular metabolic process;cellular process;cobalamin metabolic process;cobalamin transport;cobalt ion transport;cofactor metabolic process;divalent inorganic cation transport;establishment of localization;heterocycle metabolic process;ion transport;metabolic process;metal ion transport;nitrogen compound metabolic process;porphyrin-containing compound metabolic process;small mole…	binding;cation binding;cobalamin binding;ion binding;metal ion binding;tetrapyrrole binding;vitamin binding	extracellular membrane-bounded organelle;extracellular organelle;extracellular region part;extracellular vesicular exosome;membrane-bounded organelle;membrane-bounded vesicle;organelle;vesicle	Vitamin digestion and absorption	+	Cluster -604	8	22	1.51303	0.00498276	O88968	Transcobalamin-2 OS=Mus musculus GN=Tcn2 PE=1 SV=1	Cluster2
-0.572314	0.649309	0.760315	1.1797	0.649122	0.794784	-1.54	-0.884615	-1.0363		catalytic activity;hydrolase activity	cell part;cytoplasmic part;cytosol;extracellular membrane-bounded organelle;extracellular organelle;extracellular region part;extracellular vesicular exosome;intracellular part;membrane-bounded organelle;membrane-bounded vesicle;organelle;vesicle	Chlorocyclohexane and chlorobenzene degradation;Fluorobenzoate degradation;Toluene degradation	+	Cluster -604	3	9	2.19915	0.000235294	Q8R1G2	Carboxymethylenebutenolidase homolog OS=Mus musculus GN=Cmbl PE=1 SV=1	Cluster2
0.0533311	-0.0290997	0.102848	1.44313	0.858171	0.800703	-1.88928	-0.498727	-0.841078	anatomical structure morphogenesis;apoptotic mitochondrial changes;autophagy;biological regulation;calcium ion homeostasis;calcium-mediated signaling;calcium-mediated signaling using intracellular calcium source;catabolic process;cation homeostasis;cell part morphogenesis;cellular calcium ion homeostasis;cellular catabolic process;cellular cation homeostasis;cellular chemical homeostasis;cellular…	binding;protein binding;receptor binding	cell part;cytoplasmic part;integral to membrane;integral to mitochondrial membrane;integral to mitochondrial outer membrane;integral to organelle membrane;integral to peroxisomal membrane;intracellular membrane-bounded organelle;intracellular organelle;intracellular organelle part;intracellular part;intrinsic to membrane;intrinsic to mitochondrial outer membrane;intrinsic to organelle membrane;in…		+	Cluster -604	1	2	2.35599	0.00010219	Q9CQ92	Mitochondrial fission 1 protein OS=Mus musculus GN=Fis1 PE=1 SV=1	Cluster2
-0.401495	0.102585	0.206581	1.87482	0.600945	0.642904	-1.55238	-0.740028	-0.733939	cell cycle process;cell division;cellular component movement;cellular component organization;cellular component organization at cellular level;cellular component organization or biogenesis;cellular component organization or biogenesis at cellular level;cellular process;cytoskeleton organization;establishment of localization;establishment of localization in cell;establishment of organelle localiza…	binding;cytoskeletal protein binding;microtubule binding;protein binding;tubulin binding	cell part;cytoplasm;cytoskeletal part;cytoskeleton;extracellular membrane-bounded organelle;extracellular organelle;extracellular region part;extracellular vesicular exosome;intracellular non-membrane-bounded organelle;intracellular organelle;intracellular organelle part;intracellular part;macromolecular complex;membrane;membrane-bounded organelle;membrane-bounded vesicle;microtubule;microtubule …		+	Cluster -604	6	16	2.01624	0.000325424	P27546	Microtubule-associated protein 4 OS=Mus musculus GN=Map4 PE=1 SV=3	Cluster2
0.422096	0.364858	0.329935	1.00684	0.667174	0.557772	-2.2913	-0.508434	-0.54894	actin cytoskeleton organization;actin filament-based process;actomyosin structure organization;cellular component organization;cellular component organization at cellular level;cellular component organization or biogenesis;cellular component organization or biogenesis at cellular level;cellular process;cytoskeleton organization;organelle organization		adherens junction;anchoring junction;cell junction;cell part;cell-substrate adherens junction;cell-substrate junction;cytoskeleton;focal adhesion;intracellular non-membrane-bounded organelle;intracellular organelle;intracellular part;non-membrane-bounded organelle;organelle		+	Cluster -604	4	15	1.69031	0.00157434	Q08091	Calponin-1 OS=Mus musculus GN=Cnn1 PE=1 SV=1	Cluster2
0.0467255	0.0508215	0.189973	1.17768	0.743751	0.546204	-2.32138	-0.561724	0.127945	anion homeostasis;biological regulation;cell differentiation;cell surface receptor linked signaling pathway;cellular developmental process;cellular process;cellular response to stimulus;chemical homeostasis;developmental process;homeostatic process;ion homeostasis;multicellular organismal development;multicellular organismal process;negative regulation of biological process;negative regulation of…	binding;protein binding;Wnt-protein binding	cell part;cell surface;cytoplasm;extracellular region part;extracellular space;intracellular membrane-bounded organelle;intracellular organelle;intracellular part;membrane-bounded organelle;nucleus;organelle	Wnt signaling pathway	+	Cluster -604	4	12	1.11009	0.00739959	Q9Z1N6	Secreted frizzled-related sequence protein 4 OS=Mus musculus GN=Sfrp4 PE=2 SV=1	Cluster2
-0.0364788	0.315601	0.390575	0.417622	0.834676	0.775396	-2.49959	-0.156663	-0.0411381	adenine biosynthetic process;adenine metabolic process;adenine salvage;alcohol metabolic process;amine metabolic process;anatomical structure development;anatomical structure morphogenesis;behavior;benzene-containing compound metabolic process;biological regulation;biosynthetic process;catabolic process;catecholamine metabolic process;catechol-containing compound metabolic process;cell activation…	binding;catalytic activity;cation binding;guanine phosphoribosyltransferase activity;hypoxanthine phosphoribosyltransferase activity;identical protein binding;ion binding;magnesium ion binding;metal ion binding;nucleotide binding;protein binding;protein dimerization activity;protein homodimerization activity;transferase activity;transferase activity, transferring glycosyl groups;transferase activ…	cell part;cytoplasm;cytoplasmic part;cytosol;extracellular membrane-bounded organelle;extracellular organelle;extracellular region part;extracellular vesicular exosome;intracellular part;membrane-bounded organelle;membrane-bounded vesicle;organelle;vesicle	Drug metabolism - other enzymes;Purine metabolism	+	Cluster -604	3	17	0.8854	0.0109615	P00493	Hypoxanthine-guanine phosphoribosyltransferase OS=Mus musculus GN=Hprt1 PE=1 SV=3	Cluster2
-0.202801	-0.211818	0.220989	1.33442	1.02592	0.690031	-1.96951	-0.819966	-0.0672632	binding of sperm to zona pellucida;cell recognition;cell-cell recognition;cellular macromolecule metabolic process;cellular metabolic process;cellular process;cellular process involved in reproduction;cellular protein metabolic process;macromolecule metabolic process;metabolic process;primary metabolic process;protein folding;protein metabolic process;reproductive process;sperm-egg recognition	adenyl nucleotide binding;adenyl ribonucleotide binding;ATP binding;binding;identical protein binding;nucleotide binding;protein binding;purine nucleotide binding;purine ribonucleoside triphosphate binding;purine ribonucleotide binding;ribonucleotide binding	cell body;cell part;chaperonin-containing T-complex;cytoplasmic part;cytoskeletal part;cytosolic part;extracellular membrane-bounded organelle;extracellular organelle;extracellular region part;extracellular vesicular exosome;intracellular membrane-bounded organelle;intracellular organelle;intracellular organelle part;intracellular part;macromolecular complex;membrane-bounded organelle;membrane-bo…		+	Cluster -604	7	8	1.70254	0.00231421	P80313	T-complex protein 1 subunit eta OS=Mus musculus GN=Cct7 PE=1 SV=1	Cluster2
0.488471	-0.524923	0.400837	1.0402	0.966774	1.0111	-0.573754	-1.325	-1.48371	biological regulation;catabolic process;cellular catabolic process;cellular metabolic process;cellular nitrogen compound metabolic process;cellular process;cellular response to chemical stimulus;cellular response to hydrogen peroxide;cellular response to oxidative stress;cellular response to reactive oxygen species;cellular response to stimulus;cellular response to stress;coenzyme metabolic proce…	antioxidant activity;binding;caspase inhibitor activity;caspase regulator activity;catalytic activity;cysteine-type endopeptidase inhibitor activity;DNA binding;endopeptidase inhibitor activity;endopeptidase regulator activity;enzyme inhibitor activity;enzyme regulator activity;nucleic acid binding;oxidoreductase activity;oxidoreductase activity, acting on paired donors, with incorporation or red…	cell part;cytoplasm;cytoplasmic part;cytoplasmic vesicle;cytosol;extracellular membrane-bounded organelle;extracellular organelle;extracellular region part;extracellular space;extracellular vesicular exosome;intracellular membrane-bounded organelle;intracellular organelle;intracellular organelle lumen;intracellular organelle part;intracellular part;membrane-bounded organelle;membrane-bounded vesi…		+	Cluster -604	2	7	2.57822	0	H3BJQ7	Peroxiredoxin-5, mitochondrial OS=Mus musculus GN=Prdx5 PE=1 SV=1	Cluster2
0.423416	0.272039	-0.00606251	1.26889	0.397514	1.17431	-0.68479	-1.21925	-1.62607	abortive mitotic cell cycle;activation of MAPK activity;acylglycerol metabolic process;anatomical structure development;anatomical structure formation involved in morphogenesis;anatomical structure homeostasis;anatomical structure morphogenesis;axonogenesis;biological regulation;brain development;carbohydrate homeostasis;cell cycle;cell cycle checkpoint;cell development;cell differentiation;cell …	binding;binding, bridging;catalytic activity;hormone receptor binding;hydrolase activity;hydrolase activity, acting on ester bonds;insulin receptor binding;non-membrane spanning protein tyrosine phosphatase activity;peptide hormone receptor binding;phosphatase activity;phosphoprotein phosphatase activity;phosphoric ester hydrolase activity;protein binding;protein binding, bridging;protein complex…	cell part;cytoplasm;cytoplasmic part;cytosol;intracellular membrane-bounded organelle;intracellular organelle;intracellular part;macromolecular complex;membrane-bounded organelle;mitochondrion;nucleus;organelle;protein complex	Adipocytokine signaling pathway;Chronic myeloid leukemia;Epithelial cell signaling in Helicobacter pylori infection;Jak-STAT signaling pathway;Leukocyte transendothelial migration;MAPK signaling pathway - fly;Natural killer cell mediated cytotoxicity;Neurotrophin signaling pathway;Renal cell carcinoma	+	Cluster -604	12	37	2.7121	0.000240283	P35235	Tyrosine-protein phosphatase non-receptor type 11 OS=Mus musculus GN=Ptpn11 PE=1 SV=2	Cluster2
0.420872	-0.478584	0.312837	1.12084	0.657581	1.16986	-0.350689	-1.07515	-1.77757	biological regulation;cellular process;cellular response to acid;cellular response to amine stimulus;cellular response to amino acid stimulus;cellular response to chemical stimulus;cellular response to endogenous stimulus;cellular response to organic nitrogen;cellular response to organic substance;cellular response to stimulus;establishment of localization;establishment of localization in cell;es…	protein transporter activity;substrate-specific transporter activity;transporter activity	cell part;cytoplasm;cytoplasmic part;Golgi apparatus;intracellular membrane-bounded organelle;intracellular organelle;intracellular organelle part;intracellular part;membrane;membrane-bounded organelle;nuclear membrane;nuclear part;nucleoplasm;nucleus;organelle;organelle membrane;organelle part		+	Cluster -604	5	15	2.04876	0.00300716	Q8BKC5	Importin-5 OS=Mus musculus GN=Ipo5 PE=1 SV=3	Cluster2
0.247786	0.184863	0.36248	1.08754	0.744563	0.73781	-0.0611187	-1.52977	-1.77415			cell part;cell surface;cytoplasmic part;cytoskeleton;endoplasmic reticulum;endoplasmic reticulum membrane;endoplasmic reticulum part;extracellular membrane-bounded organelle;extracellular organelle;extracellular region part;extracellular vesicular exosome;integral to membrane;intracellular membrane-bounded organelle;intracellular non-membrane-bounded organelle;intracellular organelle;intracellula…	Protein processing in endoplasmic reticulum	+	Cluster -604	1	7	1.93389	0.000432787	Q8BMK4	Cytoskeleton-associated protein 4 OS=Mus musculus GN=Ckap4 PE=1 SV=2	Cluster2
0.500299	0.460349	0.30833	0.77893	0.727698	0.943908	-0.50916	-1.56615	-1.6442		binding;calcium ion binding;cation binding;ion binding;metal ion binding	extracellular membrane-bounded organelle;extracellular organelle;extracellular region part;extracellular space;extracellular vesicular exosome;membrane-bounded organelle;membrane-bounded vesicle;organelle;vesicle		+	Cluster -604	11	25	2.92112	0	E9QNQ3	Latent-transforming growth factor beta-binding protein 2 OS=Mus musculus GN=Ltbp2 PE=1 SV=1	Cluster2
0.636069	0.349555	0.336806	1.14501	0.660892	0.490734	-0.531567	-1.14235	-1.94515		binding;protein binding;protein domain specific binding;SH3 domain binding	cell part;cytoplasm;extracellular membrane-bounded organelle;extracellular organelle;extracellular region part;extracellular vesicular exosome;intracellular part;membrane-bounded organelle;membrane-bounded vesicle;organelle;vesicle		+	Cluster -604	3	12	2.37448	0.000241135	Q62422	Osteoclast-stimulating factor 1 OS=Mus musculus GN=Ostf1 PE=1 SV=2	Cluster2
-0.0862224	0.0177441	0.152079	1.06067	1.07135	1.16167	-0.557571	-1.23582	-1.58389	activation of caspase activity;aggresome assembly;biological regulation;biosynthetic process;carbohydrate metabolic process;catabolic process;cellular biosynthetic process;cellular carbohydrate metabolic process;cellular catabolic process;cellular component assembly;cellular component assembly at cellular level;cellular component organization;cellular component organization at cellular level;cell…	adenyl nucleotide binding;adenyl ribonucleotide binding;ADP binding;ATP binding;binding;catalytic activity;enzyme activator activity;enzyme binding;enzyme regulator activity;hydrolase activity;lipid binding;nucleotide binding;peptidase activator activity;peptidase regulator activity;phosphatase binding;polyubiquitin binding;protein binding;protein domain specific binding;protein phosphatase bindi…	cell part;chromosomal part;cytoplasm;cytoplasmic part;cytoplasmic ubiquitin ligase complex;cytosol;endoplasmic reticulum;endoplasmic reticulum membrane;endoplasmic reticulum part;ER ubiquitin ligase complex;extracellular membrane-bounded organelle;extracellular organelle;extracellular region part;extracellular vesicular exosome;Hrd1p ubiquitin ligase complex;intracellular membrane-bounded organel…	Protein processing in endoplasmic reticulum	+	Cluster -604	8	9	3.42001	0	Q01853	Transitional endoplasmic reticulum ATPase OS=Mus musculus GN=Vcp PE=1 SV=4	Cluster2
-0.435981	0.151033	0.909657	0.507498	1.00643	1.13567	-0.562285	-0.9056	-1.80642	cellular component organization;cellular component organization or biogenesis;neuromuscular junction development;synapse organization	extracellular matrix structural constituent;structural molecule activity	basal lamina;basement membrane;collagen;collagen type IV;extracellular matrix part;extracellular region part;neuromuscular junction;sheet-forming collagen;synapse	Amoebiasis;ECM-receptor interaction;Focal adhesion;Pathways in cancer;Protein digestion and absorption;Small cell lung cancer	+	Cluster -604	4	14	1.8351	0.00119277	Q63ZW6	Col4a5 protein OS=Mus musculus GN=Col4a5 PE=1 SV=1	Cluster2
0.735042	-0.886139	-0.482446	0.910884	1.17366	1.29676	-0.81884	-0.859345	-1.06957	chordate embryonic development;developmental process;embryo development;embryo development ending in birth or egg hatching;immune response;immune system process;in utero embryonic development;response to stimulus		cell part;extracellular membrane-bounded organelle;extracellular organelle;extracellular region part;extracellular vesicular exosome;macromolecular complex;membrane attack complex;membrane part;membrane-bounded organelle;membrane-bounded vesicle;organelle;plasma membrane part;pore complex;protein complex;vesicle		+	Cluster -604	3	13	2.14804	0.000101449	E9Q6D8	Protein C6 OS=Mus musculus GN=C6 PE=1 SV=1	Cluster2
-0.142248	-0.554606	-0.558716	0.562976	1.39841	1.69016	-0.368369	-1.15457	-0.873028	cellular component assembly;cellular component assembly at cellular level;cellular component organization;cellular component organization at cellular level;cellular component organization or biogenesis;cellular component organization or biogenesis at cellular level;cellular macromolecular complex assembly;cellular macromolecular complex subunit organization;cellular process;chromatin organization…		cell part;cytoplasmic membrane-bounded vesicle;cytoplasmic part;cytoplasmic vesicle;intracellular membrane-bounded organelle;intracellular organelle;intracellular part;melanosome;membrane;membrane-bounded organelle;membrane-bounded vesicle;nucleus;organelle;pigment granule;vesicle		+	Cluster -604	2	12	2.56583	0.000110236	P28656	Nucleosome assembly protein 1-like 1 OS=Mus musculus GN=Nap1l1 PE=1 SV=2	Cluster1
0.703863	0.188101	-0.0589351	0.327582	1.22914	1.19206	-1.44182	-0.899728	-1.24027	alcohol catabolic process;alcohol metabolic process;biological regulation;carbohydrate catabolic process;carbohydrate metabolic process;catabolic process;cellular carbohydrate catabolic process;cellular carbohydrate metabolic process;cellular component assembly;cellular component assembly at cellular level;cellular component organization;cellular component organization at cellular level;cellular …	aldehyde-lyase activity;ATPase binding;binding;carbohydrate binding;carbon-carbon lyase activity;catalytic activity;cytoskeletal protein binding;enzyme binding;fructose binding;fructose-bisphosphate aldolase activity;identical protein binding;lyase activity;monosaccharide binding;protein binding;sugar binding	cell part;centriolar satellite;cytoplasmic part;cytoskeletal part;extracellular membrane-bounded organelle;extracellular organelle;extracellular region part;extracellular vesicular exosome;intracellular organelle part;intracellular part;membrane-bounded organelle;membrane-bounded vesicle;microtubule organizing center;microtubule organizing center part;organelle;organelle part;vesicle	Carbon fixation in photosynthetic organisms;Fructose and mannose metabolism;Glycolysis / Gluconeogenesis;Pentose phosphate pathway	+	Cluster -604	6	19	2.7441	0	Q91Y97	Fructose-bisphosphate aldolase B OS=Mus musculus GN=Aldob PE=1 SV=3	Cluster2
0.174439	0.0639627	-0.293655	0.81404	1.32866	1.18314	-1.35179	-0.521686	-1.39711	amine metabolic process;carboxylic acid metabolic process;cellular amine metabolic process;cellular amino acid metabolic process;cellular ketone metabolic process;cellular metabolic process;cellular modified amino acid metabolic process;cellular nitrogen compound metabolic process;cellular process;glutathione metabolic process;metabolic process;nitrogen compound metabolic process;organic acid met…	catalytic activity;glutathione transferase activity;transferase activity;transferase activity, transferring alkyl or aryl (other than methyl) groups		Drug metabolism - cytochrome P450;Glutathione metabolism;Metabolism of xenobiotics by cytochrome P450	+	Cluster -604	3	27	3.0905	0.000101083	P13745	Glutathione S-transferase A1 OS=Mus musculus GN=Gsta1 PE=1 SV=2	Cluster2
0.114176	0.250953	0.174455	0.867394	1.09171	1.03371	-1.55641	-0.484956	-1.49104	amine catabolic process;amine metabolic process;anatomical structure development;aromatic amino acid family catabolic process;aromatic amino acid family metabolic process;aromatic compound biosynthetic process;aromatic compound catabolic process;biosynthetic process;carboxylic acid catabolic process;carboxylic acid metabolic process;catabolic process;cellular amine metabolic process;cellular amin…	6,7-dihydropteridine reductase activity;binding;catalytic activity;coenzyme binding;cofactor binding;NAD binding;NADH binding;NADP binding;NADPH binding;nucleotide binding;oxidoreductase activity;oxidoreductase activity, acting on the CH-NH group of donors;oxidoreductase activity, acting on the CH-NH group of donors, NAD or NADP as acceptor	cell part;cell projection;cytoplasm;cytoplasmic part;cytosol;extracellular membrane-bounded organelle;extracellular organelle;extracellular region part;extracellular vesicular exosome;intracellular membrane-bounded organelle;intracellular organelle;intracellular part;membrane-bounded organelle;membrane-bounded vesicle;mitochondrion;neuron projection;organelle;vesicle	Folate biosynthesis	+	Cluster -604	2	6	3.07025	0	Q8BVI4	Dihydropteridine reductase OS=Mus musculus GN=Qdpr PE=1 SV=2	Cluster2
0.295988	0.126232	-0.162153	0.329512	1.48397	1.30018	-1.07666	-0.9595	-1.33757	acylglycerol metabolic process;biological adhesion;biological regulation;carboxylic acid metabolic process;cell adhesion;cell-cell adhesion;cell-matrix adhesion;cell-substrate adhesion;cellular component assembly;cellular component assembly at cellular level;cellular component organization;cellular component organization at cellular level;cellular component organization or biogenesis;cellular com…	binding;carbohydrate binding;collagen binding;glycosaminoglycan binding;heparin binding;pattern binding;polysaccharide binding;protein binding	cell part;extracellular matrix;extracellular membrane-bounded organelle;extracellular organelle;extracellular region;extracellular region part;extracellular space;extracellular vesicular exosome;intracellular;membrane-bounded organelle;membrane-bounded vesicle;organelle;proteinaceous extracellular matrix;vesicle		+	Cluster -604	11	51	2.77364	0.000318937	O35452	Protein Tnxb OS=Mus musculus GN=Tnxb PE=1 SV=1	Cluster2
0.241367	-0.0533665	0.0114576	0.370484	1.53813	1.25562	-0.990841	-1.01023	-1.36262	actin filament-based movement;actin filament-based process;actin-mediated cell contraction;actin-myosin filament sliding;anatomical structure development;cellular component movement;cellular process;developmental process;metabolic process;multicellular organismal process;muscle contraction;muscle filament sliding;muscle system process;muscle tissue development;skeletal muscle tissue development;s…	actin-dependent ATPase activity;ATPase activity;ATPase activity, coupled;binding;calcium ion binding;catalytic activity;cation binding;hydrolase activity;hydrolase activity, acting on acid anhydrides;hydrolase activity, acting on acid anhydrides, in phosphorus-containing anhydrides;ion binding;metal ion binding;motor activity;nucleoside-triphosphatase activity;pyrophosphatase activity;structural …	cell part;cytoskeletal part;extracellular membrane-bounded organelle;extracellular organelle;extracellular region part;extracellular vesicular exosome;intracellular organelle part;intracellular part;macromolecular complex;membrane;membrane-bounded organelle;membrane-bounded vesicle;myosin complex;organelle;organelle part;protein complex;unconventional myosin complex;vesicle	Vascular smooth muscle contraction	+	Cluster -604	7	25	2.8791	0.000115226	Q60605	Myosin light polypeptide 6 OS=Mus musculus GN=Myl6 PE=1 SV=3	Cluster2
-0.172793	0.00478451	-0.187335	0.802863	1.54732	1.18649	-0.906541	-0.938294	-1.3365	anatomical structure development;biological adhesion;biological regulation;cell adhesion;cell differentiation;cell migration;cell motility;cellular component movement;cellular developmental process;cellular process;central nervous system development;developmental process;glial cell migration;heart development;locomotion;organ development;osteoblast differentiation;regulation of biological process…	binding;calcium ion binding;carbohydrate binding;cation binding;enzyme binding;extracellular matrix structural constituent;glycosaminoglycan binding;hyaluronic acid binding;ion binding;metal ion binding;pattern binding;phosphatase binding;polysaccharide binding;protein binding;protein phosphatase binding;structural molecule activity	cell part;extracellular matrix;extracellular region;extracellular region part;extracellular space;intracellular membrane-bounded organelle;intracellular organelle;intracellular part;membrane;membrane-bounded organelle;organelle;proteinaceous extracellular matrix		+	Cluster -604	2	5	3.85544	0.00012069	Q62059	Versican core protein OS=Mus musculus GN=Vcan PE=1 SV=2	Cluster2
0.146504	0.157814	-0.326602	0.974673	1.27362	1.16485	-1.17988	-0.903475	-1.30751	anatomical structure homeostasis;biological regulation;catabolic process;cell killing;cell proliferation;cellular catabolic process;cellular metabolic process;cellular process;cellular response to chemical stimulus;cellular response to hydrogen peroxide;cellular response to oxidative stress;cellular response to oxygen radical;cellular response to reactive oxygen species;cellular response to stimu…	antioxidant activity;binding;catalytic activity;cation binding;heme binding;identical protein binding;ion binding;iron ion binding;metal ion binding;oxidoreductase activity;oxidoreductase activity, acting on paired donors, with incorporation or reduction of molecular oxygen;oxidoreductase activity, acting on peroxide as acceptor;peroxidase activity;peroxiredoxin activity;protein binding;tetrapyrr…	cell part;chromatin;chromosomal part;cytoplasm;cytoplasmic membrane-bounded vesicle;cytoplasmic part;cytoplasmic vesicle;cytosol;euchromatin;extracellular membrane-bounded organelle;extracellular organelle;extracellular region part;extracellular space;extracellular vesicular exosome;intracellular membrane-bounded organelle;intracellular non-membrane-bounded organelle;intracellular organelle;intra…	Peroxisome	+	Cluster -604	15	134	4.34943	0.00012963	P35700	Peroxiredoxin-1 OS=Mus musculus GN=Prdx1 PE=1 SV=1	Cluster2
-0.0843443	0.108813	-0.198802	0.924228	1.49684	1.07385	-1.20618	-1.016	-1.09841	anatomical structure development;anatomical structure morphogenesis;basement membrane organization;blood vessel morphogenesis;brain development;branching morphogenesis of a tube;cell differentiation;cellular component organization;cellular component organization at cellular level;cellular component organization or biogenesis;cellular component organization or biogenesis at cellular level;cellular…	binding;extracellular matrix structural constituent;growth factor binding;platelet-derived growth factor binding;protein binding;structural molecule activity	basement membrane;collagen;collagen type IV;extracellular matrix;extracellular matrix part;extracellular region;extracellular region part;sheet-forming collagen	Amoebiasis;ECM-receptor interaction;Focal adhesion;Pathways in cancer;Protein digestion and absorption;Small cell lung cancer	+	Cluster -604	20	96	4.5528	0	P02463	Collagen alpha-1(IV) chain OS=Mus musculus GN=Col4a1 PE=1 SV=4	Cluster2
-0.104224	0.323422	-0.390013	0.643423	1.4681	1.24141	-1.05553	-0.712111	-1.41448	anatomical structure development;biological regulation;cellular component organization;cellular component organization or biogenesis;cellular macromolecule metabolic process;cellular metabolic process;cellular process;cellular protein metabolic process;cellular response to chemical stimulus;cellular response to cytokine stimulus;cellular response to interleukin-4;cellular response to organic cycl…	adenyl deoxyribonucleotide binding;adenyl nucleotide binding;adenyl ribonucleotide binding;antigen binding;ATP binding;binding;CTP binding;dATP binding;deoxyribonucleotide binding;double-stranded RNA binding;enzyme binding;enzyme regulator activity;GTP binding;guanyl nucleotide binding;guanyl ribonucleotide binding;kinase binding;MHC class II protein complex binding;MHC protein complex binding;ni…	apical plasma membrane;basolateral plasma membrane;brush border membrane;cell part;cell projection membrane;cell projection part;cell surface;cytoplasm;cytoplasmic membrane-bounded vesicle;cytoplasmic part;cytoplasmic vesicle;cytosol;extracellular membrane-bounded organelle;extracellular organelle;extracellular region part;extracellular vesicular exosome;inclusion body;intracellular;intracellular…	Antigen processing and presentation;NOD-like receptor signaling pathway;Pathways in cancer;Plant-pathogen interaction;Progesterone-mediated oocyte maturation;Prostate cancer;Protein processing in endoplasmic reticulum	+	Cluster -604	31	226	2.89435	0.0012426	P11499	Heat shock protein HSP 90-beta OS=Mus musculus GN=Hsp90ab1 PE=1 SV=3	Cluster2
-0.0789534	0.28569	-0.107457	0.905854	1.42438	1.01479	-1.10521	-0.990367	-1.34872	actin crosslink formation;actin cytoskeleton organization;actin cytoskeleton reorganization;actin filament organization;actin filament-based process;anatomical structure formation involved in morphogenesis;anatomical structure morphogenesis;biological adhesion;biological regulation;cAMP-mediated signaling;cell adhesion;cell cycle process;cell morphogenesis;cell morphogenesis involved in different…	actin binding;actin filament binding;binding;cytoskeletal protein binding;enzyme binding;Fc-gamma receptor I complex binding;glycoprotein binding;GTPase binding;identical protein binding;immunoglobulin receptor binding;kinase binding;molecular transducer activity;protein binding;protein dimerization activity;protein homodimerization activity;protein kinase binding;protein kinase C binding;Rac GTP…	actin cytoskeleton;actin filament bundle;adherens junction;anchoring junction;brush border;cell cortex;cell junction;cell part;cell projection;cell-substrate adherens junction;cell-substrate junction;chromosomal part;cytoplasm;cytoplasmic part;cytoskeletal part;cytoskeleton;extracellular membrane-bounded organelle;extracellular organelle;extracellular region part;extracellular vesicular exosome;f…	Focal adhesion;MAPK signaling pathway	+	Cluster -604	118	826	4.22439	0	Q8BTM8	Filamin-A OS=Mus musculus GN=Flna PE=1 SV=5	Cluster2
0.087278	0.202441	-0.0764121	0.784224	1.39756	1.12038	-1.13054	-1.18893	-1.19601	actin cytoskeleton organization;actin cytoskeleton reorganization;actin filament-based movement;actin filament-based process;actomyosin structure organization;anatomical structure formation involved in morphogenesis;anatomical structure morphogenesis;angiogenesis;biological adhesion;biological regulation;blood vessel endothelial cell migration;cell adhesion;cell cycle process;cell differentiation…	actin binding;actin filament binding;actin-dependent ATPase activity;adenyl nucleotide binding;adenyl ribonucleotide binding;ADP binding;ATP binding;ATPase activity;ATPase activity, coupled;binding;catalytic activity;cytoskeletal protein binding;hydrolase activity;hydrolase activity, acting on acid anhydrides;hydrolase activity, acting on acid anhydrides, in phosphorus-containing anhydrides;ident…	actin cytoskeleton;actin filament bundle;actomyosin;actomyosin contractile ring;adherens junction;anchoring junction;brush border;cell cortex;cell cortex part;cell division site part;cell junction;cell leading edge;cell part;cell projection;cell-cell adherens junction;cell-cell junction;cleavage furrow;contractile ring;cortical cytoskeleton;cytoplasm;cytoplasmic part;cytoskeletal part;cytoskeleto…	Tight junction;Viral myocarditis	+	Cluster -604	73	300	4.62111	0	Q8VDD5	Myosin-9 OS=Mus musculus GN=Myh9 PE=1 SV=4	Cluster2
0.102809	0.0682968	-0.128728	0.775737	1.2113	1.30175	-0.87873	-0.765105	-1.68733	cell junction assembly;cell junction organization;cell-substrate junction assembly;cellular component assembly;cellular component assembly at cellular level;cellular component organization;cellular component organization at cellular level;cellular component organization or biogenesis;cellular component organization or biogenesis at cellular level;cellular process;hemidesmosome assembly	ankyrin binding;binding;cytoskeletal protein binding;protein binding;structural constituent of muscle;structural molecule activity	adherens junction;anchoring junction;brush border;cell junction;cell part;cell projection;cell-substrate adherens junction;cell-substrate junction;contractile fiber;cytoplasm;cytoplasmic part;cytoskeleton;extracellular membrane-bounded organelle;extracellular organelle;extracellular region part;extracellular vesicular exosome;focal adhesion;hemidesmosome;intermediate filament cytoskeleton;intrace…		+	Cluster -604	22	40	3.18304	0.000122807	Q9QXS1	Plectin OS=Mus musculus GN=Plec PE=1 SV=3	Cluster2
-0.441195	-0.0885261	-0.507698	1.21791	1.51206	1.07968	-0.925043	-0.777583	-1.06961	activation of immune response;biological regulation;carboxylic acid metabolic process;cellular ketone metabolic process;cellular lipid metabolic process;cellular metabolic process;cellular process;complement activation;complement activation, alternative pathway;complement activation, classical pathway;defense response;fatty acid metabolic process;humoral immune response;immune effector process;im…	binding;C5a anaphylatoxin chemotactic receptor binding;C5L2 anaphylatoxin chemotactic receptor binding;endopeptidase inhibitor activity;endopeptidase regulator activity;enzyme inhibitor activity;enzyme regulator activity;G-protein-coupled receptor binding;peptidase inhibitor activity;peptidase regulator activity;protein binding;receptor binding	blood microparticle;extracellular membrane-bounded organelle;extracellular organelle;extracellular region part;extracellular space;extracellular vesicular exosome;membrane-bounded organelle;membrane-bounded vesicle;organelle;vesicle	Chagas disease (American trypanosomiasis);Complement and coagulation cascades;ko05152;Leishmaniasis;Phagosome;Staphylococcus aureus infection;Systemic lupus erythematosus	+	Cluster -604	19	148	4.55959	0	P01027	Complement C3 OS=Mus musculus GN=C3 PE=1 SV=3	Cluster2
-0.209037	0.459878	-0.366321	1.18172	1.34043	0.856464	-1.09797	-0.82338	-1.34179	actin cytoskeleton organization;actin filament capping;actin filament organization;actin filament polymerization;actin filament severing;actin filament-based process;actin nucleation;actin polymerization or depolymerization;aging;anatomical structure development;anatomical structure morphogenesis;barbed-end actin filament capping;biological regulation;cell development;cell part morphogenesis;cell…	actin binding;binding;calcium ion binding;cation binding;cytoskeletal protein binding;ion binding;metal ion binding;myosin binding;myosin II binding;protein binding;protein domain specific binding	actin cap;adherens junction;anchoring junction;blood microparticle;cell cortex part;cell junction;cell part;cell projection;cell-substrate adherens junction;cell-substrate junction;cortical actin cytoskeleton;cortical cytoskeleton;cytoplasm;cytoplasmic part;cytoskeletal part;cytoskeleton;cytosol;extracellular membrane-bounded organelle;extracellular organelle;extracellular region;extracellular re…	Fc gamma R-mediated phagocytosis;Regulation of actin cytoskeleton	+	Cluster -604	25	282	3.2883	0.000109375	P13020	Gelsolin OS=Mus musculus GN=Gsn PE=1 SV=3	Cluster2
-0.411995	0.473943	-0.579474	1.27567	1.24452	0.968431	-1.04163	-0.641115	-1.28834	activation of MAPK activity;anatomical structure development;anatomical structure formation involved in morphogenesis;anatomical structure morphogenesis;angiogenesis;biological adhesion;biological regulation;blood vessel morphogenesis;cartilage development;cartilage development involved in endochondral bone morphogenesis;cell adhesion;cell cycle arrest;cell cycle process;cell migration;cell motil…	binding;calcium ion binding;carbohydrate binding;cation binding;collagen binding;collagen V binding;extracellular matrix binding;fibrinogen binding;fibroblast growth factor binding;fibronectin binding;glycosaminoglycan binding;growth factor binding;heparin binding;integrin binding;ion binding;laminin binding;lipid binding;lipoprotein particle binding;low-density lipoprotein particle binding;metal…	cell part;cell surface;cytoplasmic membrane-bounded vesicle;cytoplasmic part;cytoplasmic vesicle;external side of plasma membrane;extracellular matrix;extracellular membrane-bounded organelle;extracellular organelle;extracellular region part;extracellular space;extracellular vesicular exosome;fibrinogen complex;intracellular membrane-bounded organelle;intracellular organelle;intracellular part;ma…	ECM-receptor interaction;Focal adhesion;Malaria;Phagosome;TGF-beta signaling pathway	+	Cluster -604	62	675	2.83005	0.00156522	Q80YQ1	Thrombospondin 1 OS=Mus musculus GN=Thbs1 PE=1 SV=1	Cluster2
-0.364845	-0.0535596	-0.335096	1.28998	1.31863	1.14935	-0.976045	-0.91934	-1.10907	anatomical structure development;anatomical structure homeostasis;anatomical structure morphogenesis;ATP-dependent chromatin remodeling;axonogenesis;biological adhesion;biological regulation;cell adhesion;cell part morphogenesis;cell projection morphogenesis;cell projection organization;cell-cell adhesion;cellular component morphogenesis;cellular component organization;cellular component organiza…	adenyl nucleotide binding;adenyl ribonucleotide binding;ATP binding;binding;core promoter proximal region DNA binding;core promoter proximal region sequence-specific DNA binding;cytoskeletal protein binding;DNA binding;enhancer binding;enhancer sequence-specific DNA binding;enzyme binding;identical protein binding;kinesin binding;nitric-oxide synthase binding;nucleic acid binding;nucleotide bindi…	adherens junction;anchoring junction;axon;blood microparticle;cell cortex part;cell junction;cell part;cell projection;cell-substrate adherens junction;cell-substrate junction;chromatin;chromosomal part;cortical cytoskeleton;cytoplasmic part;cytoskeletal part;cytoskeleton;cytosol;extracellular membrane-bounded organelle;extracellular organelle;extracellular region part;extracellular space;extrace…	Adherens junction;Arrhythmogenic right ventricular cardiomyopathy (ARVC);Bacterial invasion of epithelial cells;Dilated cardiomyopathy;Focal adhesion;Hypertrophic cardiomyopathy (HCM);Leukocyte transendothelial migration;Pathogenic Escherichia coli infection;Phagosome;Phototransduction - fly;Regulation of actin cytoskeleton;Shigellosis;Tight junction;Vibrio cholerae infection;Viral myocarditis	+	Cluster -604	23	365	5.78431	0	P60710	Actin, cytoplasmic 1 OS=Mus musculus GN=Actb PE=1 SV=1	Cluster2
-0.0581774	-0.0234803	-0.404049	1.1905	1.21497	1.23482	-1.29599	-0.991804	-0.86679	activation of immune response;biological regulation;complement activation;complement activation, classical pathway;defense response;humoral immune response;immune effector process;immune response;immune system process;inflammatory response;innate immune response;macromolecule metabolic process;metabolic process;positive regulation of biological process;positive regulation of immune response;posit…	endopeptidase inhibitor activity;endopeptidase regulator activity;enzyme inhibitor activity;enzyme regulator activity;peptidase inhibitor activity;peptidase regulator activity	extracellular region part;extracellular space	Complement and coagulation cascades;Staphylococcus aureus infection;Systemic lupus erythematosus	+	Cluster -604	10	58	4.89377	0	P01029	Complement C4-B OS=Mus musculus GN=C4b PE=1 SV=3	Cluster2
-0.141097	-0.0151911	-0.583655	1.26191	1.2347	1.23028	-1.0143	-1.1171	-0.855552	amine metabolic process;carboxylic acid metabolic process;cellular amine metabolic process;cellular amino acid metabolic process;cellular ketone metabolic process;cellular metabolic process;cellular modified amino acid metabolic process;cellular nitrogen compound metabolic process;cellular process;cellular response to chemical stimulus;cellular response to drug;cellular response to stimulus;gluta…	binding;catalytic activity;glutathione transferase activity;identical protein binding;protein binding;protein dimerization activity;protein heterodimerization activity;protein homodimerization activity;transferase activity;transferase activity, transferring alkyl or aryl (other than methyl) groups			+	Cluster -604	6	11	4.72047	0	A2AE89	Glutathione S-transferase Mu 1 OS=Mus musculus GN=Gstm1 PE=1 SV=2	Cluster2
-0.113278	-0.172693	-0.343627	1.57101	1.09771	0.997543	-0.815726	-0.97	-1.25094	anatomical structure development;biological regulation;biosynthetic process;cell development;cellular component organization;cellular component organization at cellular level;cellular component organization or biogenesis;cellular component organization or biogenesis at cellular level;cellular developmental process;cellular process;chondrocyte development;chondrocyte development involved in endoch…	binding;collagen binding;endopeptidase inhibitor activity;endopeptidase regulator activity;enzyme inhibitor activity;enzyme regulator activity;peptidase inhibitor activity;peptidase regulator activity;protein binding;serine-type endopeptidase inhibitor activity;unfolded protein binding	cell part;cytoplasm;cytoplasmic part;endoplasmic reticulum;endoplasmic reticulum lumen;endoplasmic reticulum part;endoplasmic reticulum-Golgi intermediate compartment;extracellular membrane-bounded organelle;extracellular organelle;extracellular region part;extracellular vesicular exosome;intracellular membrane-bounded organelle;intracellular organelle;intracellular organelle lumen;intracellular …		+	Cluster -604	21	122	4.22008	0	P19324	Serpin H1 OS=Mus musculus GN=Serpinh1 PE=1 SV=3	Cluster2
0.191367	-0.130421	-0.216789	1.31871	1.13599	1.04543	-0.986364	-1.06906	-1.28886	biological regulation;cation homeostasis;cellular cation homeostasis;cellular chemical homeostasis;cellular homeostasis;cellular ion homeostasis;cellular metal ion homeostasis;cellular monovalent inorganic cation homeostasis;cellular process;cellular sodium ion homeostasis;chemical homeostasis;homeostatic process;immune response;immune system process;ion homeostasis;metal ion homeostasis;monovale…		cell part;extracellular membrane-bounded organelle;extracellular organelle;extracellular region part;extracellular vesicular exosome;macromolecular complex;membrane attack complex;membrane part;membrane-bounded organelle;membrane-bounded vesicle;organelle;plasma membrane part;pore complex;protein complex;vesicle	Complement and coagulation cascades;Prion diseases;Systemic lupus erythematosus	+	Cluster -604	5	33	4.94218	0	D3YXF5	Oxidation resistance protein 1 OS=Mus musculus GN=C7 PE=1 SV=2	Cluster2
-0.35235	-0.0563558	-0.268203	1.66145	0.979558	1.03255	-0.927675	-0.951657	-1.11732	anatomical structure morphogenesis;biological regulation;cell morphogenesis;cell morphogenesis involved in differentiation;cellular component morphogenesis;cellular component organization;cellular component organization or biogenesis;cellular developmental process;cellular process;developmental process;epithelial to mesenchymal transition;negative regulation of biological process;negative regulat…	binding;cargo receptor activity;catalytic activity;cation binding;copper ion binding;ion binding;metal ion binding;oxidoreductase activity;oxidoreductase activity, acting on the CH-NH2 group of donors;oxidoreductase activity, acting on the CH-NH2 group of donors, oxygen as acceptor;receptor activity;scavenger receptor activity;transition metal ion binding	cell part;extracellular region;extracellular region part;extracellular space;membrane		+	Cluster -604	5	7	4.0563	0	Q9Z175	Lysyl oxidase homolog 3 OS=Mus musculus GN=Loxl3 PE=2 SV=2	Cluster2
-0.0367905	0.510065	0.0112319	1.28274	0.929229	0.924266	-1.15411	-1.25694	-1.20969	acylglycerol metabolic process;biological regulation;blood coagulation, intrinsic pathway;cellular lipid metabolic process;cellular metabolic process;cellular process;glycerol ether metabolic process;glycerolipid metabolic process;lipid metabolic process;macromolecule metabolic process;metabolic process;negative regulation of angiogenesis;negative regulation of apoptosis;negative regulation of bi…	binding;carbohydrate binding;enzyme activator activity;enzyme regulator activity;glycoprotein binding;glycosaminoglycan binding;heparin binding;identical protein binding;lipase activator activity;lipid binding;lipoprotein lipase activator activity;pattern binding;phospholipid binding;polysaccharide binding;protein binding	cell part;cell surface;chylomicron;extracellular matrix;extracellular membrane-bounded organelle;extracellular organelle;extracellular region part;extracellular space;extracellular vesicular exosome;high-density lipoprotein particle;macromolecular complex;membrane-bounded organelle;membrane-bounded vesicle;organelle;plasma lipoprotein particle;protein-lipid complex;triglyceride-rich lipoprotein p…		+	Cluster -604	1	6	4.39986	0	Q01339	Beta-2-glycoprotein 1 OS=Mus musculus GN=Apoh PE=1 SV=1	Cluster2
-0.0581991	0.388041	-0.291653	1.34402	0.962425	1.03638	-0.861468	-1.12188	-1.39767	biological regulation;cellular process;cellular response to chemical stimulus;cellular response to organic substance;cellular response to stimulus;cellular response to stress;cellular response to topologically incorrect protein;cellular response to unfolded protein;endoplasmic reticulum unfolded protein response;ER-nucleus signaling pathway;macromolecule metabolic process;metabolic process;negati…	binding;chaperone binding;enzyme inhibitor activity;enzyme regulator activity;kinase inhibitor activity;kinase regulator activity;misfolded protein binding;protein binding;protein kinase inhibitor activity;protein kinase regulator activity	cell part;cytoplasm;cytoplasmic part;cytosol;endoplasmic reticulum;endoplasmic reticulum lumen;endoplasmic reticulum part;extracellular membrane-bounded organelle;extracellular organelle;extracellular region part;extracellular vesicular exosome;intracellular membrane-bounded organelle;intracellular organelle;intracellular organelle lumen;intracellular organelle part;intracellular part;membrane;me…	Protein processing in endoplasmic reticulum	+	Cluster -604	8	30	3.70903	0	Q91YW3	DnaJ homolog subfamily C member 3 OS=Mus musculus GN=Dnajc3 PE=1 SV=1	Cluster2
0.0740244	0.0359498	0.19106	1.40959	0.876742	0.96908	-1.02706	-1.32889	-1.2005	actin cytoskeleton organization;actin filament bundle assembly;actin filament organization;actin filament-based process;biological adhesion;biological regulation;cell adhesion;cell surface receptor linked signaling pathway;cell-matrix adhesion;cell-substrate adhesion;cellular component assembly;cellular component assembly at cellular level;cellular component organization;cellular component organi…	binding;cation binding;ion binding;metal ion binding;transition metal ion binding;zinc ion binding	actin filament bundle;actomyosin;adherens junction;anchoring junction;cell junction;cell part;cell-cell adherens junction;cell-cell junction;cell-substrate adherens junction;cell-substrate junction;cytoplasm;cytoskeletal part;focal adhesion;intracellular membrane-bounded organelle;intracellular organelle;intracellular organelle part;intracellular part;membrane-bounded organelle;nucleus;organelle;…	Focal adhesion	+	Cluster -604	10	45	4.67536	0	Q62523	Zyxin OS=Mus musculus GN=Zyx PE=1 SV=2	Cluster2
-0.00309727	-0.163292	-0.0379738	1.46905	0.997317	1.03422	-1.37704	-1.03588	-0.883305	alkene biosynthetic process;biosynthetic process;carboxylic acid biosynthetic process;carboxylic acid metabolic process;cellular alkene metabolic process;cellular biosynthetic process;cellular ketone metabolic process;cellular lipid metabolic process;cellular metabolic process;cellular process;defense response;defense response to fungus;fatty acid biosynthetic process;fatty acid metabolic process…	actin binding;binding;cytoskeletal protein binding;enzyme binding;protein binding	cell part;cytoplasm;cytoskeleton;extracellular membrane-bounded organelle;extracellular organelle;extracellular region part;extracellular vesicular exosome;intracellular non-membrane-bounded organelle;intracellular organelle;intracellular organelle part;intracellular part;membrane;membrane-bounded organelle;membrane-bounded vesicle;non-membrane-bounded organelle;nuclear membrane;nuclear part;orga…		+	Cluster -604	1	6	4.36933	0	Q9CQI6	Coactosin-like protein OS=Mus musculus GN=Cotl1 PE=1 SV=3	Cluster2
-0.287081	0.417889	-0.322861	1.4118	1.39823	0.444018	-1.01881	-1.45058	-0.592608	biological regulation;developmental process;negative regulation of biological process;negative regulation of cell differentiation;negative regulation of cellular process;negative regulation of developmental process;negative regulation of ectoderm development;regulation of biological process;regulation of cell differentiation;regulation of cellular process;regulation of developmental process;regul…	binding;calcium ion binding;cation binding;ion binding;metal ion binding;protein binding;transcription factor binding	cell part;cytoplasm;cytoplasmic part;endosome;extracellular membrane-bounded organelle;extracellular organelle;extracellular region part;extracellular space;extracellular vesicular exosome;intracellular membrane-bounded organelle;intracellular organelle;intracellular organelle part;intracellular part;late endosome;membrane-bounded organelle;membrane-bounded vesicle;multivesicular body;nuclear par…		+	Cluster -604	2	11	2.33495	0.000108949	P63028	Translationally-controlled tumor protein OS=Mus musculus GN=Tpt1 PE=1 SV=1	Cluster2
-0.0453366	0.0369022	0.0326122	1.34329	1.10578	0.984601	-1.20599	-1.05871	-1.19315	biological regulation;multicellular organismal process;muscle contraction;muscle system process;regulation of biological process;regulation of multicellular organismal process;regulation of muscle contraction;regulation of muscle system process;regulation of smooth muscle contraction;regulation of system process;system process	actin binding;binding;cytoskeletal protein binding;protein binding	actin cap;cell cortex part;cell part;cytoplasmic part;cytoskeletal part;intracellular organelle part;intracellular part;membrane;organelle part		+	Cluster -604	24	141	5.93362	0	E9QA16	Protein Cald1 OS=Mus musculus GN=Cald1 PE=1 SV=1	Cluster2
-0.0120429	0.0980072	-0.156769	1.58609	0.994935	0.83216	-1.28491	-1.02689	-1.03058		catalytic activity;endopeptidase activity;hydrolase activity;peptidase activity;peptidase activity, acting on L-amino acid peptides;serine hydrolase activity;serine-type endopeptidase activity;serine-type peptidase activity			+	Cluster -604	34	129	3.93205	0	B8JJN0	Protein Gm20547 OS=Mus musculus GN=Gm20547 PE=3 SV=1	Cluster2
9.91284e-05	0.227623	0.105522	0.997497	0.897257	1.05382	-0.202304	-1.8889	-1.19061	amine metabolic process;carboxylic acid metabolic process;cellular amine metabolic process;cellular amino acid metabolic process;cellular ketone metabolic process;cellular metabolic process;cellular nitrogen compound metabolic process;cellular process;glutamine family amino acid metabolic process;glutamine metabolic process;macromolecule metabolic process;metabolic process;nitrogen compound metab…	catalytic activity;exopeptidase activity;gamma-glutamyl-peptidase activity;hydrolase activity;omega peptidase activity;peptidase activity;peptidase activity, acting on L-amino acid peptides	cell part;cytoplasmic membrane-bounded vesicle;cytoplasmic part;cytoplasmic vesicle;cytosol;extracellular membrane-bounded organelle;extracellular organelle;extracellular region part;extracellular space;extracellular vesicular exosome;intracellular membrane-bounded organelle;intracellular organelle;intracellular part;lysosome;lytic vacuole;melanosome;membrane-bounded organelle;membrane-bounded ve…	Folate biosynthesis	+	Cluster -604	2	10	2.20304	0.000104478	Q9Z0L8	Gamma-glutamyl hydrolase OS=Mus musculus GN=Ggh PE=1 SV=2	Cluster2
0.169815	-0.34387	-0.0415481	1.14374	1.2214	1.05776	-0.497334	-1.43586	-1.27411	biological regulation;biosynthetic process;cellular biosynthetic process;cellular metabolic process;cellular nitrogen compound biosynthetic process;cellular nitrogen compound metabolic process;cellular process;CTP biosynthetic process;CTP metabolic process;GTP biosynthetic process;GTP metabolic process;heterocycle biosynthetic process;heterocycle metabolic process;metabolic process;nitrogen compo…	adenyl nucleotide binding;adenyl ribonucleotide binding;ATP binding;binding;catalytic activity;kinase activity;nucleobase-containing compound kinase activity;nucleoside diphosphate kinase activity;nucleotide binding;phosphotransferase activity, phosphate group as acceptor;purine nucleotide binding;purine ribonucleoside triphosphate binding;purine ribonucleotide binding;ribonucleotide binding;tran…	cell part;cytoplasmic part;cytosol;intracellular membrane-bounded organelle;intracellular organelle;intracellular part;membrane-bounded organelle;mitochondrion;organelle		+	Cluster -604	6	35	3.27019	0	E9PZF0	Nucleoside diphosphate kinase OS=Mus musculus GN=Gm20390 PE=3 SV=1	Cluster2
-0.0189791	0.141137	-0.34348	1.00319	1.28625	1.12417	-0.52541	-1.56255	-1.10432	anatomical structure morphogenesis;biological regulation;cardiac chamber morphogenesis;cardiac left ventricle morphogenesis;cardiac ventricle morphogenesis;cell surface receptor linked signaling pathway;cellular component organization;cellular component organization or biogenesis;cellular localization;cellular macromolecule localization;cellular membrane organization;cellular process;cellular pro…	binding;carboxypeptidase activity;catalytic activity;cation binding;cell adhesion molecule binding;exopeptidase activity;hydrolase activity;ion binding;metal ion binding;metallocarboxypeptidase activity;metalloexopeptidase activity;metallopeptidase activity;neurexin family protein binding;peptidase activity;peptidase activity, acting on L-amino acid peptides;protein binding;transition metal ion b…	cell part;cytoplasmic part;cytoplasmic vesicle membrane;cytoplasmic vesicle part;extracellular membrane-bounded organelle;extracellular organelle;extracellular region part;extracellular vesicular exosome;Golgi apparatus;intracellular membrane-bounded organelle;intracellular organelle;intracellular organelle part;intracellular part;membrane;membrane-bounded organelle;membrane-bounded vesicle;organ…	Type I diabetes mellitus	+	Cluster -604	20	128	3.16927	0.000102564	Q00493	Carboxypeptidase E OS=Mus musculus GN=Cpe PE=1 SV=2	Cluster2
-0.0108193	-0.335292	-0.106579	0.473648	1.76568	1.12969	-0.596623	-1.48501	-0.834701	anatomical structure development;astrocyte development;astrocyte differentiation;Bergmann glial cell differentiation;biological regulation;cell development;cell differentiation;cellular component organization;cellular component organization at cellular level;cellular component organization or biogenesis;cellular component organization or biogenesis at cellular level;cellular developmental process…	binding;double-stranded RNA binding;glycoprotein binding;identical protein binding;nucleic acid binding;protein binding;protein C-terminus binding;RNA binding;scaffold protein binding;structural constituent of cytoskeleton;structural constituent of eye lens;structural molecule activity	adherens junction;anchoring junction;cell junction;cell leading edge;cell part;cell projection;cell-substrate adherens junction;cell-substrate junction;cytoplasm;cytoplasmic part;cytoskeletal part;cytoskeleton;cytosol;extracellular membrane-bounded organelle;extracellular organelle;extracellular region part;extracellular vesicular exosome;focal adhesion;intermediate filament;intermediate filament…		+	Cluster -604	10	27	2.35421	0.00156977	P20152	Vimentin OS=Mus musculus GN=Vim PE=1 SV=3	Cluster2
-0.126654	0.127306	-0.0396627	0.85509	1.45729	1.09665	-1.15932	-1.35136	-0.85935	cell differentiation;cellular developmental process;cellular process;developmental process;epithelial cell differentiation		cell part;cytoplasm;intracellular part		+	Cluster -604	13	73	4.11491	0	P37804	Transgelin OS=Mus musculus GN=Tagln PE=1 SV=3	Cluster2
0.0485216	-0.000463532	-0.321404	0.419486	1.5262	1.40103	-1.09934	-1.35395	-0.620073	cell maturation;cellular developmental process;cellular process;cellular process involved in reproduction;developmental maturation;developmental process;developmental process involved in reproduction;reproductive process;sperm capacitation	binding;enzyme binding;kinase binding;protein binding;protein kinase binding	cell part;cell surface;extracellular membrane-bounded organelle;extracellular organelle;extracellular region part;extracellular vesicular exosome;intracellular membrane-bounded organelle;intracellular organelle;intracellular part;membrane-bounded organelle;membrane-bounded vesicle;nucleus;organelle;vesicle		+	Cluster -604	2	4	2.59331	0.000120172	D3Z1V4	Phosphatidylethanolamine-binding protein 1 OS=Mus musculus GN=Pebp1 PE=1 SV=1	Cluster2
-0.235707	-0.68229	0.33963	1.0629	1.38009	1.02394	-0.617875	-0.734776	-1.53592	biological regulation;cell differentiation;cellular component assembly;cellular component assembly at cellular level;cellular component organization;cellular component organization at cellular level;cellular component organization or biogenesis;cellular component organization or biogenesis at cellular level;cellular developmental process;cellular macromolecular complex assembly;cellular macromole…		cell part;cullin-RING ubiquitin ligase complex;cytoplasm;extracellular membrane-bounded organelle;extracellular organelle;extracellular region part;extracellular vesicular exosome;intracellular membrane-bounded organelle;intracellular organelle;intracellular organelle part;intracellular part;macromolecular complex;membrane;membrane-bounded organelle;membrane-bounded vesicle;nuclear part;nucleopla…		+	Cluster -604	16	33	2.58429	0.000323232	Q6ZQ38	Cullin-associated NEDD8-dissociated protein 1 OS=Mus musculus GN=Cand1 PE=1 SV=2	Cluster2
-0.271683	-0.712996	-0.167312	1.27934	1.29802	1.10868	-0.581333	-0.431121	-1.5216	carbohydrate metabolic process;cellular carbohydrate metabolic process;cellular macromolecule metabolic process;cellular metabolic process;cellular process;cellular protein metabolic process;glycosylation;macromolecule glycosylation;macromolecule metabolic process;macromolecule modification;metabolic process;primary metabolic process;protein glycosylation;protein metabolic process;protein modific…	beta-galactoside alpha-2,3-sialyltransferase activity;catalytic activity;sialyltransferase activity;transferase activity;transferase activity, transferring glycosyl groups	cell part;cytoplasmic part;extracellular region;Golgi apparatus part;Golgi cisterna membrane;Golgi membrane;integral to Golgi membrane;integral to membrane;integral to organelle membrane;intracellular organelle part;intracellular part;intrinsic to Golgi membrane;intrinsic to membrane;intrinsic to organelle membrane;membrane;membrane part;organelle membrane;organelle part	Glycosaminoglycan biosynthesis - keratan sulfate;Glycosphingolipid biosynthesis - ganglio series;Glycosphingolipid biosynthesis - globo series;Mucin type O-Glycan biosynthesis	+	Cluster -604	3	7	2.86376	0.000118644	Q11204	CMP-N-acetylneuraminate-beta-galactosamide-alpha-2,3-sialyltransferase 2 OS=Mus musculus GN=St3gal2 PE=2 SV=2	Cluster2
0.150807	-0.0582193	-0.0668356	1.41909	1.1697	0.624585	-0.885651	-0.609499	-1.74397	biological regulation;cell surface receptor linked signaling pathway;cellular process;cellular response to chemical stimulus;cellular response to cytokine stimulus;cellular response to organic substance;cellular response to stimulus;cellular response to tumor necrosis factor;cytokine-mediated signaling pathway;metabolic process;oxidation-reduction process;regulation of biological process;regulati…	antioxidant activity;catalytic activity;electron carrier activity;oxidoreductase activity;oxidoreductase activity, acting on a sulfur group of donors;oxidoreductase activity, acting on a sulfur group of donors, NAD or NADP as acceptor;oxidoreductase activity, acting on NADH or NADPH;oxidoreductase activity, acting on peroxide as acceptor;peroxidase activity;protein-disulfide reductase activity	cell part;cytoplasmic part;cytosol;extracellular membrane-bounded organelle;extracellular organelle;extracellular region part;extracellular vesicular exosome;intracellular part;membrane-bounded organelle;membrane-bounded vesicle;organelle;vesicle		+	Cluster -604	1	2	2.63265	0.000121212	Q9CQM5	Thioredoxin domain-containing protein 17 OS=Mus musculus GN=Txndc17 PE=1 SV=1	Cluster2
-0.196633	0.448908	-0.514885	1.37607	1.27528	0.626885	-1.10292	-0.438564	-1.47413	biological regulation;biosynthetic process;cellular biosynthetic process;cellular component disassembly;cellular component disassembly at cellular level;cellular component organization;cellular component organization at cellular level;cellular component organization or biogenesis;cellular component organization or biogenesis at cellular level;cellular macromolecular complex disassembly;cellular m…	adenyl nucleotide binding;adenyl ribonucleotide binding;antigen binding;ATP binding;ATPase activity;ATPase activity, coupled;binding;C3HC4-type RING finger domain binding;catalytic activity;enzyme binding;G-protein-coupled receptor binding;heat shock protein binding;hydrolase activity;hydrolase activity, acting on acid anhydrides;hydrolase activity, acting on acid anhydrides, in phosphorus-contai…	adherens junction;anchoring junction;blood microparticle;cell junction;cell part;cell-substrate adherens junction;cell-substrate junction;cytoplasmic membrane-bounded vesicle;cytoplasmic part;cytoplasmic vesicle;cytosol;extracellular membrane-bounded organelle;extracellular organelle;extracellular region part;extracellular space;extracellular vesicular exosome;focal adhesion;intracellular;intrace…	Antigen processing and presentation;Endocytosis;MAPK signaling pathway;Measles;Protein processing in endoplasmic reticulum;Spliceosome;Toxoplasmosis	+	Cluster -604	35	321	2.30536	0.00720325	P63017	Heat shock cognate 71 kDa protein OS=Mus musculus GN=Hspa8 PE=1 SV=1	Cluster2
0.229303	-0.0436778	-0.147772	1.59061	0.73421	0.510294	-0.699137	-0.153478	-2.02035	actin cytoskeleton organization;actin filament bundle assembly;actin filament organization;actin filament-based process;biological regulation;cell projection organization;cellular component assembly;cellular component assembly at cellular level;cellular component organization;cellular component organization at cellular level;cellular component organization or biogenesis;cellular component organiz…	actin binding;actin filament binding;actin monomer binding;binding;cation binding;cytoskeletal protein binding;ion binding;metal ion binding;protein binding;transition metal ion binding;zinc ion binding	actin cytoskeleton;actin filament bundle;actomyosin;adherens junction;anchoring junction;brush border;cell division site part;cell junction;cell part;cell projection;cell-substrate adherens junction;cell-substrate junction;cleavage furrow;cytoplasm;cytoskeletal part;cytoskeleton;focal adhesion;intracellular non-membrane-bounded organelle;intracellular organelle;intracellular organelle part;intrac…		+	Cluster -604	2	7	1.48002	0.0022801	Q9ERG0	LIM domain and actin-binding protein 1 OS=Mus musculus GN=Lima1 PE=1 SV=3	Cluster2
0.408213	0.523798	-0.655912	1.42445	0.445119	1.12703	-0.888915	-1.18989	-1.1939	actin cytoskeleton organization;actin filament-based process;actomyosin structure organization;anatomical structure development;biological regulation;cellular component organization;cellular component organization at cellular level;cellular component organization or biogenesis;cellular component organization or biogenesis at cellular level;cellular process;cellular response to abiotic stimulus;ce…		actin filament bundle;actomyosin;adherens junction;anchoring junction;cell junction;cell part;cell-substrate adherens junction;cell-substrate junction;cytoskeletal part;extracellular membrane-bounded organelle;extracellular organelle;extracellular region part;extracellular vesicular exosome;focal adhesion;intracellular organelle part;intracellular part;membrane;membrane-bounded organelle;membrane…		+	Cluster -604	8	48	2.2605	0.00125373	Q08093	Calponin-2 OS=Mus musculus GN=Cnn2 PE=1 SV=1	Cluster2
0.627471	0.335885	0.764595	-0.013139	0.445863	1.46308	-0.980986	-1.08174	-1.56102	biological adhesion;cell adhesion;cellular component organization;cellular component organization or biogenesis;cellular membrane organization;cellular process;endocytosis;establishment of localization;membrane invagination;membrane organization;receptor-mediated endocytosis;transport;vesicle-mediated transport	cargo receptor activity;receptor activity;scavenger receptor activity	blood microparticle;cell part;extracellular matrix;extracellular membrane-bounded organelle;extracellular organelle;extracellular region part;extracellular space;extracellular vesicular exosome;membrane;membrane-bounded organelle;membrane-bounded vesicle;organelle;proteinaceous extracellular matrix;vesicle		+	Cluster -604	6	11	2.2437	0.000106464	Q07797	Galectin-3-binding protein OS=Mus musculus GN=Lgals3bp PE=1 SV=1	Cluster2
0.593319	0.130879	0.567766	0.733082	0.783721	0.843667	-0.587358	-1.98129	-1.08379	apoptosis;B cell activation;B cell activation involved in immune response;B cell differentiation;biological adhesion;biological regulation;carbohydrate homeostasis;cell activation;cell activation involved in immune response;cell adhesion;cell death;cell differentiation;cell-cell adhesion;cellular chemical homeostasis;cellular developmental process;cellular glucose homeostasis;cellular homeostasis…	binding;carbohydrate binding;disaccharide binding;galactose binding;galactoside binding;lactose binding;molecular transducer activity;monosaccharide binding;signal transducer activity;sugar binding	cell part;cell surface;cytoplasm;extracellular matrix;extracellular membrane-bounded organelle;extracellular organelle;extracellular region part;extracellular space;extracellular vesicular exosome;intracellular;intracellular membrane-bounded organelle;intracellular organelle;intracellular part;membrane-bounded organelle;membrane-bounded vesicle;nucleus;organelle;proteinaceous extracellular matrix…		+	Cluster -604	6	26	2.53903	0.000108527	P16045	Galectin-1 OS=Mus musculus GN=Lgals1 PE=1 SV=3	Cluster2
0.550356	0.524818	0.42617	0.874292	0.632395	0.630834	-0.399801	-1.98844	-1.25063	anatomical structure development;anatomical structure morphogenesis;behavior;biological regulation;blood coagulation;cellular component organization;cellular component organization at cellular level;cellular component organization or biogenesis;cellular component organization or biogenesis at cellular level;cellular process;cerebellar granular layer morphogenesis;coagulation;detection of abiotic …	binding;carbohydrate binding;endopeptidase inhibitor activity;endopeptidase regulator activity;enzyme inhibitor activity;enzyme regulator activity;glycosaminoglycan binding;heparin binding;pattern binding;peptidase inhibitor activity;peptidase regulator activity;polysaccharide binding;protein binding;receptor binding;serine-type endopeptidase inhibitor activity	cell part;cytoplasmic membrane-bounded vesicle;cytoplasmic part;cytoplasmic vesicle;cytosol;extracellular matrix;extracellular region;extracellular region part;extracellular space;extrinsic to external side of plasma membrane;extrinsic to membrane;extrinsic to plasma membrane;intracellular membrane-bounded organelle;intracellular organelle;intracellular part;membrane part;membrane-bounded organel…		+	Cluster -604	2	4	2.35559	0.000107692	Q07235	Glia-derived nexin OS=Mus musculus GN=Serpine2 PE=1 SV=2	Cluster2
0.507353	0.544132	0.476198	0.15977	1.00512	0.98254	-0.842742	-1.91478	-0.917585	actin cytoskeleton organization;actin filament-based process;anatomical structure formation involved in morphogenesis;biological regulation;cellular component organization;cellular component organization at cellular level;cellular component organization or biogenesis;cellular component organization or biogenesis at cellular level;cellular process;cellular response to chemical stimulus;cellular re…	actin binding;adenyl nucleotide binding;adenyl-nucleotide exchange factor activity;ATPase regulator activity;binding;cytoskeletal protein binding;enzyme binding;enzyme regulator activity;GTPase binding;lipid binding;nucleoside-triphosphatase regulator activity;nucleotide binding;phosphatidylinositol binding;phosphatidylinositol-4,5-bisphosphate binding;phospholipid binding;proline-rich region bin…	adherens junction;anchoring junction;blood microparticle;cell junction;cell part;cell projection;cell-substrate adherens junction;cell-substrate junction;cytoplasm;cytoplasmic part;cytoskeleton;cytosol;extracellular membrane-bounded organelle;extracellular organelle;extracellular region;extracellular region part;extracellular vesicular exosome;focal adhesion;intracellular membrane-bounded organel…	Regulation of actin cytoskeleton;Shigellosis	+	Cluster -604	6	40	2.49057	0	P62962	Profilin-1 OS=Mus musculus GN=Pfn1 PE=1 SV=2	Cluster2
0.272371	0.511244	0.679379	0.204096	0.793848	0.800398	-0.341465	-2.32912	-0.590748	actin cytoskeleton organization;actin cytoskeleton reorganization;actin filament-based process;actin-mediated cell contraction;anatomical structure formation involved in morphogenesis;anatomical structure morphogenesis;angiogenesis;biological adhesion;biological regulation;cardiac septum morphogenesis;cell adhesion;cell chemotaxis;cell migration;cell morphogenesis;cell morphogenesis involved in d…	actin binding;binding;cytoskeletal protein binding;protein binding	actin cytoskeleton;adherens junction;anchoring junction;cell junction;cell part;cell projection;cell-substrate adherens junction;cell-substrate junction;contractile fiber part;cytoplasm;cytoplasmic part;cytoskeleton;focal adhesion;intracellular membrane-bounded organelle;intracellular non-membrane-bounded organelle;intracellular organelle;intracellular part;lamellipodium;membrane;membrane-bounded…	Focal adhesion	+	Cluster -604	6	23	1.43311	0.00230273	Q9EPC1	Alpha-parvin OS=Mus musculus GN=Parva PE=1 SV=1	Cluster2
0.546255	0.510852	0.175402	0.860339	0.502345	0.646891	-0.495123	-2.36867	-0.378286	behavior;biological regulation;cognition;learning;learning or memory;locomotory behavior;multicellular organismal process;negative regulation of actin nucleation;negative regulation of Arp2/3 complex-mediated actin nucleation;negative regulation of biological process;negative regulation of cellular component organization;negative regulation of cellular process;negative regulation of cytoskeleton …		cell part;intracellular		+	Cluster -604	2	3	1.44258	0.00218182	Q9CQI3	Glia maturation factor beta OS=Mus musculus GN=Gmfb PE=1 SV=3	Cluster2
0.411414	1.14033	-0.122455	0.896748	0.363131	0.618076	-0.533373	-2.1169	-0.656965	cellular component assembly;cellular component assembly at cellular level;cellular component organization;cellular component organization at cellular level;cellular component organization or biogenesis;cellular component organization or biogenesis at cellular level;cellular macromolecular complex assembly;cellular macromolecular complex subunit organization;cellular process;formation of translati…	binding;nucleic acid binding;RNA binding;translation factor activity, nucleic acid binding;translation initiation factor activity	cell part;cytoplasmic part;eukaryotic 43S preinitiation complex;eukaryotic 48S preinitiation complex;eukaryotic translation initiation factor 3 complex;eukaryotic translation initiation factor 3 complex, eIF3m;extracellular membrane-bounded organelle;extracellular organelle;extracellular region part;extracellular vesicular exosome;intracellular part;macromolecular complex;membrane;membrane-bounde…	Measles;RNA transport	+	Cluster -604	3	7	1.51674	0.00278345	Q91WK2	Eukaryotic translation initiation factor 3 subunit H OS=Mus musculus GN=Eif3h PE=1 SV=1	Cluster2
0.313859	0.187348	0.11435	0.93097	0.709238	0.642062	-0.712312	-2.35286	0.167347	biological adhesion;cell adhesion;cell differentiation;cellular component assembly;cellular component organization;cellular component organization or biogenesis;cellular developmental process;cellular process;cellular response to acid;cellular response to amine stimulus;cellular response to amino acid stimulus;cellular response to chemical stimulus;cellular response to endogenous stimulus;cellula…	binding;growth factor binding;platelet-derived growth factor binding;protein binding	cell part;collagen;cytoplasmic part;extracellular matrix;extracellular matrix part;extracellular membrane-bounded organelle;extracellular organelle;extracellular region;extracellular region part;extracellular vesicular exosome;intracellular organelle part;intracellular part;lysosomal membrane;macromolecular complex;membrane;membrane-bounded organelle;membrane-bounded vesicle;organelle;organelle m…	ECM-receptor interaction;Focal adhesion;Protein digestion and absorption	+	Cluster -604	21	74	1.13869	0.00791182	Q04857	Collagen alpha-1(VI) chain OS=Mus musculus GN=Col6a1 PE=1 SV=1	Cluster2
0.426137	0.245563	0.299714	0.665913	0.916458	0.717455	-0.232016	-2.29354	-0.745685	biological regulation;negative regulation of biological process;negative regulation of cellular component organization;negative regulation of cellular process;negative regulation of developmental process;negative regulation of mitochondrial fusion;negative regulation of mitochondrion organization;negative regulation of organelle organization;regulation of anatomical structure morphogenesis;regula…	binding;catalytic activity;cation binding;ion binding;metal ion binding;oxidoreductase activity;transition metal ion binding;zinc ion binding	cell part;cytoplasmic part;extracellular membrane-bounded organelle;extracellular organelle;extracellular region part;extracellular vesicular exosome;intracellular organelle part;intracellular part;membrane;membrane-bounded organelle;membrane-bounded vesicle;mitochondrial membrane;mitochondrial outer membrane;mitochondrial part;organelle;organelle membrane;organelle outer membrane;organelle part;…		+	Cluster -604	8	24	1.59309	0.00173669	Q62465	Synaptic vesicle membrane protein VAT-1 homolog OS=Mus musculus GN=Vat1 PE=1 SV=3	Cluster2
0.047186	0.216981	0.410519	1.06652	1.02366	0.710445	-1.41386	-1.72654	-0.334914		antigen binding;binding			+	Cluster -604	1	3	2.46324	0.000114754	P01823	Ig heavy chain V region 36-60 OS=Mus musculus PE=1 SV=1	Cluster2
0.558331	-0.413163	0.563505	1.0541	0.469924	1.11886	-1.0718	-1.79898	-0.480777	binding of sperm to zona pellucida;cell recognition;cell-cell recognition;cellular macromolecule metabolic process;cellular metabolic process;cellular process;cellular process involved in reproduction;cellular protein metabolic process;macromolecule metabolic process;metabolic process;primary metabolic process;protein folding;protein metabolic process;reproductive process;sperm-egg recognition	adenyl nucleotide binding;adenyl ribonucleotide binding;ATP binding;binding;nucleotide binding;purine nucleotide binding;purine ribonucleoside triphosphate binding;purine ribonucleotide binding;ribonucleotide binding	acrosomal vesicle;cell body;cell part;chaperonin-containing T-complex;cytoplasmic membrane-bounded vesicle;cytoplasmic part;cytoplasmic vesicle;cytoskeletal part;cytosolic part;extracellular membrane-bounded organelle;extracellular organelle;extracellular region part;extracellular vesicular exosome;intracellular membrane-bounded organelle;intracellular organelle;intracellular organelle part;intra…		+	Cluster -604	3	7	1.97272	0.000236111	P80317	T-complex protein 1 subunit zeta OS=Mus musculus GN=Cct6a PE=1 SV=3	Cluster2
0.395272	0.276234	0.494027	0.810529	0.892707	0.928005	-1.59445	-1.44824	-0.754082	anatomical structure development;anatomical structure morphogenesis;axonal fasciculation;biological regulation;cardiac epithelial to mesenchymal transition;cell migration;cell morphogenesis;cell morphogenesis involved in differentiation;cell motility;cell recognition;cellular component morphogenesis;cellular component movement;cellular component organization;cellular component organization at cel…		cell part;cell projection;cytoplasmic part;endoplasmic reticulum;endoplasmic reticulum part;envelope;extracellular membrane-bounded organelle;extracellular organelle;extracellular region part;extracellular vesicular exosome;integral to endoplasmic reticulum membrane;integral to membrane;integral to organelle membrane;intracellular;intracellular membrane-bounded organelle;intracellular organelle;i…		+	Cluster -604	7	23	3.79619	0	Q99P72	Reticulon-4 OS=Mus musculus GN=Rtn4 PE=1 SV=2	Cluster2
0.343888	0.398441	0.280846	0.963735	0.906552	0.856778	-1.48378	-1.57448	-0.691983	activation of immune response;biological regulation;cell death;cellular process;complement activation;complement activation, alternative pathway;complement activation, classical pathway;cytolysis;death;defense response;humoral immune response;immune effector process;immune response;immune system process;innate immune response;macromolecule metabolic process;metabolic process;positive regulation o…		cell part;extracellular membrane-bounded organelle;extracellular organelle;extracellular region part;extracellular space;extracellular vesicular exosome;macromolecular complex;membrane attack complex;membrane part;membrane-bounded organelle;membrane-bounded vesicle;organelle;plasma membrane part;pore complex;protein complex;vesicle	Amoebiasis;Complement and coagulation cascades;Prion diseases;Systemic lupus erythematosus	+	Cluster -604	2	15	3.65479	0	Q8BH35	Complement component C8 beta chain OS=Mus musculus GN=C8b PE=1 SV=1	Cluster2
0.0731207	0.464517	0.557562	0.152509	0.971465	1.35232	-1.33366	-1.5603	-0.677532	anatomical structure development;biological regulation;cell surface receptor linked signaling pathway;cellular process;cellular response to stimulus;developmental process;enzyme linked receptor protein signaling pathway;negative regulation of biological process;negative regulation of cellular metabolic process;negative regulation of cellular process;negative regulation of cellular protein metabol…	binding;cytokine binding;cytokine receptor activity;glial cell-derived neurotrophic factor receptor activity;molecular transducer activity;protein binding;receptor activity;signal transducer activity;signaling receptor activity;transmembrane signaling receptor activity	anchored to membrane;cell part;intrinsic to membrane;membrane;membrane part;plasma membrane		+	Cluster -604	13	57	2.36312	0.00106344	O08842	GDNF family receptor alpha-2 OS=Mus musculus GN=Gfra2 PE=1 SV=2	Cluster2
0.49062	0.475305	0.464285	0.527282	0.898986	1.02171	-1.21992	-1.6175	-1.04077		binding;protein binding;scaffold protein binding;structural molecule activity	cell part;cytoskeletal part;extracellular membrane-bounded organelle;extracellular organelle;extracellular region part;extracellular vesicular exosome;intermediate filament;intracellular membrane-bounded organelle;intracellular organelle;intracellular organelle part;intracellular part;macromolecular complex;membrane-bounded organelle;membrane-bounded vesicle;nucleus;organelle;organelle part;prote…		+	Cluster -604	2	10	4.24711	0	B1AQ77	Keratin 15, isoform CRA_a OS=Mus musculus GN=Krt15 PE=1 SV=1	Cluster2
0.206423	0.22701	0.310869	0.73604	0.931916	1.2715	-0.817183	-1.48752	-1.37905					+	Cluster -604	4	22	3.86502	0	A0A0G2JGD2	Protein S100-A4 (Fragment) OS=Mus musculus GN=S100a4 PE=1 SV=1	Cluster2
0.279946	0.313208	0.296145	0.779817	1.00653	1.10538	-1.1175	-1.55173	-1.11179	anatomical structure development;bone development;developmental process	binding;calcium ion binding;cation binding;ion binding;metal ion binding	cell part;cytoplasm;intracellular part		+	Cluster -604	19	61	4.91731	0	B1AX58	Plastin-3 OS=Mus musculus GN=Pls3 PE=1 SV=1	Cluster2
0.386255	0.274902	0.114148	0.593421	1.00527	1.20133	-0.747634	-1.86073	-0.966959			cell part;cytoplasm;intracellular part;membrane;plasma membrane		+	Cluster -604	7	32	2.81046	0	F7DBB3	Protein Ahnak2 (Fragment) OS=Mus musculus GN=Ahnak2 PE=1 SV=1	Cluster2
0.441069	0.398005	0.453086	0.521682	0.941342	0.75795	-1.71145	-1.66141	-0.140281	anatomical structure development;anatomical structure morphogenesis;biological adhesion;biological regulation;biosynthetic process;blood vessel development;cell adhesion;cell migration;cell motility;cellular component movement;cellular component organization;cellular component organization at cellular level;cellular component organization or biogenesis;cellular component organization or biogenesi…	binding;carbohydrate binding;extracellular matrix structural constituent;glycoprotein binding;glycosaminoglycan binding;growth factor binding;heparin binding;pattern binding;platelet-derived growth factor binding;polysaccharide binding;protein binding;proteoglycan binding;structural molecule activity	basement membrane;collagen;collagen type V;extracellular matrix;extracellular matrix part;extracellular membrane-bounded organelle;extracellular organelle;extracellular region part;extracellular vesicular exosome;fibrillar collagen;membrane-bounded organelle;membrane-bounded vesicle;organelle;proteinaceous extracellular matrix;vesicle	Amoebiasis;ECM-receptor interaction;Focal adhesion;Protein digestion and absorption	+	Cluster -604	25	73	2.02934	0.00106991	O88207	Collagen alpha-1(V) chain OS=Mus musculus GN=Col5a1 PE=1 SV=2	Cluster2
0.0330966	0.420198	0.484537	0.634624	0.834601	0.770795	-2.04264	-1.30157	0.166359	biological regulation;negative regulation of biological process;negative regulation of cellular component organization;negative regulation of cellular process;negative regulation of cytoskeleton organization;negative regulation of microtubule polymerization;negative regulation of microtubule polymerization or depolymerization;negative regulation of organelle organization;negative regulation of pr…	binding;cytoskeletal protein binding;microtubule binding;protein binding;tubulin binding			+	Cluster -604	2	2	1.4307	0.00283933	E9QK48	Echinoderm microtubule-associated protein-like 2 OS=Mus musculus GN=Eml2 PE=1 SV=1	Cluster2
0.631357	0.0395702	0.732793	0.483273	1.02647	0.789412	-1.85313	-0.986531	-0.863213	biological regulation;circulatory system process;multicellular organismal process;positive regulation of blood pressure;positive regulation of systemic arterial blood pressure;regulation of anatomical structure size;regulation of biological quality;regulation of blood pressure;regulation of blood vessel size;regulation of tube size;system process;vascular process in circulatory system;vasoconstri…		cell part;cytoplasmic part;endoplasmic reticulum;extracellular region part;extracellular space;intracellular membrane-bounded organelle;intracellular organelle;intracellular part;membrane-bounded organelle;nucleus;organelle;perinuclear region of cytoplasm		+	Cluster -604	8	37	2.69537	0.000326531	Q3TMX5	Arginine-rich, mutated in early stage tumors, isoform CRA_b OS=Mus musculus GN=Manf PE=1 SV=1	Cluster2
0.976615	0.389903	0.567214	0.497413	0.865436	0.500976	-1.65383	-1.45407	-0.689666	amine metabolic process;amino acid activation;carboxylic acid metabolic process;cellular amine metabolic process;cellular amino acid metabolic process;cellular ketone metabolic process;cellular macromolecule metabolic process;cellular metabolic process;cellular nitrogen compound metabolic process;cellular process;cysteinyl-tRNA aminoacylation;macromolecule metabolic process;metabolic process;ncRN…	adenyl nucleotide binding;adenyl ribonucleotide binding;aminoacyl-tRNA ligase activity;ATP binding;binding;catalytic activity;cation binding;cysteine-tRNA ligase activity;identical protein binding;ion binding;ligase activity;ligase activity, forming aminoacyl-tRNA and related compounds;ligase activity, forming carbon-oxygen bonds;metal ion binding;nucleic acid binding;nucleotide binding;protein b…	cell part;cytoplasm;cytoplasmic part;cytosol;intracellular part	Aminoacyl-tRNA biosynthesis	+	Cluster -604	7	12	3.01893	0	Q9ER72	Cysteine--tRNA ligase, cytoplasmic OS=Mus musculus GN=Cars PE=1 SV=2	Cluster2
1.00745	0.497267	0.76187	0.551016	0.64784	0.242862	-1.89644	-1.16778	-0.644094	biological adhesion;cell adhesion;cellular process		collagen;extracellular matrix;extracellular matrix part;extracellular region;extracellular region part;proteinaceous extracellular matrix		+	Cluster -604	2	3	2.69523	0.000126697	Q8K482	EMILIN-2 OS=Mus musculus GN=Emilin2 PE=1 SV=1	Cluster2
-0.102369	1.07726	-0.293447	0.75723	1.44307	0.459302	-1.10017	-0.84206	-1.39881	apoptosis;biological regulation;biosynthetic process;cardiac muscle cell apoptosis;cell death;cell migration;cell motility;cellular biosynthetic process;cellular component assembly;cellular component assembly at cellular level;cellular component movement;cellular component organization;cellular component organization at cellular level;cellular component organization or biogenesis;cellular compone…	adenyl deoxyribonucleotide binding;adenyl nucleotide binding;adenyl ribonucleotide binding;antigen binding;ATP binding;ATPase activity;binding;catalytic activity;CTP binding;dATP binding;deoxyribonucleotide binding;enzyme regulator activity;GTP binding;guanyl nucleotide binding;guanyl ribonucleotide binding;hydrolase activity;hydrolase activity, acting on acid anhydrides;hydrolase activity, actin…	apical plasma membrane;basolateral plasma membrane;brush border membrane;cell body;cell part;cell projection;cell projection membrane;cell projection part;cell surface;cytoplasm;cytoplasmic membrane-bounded vesicle;cytoplasmic part;cytoplasmic vesicle;cytosol;extracellular matrix;extracellular membrane-bounded organelle;extracellular organelle;extracellular region part;extracellular vesicular exo…	Antigen processing and presentation;NOD-like receptor signaling pathway;Pathways in cancer;Plant-pathogen interaction;Progesterone-mediated oocyte maturation;Prostate cancer;Protein processing in endoplasmic reticulum	+	Cluster -604	37	337	1.96791	0.00823108	P07901	Heat shock protein HSP 90-alpha OS=Mus musculus GN=Hsp90aa1 PE=1 SV=4	Cluster2
0.0938105	0.677944	-0.014387	0.895966	1.18983	0.825572	-1.24334	-0.944184	-1.48121	aging;biological regulation;cellular process;cellular response to chemical stimulus;cellular response to endogenous stimulus;cellular response to hormone stimulus;cellular response to organic substance;cellular response to stimulus;developmental process;female pregnancy;multi-organism process;positive regulation of activated T cell proliferation;positive regulation of biological process;positive …	binding;growth factor binding;insulin-like growth factor binding;insulin-like growth factor I binding;insulin-like growth factor II binding;protein binding	apical plasma membrane;cell part;cytoplasmic part;cytoplasmic vesicle;extracellular membrane-bounded organelle;extracellular organelle;extracellular region;extracellular region part;extracellular space;extracellular vesicular exosome;intracellular organelle;intracellular part;membrane part;membrane-bounded organelle;membrane-bounded vesicle;organelle;plasma membrane part;vesicle		+	Cluster -604	19	147	3.62045	0.000114286	P47877	Insulin-like growth factor-binding protein 2 OS=Mus musculus GN=Igfbp2 PE=2 SV=2	Cluster2
0.412252	0.541556	0.748331	0.60464	0.981134	0.578813	-1.20689	-0.930186	-1.72965	biological regulation;cellular macromolecule metabolic process;cellular metabolic process;cellular nitrogen compound metabolic process;cellular process;macromolecule metabolic process;metabolic process;mRNA metabolic process;mRNA processing;negative regulation of biological process;negative regulation of cellular metabolic process;negative regulation of cellular process;negative regulation of mac…	binding;core promoter proximal region DNA binding;core promoter proximal region sequence-specific DNA binding;DNA binding;nucleic acid binding;nucleic acid binding transcription factor activity;regulatory region DNA binding;regulatory region nucleic acid binding;RNA binding;RNA polymerase II core promoter proximal region sequence-specific DNA binding;RNA polymerase II core promoter proximal regio…	adherens junction;anchoring junction;catalytic step 2 spliceosome;cell junction;cell part;cell projection;cell-substrate adherens junction;cell-substrate junction;chromatin;chromosomal part;cytoplasm;cytoskeletal part;extracellular membrane-bounded organelle;extracellular organelle;extracellular region part;extracellular vesicular exosome;focal adhesion;intracellular non-membrane-bounded organell…	Spliceosome	+	Cluster -604	12	66	3.6425	0.00173563	P61979	Heterogeneous nuclear ribonucleoprotein K OS=Mus musculus GN=Hnrnpk PE=1 SV=1	Cluster2
0.612133	0.351876	0.526248	0.81184	0.803874	0.707221	-0.971509	-0.953043	-1.88864	actin cytoskeleton organization;actin filament capping;actin filament-based process;anatomical structure development;anatomical structure morphogenesis;barbed-end actin filament capping;biological regulation;cell development;cell morphogenesis;cell projection assembly;cell projection organization;cellular component assembly;cellular component assembly at cellular level;cellular component morphoge…	beta-tubulin binding;binding;cytoskeletal protein binding;protein binding;tubulin binding	actin filament;cell cortex part;cell junction;cell part;cell projection;cell-cell contact zone;cell-cell junction;contractile fiber part;cortical cytoskeleton;cytoplasmic part;cytoskeletal part;cytoskeleton;extracellular membrane-bounded organelle;extracellular organelle;extracellular region part;extracellular vesicular exosome;F-actin capping protein complex;intercalated disc;intracellular non-m…		+	Cluster -604	11	41	3.34429	0	A2AMW0	Capping protein (Actin filament) muscle Z-line, beta, isoform CRA_a OS=Mus musculus GN=Capzb PE=1 SV=1	Cluster2
0.167784	0.361807	0.289905	1.13825	0.879986	0.870454	-1.68344	-0.861633	-1.16312	aldehyde catabolic process;catabolic process;cellular aldehyde metabolic process;cellular catabolic process;cellular metabolic process;cellular process;formaldehyde catabolic process;formaldehyde metabolic process;metabolic process;small molecule catabolic process;small molecule metabolic process	catalytic activity;hydrolase activity;hydrolase activity, acting on ester bonds;S-formylglutathione hydrolase activity;thiolester hydrolase activity	cell part;cytoplasm;cytoplasmic part;extracellular membrane-bounded organelle;extracellular organelle;extracellular region part;extracellular vesicular exosome;Golgi apparatus;intracellular membrane-bounded organelle;intracellular organelle;intracellular organelle part;intracellular part;membrane;membrane-bounded organelle;membrane-bounded vesicle;nuclear part;nucleoplasm;organelle;organelle part…	Methane metabolism	+	Cluster -604	12	36	3.86751	0	H3BKH6	S-formylglutathione hydrolase OS=Mus musculus GN=Esd PE=1 SV=1	Cluster2
0.248512	0.249916	0.398944	1.20548	0.730231	0.880999	-1.55378	-0.75893	-1.40137	activation of immune response;biological regulation;complement activation;complement activation, classical pathway;defense response;humoral immune response;immune effector process;immune response;immune system process;innate immune response;macromolecule metabolic process;metabolic process;negative regulation of biological process;negative regulation of cell differentiation;negative regulation of…		blood microparticle;cell part;collagen;extracellular matrix part;extracellular membrane-bounded organelle;extracellular organelle;extracellular region part;extracellular space;extracellular vesicular exosome;membrane;membrane-bounded organelle;membrane-bounded vesicle;organelle;vesicle	Chagas disease (American trypanosomiasis);Complement and coagulation cascades;Prion diseases;Staphylococcus aureus infection;Systemic lupus erythematosus	+	Cluster -604	1	6	3.64182	0	Q02105	Complement C1q subcomponent subunit C OS=Mus musculus GN=C1qc PE=1 SV=2	Cluster2
0.455694	0.0199175	0.0785122	0.979048	1.00043	1.12928	-1.02574	-1.21437	-1.42277		endopeptidase inhibitor activity;endopeptidase regulator activity;enzyme inhibitor activity;enzyme regulator activity;peptidase inhibitor activity;peptidase regulator activity;serine-type endopeptidase inhibitor activity	cell part;collagen;extracellular matrix;extracellular matrix part;extracellular membrane-bounded organelle;extracellular organelle;extracellular region part;extracellular space;extracellular vesicular exosome;membrane;membrane-bounded organelle;membrane-bounded vesicle;organelle;plasma membrane;proteinaceous extracellular matrix;sarcolemma;vesicle		+	Cluster -604	3	10	4.78064	0	E9PWQ3	Protein Col6a3 OS=Mus musculus GN=Col6a3 PE=1 SV=2	Cluster2
0.327493	0.0348082	0.183886	0.805765	1.25893	1.04031	-1.24775	-0.982443	-1.421	apoptotic cell clearance;biological adhesion;biological regulation;cell activation;cell adhesion;cell redox homeostasis;cell-cell adhesion;cellular component organization;cellular component organization or biogenesis;cellular homeostasis;cellular macromolecule metabolic process;cellular membrane organization;cellular metabolic process;cellular process;cellular protein metabolic process;cellular r…	catalytic activity;intramolecular oxidoreductase activity;intramolecular oxidoreductase activity, interconverting keto- and enol-groups;intramolecular oxidoreductase activity, transposing S-S bonds;isomerase activity;protein disulfide isomerase activity	cell part;cytoplasmic membrane-bounded vesicle;cytoplasmic part;cytoplasmic vesicle;endoplasmic reticulum;endoplasmic reticulum chaperone complex;endoplasmic reticulum lumen;endoplasmic reticulum part;endoplasmic reticulum-Golgi intermediate compartment;extracellular membrane-bounded organelle;extracellular organelle;extracellular region part;extracellular vesicular exosome;intracellular membrane…	Protein processing in endoplasmic reticulum	+	Cluster -604	14	46	4.55172	0	Q922R8	Protein disulfide-isomerase A6 OS=Mus musculus GN=Pdia6 PE=1 SV=3	Cluster2
0.120041	0.338122	0.0846402	0.876999	1.2207	1.03317	-1.12696	-1.16265	-1.38406		endopeptidase inhibitor activity;endopeptidase regulator activity;enzyme inhibitor activity;enzyme regulator activity;peptidase inhibitor activity;peptidase regulator activity;serine-type endopeptidase inhibitor activity	cell part;collagen;extracellular matrix;extracellular matrix part;extracellular membrane-bounded organelle;extracellular organelle;extracellular region part;extracellular space;extracellular vesicular exosome;membrane;membrane-bounded organelle;membrane-bounded vesicle;organelle;plasma membrane;proteinaceous extracellular matrix;sarcolemma;vesicle		+	Cluster -604	81	332	5.31137	0	A0A087WS16	Protein Col6a3 OS=Mus musculus GN=Col6a3 PE=1 SV=1	Cluster2
0.21992	0.359189	0.195739	0.826484	1.11091	1.05976	-1.22822	-1.27718	-1.26661	alcohol catabolic process;alcohol metabolic process;biological regulation;carbohydrate catabolic process;carbohydrate metabolic process;catabolic process;cellular carbohydrate catabolic process;cellular carbohydrate metabolic process;cellular metabolic process;cellular process;generation of precursor metabolites and energy;glucose catabolic process;glucose metabolic process;glycolysis;hexose cata…	binding;bisphosphoglycerate 2-phosphatase activity;bisphosphoglycerate mutase activity;bisphosphoglycerate phosphatase activity;catalytic activity;enzyme binding;hydrolase activity;hydrolase activity, acting on ester bonds;intramolecular transferase activity;intramolecular transferase activity, phosphotransferases;isomerase activity;kinase binding;phosphatase activity;phosphoglycerate mutase acti…	cell part;cytoplasm;cytoplasmic part;cytosol;extracellular membrane-bounded organelle;extracellular organelle;extracellular region part;extracellular vesicular exosome;intracellular part;membrane;membrane-bounded organelle;membrane-bounded vesicle;myelin sheath;organelle;vesicle	Glycolysis / Gluconeogenesis;Methane metabolism	+	Cluster -604	12	88	6.31392	0	Q9DBJ1	Phosphoglycerate mutase 1 OS=Mus musculus GN=Pgam1 PE=1 SV=3	Cluster2
0.687432	0.524143	-0.096399	0.876119	0.973844	0.83479	-1.16928	-1.35541	-1.27524		binding;calcium ion binding;cation binding;ion binding;metal ion binding			+	Cluster -604	7	22	4.00581	0	Q8C845	EF-hand domain-containing protein D2 OS=Mus musculus GN=Efhd2 PE=1 SV=1	Cluster2
0.355267	0.454447	0.113844	0.819654	1.05247	1.00302	-1.1168	-1.45319	-1.2287	actin cytoskeleton organization;actin filament-based process;anatomical structure development;anatomical structure morphogenesis;cell development;cell morphogenesis;cell morphogenesis involved in differentiation;cellular component morphogenesis;cellular component organization;cellular component organization at cellular level;cellular component organization or biogenesis;cellular component organiz…	binding;identical protein binding;protein binding	actin filament bundle;actomyosin;adherens junction;anchoring junction;brush border;cell cortex;cell junction;cell part;cell projection;cell-substrate adherens junction;cell-substrate junction;contractile fiber part;cytoplasm;cytoplasmic part;cytoskeletal part;extracellular membrane-bounded organelle;extracellular organelle;extracellular region part;extracellular vesicular exosome;focal adhesion;i…	Focal adhesion;MAPK signaling pathway	+	Cluster -604	80	284	5.17961	0	Q80X90	Filamin-B OS=Mus musculus GN=Flnb PE=1 SV=3	Cluster2
0.421168	0.473714	0.308832	0.891109	0.97128	0.830572	-1.20945	-1.37655	-1.31068	alcohol catabolic process;alcohol metabolic process;carbohydrate catabolic process;carbohydrate metabolic process;catabolic process;cellular carbohydrate catabolic process;cellular carbohydrate metabolic process;cellular component assembly;cellular component organization;cellular component organization or biogenesis;cellular metabolic process;cellular process;generation of precursor metabolites a…	aldehyde-lyase activity;binding;carbon-carbon lyase activity;catalytic activity;enzyme binding;fructose-bisphosphate aldolase activity;lyase activity;protease binding;protein binding	cell part;contractile fiber part;cytoplasmic part;intracellular part;M band;macromolecular complex;membrane;myelin sheath;organelle part;protein complex;Z disc	Carbon fixation in photosynthetic organisms;Fructose and mannose metabolism;Glycolysis / Gluconeogenesis;Pentose phosphate pathway	+	Cluster -604	28	180	6.95892	0	P05064	Fructose-bisphosphate aldolase A OS=Mus musculus GN=Aldoa PE=1 SV=2	Cluster2
0.262389	0.652559	0.178135	0.646356	1.12406	0.949379	-1.37174	-1.0986	-1.34253	aging;anatomical structure development;behavior;biological regulation;carbohydrate homeostasis;cell communication;cellular chemical homeostasis;cellular glucose homeostasis;cellular homeostasis;cellular process;cellular response to carbohydrate stimulus;cellular response to chemical stimulus;cellular response to cobalt ion;cellular response to corticosteroid stimulus;cellular response to dexameth…	endopeptidase inhibitor activity;endopeptidase regulator activity;enzyme inhibitor activity;enzyme regulator activity;peptidase inhibitor activity;peptidase regulator activity;serine-type endopeptidase inhibitor activity	axon hillock;axon part;basement membrane;cell part;cell projection part;cytoplasmic membrane-bounded vesicle;cytoplasmic part;cytoplasmic vesicle;extracellular matrix part;extracellular membrane-bounded organelle;extracellular organelle;extracellular region;extracellular region part;extracellular space;extracellular vesicular exosome;intracellular membrane-bounded organelle;intracellular organell…		+	Cluster -604	20	161	4.32222	0	P97298	Pigment epithelium-derived factor OS=Mus musculus GN=Serpinf1 PE=1 SV=2	Cluster2
0.457012	0.538746	0.226605	0.699019	1.09172	0.863073	-1.34125	-1.18912	-1.34581	anatomical structure development;biological adhesion;biological regulation;cell adhesion;cellular component organization;cellular component organization at cellular level;cellular component organization or biogenesis;cellular component organization or biogenesis at cellular level;cellular process;developmental process;extracellular matrix organization;extracellular structure organization;regulati…	binding;carbohydrate binding;cell adhesion molecule binding;glycosaminoglycan binding;heparin binding;pattern binding;polysaccharide binding;protein binding	cell part;cytoplasmic part;extracellular matrix;extracellular region part;extracellular space;Golgi apparatus part;intracellular organelle part;intracellular part;organelle part;proteinaceous extracellular matrix;trans-Golgi network		+	Cluster -604	33	190	5.21523	0	Q62009	Periostin OS=Mus musculus GN=Postn PE=1 SV=2	Cluster2
0.33515	0.584831	0.340549	0.765909	1.11809	0.732328	-1.44271	-1.13748	-1.29667	anatomical structure development;anatomical structure morphogenesis;biological regulation;cellular process;developmental process;extracellular sequestering of receptor ligand;heart development;maintenance of location;maintenance of location in cell;maintenance of protein localization to organelle;maintenance of protein location;maintenance of protein location in cell;maintenance of protein locati…	binding;calcium ion binding;cation binding;extracellular matrix structural constituent;ion binding;metal ion binding;structural molecule activity	basement membrane;extracellular matrix;extracellular matrix part;extracellular membrane-bounded organelle;extracellular organelle;extracellular region part;extracellular space;extracellular vesicular exosome;fibril;membrane-bounded organelle;membrane-bounded vesicle;microfibril;organelle;proteinaceous extracellular matrix;vesicle		+	Cluster -604	76	324	4.9535	0	Q61554	Fibrillin-1 OS=Mus musculus GN=Fbn1 PE=1 SV=2	Cluster2
0.293077	0.495265	0.243548	0.877126	1.11472	0.815541	-1.32255	-1.16798	-1.34875	anatomical structure development;biological adhesion;biological regulation;cell adhesion;cell development;cell migration;cell motility;cell-cell adhesion;cellular component movement;cellular developmental process;cellular process;developmental process;endothelial cell development;epithelial cell development;establishment of endothelial barrier;immune system process;leukocyte cell-cell adhesion;le…	binding;cell adhesion molecule binding;double-stranded RNA binding;enzyme binding;kinase binding;nucleic acid binding;protein binding;protein kinase binding;receptor binding;RNA binding	adherens junction;anchoring junction;apical part of cell;apical plasma membrane;basolateral plasma membrane;blood microparticle;cell junction;cell part;cell periphery;cell projection;cell projection membrane;cell projection part;cell-substrate adherens junction;cell-substrate junction;cytoplasm;cytoskeleton;extracellular membrane-bounded organelle;extracellular organelle;extracellular region part…	Leukocyte transendothelial migration;Measles;Regulation of actin cytoskeleton	+	Cluster -604	41	391	5.65106	0	P26041	Moesin OS=Mus musculus GN=Msn PE=1 SV=3	Cluster2
0.25586	0.397934	0.271821	0.997139	1.09934	0.78589	-1.42163	-1.11106	-1.2753	biological regulation;cell redox homeostasis;cellular homeostasis;cellular macromolecule metabolic process;cellular metabolic process;cellular process;cellular protein metabolic process;cellular response to stimulus;cellular response to stress;homeostatic process;macromolecule metabolic process;metabolic process;primary metabolic process;protein folding;protein metabolic process;regulation of bio…	catalytic activity;intramolecular oxidoreductase activity;intramolecular oxidoreductase activity, interconverting keto- and enol-groups;intramolecular oxidoreductase activity, transposing S-S bonds;isomerase activity;protein disulfide isomerase activity	adherens junction;anchoring junction;cell junction;cell part;cell surface;cell-substrate adherens junction;cell-substrate junction;cytoplasmic membrane-bounded vesicle;cytoplasmic part;cytoplasmic vesicle;endoplasmic reticulum;endoplasmic reticulum lumen;endoplasmic reticulum part;extracellular membrane-bounded organelle;extracellular organelle;extracellular region part;extracellular vesicular ex…	Antigen processing and presentation;Protein processing in endoplasmic reticulum	+	Cluster -604	31	228	5.56743	0	P27773	Protein disulfide-isomerase A3 OS=Mus musculus GN=Pdia3 PE=1 SV=2	Cluster2
0.0901655	0.252763	0.496274	1.13512	1.05561	0.726312	-1.35547	-1.07354	-1.32724					+	Cluster -604	12	50	4.64851	0	A0A0R4J086	Olfactomedin-like protein 3 OS=Mus musculus GN=Olfml3 PE=1 SV=1	Cluster2
0.428934	0.198554	0.3531	1.13236	0.655862	1.00101	-1.2334	-0.952375	-1.58404	biological regulation;cation homeostasis;cellular cation homeostasis;cellular chemical homeostasis;cellular divalent inorganic cation homeostasis;cellular homeostasis;cellular ion homeostasis;cellular metal ion homeostasis;cellular process;cellular response to chemical stimulus;cellular response to chromate;cellular response to inorganic substance;cellular response to metal ion;cellular response …	binding;cation binding;copper ion binding;ion binding;metal ion binding;transition metal ion binding;zinc ion binding	cell part;cytoplasm;cytoplasmic part;cytosol;intracellular membrane-bounded organelle;intracellular organelle;intracellular part;lysosome;lytic vacuole;membrane-bounded organelle;nucleus;organelle;perinuclear region of cytoplasm;vacuole	Mineral absorption	+	Cluster -604	2	20	4.08071	0	P02802	Metallothionein-1 OS=Mus musculus GN=Mt1 PE=1 SV=1	Cluster2
0.379238	0.242484	0.212129	1.26021	0.78124	0.893367	-1.15917	-1.24403	-1.36547	actin cytoskeleton organization;actin filament capping;actin filament organization;actin filament polymerization;actin filament severing;actin filament-based process;actin nucleation;actin polymerization or depolymerization;aging;anatomical structure development;anatomical structure morphogenesis;barbed-end actin filament capping;biological regulation;cell development;cell part morphogenesis;cell…	actin binding;binding;calcium ion binding;cation binding;cytoskeletal protein binding;ion binding;metal ion binding;myosin binding;myosin II binding;protein binding;protein domain specific binding	actin cap;adherens junction;anchoring junction;blood microparticle;cell cortex part;cell junction;cell part;cell projection;cell-substrate adherens junction;cell-substrate junction;cortical actin cytoskeleton;cortical cytoskeleton;cytoplasm;cytoplasmic part;cytoskeletal part;cytoskeleton;cytosol;extracellular membrane-bounded organelle;extracellular organelle;extracellular region;extracellular re…		+	Cluster -604	2	35	5.0737	0	A6PWS5	Gelsolin (Fragment) OS=Mus musculus GN=Gsn PE=1 SV=1	Cluster2
0.355957	0.0137173	0.300522	1.33475	0.938026	0.745741	-1.35225	-1.10854	-1.22792	acute inflammatory response;acute-phase response;amine metabolic process;aminoglycan metabolic process;carbohydrate metabolic process;defense response;glycosaminoglycan metabolic process;hyaluronan metabolic process;inflammatory response;macromolecule metabolic process;metabolic process;nitrogen compound metabolic process;polysaccharide metabolic process;primary metabolic process;response to chem…	endopeptidase inhibitor activity;endopeptidase regulator activity;enzyme inhibitor activity;enzyme regulator activity;peptidase inhibitor activity;peptidase regulator activity;serine-type endopeptidase inhibitor activity	blood microparticle;cell part;cytoplasm;extracellular membrane-bounded organelle;extracellular organelle;extracellular region part;extracellular vesicular exosome;intracellular part;membrane;membrane-bounded organelle;membrane-bounded vesicle;organelle;plasma membrane;vesicle		+	Cluster -604	4	31	4.37894	0	A6X935	Inter alpha-trypsin inhibitor, heavy chain 4 OS=Mus musculus GN=Itih4 PE=1 SV=2	Cluster2
0.312814	0.339364	0.156708	1.0827	1.02373	0.843813	-1.0934	-1.13087	-1.53485	biological regulation;cation homeostasis;cellular cation homeostasis;cellular chemical homeostasis;cellular divalent inorganic cation homeostasis;cellular homeostasis;cellular ion homeostasis;cellular process;cellular response to cadmium ion;cellular response to chemical stimulus;cellular response to inorganic substance;cellular response to metal ion;cellular response to stimulus;cellular respons…	binding;cation binding;ion binding;metal ion binding;transition metal ion binding;zinc ion binding	cell part;cytoplasm;cytoplasmic part;intracellular membrane-bounded organelle;intracellular organelle;intracellular part;membrane-bounded organelle;nucleus;organelle;perinuclear region of cytoplasm	Mineral absorption	+	Cluster -604	3	20	5.01581	0	P02798	Metallothionein-2 OS=Mus musculus GN=Mt2 PE=1 SV=2	Cluster2
0.507834	0.223728	0.167842	1.20348	0.879862	0.766292	-1.03166	-1.13762	-1.57977	ADP biosynthetic process;ADP metabolic process;AMP metabolic process;ATP metabolic process;biological regulation;biosynthetic process;cell cycle arrest;cell cycle process;cellular biosynthetic process;cellular metabolic process;cellular nitrogen compound biosynthetic process;cellular nitrogen compound metabolic process;cellular process;heterocycle biosynthetic process;heterocycle metabolic proces…	adenyl nucleotide binding;adenyl ribonucleotide binding;adenylate kinase activity;ATP binding;binding;catalytic activity;kinase activity;nucleobase-containing compound kinase activity;nucleoside diphosphate kinase activity;nucleotide binding;nucleotide kinase activity;phosphotransferase activity, phosphate group as acceptor;purine nucleotide binding;purine ribonucleoside triphosphate binding;puri…	axoneme part;cell part;cell projection part;cytoplasm;extracellular membrane-bounded organelle;extracellular organelle;extracellular region part;extracellular vesicular exosome;intracellular part;membrane;membrane-bounded organelle;membrane-bounded vesicle;organelle;organelle part;outer dense fiber;plasma membrane;vesicle	Purine metabolism	+	Cluster -604	3	15	4.12079	0	Q9R0Y5	Adenylate kinase isoenzyme 1 OS=Mus musculus GN=Ak1 PE=1 SV=1	Cluster2
0.325548	0.365696	0.24743	1.0766	0.960417	0.850507	-1.31229	-1.17867	-1.33524	biological regulation;biosynthetic process;calcium ion homeostasis;carboxylic acid biosynthetic process;carboxylic acid metabolic process;cation homeostasis;cellular biosynthetic process;cellular calcium ion homeostasis;cellular cation homeostasis;cellular chemical homeostasis;cellular divalent inorganic cation homeostasis;cellular homeostasis;cellular ion homeostasis;cellular ketone metabolic pr…	binding;calcium ion binding;carboxylic ester hydrolase activity;catalytic activity;cation binding;enzyme regulator activity;gluconolactonase activity;hydrolase activity;hydrolase activity, acting on ester bonds;ion binding;metal ion binding;transition metal ion binding;zinc ion binding	cell part;cytoplasm;intracellular membrane-bounded organelle;intracellular organelle;intracellular organelle part;intracellular part;membrane-bounded organelle;nuclear part;nucleoplasm;nucleus;organelle;organelle part		+	Cluster -604	6	64	6.69023	0	Q64374	Regucalcin OS=Mus musculus GN=Rgn PE=1 SV=1	Cluster2
0.316507	0.299166	0.231987	1.33353	0.884834	0.686999	-1.28011	-1.12036	-1.35256	actin cytoskeleton organization;actin filament organization;actin filament-based process;actin rod assembly;biological regulation;catabolic process;cellular catabolic process;cellular component assembly;cellular component assembly at cellular level;cellular component organization;cellular component organization at cellular level;cellular component organization or biogenesis;cellular component org…	adenyl nucleotide binding;adenyl ribonucleotide binding;ATP binding;binding;enzyme binding;lipoprotein particle receptor binding;low-density lipoprotein particle receptor binding;nucleic acid binding;nucleotide binding;phosphatase binding;protein binding;protein phosphatase binding;purine nucleotide binding;purine ribonucleoside triphosphate binding;purine ribonucleotide binding;receptor binding;…	adherens junction;anchoring junction;cell junction;cell part;cell-substrate adherens junction;cell-substrate junction;cytoplasmic membrane-bounded vesicle;cytoplasmic part;cytoplasmic vesicle;cytosol;endoplasmic reticulum;endoplasmic reticulum chaperone complex;endoplasmic reticulum lumen;endoplasmic reticulum membrane;endoplasmic reticulum part;extracellular matrix;extracellular membrane-bounded…	NOD-like receptor signaling pathway;Pathways in cancer;Plant-pathogen interaction;Prostate cancer;Protein processing in endoplasmic reticulum	+	Cluster -604	24	130	4.50658	0	P08113	Endoplasmin OS=Mus musculus GN=Hsp90b1 PE=1 SV=2	Cluster2
0.303516	0.100472	0.367134	1.06215	1.05554	0.875115	-1.2996	-1.11093	-1.3534		binding;enzyme binding;kinase binding;protein binding;protein kinase binding;protein kinase C binding	adherens junction;anchoring junction;cell cortex;cell junction;cell part;cell-substrate adherens junction;cell-substrate junction;centrosome;cytoplasm;cytoplasmic part;cytoskeletal part;extracellular membrane-bounded organelle;extracellular organelle;extracellular region part;extracellular vesicular exosome;female germ cell nucleus;focal adhesion;germ cell nucleus;germinal vesicle;intracellular m…	Fc gamma R-mediated phagocytosis	+	Cluster -604	10	64	5.79337	0	P26645	Myristoylated alanine-rich C-kinase substrate OS=Mus musculus GN=Marcks PE=1 SV=2	Cluster2
0.342974	0.317929	0.290406	1.15714	0.834113	0.870801	-1.0984	-1.43476	-1.28021	biological adhesion;biological regulation;cell adhesion;cell-cell adhesion;cellular process;establishment of localization;establishment of localization in cell;establishment of protein localization;establishment of protein localization in membrane;establishment of protein localization in plasma membrane;homotypic cell-cell adhesion;intracellular protein transport;intracellular transport;platelet …	binding;calcium ion binding;cation binding;glutamate receptor binding;ion binding;metal ion binding;protein binding;receptor binding	actin filament bundle;actomyosin;cell part;contractile fiber part;cytoplasmic part;cytoskeletal part;extracellular membrane-bounded organelle;extracellular organelle;extracellular region part;extracellular vesicular exosome;intracellular organelle part;intracellular part;macromolecular complex;membrane-bounded organelle;membrane-bounded vesicle;myosin complex;myosin II complex;organelle;organelle…	Focal adhesion;Leukocyte transendothelial migration;Regulation of actin cytoskeleton;Tight junction	+	Cluster -604	6	15	5.46481	0	Q6ZWQ9	MCG5400 OS=Mus musculus GN=Myl12a PE=1 SV=1	Cluster2
0.299323	0.428222	0.437231	0.99753	0.84234	0.884439	-1.24209	-1.28513	-1.36187					+	Cluster -604	10	25	7.18774	0	A0A0R4J0Z1	Protein disulfide-isomerase A4 OS=Mus musculus GN=Pdia4 PE=1 SV=1	Cluster2
0.30538	0.286528	0.350626	0.923368	1.01898	0.920247	-1.0261	-1.23216	-1.54687	anatomical structure development;apoptosis;appendage development;biological adhesion;biological regulation;cartilage development;cartilage development involved in endochondral bone morphogenesis;cell adhesion;cell death;cellular component organization;cellular component organization at cellular level;cellular component organization or biogenesis;cellular component organization or biogenesis at ce…	binding;calcium ion binding;carbohydrate binding;cation binding;collagen binding;enzyme binding;extracellular matrix structural constituent;glycoprotein binding;glycosaminoglycan binding;heparan sulfate proteoglycan binding;heparin binding;ion binding;metal ion binding;pattern binding;polysaccharide binding;protease binding;protein binding;proteoglycan binding;structural molecule activity	extracellular matrix;extracellular membrane-bounded organelle;extracellular organelle;extracellular region part;extracellular space;extracellular vesicular exosome;membrane-bounded organelle;membrane-bounded vesicle;organelle;proteinaceous extracellular matrix;vesicle	ECM-receptor interaction;Focal adhesion;Malaria;Phagosome;TGF-beta signaling pathway	+	Cluster -604	8	29	5.21589	0	Q9R0G6	Cartilage oligomeric matrix protein OS=Mus musculus GN=Comp PE=1 SV=2	Cluster2
0.439841	0.52107	0.439498	0.996549	0.831466	0.639106	-1.44936	-0.87401	-1.54416		binding;calcium ion binding;calcium-dependent protein binding;cation binding;cytoskeletal protein binding;identical protein binding;ion binding;ion transmembrane transporter activity;metal ion binding;protein binding;protein dimerization activity;protein homodimerization activity;substrate-specific transmembrane transporter activity;substrate-specific transporter activity;transition metal ion bin…	cell part;cell projection;cytoplasm;cytoplasmic part;cytosol;envelope;extracellular membrane-bounded organelle;extracellular organelle;extracellular region part;extracellular vesicular exosome;extrinsic to internal side of plasma membrane;extrinsic to membrane;extrinsic to plasma membrane;intracellular membrane-bounded organelle;intracellular organelle;intracellular organelle part;intracellular p…		+	Cluster -604	3	40	4.14797	0.000126126	P14069	Protein S100-A6 OS=Mus musculus GN=S100a6 PE=1 SV=3	Cluster2
0.492177	0.447689	0.435921	1.12216	0.725739	0.66447	-1.16255	-1.1706	-1.555	actin cytoskeleton organization;actin filament bundle assembly;actin filament organization;actin filament-based process;cell migration;cell motility;cellular component assembly;cellular component assembly at cellular level;cellular component movement;cellular component organization;cellular component organization at cellular level;cellular component organization or biogenesis;cellular component o…	actin binding;actin filament binding;binding;cytoskeletal protein binding;drug binding;protein binding	actin cytoskeleton;actin filament bundle;actomyosin;cell junction;cell part;cell projection;cytoplasm;cytoplasmic part;cytoskeletal part;cytoskeleton;cytosol;extracellular membrane-bounded organelle;extracellular organelle;extracellular region part;extracellular vesicular exosome;filopodium;intracellular non-membrane-bounded organelle;intracellular organelle;intracellular organelle part;intracell…		+	Cluster -604	18	97	4.64789	0	Q61553	Fascin OS=Mus musculus GN=Fscn1 PE=1 SV=4	Cluster2
0.519696	0.266874	0.415803	0.856032	0.941752	0.875093	-1.44833	-1.04361	-1.38331	biological adhesion;biological regulation;cell adhesion;cellular process;negative regulation of angiogenesis;negative regulation of biological process;negative regulation of developmental process;positive regulation of biological process;positive regulation of cellular component biogenesis;positive regulation of cellular component organization;positive regulation of cellular process;positive regu…	binding;calcium ion binding;carbohydrate binding;cation binding;glycosaminoglycan binding;heparin binding;ion binding;metal ion binding;pattern binding;polysaccharide binding	basement membrane;cell part;cytoplasmic membrane-bounded vesicle;cytoplasmic part;cytoplasmic vesicle;extracellular matrix;extracellular matrix part;extracellular region part;intracellular membrane-bounded organelle;intracellular organelle;intracellular part;membrane-bounded organelle;membrane-bounded vesicle;organelle;platelet alpha granule;proteinaceous extracellular matrix;stored secretory gra…	ECM-receptor interaction;Focal adhesion;Malaria;Phagosome;TGF-beta signaling pathway	+	Cluster -604	23	103	5.35925	0	Q03350	Thrombospondin-2 OS=Mus musculus GN=Thbs2 PE=1 SV=2	Cluster2
0.427428	0.53484	0.340116	0.895759	0.937292	0.775174	-1.29343	-1.17442	-1.44275	cell differentiation;cellular developmental process;cellular process;developmental process;epithelial cell differentiation		extracellular membrane-bounded organelle;extracellular organelle;extracellular region part;extracellular vesicular exosome;membrane-bounded organelle;membrane-bounded vesicle;organelle;vesicle		+	Cluster -604	15	134	6.1859	0	Q9WVA4	Transgelin-2 OS=Mus musculus GN=Tagln2 PE=1 SV=4	Cluster2
0.594972	0.839485	0.438847	0.281673	0.900001	0.818364	-1.63648	-1.04851	-1.18835	biological regulation;biosynthetic process;cell differentiation;cellular biosynthetic process;cellular developmental process;cellular macromolecule biosynthetic process;cellular macromolecule metabolic process;cellular metabolic process;cellular process;developmental process;hemopoietic progenitor cell differentiation;macromolecule biosynthetic process;macromolecule metabolic process;metabolic pr…	binding;catalytic activity;enzyme binding;GTP binding;GTPase activity;guanyl nucleotide binding;guanyl ribonucleotide binding;hydrolase activity;hydrolase activity, acting on acid anhydrides;hydrolase activity, acting on acid anhydrides, in phosphorus-containing anhydrides;kinase binding;nucleic acid binding;nucleoside-triphosphatase activity;nucleotide binding;protein binding;protein kinase bind…	aggresome;cell part;cytoplasm;extracellular membrane-bounded organelle;extracellular organelle;extracellular region part;extracellular vesicular exosome;inclusion body;intracellular part;macromolecular complex;membrane;membrane-bounded organelle;membrane-bounded vesicle;organelle;plasma membrane;polysome;ribonucleoprotein complex;vesicle		+	Cluster -604	46	300	3.623	0	P58252	Elongation factor 2 OS=Mus musculus GN=Eef2 PE=1 SV=2	Cluster2
0.581534	0.751103	0.688039	0.0872799	0.931659	0.73427	-1.80518	-0.90395	-1.06476	biological regulation;regulation of biological process;regulation of cell growth;regulation of cellular component organization;regulation of cellular process;regulation of growth;regulation of insulin-like growth factor receptor signaling pathway;regulation of response to stimulus;regulation of signal transduction;regulation of signaling	binding;growth factor binding;insulin-like growth factor binding;insulin-like growth factor I binding;insulin-like growth factor II binding;protein binding	cell part;cytoplasmic part;extracellular membrane-bounded organelle;extracellular organelle;extracellular region part;extracellular space;extracellular vesicular exosome;Golgi apparatus;intracellular membrane-bounded organelle;intracellular organelle;intracellular part;membrane-bounded organelle;membrane-bounded vesicle;organelle;vesicle		+	Cluster -604	6	26	2.89526	0	P47880	Insulin-like growth factor-binding protein 6 OS=Mus musculus GN=Igfbp6 PE=2 SV=2	Cluster2
0.658245	0.880565	0.0979142	0.051656	0.865254	1.13778	-0.87486	-1.45279	-1.36377		binding;cation binding;ion binding;metal ion binding;transition metal ion binding;zinc ion binding	actin cytoskeleton;cell part;contractile fiber part;cytoplasmic part;cytoskeleton;intracellular non-membrane-bounded organelle;intracellular organelle;intracellular part;non-membrane-bounded organelle;organelle;organelle part;Z disc		+	Cluster -604	3	5	2.5186	0.00010687	D9J302	ENH isoform 1e OS=Mus musculus GN=Pdlim5 PE=1 SV=1	Cluster2
0.46753	0.638856	0.431891	-0.393813	1.19828	1.17973	-1.18105	-0.98633	-1.3551	alcohol biosynthetic process;alcohol catabolic process;alcohol metabolic process;aldonic acid metabolic process;biosynthetic process;carbohydrate biosynthetic process;carbohydrate catabolic process;carbohydrate metabolic process;carboxylic acid metabolic process;catabolic process;cellular biosynthetic process;cellular carbohydrate biosynthetic process;cellular carbohydrate catabolic process;cellu…	binding;catalytic activity;coenzyme binding;cofactor binding;NADP binding;nucleotide binding;oxidoreductase activity;oxidoreductase activity, acting on CH-OH group of donors;oxidoreductase activity, acting on the CH-OH group of donors, NAD or NADP as acceptor;phosphogluconate dehydrogenase (decarboxylating) activity	cell part;cytoplasm;extracellular membrane-bounded organelle;extracellular organelle;extracellular region part;extracellular vesicular exosome;intracellular membrane-bounded organelle;intracellular organelle;intracellular part;membrane-bounded organelle;membrane-bounded vesicle;nucleus;organelle;vesicle	Glutathione metabolism;Pentose phosphate pathway	+	Cluster -604	14	84	1.97056	0.00209424	Q9DCD0	6-phosphogluconate dehydrogenase, decarboxylating OS=Mus musculus GN=Pgd PE=1 SV=3	Cluster2
0.389986	0.609662	0.187428	0.366261	1.21552	1.0048	-1.30046	-1.04908	-1.42411	alcohol catabolic process;alcohol metabolic process;carbohydrate catabolic process;carbohydrate metabolic process;catabolic process;cellular carbohydrate catabolic process;cellular carbohydrate metabolic process;cellular metabolic process;cellular process;generation of precursor metabolites and energy;glucose catabolic process;glucose metabolic process;glycolysis;hexose catabolic process;hexose m…	adenyl nucleotide binding;adenyl ribonucleotide binding;ATP binding;binding;catalytic activity;kinase activity;nucleotide binding;phosphoglycerate kinase activity;phosphotransferase activity, carboxyl group as acceptor;purine nucleotide binding;purine ribonucleoside triphosphate binding;purine ribonucleotide binding;ribonucleotide binding;transferase activity;transferase activity, transferring ph…	cell part;cytoplasm;intracellular part	Carbon fixation in photosynthetic organisms;Glycolysis / Gluconeogenesis	+	Cluster -604	26	232	3.48026	0.00011336	P09411	Phosphoglycerate kinase 1 OS=Mus musculus GN=Pgk1 PE=1 SV=4	Cluster2
0.344043	0.883313	0.0952256	0.271567	1.25099	0.845379	-1.35317	-0.871822	-1.46553	aging;anatomical structure formation involved in morphogenesis;angiogenesis;biological regulation;cell aging;cellular process;cellular response to biotic stimulus;cellular response to lipopolysaccharide;cellular response to molecule of bacterial origin;cellular response to stimulus;chronological cell aging;defense response;defense response to bacterium;defense response to Gram-negative bacterium;…	endopeptidase inhibitor activity;endopeptidase regulator activity;enzyme inhibitor activity;enzyme regulator activity;peptidase inhibitor activity;peptidase regulator activity;serine-type endopeptidase inhibitor activity	extracellular matrix;extracellular membrane-bounded organelle;extracellular organelle;extracellular region part;extracellular space;extracellular vesicular exosome;membrane-bounded organelle;membrane-bounded vesicle;organelle;vesicle	Chagas disease (American trypanosomiasis);Complement and coagulation cascades;p53 signaling pathway	+	Cluster -604	29	343	2.69903	0.00183696	G5E899	Plasminogen activator inhibitor 1 OS=Mus musculus GN=Serpine1 PE=1 SV=1	Cluster2
0.468774	0.761285	0.158605	0.315892	1.23036	0.847042	-1.18259	-1.11583	-1.48354	alcohol catabolic process;alcohol metabolic process;carbohydrate catabolic process;carbohydrate metabolic process;catabolic process;cellular carbohydrate catabolic process;cellular carbohydrate metabolic process;cellular metabolic process;cellular process;generation of precursor metabolites and energy;glucose catabolic process;glucose metabolic process;glycolysis;hexose catabolic process;hexose m…	binding;carbon-oxygen lyase activity;catalytic activity;cation binding;hydro-lyase activity;ion binding;lyase activity;magnesium ion binding;metal ion binding;phosphopyruvate hydratase activity	cell part;cytoplasmic part;cytosolic part;intracellular part;macromolecular complex;membrane;myelin sheath;phosphopyruvate hydratase complex;plasma membrane;protein complex	Glycolysis / Gluconeogenesis;Methane metabolism;RNA degradation	+	Cluster -604	26	328	3.2114	0.00032	P17182	Alpha-enolase OS=Mus musculus GN=Eno1 PE=1 SV=3	Cluster2
0.623828	0.665364	0.408757	1.04403	0.531908	0.662108	-1.39566	-1.35742	-1.18291	activation of immune response;biological regulation;complement activation;complement activation, classical pathway;defense response;humoral immune response;immune effector process;immune response;immune system process;innate immune response;macromolecule metabolic process;metabolic process;positive regulation of biological process;positive regulation of immune response;positive regulation of immu…	binding;calcium ion binding;catalytic activity;cation binding;endopeptidase activity;hydrolase activity;ion binding;metal ion binding;peptidase activity;peptidase activity, acting on L-amino acid peptides;serine hydrolase activity;serine-type endopeptidase activity;serine-type peptidase activity	blood microparticle;extracellular membrane-bounded organelle;extracellular organelle;extracellular region part;extracellular vesicular exosome;membrane-bounded organelle;membrane-bounded vesicle;organelle;vesicle	Complement and coagulation cascades;Phagosome;Staphylococcus aureus infection;Systemic lupus erythematosus	+	Cluster -604	10	33	4.7717	0	Q8CG16	Complement C1r-A subcomponent OS=Mus musculus GN=C1ra PE=1 SV=1	Cluster2
0.693668	0.651273	0.519251	1.09052	0.450833	0.494005	-1.54794	-1.2928	-1.05881	anatomical structure development;anatomical structure morphogenesis;biological adhesion;cardiac muscle tissue morphogenesis;cartilage condensation;cartilage development;cell adhesion;cell development;cell differentiation;cell-cell adhesion;cellular component organization;cellular component organization at cellular level;cellular component organization or biogenesis;cellular component organization…	binding;cation binding;extracellular matrix structural constituent;ion binding;metal ion binding;structural molecule activity	collagen;collagen type XI;extracellular matrix;extracellular matrix part;extracellular region part;fibrillar collagen;proteinaceous extracellular matrix	Amoebiasis;ECM-receptor interaction;Focal adhesion;Protein digestion and absorption	+	Cluster -604	5	29	3.92982	0	Q61245	Collagen alpha-1(XI) chain OS=Mus musculus GN=Col11a1 PE=1 SV=2	Cluster2
0.700757	0.740057	0.617721	0.730447	0.417324	0.628804	-1.76649	-1.36331	-0.705306	acetyl-CoA catabolic process;acetyl-CoA metabolic process;carbohydrate metabolic process;carboxylic acid metabolic process;catabolic process;cellular catabolic process;cellular ketone metabolic process;cellular macromolecule metabolic process;cellular metabolic process;cellular nitrogen compound metabolic process;cellular process;cellular protein metabolic process;coenzyme catabolic process;coenz…	catalytic activity;L-malate dehydrogenase activity;malate dehydrogenase (NADP+) activity;malate dehydrogenase activity;oxidoreductase activity;oxidoreductase activity, acting on CH-OH group of donors;oxidoreductase activity, acting on the CH-OH group of donors, NAD or NADP as acceptor	cell part;cytoplasmic part;extracellular membrane-bounded organelle;extracellular organelle;extracellular region part;extracellular vesicular exosome;intracellular membrane-bounded organelle;intracellular organelle;intracellular organelle lumen;intracellular organelle part;intracellular part;membrane;membrane-bounded organelle;membrane-bounded vesicle;membrane-enclosed lumen;mitochondrial inner m…	Carbon fixation in photosynthetic organisms;Citrate cycle (TCA cycle);Glyoxylate and dicarboxylate metabolism;Pyruvate metabolism	+	Cluster -604	9	24	3.30565	0	P08249	Malate dehydrogenase, mitochondrial OS=Mus musculus GN=Mdh2 PE=1 SV=3	Cluster2
0.660568	0.762169	0.267475	0.612234	0.708603	0.8785	-1.41864	-1.54951	-0.9214	biosynthetic process;cellular biosynthetic process;cellular macromolecule biosynthetic process;cellular macromolecule metabolic process;cellular metabolic process;cellular process;cellular protein metabolic process;macromolecule biosynthetic process;macromolecule metabolic process;metabolic process;primary metabolic process;protein metabolic process;translation	structural constituent of ribosome;structural molecule activity	cell part;cytosolic small ribosomal subunit;intracellular organelle part;intracellular part;macromolecular complex;membrane;organelle part;ribonucleoprotein complex;small ribosomal subunit	Ribosome	+	Cluster -604	6	28	3.92774	0.000105263	Q6ZWZ6	40S ribosomal protein S12 OS=Mus musculus GN=Rps12 PE=1 SV=1	Cluster2
0.81724	0.750205	0.747838	0.580199	0.556068	0.421448	-1.52918	-0.783674	-1.56014	actin cytoskeleton organization;actin filament-based process;biological adhesion;cell adhesion;cell-cell adhesion;cellular component organization;cellular component organization at cellular level;cellular component organization or biogenesis;cellular component organization or biogenesis at cellular level;cellular process;cytoskeleton organization;homotypic cell-cell adhesion;organelle organizatio…	binding;cation binding;ion binding;metal ion binding;transition metal ion binding;zinc ion binding	actin cytoskeleton;adherens junction;anchoring junction;cell junction;cell part;cell-substrate adherens junction;cell-substrate junction;cytoskeleton;extracellular membrane-bounded organelle;extracellular organelle;extracellular region part;extracellular vesicular exosome;focal adhesion;intracellular membrane-bounded organelle;intracellular non-membrane-bounded organelle;intracellular organelle;i…		+	Cluster -604	8	41	3.88919	0	P97315	Cysteine and glycine-rich protein 1 OS=Mus musculus GN=Csrp1 PE=1 SV=3	Cluster2
0.784773	0.833613	0.755045	0.483807	0.504096	0.529682	-1.74239	-1.12981	-1.01881	anatomical structure formation involved in morphogenesis;anatomical structure morphogenesis;angiogenesis;biological adhesion;biological regulation;camera-type eye morphogenesis;cell adhesion;cell differentiation;cell proliferation;cellular developmental process;cellular process;developmental process;endodermal cell differentiation;epithelial cell proliferation;eye morphogenesis;organ morphogenesi…		basement membrane;cell part;collagen;extracellular matrix part;extracellular membrane-bounded organelle;extracellular organelle;extracellular region part;extracellular vesicular exosome;intracellular membrane-bounded organelle;intracellular organelle;intracellular part;membrane-bounded organelle;membrane-bounded vesicle;organelle;vesicle		+	Cluster -604	14	61	4.24396	0	Q00780	Collagen alpha-1(VIII) chain OS=Mus musculus GN=Col8a1 PE=1 SV=3	Cluster2
0.938012	0.87945	1.08195	0.49985	0.176361	0.156729	-1.61746	-0.962577	-1.15231					+	Cluster -604	6	42	4.18145	0	A0A0N4SVS6	Cellular nucleic acid-binding protein OS=Mus musculus GN=Cnbp PE=1 SV=1	Cluster2
0.92213	0.96056	0.904627	0.435712	0.297	0.309638	-1.45343	-1.41062	-0.965618	acute inflammatory response;acute-phase response;biological regulation;carbohydrate transport;cell activation;cell activation involved in immune response;cell chemotaxis;cell migration;cell motility;cell surface receptor linked signaling pathway;cellular component movement;cellular process;cellular response to biotic stimulus;cellular response to chemical stimulus;cellular response to lipopolysac…	binding;lipopolysaccharide binding;lipoteichoic acid binding;protein binding;receptor binding	cell part;cell surface;extracellular membrane-bounded organelle;extracellular organelle;extracellular region part;extracellular space;extracellular vesicular exosome;membrane-bounded organelle;membrane-bounded vesicle;organelle;vesicle	ko05152;Toll-like receptor signaling pathway	+	Cluster -604	11	41	5.10228	0	Q61805	Lipopolysaccharide-binding protein OS=Mus musculus GN=Lbp PE=1 SV=2	Cluster2
0.761634	1.0437	0.860691	0.611149	0.35522	0.187209	-1.58975	-0.970603	-1.25925	alcohol biosynthetic process;alcohol catabolic process;alcohol metabolic process;biosynthetic process;carbohydrate biosynthetic process;carbohydrate catabolic process;carbohydrate metabolic process;catabolic process;cellular aldehyde metabolic process;cellular biosynthetic process;cellular carbohydrate biosynthetic process;cellular carbohydrate catabolic process;cellular carbohydrate metabolic pr…	catalytic activity;intramolecular oxidoreductase activity;intramolecular oxidoreductase activity, interconverting aldoses and ketoses;isomerase activity;triose-phosphate isomerase activity	cell part;extracellular membrane-bounded organelle;extracellular organelle;extracellular region part;extracellular space;extracellular vesicular exosome;intracellular membrane-bounded organelle;intracellular organelle;intracellular part;membrane-bounded organelle;membrane-bounded vesicle;nucleus;organelle;vesicle	Carbon fixation in photosynthetic organisms;Fructose and mannose metabolism;Glycolysis / Gluconeogenesis;Inositol phosphate metabolism	+	Cluster -604	13	98	4.17736	0.000125561	P17751	Triosephosphate isomerase OS=Mus musculus GN=Tpi1 PE=1 SV=4	Cluster2
0.99657	0.878397	0.933711	0.430179	0.225515	0.363968	-1.51924	-1.05207	-1.25702	anatomical structure development;biological regulation;blood vessel endothelial cell proliferation involved in sprouting angiogenesis;cell activation;cell differentiation;cell proliferation;cellular developmental process;cellular process;developmental process;endothelial cell activation;endothelial cell differentiation;endothelial cell proliferation;epithelial cell differentiation;epithelial cell…		extracellular region;extracellular region part;extracellular space		+	Cluster -604	11	43	5.28514	0	Q8CJ69	BMP-binding endothelial regulator protein OS=Mus musculus GN=Bmper PE=1 SV=1	Cluster2
0.736814	1.09993	0.966098	0.0238814	0.47135	0.491714	-1.21122	-1.45933	-1.11924	actin cytoskeleton organization;actin filament organization;actin filament-based process;actin polymerization or depolymerization;anatomical structure formation involved in morphogenesis;axon guidance;biological regulation;cellular component assembly;cellular component organization;cellular component organization at cellular level;cellular component organization or biogenesis;cellular component o…	binding;profilin binding;protein binding	adherens junction;anchoring junction;cell junction;cell part;cell projection;cell projection membrane;cell projection part;cell-cell junction;cell-substrate adherens junction;cell-substrate junction;cytoplasm;cytoplasmic part;cytoskeleton;cytosol;extracellular membrane-bounded organelle;extracellular organelle;extracellular region part;extracellular vesicular exosome;filopodium;filopodium membran…	Fc gamma R-mediated phagocytosis;Focal adhesion;Leukocyte transendothelial migration	+	Cluster -604	6	19	4.41917	0	P70460	Vasodilator-stimulated phosphoprotein OS=Mus musculus GN=Vasp PE=1 SV=4	Cluster2
0.936593	0.991221	0.976836	0.162698	0.38649	0.308892	-0.914856	-1.31751	-1.53036	biological regulation;cell surface receptor linked signaling pathway;cellular process;cellular response to stimulus;intracellular signal transduction;negative regulation of biological process;negative regulation of cell migration;negative regulation of cell motility;negative regulation of cellular component movement;negative regulation of cellular process;negative regulation of locomotion;Ras pro…	enzyme activator activity;enzyme regulator activity;GDP-dissociation inhibitor activity;GTPase activator activity;GTPase regulator activity;nucleoside-triphosphatase regulator activity;Rho GDP-dissociation inhibitor activity;small GTPase regulator activity	cell part;cytoplasm;extracellular membrane-bounded organelle;extracellular organelle;extracellular region part;extracellular vesicular exosome;immunological synapse;intracellular membrane-bounded organelle;intracellular organelle;intracellular part;membrane;membrane part;membrane-bounded organelle;membrane-bounded vesicle;nucleus;organelle;plasma membrane part;vesicle	Neurotrophin signaling pathway;Vasopressin-regulated water reabsorption	+	Cluster -604	9	41	4.6652	0	Q99PT1	Rho GDP-dissociation inhibitor 1 OS=Mus musculus GN=Arhgdia PE=1 SV=3	Cluster2
0.904405	0.921028	0.866361	0.310398	0.46004	0.430257	-1.29703	-1.15704	-1.43842	biological regulation;cellular process;cellular response to chemical stimulus;cellular response to organic substance;cellular response to stimulus;negative regulation of biological process;negative regulation of catabolic process;negative regulation of catalytic activity;negative regulation of cellular catabolic process;negative regulation of cellular metabolic process;negative regulation of cell…	binding;cation binding;endopeptidase inhibitor activity;endopeptidase regulator activity;enzyme binding;enzyme inhibitor activity;enzyme regulator activity;ion binding;metal ion binding;metalloendopeptidase inhibitor activity;metalloenzyme inhibitor activity;metalloenzyme regulator activity;peptidase inhibitor activity;peptidase regulator activity;protease binding;protein binding	basement membrane;cell part;extracellular matrix part;extracellular membrane-bounded organelle;extracellular organelle;extracellular region part;extracellular space;extracellular vesicular exosome;intracellular membrane-bounded organelle;intracellular organelle;intracellular part;membrane-bounded organelle;membrane-bounded vesicle;nucleus;organelle;vesicle		+	Cluster -604	8	26	6.51922	0	P39876	Metalloproteinase inhibitor 3 OS=Mus musculus GN=Timp3 PE=1 SV=1	Cluster2
0.695797	1.0048	0.63149	0.142883	0.865002	0.545119	-1.33504	-1.21199	-1.33806	actin cytoskeleton organization;actin filament depolymerization;actin filament organization;actin filament-based process;actin polymerization or depolymerization;ameboidal cell migration;anatomical structure morphogenesis;biological regulation;cell cycle cytokinesis;cell cycle process;cell migration;cell motility;cell projection organization;cellular component disassembly;cellular component disas…		adherens junction;anchoring junction;cell cortex part;cell junction;cell part;cell projection membrane;cell projection part;cell-cell junction;cell-substrate adherens junction;cell-substrate junction;cortical actin cytoskeleton;cortical cytoskeleton;cytoplasm;cytoplasmic part;cytoskeletal part;cytoskeleton;cytosol;extracellular membrane-bounded organelle;extracellular organelle;extracellular regi…	Axon guidance;Fc gamma R-mediated phagocytosis;Regulation of actin cytoskeleton	+	Cluster -604	16	129	4.07014	0	P18760	Cofilin-1 OS=Mus musculus GN=Cfl1 PE=1 SV=3	Cluster2
0.722941	0.873241	0.6778	0.00354581	0.740458	0.8279	-1.1784	-1.5278	-1.13968	biological regulation;cell differentiation;cellular component organization;cellular component organization at cellular level;cellular component organization or biogenesis;cellular component organization or biogenesis at cellular level;cellular developmental process;cellular macromolecule metabolic process;cellular metabolic process;cellular process;cellular protein metabolic process;developmental…	binding;catalytic activity;cis-trans isomerase activity;isomerase activity;peptide binding;peptidyl-prolyl cis-trans isomerase activity	adherens junction;anchoring junction;cell junction;cell part;cell-substrate adherens junction;cell-substrate junction;cytoplasmic part;cytosol;extracellular membrane-bounded organelle;extracellular organelle;extracellular region part;extracellular space;extracellular vesicular exosome;focal adhesion;intracellular membrane-bounded organelle;intracellular organelle;intracellular part;membrane;membr…		+	Cluster -604	8	81	3.55518	0	P17742	Peptidyl-prolyl cis-trans isomerase A OS=Mus musculus GN=Ppia PE=1 SV=2	Cluster2
0.41943	1.18363	0.447289	0.5104	0.759676	0.570522	-1.29618	-1.21539	-1.37937	alcohol catabolic process;alcohol metabolic process;carbohydrate catabolic process;carbohydrate metabolic process;catabolic process;cell death;cellular carbohydrate catabolic process;cellular carbohydrate metabolic process;cellular metabolic process;cellular process;death;generation of precursor metabolites and energy;glucose catabolic process;glucose metabolic process;glycolysis;hexose catabolic…	adenyl nucleotide binding;adenyl ribonucleotide binding;alkali metal ion binding;antigen binding;ATP binding;binding;catalytic activity;cation binding;ion binding;kinase activity;magnesium ion binding;metal ion binding;MHC class II protein complex binding;MHC protein complex binding;nucleotide binding;phosphotransferase activity, alcohol group as acceptor;potassium ion binding;purine nucleotide b…	cell part;cell projection;cilium;cytoplasm;cytoplasmic part;extracellular matrix;extracellular membrane-bounded organelle;extracellular organelle;extracellular region part;extracellular vesicular exosome;intracellular membrane-bounded organelle;intracellular organelle;intracellular part;membrane;membrane-bounded organelle;membrane-bounded vesicle;mitochondrion;myelin sheath;nucleus;organelle;plas…	Carbon fixation in photosynthetic organisms;Glycolysis / Gluconeogenesis;Purine metabolism;Pyruvate metabolism;Type II diabetes mellitus	+	Cluster -604	36	310	3.83042	0.00010566	P52480	Pyruvate kinase PKM OS=Mus musculus GN=Pkm PE=1 SV=4	Cluster2
0.507058	1.01036	0.472033	0.520608	0.833341	0.574375	-1.23697	-1.1399	-1.5409	alcohol catabolic process;alcohol metabolic process;carbohydrate catabolic process;carbohydrate metabolic process;catabolic process;cellular carbohydrate catabolic process;cellular carbohydrate metabolic process;cellular metabolic process;cellular process;generation of precursor metabolites and energy;glucose catabolic process;glucose metabolic process;glycolysis;hexose catabolic process;hexose m…	binding;catalytic activity;coenzyme binding;cofactor binding;glyceraldehyde-3-phosphate dehydrogenase (NAD+) (phosphorylating) activity;NAD binding;NADP binding;nucleotide binding;oxidoreductase activity;oxidoreductase activity, acting on the aldehyde or oxo group of donors;oxidoreductase activity, acting on the aldehyde or oxo group of donors, NAD or NADP as acceptor		Alzheimer's disease;Glycolysis / Gluconeogenesis	+	Cluster -604	20	181	4.17404	0	A0A0A0MQF6	Glyceraldehyde-3-phosphate dehydrogenase OS=Mus musculus GN=Gapdh PE=1 SV=1	Cluster2
0.495305	0.719783	0.476965	0.778961	0.83114	0.667494	-1.32013	-1.24337	-1.40615	anatomical structure development;anatomical structure formation involved in morphogenesis;anatomical structure morphogenesis;biological regulation;biomineral tissue development;biosynthetic process;blood vessel development;bone trabecula formation;cartilage development;cartilage development involved in endochondral bone morphogenesis;cell communication;cell differentiation;cellular component asse…	binding;cation binding;extracellular matrix structural constituent;growth factor binding;identical protein binding;ion binding;metal ion binding;platelet-derived growth factor binding;protein binding;structural molecule activity	cell part;collagen;collagen type I;cytoplasm;cytoplasmic membrane-bounded vesicle;cytoplasmic part;cytoplasmic vesicle;endoplasmic reticulum;extracellular matrix;extracellular matrix part;extracellular region part;extracellular space;fibrillar collagen;Golgi apparatus;intracellular membrane-bounded organelle;intracellular organelle;intracellular part;membrane-bounded organelle;membrane-bounded ve…	Amoebiasis;ECM-receptor interaction;Focal adhesion;Protein digestion and absorption	+	Cluster -604	89	807	6.29478	0	P11087	Collagen alpha-1(I) chain OS=Mus musculus GN=Col1a1 PE=1 SV=4	Cluster2
0.533551	0.584199	0.529962	0.814315	0.779444	0.733353	-1.27548	-1.26409	-1.43526	aging;anatomical structure formation involved in morphogenesis;anatomical structure morphogenesis;angiogenesis;astrocyte cell migration;biological regulation;calcium ion homeostasis;cation homeostasis;cell chemotaxis;cell communication;cell migration;cell motility;cell surface receptor linked signaling pathway;cellular calcium ion homeostasis;cellular cation homeostasis;cellular chemical homeosta…	binding;carbohydrate binding;CCR chemokine receptor binding;CCR2 chemokine receptor binding;chemokine activity;chemokine receptor binding;cytokine activity;cytokine receptor binding;glycosaminoglycan binding;G-protein-coupled receptor binding;heparin binding;pattern binding;polysaccharide binding;protein binding;receptor binding	axon;axon part;axon terminus;cell part;cell projection;cell projection part;C-fiber;cytoplasmic membrane-bounded vesicle;cytoplasmic part;cytoplasmic vesicle;dendrite;endocytic vesicle;endoplasmic reticulum;extracellular region part;extracellular space;intracellular membrane-bounded organelle;intracellular organelle;intracellular part;membrane-bounded organelle;membrane-bounded vesicle;neuron pro…	Chemokine signaling pathway;Cytokine-cytokine receptor interaction	+	Cluster -604	4	22	7.59839	0	P10148	C-C motif chemokine 2 OS=Mus musculus GN=Ccl2 PE=1 SV=1	Cluster2
0.663181	0.767703	0.633036	0.540578	0.735996	0.650067	-1.32651	-1.28017	-1.38389	aging;biological regulation;cell activation;cellular process;developmental process;negative regulation of apoptosis;negative regulation of biological process;negative regulation of catabolic process;negative regulation of catalytic activity;negative regulation of cell death;negative regulation of cellular catabolic process;negative regulation of cellular metabolic process;negative regulation of c…	binding;cation binding;cytokine activity;endopeptidase inhibitor activity;endopeptidase regulator activity;enzyme binding;enzyme inhibitor activity;enzyme regulator activity;ion binding;metal ion binding;metalloendopeptidase inhibitor activity;metalloenzyme inhibitor activity;metalloenzyme regulator activity;peptidase inhibitor activity;peptidase regulator activity;protease binding;protein bindin…	basement membrane;extracellular matrix;extracellular matrix part;extracellular membrane-bounded organelle;extracellular organelle;extracellular region part;extracellular space;extracellular vesicular exosome;membrane-bounded organelle;membrane-bounded vesicle;organelle;proteinaceous extracellular matrix;vesicle		+	Cluster -604	9	83	7.09297	0	P12032	Metalloproteinase inhibitor 1 OS=Mus musculus GN=Timp1 PE=1 SV=2	Cluster2
0.602024	0.691035	0.542951	0.666631	0.788414	0.695524	-1.27715	-1.2714	-1.43803	anatomical structure formation involved in morphogenesis;angiogenesis;biological regulation;biosynthetic process;cell differentiation;cellular biosynthetic process;cellular developmental process;cellular macromolecule biosynthetic process;cellular macromolecule metabolic process;cellular metabolic process;cellular nitrogen compound metabolic process;cellular process;cellular response to chemical …	extracellular matrix structural constituent;structural molecule activity	basement membrane;cell part;collagen;collagen type IV;extracellular matrix;extracellular matrix part;extracellular membrane-bounded organelle;extracellular organelle;extracellular region;extracellular region part;extracellular vesicular exosome;intracellular membrane-bounded organelle;intracellular organelle;intracellular part;membrane-bounded organelle;membrane-bounded vesicle;organelle;sheet-fo…	Amoebiasis;ECM-receptor interaction;Focal adhesion;Pathways in cancer;Protein digestion and absorption;Small cell lung cancer	+	Cluster -604	65	402	7.00094	0	P08122	Collagen alpha-2(IV) chain OS=Mus musculus GN=Col4a2 PE=1 SV=4	Cluster2
0.562567	0.754253	0.512444	0.596021	0.840836	0.711856	-1.3368	-1.25696	-1.38422	anatomical structure morphogenesis;biological adhesion;biological regulation;calcium-independent cell-matrix adhesion;cell adhesion;cell differentiation;cell junction assembly;cell junction organization;cell morphogenesis;cell morphogenesis involved in differentiation;cell-matrix adhesion;cell-substrate adhesion;cell-substrate junction assembly;cellular component assembly;cellular component assem…	binding;enzyme activator activity;enzyme binding;enzyme regulator activity;integrin binding;peptidase activator activity;peptidase regulator activity;protease binding;protein binding;protein complex binding;receptor binding	apical plasma membrane;basal lamina;basement membrane;blood microparticle;cell part;cytoplasmic part;endoplasmic reticulum-Golgi intermediate compartment;extracellular matrix;extracellular matrix part;extracellular membrane-bounded organelle;extracellular organelle;extracellular region part;extracellular space;extracellular vesicular exosome;fibrinogen complex;intracellular membrane-bounded organ…	Amoebiasis;Bacterial invasion of epithelial cells;ECM-receptor interaction;Focal adhesion;Pathways in cancer;Regulation of actin cytoskeleton;Small cell lung cancer	+	Cluster -604	125	1372	6.15833	0	A0A087WR50	Fibronectin OS=Mus musculus GN=Fn1 PE=1 SV=1	Cluster2
0.605024	0.792035	0.570121	0.618175	0.762082	0.64138	-1.29257	-1.319	-1.37724	anatomical structure development;anatomical structure morphogenesis;biological regulation;blood vessel development;cell surface receptor linked signaling pathway;cellular component assembly;cellular component organization;cellular component organization at cellular level;cellular component organization or biogenesis;cellular component organization or biogenesis at cellular level;cellular process;…	binding;binding, bridging;cation binding;extracellular matrix structural constituent;growth factor binding;identical protein binding;ion binding;metal ion binding;platelet-derived growth factor binding;protein binding;protein binding, bridging;SMAD binding;structural molecule activity	collagen;collagen type I;extracellular matrix;extracellular matrix part;extracellular membrane-bounded organelle;extracellular organelle;extracellular region part;extracellular space;extracellular vesicular exosome;fibrillar collagen;membrane-bounded organelle;membrane-bounded vesicle;organelle;vesicle	Amoebiasis;ECM-receptor interaction;Focal adhesion;Protein digestion and absorption	+	Cluster -604	77	609	6.77384	0	Q01149	Collagen alpha-2(I) chain OS=Mus musculus GN=Col1a2 PE=1 SV=2	Cluster2
0.631021	0.631218	0.619864	0.583235	0.771655	0.738358	-1.1105	-1.45941	-1.40545	biological regulation;cell chemotaxis;cell migration;cell motility;cellular component movement;cellular component organization;cellular component organization at cellular level;cellular component organization or biogenesis;cellular component organization or biogenesis at cellular level;cellular process;cellular response to chemical stimulus;cellular response to ethanol;cellular response to organi…	binding;carbohydrate binding;CCR chemokine receptor binding;CCR2 chemokine receptor binding;chemokine receptor binding;cytokine receptor binding;glycosaminoglycan binding;G-protein-coupled receptor binding;heparin binding;pattern binding;polysaccharide binding;protein binding;receptor binding	extracellular region part;extracellular space	Chemokine signaling pathway;Cytokine-cytokine receptor interaction	+	Cluster -604	3	36	5.83418	0	Q03366	C-C motif chemokine 7 OS=Mus musculus GN=Ccl7 PE=3 SV=1	Cluster2
0.573546	0.665055	0.452533	0.516137	1.03576	0.700406	-1.25169	-1.39447	-1.29727	actin cytoskeleton organization;actin filament depolymerization;actin filament organization;actin filament severing;actin filament-based process;actin polymerization or depolymerization;biological regulation;cellular component disassembly;cellular component disassembly at cellular level;cellular component organization;cellular component organization at cellular level;cellular component organizati…		cell cortex part;cell part;cortical actin cytoskeleton;cortical cytoskeleton;cytoplasm;cytoplasmic part;cytoskeletal part;cytoskeleton;extracellular membrane-bounded organelle;extracellular organelle;extracellular region part;extracellular vesicular exosome;intracellular non-membrane-bounded organelle;intracellular organelle;intracellular organelle part;intracellular part;membrane-bounded organel…		+	Cluster -604	11	74	5.00137	0	Q9R0P5	Destrin OS=Mus musculus GN=Dstn PE=1 SV=3	Cluster2
0.519799	0.639542	0.511287	0.633636	0.875053	0.79091	-1.26983	-1.41381	-1.28659	anatomical structure morphogenesis;axis elongation;axon regeneration;axonogenesis;biological adhesion;biological regulation;branch elongation of an epithelium;bud outgrowth involved in lung branching;cell adhesion;cell communication;cell differentiation;cell part morphogenesis;cell projection morphogenesis;cell projection organization;cell-cell signaling;cellular component morphogenesis;cellular …	binding;fibronectin binding;protein binding;syndecan binding	adherens junction;anchoring junction;basement membrane;cell junction;cell part;cell-substrate adherens junction;cell-substrate junction;extracellular matrix;extracellular matrix part;extracellular region;extracellular region part;extracellular space;focal adhesion;interstitial matrix;membrane;proteinaceous extracellular matrix	ECM-receptor interaction;Focal adhesion	+	Cluster -604	81	436	6.54338	0	Q80YX1	Tenascin OS=Mus musculus GN=Tnc PE=1 SV=1	Cluster2
0.573464	0.631558	0.541481	0.642437	0.826583	0.76849	-1.31057	-1.31134	-1.3621	anatomical structure formation involved in morphogenesis;anatomical structure maturation;anatomical structure morphogenesis;angiogenesis;biological regulation;blood vessel maturation;bone trabecula formation;cell differentiation;cellular developmental process;cellular process;cellular response to acid;cellular response to amine stimulus;cellular response to amino acid stimulus;cellular response t…	binding;catalytic activity;cation binding;endopeptidase activity;hydrolase activity;ion binding;metal ion binding;metalloendopeptidase activity;metallopeptidase activity;peptidase activity;peptidase activity, acting on L-amino acid peptides;transition metal ion binding;zinc ion binding	cell part;contractile fiber part;cytoplasm;cytoplasmic part;extracellular matrix;extracellular region part;extracellular space;intracellular membrane-bounded organelle;intracellular organelle;intracellular part;membrane;membrane-bounded organelle;mitochondrion;nucleus;organelle;organelle part;plasma membrane;proteinaceous extracellular matrix;sarcomere	Bladder cancer;GnRH signaling pathway;Leukocyte transendothelial migration;Pathways in cancer	+	Cluster -604	32	163	7.58839	0	P33434	72 kDa type IV collagenase OS=Mus musculus GN=Mmp2 PE=1 SV=1	Cluster2
0.469631	0.498487	0.485984	0.7816	0.881999	0.817255	-1.50981	-1.30705	-1.11809	adult behavior;adult locomotory behavior;ameboidal cell migration;anatomical structure development;anatomical structure morphogenesis;axon guidance;behavior;biological regulation;brain development;branching morphogenesis of a tube;cell activation;cell chemotaxis;cell development;cell migration;cell motility;cell proliferation;cell surface receptor linked signaling pathway;cellular component movem…	binding;chemokine activity;chemokine receptor binding;CXCR chemokine receptor binding;cytokine activity;cytokine receptor binding;G-protein-coupled receptor binding;protein binding;receptor binding	cell part;external side of plasma membrane;extracellular membrane-bounded organelle;extracellular organelle;extracellular region part;extracellular space;extracellular vesicular exosome;membrane part;membrane-bounded organelle;membrane-bounded vesicle;organelle;plasma membrane part;vesicle	Chemokine signaling pathway;Cytokine-cytokine receptor interaction;Intestinal immune network for IgA production;Leukocyte transendothelial migration;Rheumatoid arthritis	+	Cluster -604	3	17	5.96219	0	H7BX38	Stromal cell-derived factor 1 OS=Mus musculus GN=Cxcl12 PE=1 SV=1	Cluster2
0.499254	0.618737	0.488359	0.704226	0.926071	0.725786	-1.42125	-1.28389	-1.25729	biological adhesion;cell adhesion;cell differentiation;cellular developmental process;cellular process;developmental process;endodermal cell differentiation		collagen;extracellular matrix;extracellular matrix part;extracellular membrane-bounded organelle;extracellular organelle;extracellular region part;extracellular space;extracellular vesicular exosome;membrane-bounded organelle;membrane-bounded vesicle;organelle;proteinaceous extracellular matrix;vesicle	Protein digestion and absorption	+	Cluster -604	88	319	6.46745	0	Q60847	Collagen alpha-1(XII) chain OS=Mus musculus GN=Col12a1 PE=2 SV=3	Cluster2
0.837173	0.598177	0.803146	0.252979	0.680123	0.701783	-0.947056	-1.24111	-1.68521					+	Cluster -604	8	36	3.78564	0	A0A0J9YUL3	Septin 11, isoform CRA_b OS=Mus musculus GN=Sept11 PE=1 SV=1	Cluster2
0.698042	0.750504	0.781368	0.51561	0.604756	0.617132	-1.13647	-1.53343	-1.2975	amine metabolic process;aminoglycan metabolic process;blood vessel remodeling;carbohydrate metabolic process;cellular macromolecule metabolic process;cellular metabolic process;cellular process;cellular protein metabolic process;chondroitin sulfate metabolic process;glycosaminoglycan metabolic process;macromolecule metabolic process;macromolecule modification;metabolic process;multicellular organ…	binding;carbohydrate binding;extracellular matrix binding;glycosaminoglycan binding;pattern binding;polysaccharide binding	cell part;cell surface;cytoplasmic membrane-bounded vesicle;cytoplasmic part;cytoplasmic vesicle;extracellular matrix;extracellular membrane-bounded organelle;extracellular organelle;extracellular region part;extracellular vesicular exosome;intracellular;intracellular membrane-bounded organelle;intracellular organelle;intracellular part;membrane;membrane-bounded organelle;membrane-bounded vesicle…		+	Cluster -604	9	27	5.85512	0	P28653	Biglycan OS=Mus musculus GN=Bgn PE=1 SV=1	Cluster2
0.723727	0.87172	0.687011	0.648464	0.522195	0.505928	-1.33487	-1.1248	-1.49938	anatomical structure development;anatomical structure morphogenesis;cellular component organization;cellular component organization at cellular level;cellular component organization or biogenesis;cellular component organization or biogenesis at cellular level;cellular process;cellular response to acid;cellular response to amine stimulus;cellular response to amino acid stimulus;cellular response t…	binding;cation binding;extracellular matrix structural constituent;ion binding;metal ion binding;protein binding;SMAD binding;structural molecule activity	collagen;collagen type V;extracellular matrix;extracellular matrix part;extracellular region part;fibrillar collagen	Amoebiasis;ECM-receptor interaction;Focal adhesion;Protein digestion and absorption	+	Cluster -604	70	453	5.68602	0	Q3U962	Collagen alpha-2(V) chain OS=Mus musculus GN=Col5a2 PE=1 SV=1	Cluster2
0.766786	0.840971	0.760129	0.542489	0.552836	0.507905	-1.30139	-1.25809	-1.41164	aging;anatomical structure development;anatomical structure morphogenesis;aorta smooth muscle tissue morphogenesis;biological adhesion;biological regulation;blood vessel development;cell adhesion;cell surface receptor linked signaling pathway;cell-matrix adhesion;cell-substrate adhesion;cellular component organization;cellular component organization at cellular level;cellular component organizati…	binding;cation binding;extracellular matrix structural constituent;growth factor binding;integrin binding;ion binding;metal ion binding;platelet-derived growth factor binding;protein binding;protein complex binding;receptor binding;SMAD binding;structural molecule activity	collagen;collagen type III;extracellular matrix;extracellular matrix part;extracellular region part;extracellular space;fibrillar collagen;proteinaceous extracellular matrix	Amoebiasis;ECM-receptor interaction;Focal adhesion;Protein digestion and absorption	+	Cluster -604	57	351	7.96753	0	P08121	Collagen alpha-1(III) chain OS=Mus musculus GN=Col3a1 PE=1 SV=4	Cluster2
0.627904	0.894957	0.629345	0.775681	0.616991	0.415723	-1.27173	-1.24143	-1.44744	biological regulation;cell differentiation;cellular developmental process;cellular lipid metabolic process;cellular metabolic process;cellular process;cellular process involved in reproduction;cellular response to chemical stimulus;cellular response to organic substance;cellular response to stimulus;developmental growth;developmental process;developmental process involved in reproduction;epitheli…		cell part;cytoplasmic part;extracellular membrane-bounded organelle;extracellular organelle;extracellular region part;extracellular space;extracellular vesicular exosome;Golgi apparatus;intracellular membrane-bounded organelle;intracellular non-membrane-bounded organelle;intracellular organelle;intracellular organelle part;intracellular part;lysosome;lytic vacuole;membrane-bounded organelle;membr…	Lysosome	+	Cluster -604	27	266	5.29797	0	Q8BFQ1	Prosaposin OS=Mus musculus GN=Psap PE=1 SV=1	Cluster2
0.850674	0.81619	0.687753	0.461825	0.504033	0.641081	-1.37538	-1.40043	-1.18574	biological regulation;biosynthetic process;cell motility;cellular biosynthetic process;cellular component movement;cellular component organization;cellular component organization or biogenesis;cellular metabolic process;cellular process;establishment of localization;fat-soluble vitamin biosynthetic process;fat-soluble vitamin metabolic process;heterocycle metabolic process;high-density lipoprotei…	binding;lipid binding	extracellular region part;extracellular space	PPAR signaling pathway	+	Cluster -604	13	39	6.37765	0	P55065	Phospholipid transfer protein OS=Mus musculus GN=Pltp PE=1 SV=1	Cluster2
0.822944	0.695436	0.674701	0.829566	0.48977	0.452827	-1.39246	-1.2529	-1.31989	biological adhesion;cell adhesion;cellular component assembly;cellular component organization;cellular component organization or biogenesis;cellular process;macromolecular complex assembly;macromolecular complex subunit organization;protein complex assembly;protein complex subunit organization;protein heterooligomerization;protein heterotrimerization;protein oligomerization;protein trimerization;…		cell part;collagen;extracellular matrix;extracellular matrix part;extracellular membrane-bounded organelle;extracellular organelle;extracellular region;extracellular region part;extracellular space;extracellular vesicular exosome;macromolecular complex;membrane;membrane-bounded organelle;membrane-bounded vesicle;organelle;plasma membrane;protein complex;proteinaceous extracellular matrix;sarcolem…	ECM-receptor interaction;Focal adhesion;Protein digestion and absorption	+	Cluster -604	27	135	5.59836	0	Q02788	Collagen alpha-2(VI) chain OS=Mus musculus GN=Col6a2 PE=1 SV=3	Cluster2
0.722446	0.682643	0.645557	0.657584	0.663537	0.623996	-1.36227	-1.38687	-1.24663	response to external stimulus;response to extracellular stimulus;response to nutrient levels;response to starvation;response to stimulus;response to stress	binding;calcium ion binding;carbohydrate binding;cation binding;glycosaminoglycan binding;heparin binding;ion binding;metal ion binding;pattern binding;polysaccharide binding	extracellular membrane-bounded organelle;extracellular organelle;extracellular region part;extracellular space;extracellular vesicular exosome;membrane-bounded organelle;membrane-bounded vesicle;organelle;vesicle		+	Cluster -604	15	79	8.17399	0	Q62356	Follistatin-related protein 1 OS=Mus musculus GN=Fstl1 PE=1 SV=2	Cluster2
0.770282	0.770421	0.695496	0.482656	0.657054	0.58419	-1.25981	-1.56292	-1.13738	actin filament capping;barbed-end actin filament capping;biological regulation;cellular component organization;cellular component organization or biogenesis;negative regulation of actin filament depolymerization;negative regulation of actin filament polymerization;negative regulation of biological process;negative regulation of cellular component organization;negative regulation of cellular proce…		brush border;cell cortex part;cell part;cell projection;cortical cytoskeleton;cytoplasmic part;cytoskeletal part;cytoskeleton;extracellular membrane-bounded organelle;extracellular organelle;extracellular region part;extracellular vesicular exosome;F-actin capping protein complex;intracellular non-membrane-bounded organelle;intracellular organelle;intracellular organelle part;intracellular part;m…		+	Cluster -604	1	3	5.52645	0	P47754	F-actin-capping protein subunit alpha-2 OS=Mus musculus GN=Capza2 PE=1 SV=3	Cluster2
0.807332	0.804964	0.742769	0.36334	0.814952	0.351997	-1.29112	-1.61054	-0.983699	cellular metabolic process;cellular process;metabolic process;phosphate-containing compound metabolic process;phosphorus metabolic process	binding;catalytic activity;cation binding;hydrolase activity;hydrolase activity, acting on acid anhydrides;hydrolase activity, acting on acid anhydrides, in phosphorus-containing anhydrides;inorganic diphosphatase activity;ion binding;magnesium ion binding;metal ion binding;pyrophosphatase activity	cell part;cytoplasm;extracellular membrane-bounded organelle;extracellular organelle;extracellular region part;extracellular vesicular exosome;intracellular part;membrane-bounded organelle;membrane-bounded vesicle;organelle;vesicle	Oxidative phosphorylation	+	Cluster -604	3	4	4.12006	0	Q9D819	Inorganic pyrophosphatase OS=Mus musculus GN=Ppa1 PE=1 SV=1	Cluster2
0.69038	0.623559	0.696889	0.499118	0.794835	0.667357	-1.44543	-1.40697	-1.11974	anatomical structure morphogenesis;biological adhesion;biological regulation;calcium-independent cell-matrix adhesion;cell adhesion;cell differentiation;cell junction assembly;cell junction organization;cell morphogenesis;cell morphogenesis involved in differentiation;cell-matrix adhesion;cell-substrate adhesion;cell-substrate junction assembly;cellular component assembly;cellular component assem…	binding;enzyme activator activity;enzyme binding;enzyme regulator activity;integrin binding;peptidase activator activity;peptidase regulator activity;protease binding;protein binding;protein complex binding;receptor binding	apical plasma membrane;basal lamina;basement membrane;blood microparticle;cell part;cytoplasmic part;endoplasmic reticulum-Golgi intermediate compartment;extracellular matrix;extracellular matrix part;extracellular membrane-bounded organelle;extracellular organelle;extracellular region part;extracellular space;extracellular vesicular exosome;fibrinogen complex;intracellular membrane-bounded organ…	Amoebiasis;Bacterial invasion of epithelial cells;ECM-receptor interaction;Focal adhesion;Pathways in cancer;Regulation of actin cytoskeleton;Small cell lung cancer	+	Cluster -604	1	9	5.57747	0	A0A087WSN6	Fibronectin OS=Mus musculus GN=Fn1 PE=1 SV=1	Cluster2
0.796808	0.764568	0.768975	0.682257	0.436953	0.481848	-1.17448	-1.62433	-1.1326	alcohol metabolic process;anatomical structure morphogenesis;biological regulation;carbohydrate homeostasis;carbohydrate metabolic process;cell differentiation;cell proliferation;cellular carbohydrate metabolic process;cellular developmental process;cellular metabolic process;cellular process;cellular response to cAMP;cellular response to chemical stimulus;cellular response to organic cyclic comp…	binding;fibronectin binding;growth factor binding;insulin-like growth factor binding;insulin-like growth factor I binding;insulin-like growth factor II binding;protein binding	extracellular region part;extracellular space;insulin-like growth factor binding protein complex;macromolecular complex;protein complex		+	Cluster -604	10	54	4.91931	0	Q07079	Insulin-like growth factor-binding protein 5 OS=Mus musculus GN=Igfbp5 PE=1 SV=1	Cluster2
-0.0291234	0.353199	0.0251638	-0.187307	1.73284	0.755277	-1.97642	-0.594109	-0.0795208	activation of MAPK activity;anatomical structure development;biological regulation;catabolic process;cell activation;cell proliferation;cellular catabolic process;cellular macromolecule metabolic process;cellular metabolic process;cellular process;cellular protein metabolic process;cellular response to chemical stimulus;cellular response to hydrogen peroxide;cellular response to oxidative stress;…	antioxidant activity;binding;catalytic activity;oxidoreductase activity;oxidoreductase activity, acting on paired donors, with incorporation or reduction of molecular oxygen;oxidoreductase activity, acting on peroxide as acceptor;peroxidase activity;peroxiredoxin activity;selenium binding;thioredoxin peroxidase activity	cell part;cytoplasmic part;extracellular membrane-bounded organelle;extracellular organelle;extracellular region part;extracellular vesicular exosome;intracellular membrane-bounded organelle;intracellular organelle;intracellular part;membrane-bounded organelle;membrane-bounded vesicle;mitochondrion;myelin sheath;organelle;vesicle		+	Cluster -604	6	22	0.951584	0.0300616	Q61171	Peroxiredoxin-2 OS=Mus musculus GN=Prdx2 PE=1 SV=3	Cluster2
0.21256	0.503433	0.551953	-0.535822	1.28563	1.02263	-1.69924	-1.22926	-0.11189	autophagic vacuole assembly;catabolic process;cellular component assembly;cellular component assembly at cellular level;cellular component organization;cellular component organization at cellular level;cellular component organization or biogenesis;cellular component organization or biogenesis at cellular level;cellular process;macromolecule catabolic process;macromolecule metabolic process;metabo…	aspartic-type endopeptidase activity;aspartic-type peptidase activity;catalytic activity;endopeptidase activity;hydrolase activity;peptidase activity;peptidase activity, acting on L-amino acid peptides	cell part;cytoplasmic membrane-bounded vesicle;cytoplasmic part;cytoplasmic vesicle;extracellular membrane-bounded organelle;extracellular organelle;extracellular region part;extracellular space;extracellular vesicular exosome;intracellular membrane-bounded organelle;intracellular organelle;intracellular part;lysosome;lytic vacuole;melanosome;membrane-bounded organelle;membrane-bounded vesicle;mi…	ko05152;Lysosome	+	Cluster -604	1	3	1.13974	0.00831809	P18242	Cathepsin D OS=Mus musculus GN=Ctsd PE=1 SV=1	Cluster2
0.191648	-0.373627	0.535743	-1.11536	1.59376	1.35082	-0.686094	-0.338093	-1.15879	alcohol metabolic process;aldehyde catabolic process;biosynthetic process;carbohydrate catabolic process;carbohydrate metabolic process;carboxylic acid biosynthetic process;carboxylic acid catabolic process;carboxylic acid metabolic process;catabolic process;cellular aldehyde metabolic process;cellular biosynthetic process;cellular carbohydrate metabolic process;cellular catabolic process;cellula…	alcohol dehydrogenase (NADP+) activity;alditol:NADP+ 1-oxidoreductase activity;aldo-keto reductase (NADP) activity;catalytic activity;L-glucuronate reductase activity;oxidoreductase activity;oxidoreductase activity, acting on CH-OH group of donors;oxidoreductase activity, acting on the CH-OH group of donors, NAD or NADP as acceptor	apical plasma membrane;cell part;cytoplasmic part;cytosol;extracellular membrane-bounded organelle;extracellular organelle;extracellular region part;extracellular space;extracellular vesicular exosome;intracellular part;membrane part;membrane-bounded organelle;membrane-bounded vesicle;organelle;plasma membrane part;vesicle	Caprolactam degradation;Glycerolipid metabolism;Glycolysis / Gluconeogenesis	+	Cluster -604	3	3	0.547682	0.0493682	Q9JII6	Alcohol dehydrogenase [NADP(+)] OS=Mus musculus GN=Akr1a1 PE=1 SV=3	Cluster2
-0.219804	0.372931	0.378422	-0.433062	1.47063	1.41662	-0.518743	-1.24369	-1.2233	actin cytoskeleton organization;actin filament organization;actin filament-based process;actin nucleation;anatomical structure morphogenesis;Arp2/3 complex-mediated actin nucleation;asymmetric cell division;biological regulation;cell cycle;cell cycle cytokinesis;cell cycle process;cell division;cell part morphogenesis;cell projection morphogenesis;cell projection organization;cellular component m…	adenyl nucleotide binding;adenyl ribonucleotide binding;ATP binding;binding;nucleotide binding;purine nucleotide binding;purine ribonucleoside triphosphate binding;purine ribonucleotide binding;ribonucleotide binding;structural constituent of cytoskeleton;structural molecule activity	actin filament;adherens junction;anchoring junction;Arp2/3 protein complex;brush border;cell junction;cell part;cell projection;cell-cell junction;cell-substrate adherens junction;cell-substrate junction;cytoplasmic part;cytoskeletal part;excitatory synapse;extracellular membrane-bounded organelle;extracellular organelle;extracellular region part;extracellular vesicular exosome;focal adhesion;Gol…		+	Cluster -604	7	30	1.31017	0.00592872	Q99JY9	Actin-related protein 3 OS=Mus musculus GN=Actr3 PE=1 SV=3	Cluster2
0.437738	0.432001	0.27651	-0.890184	1.6743	1.00397	-0.965043	-1.17343	-0.795859	biological adhesion;cell adhesion;cellular process	binding;cation binding;ion binding;metal ion binding;transition metal ion binding;zinc ion binding	adherens junction;anchoring junction;cell junction;cell part;cell-substrate adherens junction;cell-substrate junction;cytoplasm;focal adhesion;intracellular membrane-bounded organelle;intracellular organelle;intracellular part;membrane-bounded organelle;nucleus;organelle		+	Cluster -604	3	4	1.03092	0.00844181	Q8BFW7	Lipoma-preferred partner homolog OS=Mus musculus GN=Lpp PE=1 SV=1	Cluster2
-0.558054	1.24216	1.282	-0.869157	1.37578	-0.212819	-1.01195	-0.569995	-0.677968	biological regulation;cellular component assembly;cellular component assembly at cellular level;cellular component organization;cellular component organization at cellular level;cellular component organization or biogenesis;cellular component organization or biogenesis at cellular level;cellular macromolecular complex assembly;cellular macromolecular complex subunit organization;cellular process;…	binding;nucleic acid binding;nucleotide binding;RNA binding;translation factor activity, nucleic acid binding;translation initiation factor activity	cell part;cytoplasm;cytoplasmic part;eukaryotic 43S preinitiation complex;eukaryotic 48S preinitiation complex;eukaryotic translation initiation factor 3 complex;intracellular membrane-bounded organelle;intracellular organelle;intracellular part;macromolecular complex;membrane-bounded organelle;nucleus;organelle;perinuclear region of cytoplasm;protein complex;ribonucleoprotein complex;translation…	RNA transport	+	Cluster -604	2	6	0.617505	0.0291615	Q9Z1D1	Eukaryotic translation initiation factor 3 subunit G OS=Mus musculus GN=Eif3g PE=1 SV=2	Cluster2
1.23414	1.17766	0.545101	0.345214	0.180272	-0.67697	-0.178373	-0.721712	-1.90532	biological regulation;blastocyst hatching;developmental process;embryo implantation;hatching;organism emergence from protective structure;positive regulation of biological process;positive regulation of cell proliferation;positive regulation of cellular process;positive regulation of epithelial cell proliferation;regulation of biological process;regulation of cell proliferation;regulation of cell…		cell part;cytoplasmic part;extracellular membrane-bounded organelle;extracellular organelle;extracellular region part;extracellular space;extracellular vesicular exosome;intracellular membrane-bounded organelle;intracellular organelle;intracellular part;membrane-bounded organelle;membrane-bounded vesicle;mitochondrion;organelle;vesicle		+	Cluster -604	16	68	1.53938	0.00422857	Q3U9N4	Granulins OS=Mus musculus GN=Grn PE=1 SV=1	Cluster2
0.89475	0.964627	0.950844	-0.90461	1.30505	-0.695918	-0.768131	-0.524254	-1.22236	anatomical structure development;developmental process;substantia nigra development	catalytic activity;cation transmembrane transporter activity;cytochrome-c oxidase activity;heme-copper terminal oxidase activity;hydrogen ion transmembrane transporter activity;inorganic cation transmembrane transporter activity;ion transmembrane transporter activity;monovalent inorganic cation transmembrane transporter activity;oxidoreductase activity;oxidoreductase activity, acting on a heme gr…	cell part;cytoplasmic part;intracellular membrane-bounded organelle;intracellular organelle;intracellular organelle part;intracellular part;membrane;membrane-bounded organelle;membrane-enclosed lumen;mitochondrial inner membrane;mitochondrial intermembrane space;mitochondrial membrane;mitochondrial part;mitochondrion;organelle;organelle envelope lumen;organelle inner membrane;organelle membrane;o…	Alzheimer's disease;Cardiac muscle contraction;Huntington's disease;Oxidative phosphorylation;Parkinson's disease	+	Cluster -604	2	11	1.18147	0.00404444	P56391	Cytochrome c oxidase subunit 6B1 OS=Mus musculus GN=Cox6b1 PE=1 SV=2	Cluster2
1.12312	0.977192	0.838532	-0.128151	0.803068	-0.588608	-0.213308	-1.21354	-1.5983	aging;cell aging;cellular process;developmental process	binding;carbohydrate binding;extracellular matrix structural constituent;glycosaminoglycan binding;heparin binding;pattern binding;polysaccharide binding;structural molecule activity	extracellular matrix;extracellular membrane-bounded organelle;extracellular organelle;extracellular region part;extracellular vesicular exosome;membrane-bounded organelle;membrane-bounded vesicle;organelle;proteinaceous extracellular matrix;vesicle		+	Cluster -604	2	6	1.76258	0.00172222	Q9JK53	Prolargin OS=Mus musculus GN=Prelp PE=1 SV=2	Cluster2
1.03604	0.903065	0.852309	-0.557916	0.910267	-0.0832516	-0.160027	-1.39602	-1.50446	aging;biological regulation;biosynthetic process;carboxylic acid biosynthetic process;carboxylic acid metabolic process;cell aging;cell proliferation;cell surface receptor linked signaling pathway;cellular biosynthetic process;cellular component assembly;cellular component organization;cellular component organization or biogenesis;cellular ketone metabolic process;cellular lipid metabolic process…	binding;catalytic activity;chemoattractant activity;cytokine activity;cytokine receptor binding;dopachrome isomerase activity;intramolecular oxidoreductase activity;intramolecular oxidoreductase activity, interconverting keto- and enol-groups;intramolecular oxidoreductase activity, transposing C=C bonds;isomerase activity;phenylpyruvate tautomerase activity;protein binding;receptor binding	cell part;cell surface;cytoplasm;extracellular membrane-bounded organelle;extracellular organelle;extracellular region;extracellular region part;extracellular space;extracellular vesicular exosome;intracellular organelle part;intracellular part;membrane-bounded organelle;membrane-bounded vesicle;myelin sheath;nuclear part;nucleoplasm;organelle;organelle part;vesicle	Phenylalanine metabolism;Tyrosine metabolism	+	Cluster -604	3	10	1.64908	0.00172571	P34884	Macrophage migration inhibitory factor OS=Mus musculus GN=Mif PE=1 SV=2	Cluster2
0.053332	1.11995	1.37253	-0.874719	0.874141	0.42172	-0.65176	-1.00418	-1.31102					+	Cluster -604	1	2	1.34646	0.00422124	A0A0R4J026	Follistatin OS=Mus musculus GN=Fst PE=1 SV=1	Cluster2
0.286812	0.987732	1.11792	-1.17222	0.963256	0.672372	-0.706524	-1.32894	-0.820403	amine metabolic process;anatomical structure development;anatomical structure morphogenesis;biological regulation;carboxylic acid metabolic process;cell communication;cell development;cell proliferation;cellular amine metabolic process;cellular amino acid metabolic process;cellular developmental process;cellular ketone metabolic process;cellular metabolic process;cellular modified amino acid meta…	binding;catalytic activity;dinitrosyl-iron complex binding;drug binding;enzyme binding;enzyme regulator activity;glutathione transferase activity;JUN kinase binding;kinase binding;kinase regulator activity;protein binding;protein kinase binding;S-nitrosoglutathione binding;transferase activity;transferase activity, transferring alkyl or aryl (other than methyl) groups	cell part;cytoplasm;cytoplasmic part;cytosol;extracellular membrane-bounded organelle;extracellular organelle;extracellular region part;extracellular space;extracellular vesicular exosome;intracellular;intracellular membrane-bounded organelle;intracellular organelle;intracellular part;macromolecular complex;membrane;membrane-bounded organelle;membrane-bounded vesicle;mitochondrion;nucleus;organel…	Drug metabolism - cytochrome P450;Glutathione metabolism;Metabolism of xenobiotics by cytochrome P450	+	Cluster -604	9	58	1.15302	0.00738462	P19157	Glutathione S-transferase P 1 OS=Mus musculus GN=Gstp1 PE=1 SV=2	Cluster2
0.963632	1.33155	0.848386	-0.931834	0.864464	-0.150818	-1.12159	-0.735367	-1.06843	anatomical structure morphogenesis;biological regulation;cell cycle phase;cell cycle process;cell division;cell part morphogenesis;cell projection morphogenesis;cell projection organization;cellular component assembly;cellular component morphogenesis;cellular component organization;cellular component organization at cellular level;cellular component organization or biogenesis;cellular component o…	binding;GTP binding;guanyl nucleotide binding;guanyl ribonucleotide binding;identical protein binding;nucleotide binding;protein binding;purine nucleotide binding;purine ribonucleoside triphosphate binding;purine ribonucleotide binding;ribonucleotide binding	actin cytoskeleton;actin filament bundle;actomyosin;axon part;axon terminus;axoneme;cell cortex;cell cortex part;cell division site part;cell part;cell projection part;chromosomal part;cleavage furrow;condensed chromosome kinetochore;cytoplasm;cytoplasmic part;cytoskeletal part;cytoskeleton;extracellular membrane-bounded organelle;extracellular organelle;extracellular region part;extracellular ve…		+	Cluster -604	11	66	1.91659	0.00517094	O55131	Septin-7 OS=Mus musculus GN=Sept7 PE=1 SV=1	Cluster2
0.714562	1.32114	0.754314	-1.23156	0.555824	0.739427	-1.19033	-0.797926	-0.865441	biological regulation;cardiac cell differentiation;cardiac muscle cell differentiation;cell differentiation;cell surface receptor linked signaling pathway;cellular component organization;cellular component organization or biogenesis;cellular developmental process;cellular membrane organization;cellular process;cellular response to chemical stimulus;cellular response to cytokine stimulus;cellular …		apical part of cell;cell part;cell surface;cytoplasm;cytoplasmic membrane-bounded vesicle;cytoplasmic part;cytoplasmic vesicle;endoplasmic reticulum;endosomal part;endosome membrane;extracellular membrane-bounded organelle;extracellular organelle;extracellular region part;extracellular vesicular exosome;integral to membrane;intracellular membrane-bounded organelle;intracellular organelle;intracel…		+	Cluster -604	1	5	1.42031	0.00367816	Q9CQW9	Interferon-induced transmembrane protein 3 OS=Mus musculus GN=Ifitm3 PE=1 SV=1	Cluster2
0.83281	1.07708	0.906091	-1.49376	0.496141	0.761632	-0.804239	-0.739014	-1.03674	amine metabolic process;amino acid activation;biological regulation;carboxylic acid metabolic process;cellular amine metabolic process;cellular amino acid metabolic process;cellular ketone metabolic process;cellular macromolecule metabolic process;cellular metabolic process;cellular nitrogen compound metabolic process;cellular process;cellular response to chemical stimulus;cellular response to cy…	adenyl nucleotide binding;adenyl ribonucleotide binding;aminoacyl-tRNA ligase activity;ATP binding;binding;catalytic activity;glutamate-tRNA ligase activity;ligase activity;ligase activity, forming aminoacyl-tRNA and related compounds;ligase activity, forming carbon-oxygen bonds;nucleic acid binding;nucleotide binding;proline-tRNA ligase activity;purine nucleotide binding;purine ribonucleoside tr…	aminoacyl-tRNA synthetase multienzyme complex;cell part;cytoplasm;intracellular part;macromolecular complex;membrane;protein complex;ribonucleoprotein complex	Aminoacyl-tRNA biosynthesis;Porphyrin and chlorophyll metabolism	+	Cluster -604	11	33	1.22706	0.00423789	Q8CGC7	Bifunctional glutamate/proline--tRNA ligase OS=Mus musculus GN=Eprs PE=1 SV=4	Cluster2
0.577535	0.699367	0.727676	-1.7754	0.88791	1.05102	-0.723176	-0.85635	-0.588585	biological regulation;cell migration;cell motility;cellular component movement;cellular process;locomotion;positive regulation of biological process;positive regulation of cell proliferation;positive regulation of cellular process;positive regulation of epithelial cell proliferation;positive regulation of epithelial cell proliferation involved in wound healing;regulation of biological process;reg…	binding;calcium ion binding;catalytic activity;cation binding;endopeptidase activity;hydrolase activity;ion binding;metal ion binding;metalloendopeptidase activity;metallopeptidase activity;peptidase activity;peptidase activity, acting on L-amino acid peptides;transition metal ion binding;zinc ion binding	extracellular matrix;extracellular region;extracellular region part;proteinaceous extracellular matrix		+	Cluster -604	1	8	0.590464	0.0385333	P34960	Macrophage metalloelastase OS=Mus musculus GN=Mmp12 PE=1 SV=3	Cluster2
1.25377	0.984423	0.275824	-0.499525	0.589165	0.783707	-1.29569	-1.4368	-0.654865	biological regulation;biosynthetic process;cell proliferation;cellular biosynthetic process;cellular macromolecule biosynthetic process;cellular macromolecule metabolic process;cellular metabolic process;cellular nitrogen compound metabolic process;cellular process;cellular protein metabolic process;cellular response to chemical stimulus;cellular response to corticosteroid stimulus;cellular respo…	acid-amino acid ligase activity;adenyl nucleotide binding;adenyl ribonucleotide binding;ATP binding;binding;catalytic activity;ligase activity;ligase activity, forming carbon-nitrogen bonds;nucleotide binding;protein binding transcription factor activity;purine nucleotide binding;purine ribonucleoside triphosphate binding;purine ribonucleotide binding;ribonucleotide binding;small conjugating prot…	cell part;cytoplasm;intracellular membrane-bounded organelle;intracellular organelle;intracellular part;membrane-bounded organelle;nucleus;organelle	Parkinson's disease;Ubiquitin mediated proteolysis	+	Cluster -604	7	56	1.93317	0.00665021	P68037	Ubiquitin-conjugating enzyme E2 L3 OS=Mus musculus GN=Ube2l3 PE=1 SV=1	Cluster2
0.975348	0.988485	0.888367	-0.659805	0.675274	0.531593	-0.999316	-1.53906	-0.860882	biological regulation;cell cycle phase;cell cycle process;cell division;cellular component organization;cellular component organization at cellular level;cellular component organization or biogenesis;cellular component organization or biogenesis at cellular level;cellular process;G2/M transition of mitotic cell cycle;mitosis;negative regulation of catalytic activity;negative regulation of molecul…	binding;channel regulator activity;enzyme binding;enzyme inhibitor activity;enzyme regulator activity;phosphatase binding;phosphatase inhibitor activity;phosphatase regulator activity;potassium channel regulator activity;protein binding;protein phosphatase 2A binding;protein phosphatase binding;protein phosphatase inhibitor activity;protein phosphatase regulator activity;protein phosphatase type …	cell part;cytoplasm;intracellular part		+	Cluster -604	4	16	2.33098	0.000112903	P56212	cAMP-regulated phosphoprotein 19 OS=Mus musculus GN=Arpp19 PE=1 SV=2	Cluster2
0.788174	0.685967	0.886109	-0.256832	1.31761	0.13812	-1.41454	-1.04688	-1.09774	biological regulation;regulation of biological process;regulation of biosynthetic process;regulation of cellular biosynthetic process;regulation of cellular macromolecule biosynthetic process;regulation of cellular metabolic process;regulation of cellular process;regulation of gene expression;regulation of macromolecule biosynthetic process;regulation of macromolecule metabolic process;regulation…	binding;cation binding;ion binding;metal ion binding;protein binding transcription factor activity;transcription coactivator activity;transcription cofactor activity;transcription factor binding transcription factor activity;transition metal ion binding;zinc ion binding	adherens junction;anchoring junction;cell junction;cell part;cell-substrate adherens junction;cell-substrate junction;cytoplasm;cytoskeleton;focal adhesion;intracellular non-membrane-bounded organelle;intracellular organelle;intracellular organelle part;intracellular part;macromolecular complex;non-membrane-bounded organelle;nuclear part;nucleoplasm part;organelle;organelle part;protein complex;t…		+	Cluster -604	6	21	2.23289	0.00229	O70400	PDZ and LIM domain protein 1 OS=Mus musculus GN=Pdlim1 PE=1 SV=4	Cluster2
1.10807	0.685439	1.02717	-0.843385	0.324756	0.346816	-0.431572	-0.196022	-2.02127	amine metabolic process;amino acid activation;arginyl-tRNA aminoacylation;carboxylic acid metabolic process;cellular amine metabolic process;cellular amino acid metabolic process;cellular ketone metabolic process;cellular macromolecule metabolic process;cellular metabolic process;cellular nitrogen compound metabolic process;cellular process;macromolecule metabolic process;metabolic process;ncRNA …	adenyl nucleotide binding;adenyl ribonucleotide binding;amine binding;amino acid binding;aminoacyl-tRNA ligase activity;arginine binding;arginine-tRNA ligase activity;ATP binding;binding;carboxylic acid binding;catalytic activity;ligase activity;ligase activity, forming aminoacyl-tRNA and related compounds;ligase activity, forming carbon-oxygen bonds;nucleic acid binding;nucleotide binding;purine…	aminoacyl-tRNA synthetase multienzyme complex;cell part;cytoplasm;cytoplasmic part;extracellular membrane-bounded organelle;extracellular organelle;extracellular region part;extracellular vesicular exosome;intracellular membrane-bounded organelle;intracellular organelle;intracellular organelle part;intracellular part;macromolecular complex;membrane;membrane-bounded organelle;membrane-bounded vesi…	Aminoacyl-tRNA biosynthesis	+	Cluster -604	6	12	1.27823	0.00390068	Q9D0I9	Arginine--tRNA ligase, cytoplasmic OS=Mus musculus GN=Rars PE=1 SV=2	Cluster2
0.534785	0.558987	0.813461	-0.639285	0.899292	0.98651	-0.553689	-0.643345	-1.95672	alternative nuclear mRNA splicing, via spliceosome;biological regulation;biosynthetic process;cellular biosynthetic process;cellular component organization;cellular component organization at cellular level;cellular component organization or biogenesis;cellular component organization or biogenesis at cellular level;cellular macromolecule biosynthetic process;cellular macromolecule metabolic proces…	binding;core promoter binding;DNA binding;enzyme binding;histone deacetylase binding;nucleic acid binding;nucleotide binding;protein binding;regulatory region DNA binding;regulatory region nucleic acid binding;sequence-specific DNA binding;transcription regulatory region DNA binding;transcription regulatory region sequence-specific DNA binding	cell part;chromatin;chromosomal part;cytoplasm;intracellular membrane-bounded organelle;intracellular organelle;intracellular organelle part;intracellular part;membrane-bounded organelle;nuclear body;nuclear matrix;nuclear part;nucleoplasm;nucleoplasm part;nucleus;organelle;organelle part;paraspeckles		+	Cluster -604	4	13	1.29796	0.0084127	Q8VIJ6	Splicing factor, proline- and glutamine-rich OS=Mus musculus GN=Sfpq PE=1 SV=1	Cluster2
0.578342	0.702372	0.681818	-1.4045	0.910216	0.923907	-0.277405	-0.44928	-1.66547					+	Cluster -604	3	12	0.679967	0.0232509	A0A0R4J097	Transforming growth factor beta receptor type 3 OS=Mus musculus GN=Tgfbr3 PE=1 SV=1	Cluster2
1.0454	1.17957	0.768929	-0.867541	-0.964697	0.395873	-0.433539	0.502171	-1.62616	biological regulation;biosynthetic process;cell differentiation;cellular biosynthetic process;cellular developmental process;cellular macromolecule biosynthetic process;cellular macromolecule metabolic process;cellular metabolic process;cellular nitrogen compound metabolic process;cellular process;developmental process;erythrocyte differentiation;macromolecule biosynthetic process;macromolecule m…	binding;cation binding;DNA binding;ion binding;metal ion binding;nucleic acid binding;transition metal ion binding;zinc ion binding	cell part;intracellular membrane-bounded organelle;intracellular non-membrane-bounded organelle;intracellular organelle;intracellular organelle part;intracellular part;membrane-bounded organelle;non-membrane-bounded organelle;nuclear part;nucleolus;nucleoplasm;nucleus;organelle;organelle part		+	Cluster -607	7	24	1.07118	0.0165599	P10711	Transcription elongation factor A protein 1 OS=Mus musculus GN=Tcea1 PE=1 SV=2	Cluster2
1.0052	1.35669	1.05728	-1.09869	0.489855	-1.2196	-0.940519	-0.306784	-0.343428	biological regulation;biosynthetic process;cellular biosynthetic process;cellular component assembly;cellular component organization;cellular component organization or biogenesis;cellular macromolecule biosynthetic process;cellular macromolecule metabolic process;cellular metabolic process;cellular nitrogen compound metabolic process;cellular process;cellular response to chemical stimulus;cellula…	binding;chromatin binding;core promoter binding;DNA binding;mRNA binding;nucleic acid binding;nucleotide binding;regulatory region DNA binding;regulatory region nucleic acid binding;RNA binding;transcription regulatory region DNA binding	catalytic step 2 spliceosome;cell part;chromatin;chromosomal part;euchromatin;extracellular membrane-bounded organelle;extracellular organelle;extracellular region part;extracellular vesicular exosome;intracellular membrane-bounded organelle;intracellular organelle;intracellular organelle part;intracellular part;macromolecular complex;membrane-bounded organelle;membrane-bounded vesicle;nuclear ch…	Spliceosome	+	Cluster -607	3	9	1.71484	0.00178393	Q91VM5	RNA binding motif protein, X-linked-like-1 OS=Mus musculus GN=Rbmxl1 PE=1 SV=1	Cluster2
1.31092	1.01626	1.08079	-0.785965	0.0105554	-0.546647	-1.53499	0.297237	-0.848157	biological regulation;cell communication;cell migration;cell motility;cell-cell signaling;cellular component movement;cellular process;immune system process;leukocyte migration;locomotion;negative regulation of biological process;negative regulation of cell proliferation;negative regulation of cellular process;negative regulation of endothelial cell proliferation;negative regulation of epithelial…	binding;nucleic acid binding;RNA binding;tRNA binding	aminoacyl-tRNA synthetase multienzyme complex;cell part;cell surface;cytoplasm;intracellular part;macromolecular complex;protein complex		+	Cluster -607	4	23	1.74533	0.00222108	Q3UZG4	Aminoacyl tRNA synthase complex-interacting multifunctional protein 1 OS=Mus musculus GN=Aimp1 PE=1 SV=1	Cluster2
1.06875	0.423422	1.18685	-1.10954	0.433597	-0.0122959	-1.81214	0.435472	-0.614115	biological regulation;catabolic process;cellular catabolic process;cellular macromolecule catabolic process;cellular macromolecule metabolic process;cellular metabolic process;cellular nitrogen compound metabolic process;cellular process;gene silencing;gene silencing by RNA;macromolecule catabolic process;macromolecule metabolic process;metabolic process;mRNA catabolic process;mRNA metabolic proc…	binding;mRNA binding;nucleic acid binding;nucleotide binding;poly(A) RNA binding;poly(U) RNA binding;poly-purine tract binding;poly-pyrimidine tract binding;protein binding;protein C-terminus binding;RNA binding;single-stranded RNA binding	adherens junction;anchoring junction;catalytic step 2 spliceosome;cell junction;cell part;cell-substrate adherens junction;cell-substrate junction;cytoplasm;cytoplasmic part;extracellular membrane-bounded organelle;extracellular organelle;extracellular region part;extracellular vesicular exosome;focal adhesion;intracellular membrane-bounded organelle;intracellular non-membrane-bounded organelle;i…	mRNA surveillance pathway;RNA degradation;RNA transport	+	Cluster -607	6	10	0.861847	0.0188809	P29341	Polyadenylate-binding protein 1 OS=Mus musculus GN=Pabpc1 PE=1 SV=2	Cluster2
0.808334	1.06415	1.78648	-0.832918	-0.765763	-0.182156	-0.340976	-0.314885	-1.22227	aging;apoptosis;biological regulation;cell death;cellular process;death;developmental process;establishment of localization;establishment of localization in cell;establishment of protein localization;establishment of RNA localization;intracellular protein transport;intracellular transport;mRNA export from nucleus;mRNA transport;negative regulation of apoptosis;negative regulation of biological pr…	binding;nucleic acid binding;protein binding;protein N-terminus binding;ribonucleoprotein binding;ribosome binding;RNA binding;snRNA binding;translation elongation factor activity;translation factor activity, nucleic acid binding;U6 snRNA binding	annulate lamellae;cell body;cell part;cell projection;cytoplasm;cytoplasmic part;dendrite;endoplasmic reticulum membrane;endoplasmic reticulum part;extracellular membrane-bounded organelle;extracellular organelle;extracellular region part;extracellular vesicular exosome;intracellular membrane-bounded organelle;intracellular organelle;intracellular organelle part;intracellular part;macromolecular …		+	Cluster -607	7	69	2.36302	0.00816	P63242	Eukaryotic translation initiation factor 5A-1 OS=Mus musculus GN=Eif5a PE=1 SV=2	Cluster2
0.964363	1.28681	1.0066	0.383618	0.310925	-1.02543	-1.29594	-0.596293	-1.03466		binding;carbohydrate binding			+	Cluster -607	4	11	2.12137	0.000782334	Q8K419	Galectin-4 OS=Mus musculus GN=Lgals4 PE=1 SV=2	Cluster2
1.32399	1.26569	1.23635	0.0703083	-0.634712	-0.864002	-0.810518	-0.642238	-0.944875					+	Cluster -607	3	17	3.55089	0	A0A0G2JEK2	Cysteine-rich protein 1 OS=Mus musculus GN=Crip1 PE=1 SV=1	Cluster2
1.42697	1.31083	1.16688	-0.758478	-0.630629	-0.269132	-1.01666	-0.458902	-0.770887	anatomical structure development;anatomical structure formation involved in morphogenesis;anatomical structure morphogenesis;anterior/posterior pattern specification;apoptosis;biological regulation;bone morphogenesis;branching morphogenesis of a tube;cardiac chamber morphogenesis;cardiac left ventricle morphogenesis;cardiac ventricle morphogenesis;cartilage development;cell communication;cell dea…	binding;endopeptidase activator activity;endopeptidase regulator activity;enzyme activator activity;enzyme regulator activity;metalloenzyme activator activity;metalloenzyme regulator activity;peptidase activator activity;peptidase regulator activity;protein binding;receptor activator activity;receptor agonist activity;receptor binding;receptor regulator activity;Wnt-protein binding	extracellular region;extracellular region part;extracellular space	Wnt signaling pathway	+	Cluster -607	3	9	4.19767	0	P97299	Secreted frizzled-related protein 2 OS=Mus musculus GN=Sfrp2 PE=2 SV=2	Cluster2
1.29208	1.36487	1.30754	-0.673387	-0.466355	-0.501922	-0.618204	-0.846274	-0.858353	biological regulation;calcium ion homeostasis;cation homeostasis;cell chemotaxis;cell death;cell migration;cell motility;cell surface receptor linked signaling pathway;cellular calcium ion homeostasis;cellular cation homeostasis;cellular chemical homeostasis;cellular component movement;cellular divalent inorganic cation homeostasis;cellular homeostasis;cellular ion homeostasis;cellular metal ion …	binding;chemokine activity;chemokine receptor binding;CXCR chemokine receptor binding;cytokine activity;cytokine receptor binding;G-protein-coupled receptor binding;protein binding;receptor binding	extracellular region part;extracellular space	Chemokine signaling pathway;Cytokine-cytokine receptor interaction	+	Cluster -607	2	9	6.28948	0	P10889	C-X-C motif chemokine 2 OS=Mus musculus GN=Cxcl2 PE=1 SV=2	Cluster2
1.15934	1.44955	1.07027	-0.793406	-0.095036	-0.343132	-0.463662	-0.507149	-1.47677	multi-organism process;response to biotic stimulus;response to other organism;response to stimulus;response to virus	binding;nucleic acid binding;RNA binding;translation elongation factor activity;translation factor activity, nucleic acid binding	cell part;cytoplasm;extracellular membrane-bounded organelle;extracellular organelle;extracellular region part;extracellular vesicular exosome;intracellular membrane-bounded organelle;intracellular organelle;intracellular part;membrane;membrane-bounded organelle;membrane-bounded vesicle;nucleus;organelle;vesicle		+	Cluster -607	21	116	2.72832	0.00230151	Q9D8N0	Elongation factor 1-gamma OS=Mus musculus GN=Eef1g PE=1 SV=3	Cluster2
1.31908	1.48763	1.13372	-0.308687	-0.614288	-0.691911	-0.706099	-0.795432	-0.824013	biological regulation;cell chemotaxis;cell migration;cell motility;cell surface receptor linked signaling pathway;cellular component movement;cellular process;cellular response to chemical stimulus;cellular response to cytokine stimulus;cellular response to organic substance;cellular response to stimulus;chemokine-mediated signaling pathway;chemotaxis;cytokine-mediated signaling pathway;defense r…	binding;chemokine activity;chemokine receptor binding;CXCR chemokine receptor binding;cytokine activity;cytokine receptor binding;G-protein-coupled receptor binding;protein binding;receptor binding	extracellular region part;extracellular space	Chemokine signaling pathway;Cytokine-cytokine receptor interaction	+	Cluster -607	4	39	5.16088	0	P12850	Growth-regulated alpha protein OS=Mus musculus GN=Cxcl1 PE=1 SV=1	Cluster2
1.28371	1.24118	1.34742	-0.553233	-0.67967	-0.82637	-1.15165	-0.337429	-0.323956	axon guidance;biological regulation;cellular chemical homeostasis;cellular component disassembly;cellular component disassembly at cellular level;cellular component movement;cellular component organization;cellular component organization at cellular level;cellular component organization or biogenesis;cellular component organization or biogenesis at cellular level;cellular homeostasis;cellular ion…	adenyl nucleotide binding;adenyl ribonucleotide binding;ATP binding;ATPase activity;binding;catalytic activity;cytoskeletal protein binding;hydrolase activity;hydrolase activity, acting on acid anhydrides;hydrolase activity, acting on acid anhydrides, in phosphorus-containing anhydrides;microtubule binding;microtubule motor activity;motor activity;nucleoside-triphosphatase activity;nucleotide bin…	cell part;cell projection;cell projection part;ciliary rootlet;cilium part;cytoplasm;cytoplasmic membrane-bounded vesicle;cytoplasmic part;cytoplasmic vesicle;cytoskeletal part;cytosol;endocytic vesicle;intracellular membrane-bounded organelle;intracellular organelle;intracellular organelle part;intracellular part;kinesin complex;macromolecular complex;membrane;membrane-bounded organelle;membrane…		+	Cluster -607	3	4	3.63206	0	Q61768	Kinesin-1 heavy chain OS=Mus musculus GN=Kif5b PE=1 SV=3	Cluster2
1.27329	1.52291	0.931647	-0.237999	-0.773086	-1.31719	-0.390025	-0.239727	-0.769819	anatomical structure formation involved in morphogenesis;anatomical structure morphogenesis;angiogenesis;biological regulation;biosynthetic process;cell migration;cell morphogenesis;cell morphogenesis involved in differentiation;cell motility;cell proliferation;cellular biosynthetic process;cellular component morphogenesis;cellular component movement;cellular component organization;cellular compo…	binding;carbohydrate binding;cargo receptor activity;catalytic activity;cation binding;chromatin binding;copper ion binding;histone binding;ion binding;metal ion binding;methylated histone residue binding;oligosaccharide binding;oxidoreductase activity;oxidoreductase activity, acting on the CH-NH2 group of donors;oxidoreductase activity, acting on the CH-NH2 group of donors, oxygen as acceptor;pr…	basement membrane;cell part;chromosome;extracellular matrix part;extracellular region part;extracellular space;intracellular membrane-bounded organelle;intracellular non-membrane-bounded organelle;intracellular organelle;intracellular organelle part;intracellular part;membrane;membrane-bounded organelle;non-membrane-bounded organelle;nuclear part;nucleoplasm;nucleus;organelle;organelle part		+	Cluster -607	29	176	2.83526	0.00125	P58022	Lysyl oxidase homolog 2 OS=Mus musculus GN=Loxl2 PE=1 SV=2	Cluster2
1.31444	1.34427	1.28544	-0.796905	-0.707675	-0.985814	-0.49967	-0.489609	-0.464481	biological regulation;cellular process;cellular response to acid;cellular response to amine stimulus;cellular response to amino acid stimulus;cellular response to chemical stimulus;cellular response to endogenous stimulus;cellular response to organic nitrogen;cellular response to organic substance;cellular response to stimulus;macromolecule metabolic process;metabolic process;negative regulation …	binding;calcium ion binding;catalytic activity;cation binding;endopeptidase activity;hydrolase activity;ion binding;metal ion binding;metalloendopeptidase activity;metallopeptidase activity;peptidase activity;peptidase activity, acting on L-amino acid peptides;transition metal ion binding;zinc ion binding	extracellular matrix;extracellular region part	Rheumatoid arthritis	+	Cluster -607	16	55	6.81723	0	Q922W6	MCG9886 OS=Mus musculus GN=Mmp3 PE=1 SV=1	Cluster2
0.839763	0.97883	0.716298	-2.20177	-0.0551001	-0.329597	-0.349624	0.775674	-0.37447	biological regulation;cellular process;cellular response to stimulus;establishment of localization;establishment of protein localization;intracellular signal transduction;protein transport;regulation of biological process;regulation of cellular process;response to stimulus;signal transduction;small GTPase mediated signal transduction;transport;vesicle-mediated transport	binding;GTP binding;guanyl nucleotide binding;guanyl ribonucleotide binding;nucleotide binding;purine nucleotide binding;purine ribonucleoside triphosphate binding;purine ribonucleotide binding;ribonucleotide binding	cell part;cytoplasmic part;extracellular membrane-bounded organelle;extracellular organelle;extracellular region part;extracellular vesicular exosome;Golgi apparatus;intracellular membrane-bounded organelle;intracellular organelle;intracellular part;membrane-bounded organelle;membrane-bounded vesicle;organelle;perinuclear region of cytoplasm;vesicle		+	Cluster -607	11	68	1.03053	0.0177331	P61205	ADP-ribosylation factor 3 OS=Mus musculus GN=Arf3 PE=2 SV=2	Cluster4
0.71093	0.741181	0.68445	-2.52285	0.10484	0.270073	0.0466683	0.0946796	-0.129968	anatomical structure development;behavior;brain development;cellular metabolic process;cellular process;developmental process;growth;locomotory behavior;metabolic process;organ development;post-embryonic development;reproduction;response to stimulus;selenium compound metabolic process;sexual reproduction	binding;selenium binding	extracellular membrane-bounded organelle;extracellular organelle;extracellular region;extracellular region part;extracellular space;extracellular vesicular exosome;membrane-bounded organelle;membrane-bounded vesicle;organelle;vesicle		+	Cluster -607	9	30	0.627973	0.0348504	P70274	Selenoprotein P OS=Mus musculus GN=Sepp1 PE=1 SV=3	Cluster4
0.699411	0.853059	0.808524	-2.33299	-0.503263	-0.351734	0.332374	0.443231	0.0513888					+	Cluster -607	9	15	1.50188	0.00311848	A0A0R4J259	Heterogeneous nuclear ribonucleoprotein Q OS=Mus musculus GN=Syncrip PE=1 SV=1	Cluster4
0.562994	0.667809	0.134386	-2.46985	-0.0324215	-0.281466	0.659679	0.776584	-0.0177132			cell part;cytoplasmic part;endoplasmic reticulum;endoplasmic reticulum membrane;endoplasmic reticulum part;envelope;integral to membrane;intracellular membrane-bounded organelle;intracellular non-membrane-bounded organelle;intracellular organelle;intracellular organelle part;intracellular part;intrinsic to membrane;membrane;membrane part;membrane-bounded organelle;mitochondrial nucleoid;mitochond…		+	Cluster -607	5	19	0.863022	0.011084	Q922Q8	Leucine-rich repeat-containing protein 59 OS=Mus musculus GN=Lrrc59 PE=1 SV=1	Cluster4
0.790944	1.41399	0.891191	-1.81985	-0.141224	0.205567	-0.401371	0.0801937	-1.01944	aging;anatomical structure development;anatomical structure morphogenesis;autophagic cell death;biological regulation;cell communication;cell death;cell differentiation;cellular developmental process;cellular process;cellular process involved in reproduction;cellular response to external stimulus;cellular response to extracellular stimulus;cellular response to nutrient levels;cellular response to…	aminopeptidase activity;binding;carboxypeptidase activity;catalytic activity;cysteine-type carboxypeptidase activity;cysteine-type endopeptidase activity;cysteine-type exopeptidase activity;cysteine-type peptidase activity;endopeptidase activity;exopeptidase activity;histone binding;hydrolase activity;peptidase activity;peptidase activity, acting on L-amino acid peptides;peptide binding;protein b…	apical part of cell;cell part;cell projection;cytoplasm;cytoplasmic membrane-bounded vesicle;cytoplasmic part;cytoplasmic vesicle;external side of plasma membrane;extracellular membrane-bounded organelle;extracellular organelle;extracellular region part;extracellular space;extracellular vesicular exosome;intracellular membrane-bounded organelle;intracellular non-membrane-bounded organelle;intrace…	Antigen processing and presentation;Lysosome;Phagosome;Rheumatoid arthritis	+	Cluster -607	13	135	1.20267	0.0235571	P06797	Cathepsin L1 OS=Mus musculus GN=Ctsl PE=1 SV=2	Cluster2
1.20582	1.09713	0.828826	-1.83151	0.368315	0.161018	-0.513644	-0.727395	-0.588566	biological regulation;biosynthetic process;cellular biosynthetic process;cellular macromolecule biosynthetic process;cellular macromolecule metabolic process;cellular metabolic process;cellular nitrogen compound metabolic process;cellular process;macromolecule biosynthetic process;macromolecule metabolic process;metabolic process;nitrogen compound metabolic process;nucleic acid metabolic process;…	binding;cation binding;DNA binding;ion binding;metal ion binding;nucleic acid binding;RNA binding;single-stranded DNA binding;single-stranded RNA binding;structure-specific DNA binding;transition metal ion binding;zinc ion binding	cell part;cytoplasmic part;cytosol;endoplasmic reticulum;intracellular membrane-bounded organelle;intracellular organelle;intracellular part;membrane-bounded organelle;nucleus;organelle		+	Cluster -607	1	6	1.25653	0.00415965	P53996	Cellular nucleic acid-binding protein OS=Mus musculus GN=Cnbp PE=1 SV=2	Cluster2
0.797184	0.844407	1.32141	-0.778214	-0.259258	-0.442123	0.450825	-1.95786	0.0236292	anatomical structure development;androgen receptor signaling pathway;biological regulation;cation transport;cellular component assembly;cellular component assembly at cellular level;cellular component organization;cellular component organization at cellular level;cellular component organization or biogenesis;cellular component organization or biogenesis at cellular level;cellular macromolecular c…	adenyl nucleotide binding;adenyl ribonucleotide binding;ATP binding;binding;catalytic activity;cis-trans isomerase activity;drug binding;FK506 binding;glucocorticoid receptor binding;GTP binding;guanyl nucleotide binding;guanyl ribonucleotide binding;heat shock protein binding;hormone receptor binding;isomerase activity;macrolide binding;nuclear hormone receptor binding;nucleotide binding;peptidy…	axon part;axonal growth cone;cell body;cell part;cell projection part;cytoplasm;cytoplasmic part;cytoskeletal part;cytosol;endoplasmic reticulum membrane;endoplasmic reticulum part;extracellular membrane-bounded organelle;extracellular organelle;extracellular region part;extracellular vesicular exosome;growth cone;intracellular membrane-bounded organelle;intracellular organelle;intracellular orga…		+	Cluster -607	8	27	1.03664	0.0196691	P30416	Peptidyl-prolyl cis-trans isomerase FKBP4 OS=Mus musculus GN=Fkbp4 PE=1 SV=5	Cluster2
0.908091	0.68113	0.994621	-1.72298	0.0866705	-0.108819	0.615799	-1.5326	0.0780831	anatomical structure development;apoptosis;apoptosis in response to endoplasmic reticulum stress;B cell homeostasis;biological regulation;cell death;cell differentiation;cell fate commitment;cellular developmental process;cellular process;cellular response to chemical stimulus;cellular response to organic substance;cellular response to stimulus;cellular response to stress;death;developmental proc…	aspartic-type endopeptidase activity;aspartic-type peptidase activity;catalytic activity;cyclin-dependent protein kinase inhibitor activity;cyclin-dependent protein kinase regulator activity;cysteine-type endopeptidase activity;cysteine-type endopeptidase activity involved in apoptotic process;cysteine-type peptidase activity;endopeptidase activity;enzyme inhibitor activity;enzyme regulator activ…	cell part;cytoplasm;cytoplasmic part;cytosol;intracellular membrane-bounded organelle;intracellular organelle;intracellular part;membrane-bounded organelle;nucleus;organelle	Alzheimer's disease;Amoebiasis;Amyotrophic lateral sclerosis (ALS);Apoptosis;Colorectal cancer;Epithelial cell signaling in Helicobacter pylori infection;Huntington's disease;ko05152;MAPK signaling pathway;Natural killer cell mediated cytotoxicity;p53 signaling pathway;Parkinson's disease;Pathways in cancer;Toxoplasmosis;Viral myocarditis	+	Cluster -607	4	9	0.742428	0.0252222	P70677	Caspase-3 OS=Mus musculus GN=Casp3 PE=1 SV=1	Cluster2
0.951777	1.06878	1.07013	-1.75124	-0.0379935	0.152649	-0.267361	-1.27872	0.0919807	anatomical structure development;anatomical structure morphogenesis;biological regulation;biomineral tissue development;biosynthetic process;blood vessel remodeling;bone mineralization;bone mineralization involved in bone maturation;branching involved in prostate gland morphogenesis;branching morphogenesis of a tube;cell activation;cell development;cell differentiation;cell proliferation;cell sur…	binding;hormone activity;insulin receptor binding;insulin-like growth factor receptor binding;integrin binding;protein binding;protein complex binding;receptor binding	extracellular region part;extracellular space	Aldosterone-regulated sodium reabsorption;Dilated cardiomyopathy;Focal adhesion;Glioma;Hypertrophic cardiomyopathy (HCM);Long-term depression;Melanoma;mTOR signaling pathway;Oocyte meiosis;p53 signaling pathway;Pathways in cancer;Progesterone-mediated oocyte maturation;Prostate cancer	+	Cluster -607	7	56	1.1864	0.00990215	Q8CAR0	Insulin-like growth factor I OS=Mus musculus GN=Igf1 PE=1 SV=1	Cluster2
0.876682	1.39841	0.439802	-0.38918	-2.02698	-0.654243	0.492496	-0.335281	0.198295	actin cytoskeleton organization;actin filament bundle assembly;actin filament organization;actin filament-based process;anatomical structure development;anatomical structure morphogenesis;androgen receptor signaling pathway;apical junction assembly;apolipoprotein A-I-mediated signaling pathway;biological adhesion;biological regulation;cell adhesion;cell cycle process;cell differentiation;cell jun…	binding;catalytic activity;cytoskeletal protein binding;GDP binding;GTP binding;GTPase activity;guanyl nucleotide binding;guanyl ribonucleotide binding;hydrolase activity;hydrolase activity, acting on acid anhydrides;hydrolase activity, acting on acid anhydrides, in phosphorus-containing anhydrides;myosin binding;nucleoside-triphosphatase activity;nucleotide binding;protein binding;purine nucleot…	adherens junction;anchoring junction;apical junction complex;axon;cell cortex;cell division site part;cell junction;cell part;cell projection;cell projection membrane;cell projection part;cell-cell junction;cell-substrate adherens junction;cell-substrate junction;cleavage furrow;cytoplasmic part;cytoskeleton;cytosol;extracellular membrane-bounded organelle;extracellular organelle;extracellular re…	Adherens junction;Axon guidance;Bacterial invasion of epithelial cells;Chemokine signaling pathway;Colorectal cancer;Endocytosis;Focal adhesion;ko05152;Leukocyte transendothelial migration;Neurotrophin signaling pathway;Pancreatic secretion;Pathogenic Escherichia coli infection;Pathways in cancer;Regulation of actin cytoskeleton;T cell receptor signaling pathway;TGF-beta signaling pathway;Tight j…	+	Cluster -607	9	45	1.59135	0.0330576	Q9QUI0	Transforming protein RhoA OS=Mus musculus GN=Rhoa PE=1 SV=1	Cluster4
0.595394	0.630746	0.659843	0.218301	-2.58067	0.170164	-0.0656241	0.220287	0.15156	biosynthetic process;carboxylic acid biosynthetic process;carboxylic acid catabolic process;carboxylic acid metabolic process;catabolic process;cellular biosynthetic process;cellular catabolic process;cellular ketone metabolic process;cellular lipid catabolic process;cellular lipid metabolic process;cellular metabolic process;cellular nitrogen compound metabolic process;cellular process;coenzyme …	acyl-CoA thioesterase activity;binding;carboxylic acid binding;catalytic activity;CoA hydrolase activity;coenzyme binding;cofactor binding;fatty acid binding;fatty-acyl-CoA binding;hydrolase activity;hydrolase activity, acting on ester bonds;identical protein binding;lipid binding;monocarboxylic acid binding;palmitoyl-CoA hydrolase activity;protein binding;protein dimerization activity;protein ho…	cell body;cell part;cell projection;cytoplasm;cytoplasmic part;cytosol;extracellular membrane-bounded organelle;extracellular organelle;extracellular region part;extracellular vesicular exosome;intracellular organelle part;intracellular part;membrane-bounded organelle;membrane-bounded vesicle;neuron projection;nuclear part;nucleoplasm;organelle;organelle part;vesicle	Biosynthesis of unsaturated fatty acids	+	Cluster -607	3	7	0.565984	0.0489705	E9PYH2	Cytosolic acyl coenzyme A thioester hydrolase OS=Mus musculus GN=Acot7 PE=1 SV=1	Cluster4
0.727831	1.14302	1.26725	-0.716745	-1.75481	-0.715714	-0.464979	0.0289102	0.48524	biological regulation;catabolic process;cellular catabolic process;cellular component disassembly;cellular component disassembly at cellular level;cellular component organization;cellular component organization at cellular level;cellular component organization or biogenesis;cellular component organization or biogenesis at cellular level;cellular macromolecular complex disassembly;cellular macromo…	binding;nucleic acid binding;ribonucleoprotein binding;ribosome binding;RNA binding;translation factor activity, nucleic acid binding;translation release factor activity;translation release factor activity, codon specific;translation termination factor activity	cell part;cytoplasm;cytoplasmic part;cytosol;intracellular part;macromolecular complex;protein complex;translation release factor complex	mRNA surveillance pathway	+	Cluster -607	6	8	2.33733	0.000814815	Q8BWY3	Eukaryotic peptide chain release factor subunit 1 OS=Mus musculus GN=Etf1 PE=1 SV=4	Cluster4
0.713032	1.09399	1.09399	-1.49323	-1.666	0.162087	0.163481	-0.170393	0.103043	cellular process;translational initiation	binding;catalytic activity;GTP binding;GTPase activity;guanyl nucleotide binding;guanyl ribonucleotide binding;hydrolase activity;hydrolase activity, acting on acid anhydrides;hydrolase activity, acting on acid anhydrides, in phosphorus-containing anhydrides;nucleic acid binding;nucleoside-triphosphatase activity;nucleotide binding;purine nucleotide binding;purine ribonucleoside triphosphate bind…	cell part;cytoplasm;extracellular membrane-bounded organelle;extracellular organelle;extracellular region part;extracellular vesicular exosome;intracellular part;membrane-bounded organelle;membrane-bounded vesicle;organelle;vesicle	RNA transport	+	Cluster -607	5	10	1.68358	0.0017208	Q9Z0N1	Eukaryotic translation initiation factor 2 subunit 3, X-linked OS=Mus musculus GN=Eif2s3x PE=1 SV=2	Cluster4
0.346279	1.25085	0.706267	-1.48565	-1.38258	-0.379527	-0.466963	0.293373	1.11795	biological regulation;posttranscriptional regulation of gene expression;regulation of biological process;regulation of gene expression;regulation of macromolecule metabolic process;regulation of metabolic process	binding;cation binding;ion binding;metal ion binding;nucleotide binding;transition metal ion binding;zinc ion binding	cell part;intracellular organelle part;intracellular part;membrane;nuclear matrix;nuclear part;nucleoplasm;organelle part		+	Cluster -607	3	6	1.55878	0.00286683	Q8K310	Matrin-3 OS=Mus musculus GN=Matr3 PE=1 SV=1	Cluster4
0.710661	0.687572	0.914734	-1.99537	-0.618965	-0.455554	-0.683844	0.488244	0.952521	biological regulation;biosynthetic process;cellular biosynthetic process;cellular metabolic process;cellular nitrogen compound biosynthetic process;cellular nitrogen compound metabolic process;cellular process;circadian regulation of gene expression;circadian rhythm;coenzyme biosynthetic process;coenzyme metabolic process;cofactor biosynthetic process;cofactor metabolic process;female pregnancy;h…	binding;catalytic activity;drug binding;nicotinamide phosphoribosyltransferase activity;nicotinate-nucleotide diphosphorylase (carboxylating) activity;transferase activity;transferase activity, transferring glycosyl groups;transferase activity, transferring pentosyl groups	cell part;cytoplasm;cytoplasmic part;cytosol;extracellular membrane-bounded organelle;extracellular organelle;extracellular region part;extracellular space;extracellular vesicular exosome;intracellular membrane-bounded organelle;intracellular organelle;intracellular part;membrane-bounded organelle;membrane-bounded vesicle;nucleus;organelle;vesicle	Nicotinate and nicotinamide metabolism	+	Cluster -607	2	6	1.32913	0.00318519	Q99KQ4	Nicotinamide phosphoribosyltransferase OS=Mus musculus GN=Nampt PE=1 SV=1	Cluster4
1.21467	1.18221	1.09177	-1.32885	-0.744342	-1.26529	-0.0905531	-0.0754888	0.0158811	anatomical structure development;biosynthetic process;cell activation;cell proliferation;cellular biosynthetic process;cellular component assembly;cellular component organization;cellular component organization or biogenesis;cellular metabolic process;cellular nitrogen compound biosynthetic process;cellular nitrogen compound metabolic process;cellular process;cellular response to chemical stimulu…	binding;catalytic activity;cation binding;DNA binding;IMP dehydrogenase activity;ion binding;metal ion binding;nucleic acid binding;nucleotide binding;oxidoreductase activity;oxidoreductase activity, acting on CH-OH group of donors;oxidoreductase activity, acting on the CH-OH group of donors, NAD or NADP as acceptor;RNA binding	cell part;cytoplasm;cytoplasmic part;extracellular membrane-bounded organelle;extracellular organelle;extracellular region part;extracellular vesicular exosome;intracellular membrane-bounded organelle;intracellular organelle;intracellular organelle part;intracellular part;membrane;membrane-bounded organelle;membrane-bounded vesicle;microbody;microbody membrane;microbody part;nucleus;organelle;org…	Drug metabolism - other enzymes;Purine metabolism	+	Cluster -607	2	6	4.6794	0	P24547	Inosine-5'-monophosphate dehydrogenase 2 OS=Mus musculus GN=Impdh2 PE=1 SV=2	Cluster2
1.4741	0.750253	1.35547	-1.17344	-0.774536	-0.993928	-0.672662	-0.0498015	0.0845443	anatomical structure morphogenesis;biological regulation;bone morphogenesis;developmental process;negative regulation of biological process;negative regulation of cell communication;negative regulation of cellular process;negative regulation of protein processing;negative regulation of response to stimulus;negative regulation of signal transduction;negative regulation of signaling;negative regula…		cell part;cytoplasmic part;extracellular matrix;extracellular membrane-bounded organelle;extracellular organelle;extracellular region part;extracellular vesicular exosome;Golgi apparatus;Golgi apparatus part;Golgi membrane;integral to membrane;intracellular membrane-bounded organelle;intracellular organelle;intracellular organelle part;intracellular part;intrinsic to membrane;membrane;membrane pa…	Cell adhesion molecules (CAMs)	+	Cluster -607	15	31	3.15969	0	Q61543	Golgi apparatus protein 1 OS=Mus musculus GN=Glg1 PE=1 SV=1	Cluster2
0.776983	0.922813	0.875992	-0.743822	0.334313	-1.86722	0.573406	0.240676	-1.11314	establishment of localization;establishment of protein localization;protein transport;transport	binding;cation binding;ion binding;metal ion binding	cell part;cytoplasmic part;intracellular membrane-bounded organelle;intracellular non-membrane-bounded organelle;intracellular organelle;intracellular organelle part;intracellular part;membrane;membrane-bounded organelle;mitochondrial inner membrane;mitochondrial membrane;mitochondrial part;mitochondrion;non-membrane-bounded organelle;nuclear part;nucleolus;organelle;organelle inner membrane;orga…		+	Cluster -607	2	2	0.893099	0.0101089	P62075	Mitochondrial import inner membrane translocase subunit Tim13 OS=Mus musculus GN=Timm13 PE=1 SV=1	Cluster2
1.15122	1.52866	0.846085	-0.570506	-1.18096	-1.29401	-0.254503	0.148866	-0.374859	anatomical structure homeostasis;antigen processing and presentation;antigen processing and presentation of exogenous antigen;antigen processing and presentation of exogenous peptide antigen;antigen processing and presentation of exogenous peptide antigen via MHC class Ib;antigen processing and presentation of exogenous protein antigen via MHC class Ib, TAP-dependent;antigen processing and presen…	binding;identical protein binding;protein binding	adherens junction;anchoring junction;cell junction;cell part;cell-substrate adherens junction;cell-substrate junction;cytoplasm;cytoplasmic part;cytoplasmic vesicle membrane;cytoplasmic vesicle part;endocytic vesicle membrane;external side of plasma membrane;extracellular membrane-bounded organelle;extracellular organelle;extracellular region part;extracellular space;extracellular vesicular exoso…	Antigen processing and presentation	+	Cluster -607	7	173	3.19788	0.00175637	P01887	Beta-2-microglobulin OS=Mus musculus GN=B2m PE=1 SV=2	Cluster2
1.07284	1.09325	1.06383	-1.17131	-1.24406	-1.2413	0.11783	0.152953	0.155978	biological regulation;calcium ion homeostasis;cation homeostasis;cell chemotaxis;cell migration;cell motility;cell surface receptor linked signaling pathway;cellular calcium ion homeostasis;cellular cation homeostasis;cellular chemical homeostasis;cellular component movement;cellular divalent inorganic cation homeostasis;cellular homeostasis;cellular ion homeostasis;cellular metal ion homeostasis…	binding;chemokine activity;chemokine receptor binding;CXCR chemokine receptor binding;cytokine activity;cytokine receptor binding;G-protein-coupled receptor binding;protein binding;receptor binding	extracellular region part;extracellular space		+	Cluster -607	4	19	9.67838	0	Q6W5C0	C-X-C motif chemokine 3 OS=Mus musculus GN=Cxcl3 PE=2 SV=1	Cluster4
1.24343	1.3501	0.86128	-1.63136	-0.53194	-0.909258	0.0029769	-0.341055	-0.0441764	biological regulation;cellular process;negative regulation of biological process;negative regulation of biosynthetic process;negative regulation of cellular biosynthetic process;negative regulation of cellular macromolecule biosynthetic process;negative regulation of cellular metabolic process;negative regulation of cellular process;negative regulation of gene expression;negative regulation of ma…	binding;carbohydrate binding;DNA binding;glycosaminoglycan binding;growth factor activity;heparin binding;nucleic acid binding;nucleotide binding;pattern binding;polysaccharide binding;protein binding;protein binding transcription factor activity;receptor binding;RNA polymerase II transcription cofactor activity;RNA polymerase II transcription corepressor activity;RNA polymerase II transcription …	cell part;cytoplasm;extracellular region part;extracellular space;intracellular membrane-bounded organelle;intracellular organelle;intracellular organelle part;intracellular part;macromolecular complex;membrane-bounded organelle;nuclear part;nucleoplasm;nucleoplasm part;nucleus;organelle;organelle part;protein complex;transcriptional repressor complex		+	Cluster -607	10	43	2.95855	0.00162536	P51859	Hepatoma-derived growth factor OS=Mus musculus GN=Hdgf PE=1 SV=2	Cluster2
0.927655	1.02377	0.904752	-1.61458	-1.15532	-1.01582	0.386036	0.307175	0.23633	biological regulation;cell chemotaxis;cell migration;cell motility;cell surface receptor linked signaling pathway;cellular component movement;cellular process;cellular response to chemical stimulus;cellular response to cytokine stimulus;cellular response to organic substance;cellular response to stimulus;chemokine-mediated signaling pathway;chemotaxis;cytokine-mediated signaling pathway;defense r…	binding;chemokine activity;chemokine receptor binding;CXCR chemokine receptor binding;cytokine activity;cytokine receptor binding;G-protein-coupled receptor binding;protein binding;receptor binding	extracellular region part;extracellular space	Chemokine signaling pathway;Cytokine-cytokine receptor interaction;Rheumatoid arthritis	+	Cluster -607	7	46	4.70896	0	P50228	C-X-C motif chemokine 5 OS=Mus musculus GN=Cxcl5 PE=1 SV=2	Cluster4
0.873009	0.949618	0.77391	-1.13537	-1.4697	-1.30759	0.45975	0.438592	0.417778	anatomical structure development;anatomical structure morphogenesis;biomineral tissue development;bone mineralization;bone morphogenesis;cartilage development;cartilage development involved in endochondral bone morphogenesis;cellular component disassembly;cellular component disassembly at cellular level;cellular component organization;cellular component organization at cellular level;cellular com…	binding;calcium ion binding;catalytic activity;cation binding;collagen binding;endopeptidase activity;hydrolase activity;ion binding;metal ion binding;metalloendopeptidase activity;metallopeptidase activity;peptidase activity;peptidase activity, acting on L-amino acid peptides;protein binding;transition metal ion binding;zinc ion binding	extracellular matrix;extracellular region;extracellular region part;proteinaceous extracellular matrix		+	Cluster -607	21	188	6.13171	0	P33435	Collagenase 3 OS=Mus musculus GN=Mmp13 PE=1 SV=1	Cluster4
0.886858	0.966081	0.811898	-0.908292	-1.54115	-1.39205	0.421109	0.478539	0.277004	biological regulation;cellular component organization;cellular component organization at cellular level;cellular component organization or biogenesis;cellular component organization or biogenesis at cellular level;cellular process;extracellular matrix organization;extracellular structure organization;positive regulation of biological process;positive regulation of cell adhesion;positive regulatio…	binding;carbohydrate binding;fibronectin binding;glycosaminoglycan binding;heparin binding;pattern binding;polysaccharide binding;protein binding	basement membrane;extracellular matrix;extracellular matrix part;extracellular region part;interstitial matrix;proteinaceous extracellular matrix		+	Cluster -607	35	194	4.50317	0	Q8R2G6	Coiled-coil domain-containing protein 80 OS=Mus musculus GN=Ccdc80 PE=1 SV=2	Cluster4
1.40735	1.30983	0.872266	0.119327	-1.35586	-0.816355	-0.449916	-0.203462	-0.883184	acid secretion;actin cytoskeleton organization;actin filament-based process;activation of adenylate cyclase activity;activation of adenylate cyclase activity by dopamine receptor signaling pathway;activation of adenylate cyclase activity by G-protein signaling pathway;activation of phospholipase C activity;activation of phospholipase C activity by dopamine receptor signaling pathway;activation of…	adrenergic receptor binding;beta-2 adrenergic receptor binding;beta-catenin binding;binding;channel regulator activity;chloride channel regulator activity;dopamine receptor binding;enzyme binding;G-protein-coupled receptor binding;growth factor receptor binding;PDZ domain binding;phosphatase binding;protein binding;protein domain specific binding;protein self-association;receptor binding	apical part of cell;apical plasma membrane;brush border membrane;cell part;cell periphery;cell projection;cell projection membrane;cell projection part;centrosome;cytoplasm;cytoplasmic part;cytoskeletal part;endomembrane system;extracellular membrane-bounded organelle;extracellular organelle;extracellular region part;extracellular vesicular exosome;filopodium;intracellular membrane-bounded organe…		+	Cluster -607	9	44	2.16932	0.00177901	P70441	Na(+)/H(+) exchange regulatory cofactor NHE-RF1 OS=Mus musculus GN=Slc9a3r1 PE=1 SV=3	Cluster2
0.672212	1.3193	0.979326	0.893891	-1.26355	-1.12744	0.0498161	-0.85841	-0.66515	anatomical structure morphogenesis;axon guidance;cell migration;cell motility;cell part morphogenesis;cell projection morphogenesis;cell projection organization;cellular component morphogenesis;cellular component movement;cellular component organization;cellular component organization at cellular level;cellular component organization or biogenesis;cellular component organization or biogenesis at …	binding;calcium ion binding;cation binding;ion binding;metal ion binding	basement membrane;extracellular matrix;extracellular matrix part;extracellular region part;proteinaceous extracellular matrix		+	Cluster -607	13	37	1.04509	0.0227589	A0A0A0MQM7	Matrilin-2 OS=Mus musculus GN=Matn2 PE=1 SV=1	Cluster2
0.829742	1.45104	0.565832	1.13685	-1.32494	-0.845278	-0.60963	-0.484635	-0.718988	biological regulation;cellular macromolecule metabolic process;cellular metabolic process;cellular nitrogen compound metabolic process;cellular process;chordate embryonic development;CRD-mediated mRNA stabilization;developmental process;embryo development;embryo development ending in birth or egg hatching;in utero embryonic development;macromolecule metabolic process;metabolic process;mRNA metabo…	binding;chromatin binding;core promoter proximal region DNA binding;core promoter proximal region sequence-specific DNA binding;DNA binding;nucleic acid binding;nucleic acid binding transcription factor activity;regulatory region DNA binding;regulatory region nucleic acid binding;RNA binding;RNA polymerase II core promoter proximal region sequence-specific DNA binding;RNA polymerase II core promo…	cell part;CRD-mediated mRNA stability complex;cytoplasm;cytoplasmic part;extracellular membrane-bounded organelle;extracellular organelle;extracellular region part;extracellular vesicular exosome;histone pre-mRNA 3'end processing complex;intracellular membrane-bounded organelle;intracellular non-membrane-bounded organelle;intracellular organelle;intracellular organelle part;intracellular part;mac…		+	Cluster -607	4	9	0.953894	0.0084585	P62960	Nuclease-sensitive element-binding protein 1 OS=Mus musculus GN=Ybx1 PE=1 SV=3	Cluster2
0.879405	0.877831	0.710378	1.23755	-1.10809	-0.446935	-0.629603	-1.60876	0.088228					+	Cluster -607	2	2	0.780195	0.0235158	A0A0R4J0K1	15 kDa selenoprotein OS=Mus musculus GN=Sep15 PE=1 SV=1	Cluster2
1.04458	0.91864	0.981637	0.716605	0.106419	-0.834554	-1.56866	-1.17638	-0.188296	3'-UTR-mediated mRNA stabilization;ATP-dependent chromatin remodeling;biological regulation;cell differentiation;cellular component organization;cellular component organization at cellular level;cellular component organization or biogenesis;cellular component organization or biogenesis at cellular level;cellular developmental process;cellular macromolecule metabolic process;cellular metabolic pro…	binding;chromatin binding;chromatin DNA binding;core promoter proximal region DNA binding;core promoter proximal region sequence-specific DNA binding;DNA binding;enhancer binding;enhancer sequence-specific DNA binding;identical protein binding;mRNA 3'-UTR binding;mRNA binding;nucleic acid binding;nucleosomal DNA binding;nucleosome binding;nucleotide binding;poly(U) RNA binding;poly-pyrimidine tra…	catalytic step 2 spliceosome;cell part;chromatin;chromosomal part;cytoplasmic part;cytosol;extracellular membrane-bounded organelle;extracellular organelle;extracellular region part;extracellular vesicular exosome;intracellular membrane-bounded organelle;intracellular organelle;intracellular organelle part;intracellular part;macromolecular complex;membrane;membrane-bounded organelle;membrane-boun…	Spliceosome	+	Cluster -607	6	11	1.6579	0.00323765	Q9Z204	Heterogeneous nuclear ribonucleoproteins C1/C2 OS=Mus musculus GN=Hnrnpc PE=1 SV=1	Cluster2
0.822789	0.953791	0.992797	0.487042	-0.335116	-1.17092	-1.89118	0.315981	-0.175185	anatomical structure formation involved in morphogenesis;biological regulation;cell cycle phase;cell cycle process;cell projection assembly;cell projection organization;cell surface receptor linked signaling pathway;cellular component assembly;cellular component assembly at cellular level;cellular component assembly involved in morphogenesis;cellular component organization;cellular component orga…	binding;catalytic activity;enzyme regulator activity;GTP binding;GTPase activity;guanyl nucleotide binding;guanyl ribonucleotide binding;hydrolase activity;hydrolase activity, acting on acid anhydrides;hydrolase activity, acting on acid anhydrides, in phosphorus-containing anhydrides;identical protein binding;nucleoside-triphosphatase activity;nucleotide binding;protein binding;protein complex sc…	actin cytoskeleton;actomyosin contractile ring;cell cortex;cell cortex part;cell division site part;cell part;cell projection;cell projection membrane;cell projection part;cell surface;chromosomal part;ciliary transition zone;cilium membrane;cilium part;cleavage furrow;condensed chromosome kinetochore;contractile ring;cytoplasm;cytoplasmic part;cytoskeletal part;cytoskeleton;exocyst;extracellular…		+	Cluster -607	4	14	0.878528	0.0171083	P42208	Septin-2 OS=Mus musculus GN=Sept2 PE=1 SV=2	Cluster2
0.577392	0.795293	0.944344	0.563635	0.119575	-1.09082	-1.69594	-1.03449	0.821018	biological regulation;cellular process;cellular response to chemical stimulus;cellular response to hypoxia;cellular response to oxygen levels;cellular response to stimulus;cellular response to stress;positive regulation of apoptosis;positive regulation of biological process;positive regulation of cardiac muscle cell apoptosis;positive regulation of cell death;positive regulation of cellular metab…		cell junction;cell part;cell-cell junction;cytoplasm;cytoplasmic part;intracellular organelle part;intracellular part;membrane;mitochondrial membrane;mitochondrial part;nuclear part;nucleoplasm;organelle membrane;organelle part;plasma membrane		+	Cluster -607	2	3	0.628146	0.0448661	E9Q043	Protein Fndc1 OS=Mus musculus GN=Fndc1 PE=1 SV=1	Cluster2
0.844777	0.773368	0.679775	0.902269	0.188905	-1.73391	-0.177441	-1.52837	0.0506222	autophagic vacuole assembly;biological regulation;catabolic process;cellular catabolic process;cellular component assembly;cellular component assembly at cellular level;cellular component organization;cellular component organization at cellular level;cellular component organization or biogenesis;cellular component organization or biogenesis at cellular level;cellular macromolecule catabolic proce…	binding;enzyme regulator activity;lipid binding;phosphatase regulator activity;protein binding;protein phosphatase regulator activity;protein phosphatase type 1 regulator activity;small conjugating protein binding;ubiquitin binding	cell part;chromosome;cytoplasm;cytoplasmic part;cytoskeleton;cytosol;Golgi apparatus part;Golgi stack;intermediate filament cytoskeleton;intracellular membrane-bounded organelle;intracellular non-membrane-bounded organelle;intracellular organelle;intracellular organelle part;intracellular part;membrane;membrane-bounded organelle;non-membrane-bounded organelle;nuclear part;nucleoplasm;nucleus;orga…	Protein processing in endoplasmic reticulum	+	Cluster -607	4	13	0.564034	0.0365561	Q9CZ44	NSFL1 cofactor p47 OS=Mus musculus GN=Nsfl1c PE=1 SV=1	Cluster2
-0.979885	0.183255	0.515514	-0.982978	-0.602306	-0.601566	-0.575984	1.3158	1.72815	amine metabolic process;amino acid activation;carboxylic acid metabolic process;cellular amine metabolic process;cellular amino acid metabolic process;cellular ketone metabolic process;cellular macromolecule metabolic process;cellular metabolic process;cellular nitrogen compound metabolic process;cellular process;macromolecule metabolic process;metabolic process;ncRNA metabolic process;nitrogen c…	adenyl nucleotide binding;adenyl ribonucleotide binding;aminoacyl-tRNA editing activity;aminoacyl-tRNA ligase activity;ATP binding;binding;carboxylic ester hydrolase activity;catalytic activity;hydrolase activity;hydrolase activity, acting on ester bonds;ligase activity;ligase activity, forming aminoacyl-tRNA and related compounds;ligase activity, forming carbon-oxygen bonds;nucleotide binding;pu…	cell part;cytoplasmic part;intracellular membrane-bounded organelle;intracellular organelle;intracellular part;membrane-bounded organelle;mitochondrion;organelle	Aminoacyl-tRNA biosynthesis;Valine, leucine and isoleucine biosynthesis	+	Cluster -606	7	16	0.794021	0.0313162	Q9Z1Q9	Valine--tRNA ligase OS=Mus musculus GN=Vars PE=1 SV=1	Cluster4
-0.136503	-0.155494	0.0761558	-1.4197	-1.4714	0.561011	0.134145	0.691241	1.72055		alcohol dehydrogenase (NADP+) activity;alditol:NADP+ 1-oxidoreductase activity;aldo-keto reductase (NADP) activity;catalytic activity;glyceraldehyde oxidoreductase activity;oxidoreductase activity;oxidoreductase activity, acting on CH-OH group of donors;oxidoreductase activity, acting on the aldehyde or oxo group of donors;oxidoreductase activity, acting on the CH-OH group of donors, NAD or NADP …	cell part;cytoplasm;extracellular membrane-bounded organelle;extracellular organelle;extracellular region part;extracellular vesicular exosome;intracellular organelle part;intracellular part;membrane-bounded organelle;membrane-bounded vesicle;nuclear part;nucleoplasm;organelle;organelle part;vesicle	Fructose and mannose metabolism;Galactose metabolism;Glycerolipid metabolism;Pentose and glucuronate interconversions;Pyruvate metabolism	+	Cluster -606	8	22	0.898503	0.0196613	P45376	Aldose reductase OS=Mus musculus GN=Akr1b1 PE=1 SV=3	Cluster4
-0.190147	0.121201	-0.201195	-2.11533	-0.052543	-0.0444763	0.207289	0.505915	1.76929	biological regulation;biosynthetic process;cellular biosynthetic process;cellular macromolecule biosynthetic process;cellular macromolecule metabolic process;cellular metabolic process;cellular nitrogen compound metabolic process;cellular process;immune response;immune system process;macromolecule biosynthetic process;macromolecule metabolic process;metabolic process;nitrogen compound metabolic p…	adenyl nucleotide binding;adenyl ribonucleotide binding;ATP binding;binding;catalytic activity;DNA binding;double-stranded RNA binding;nucleic acid binding;nucleotide binding;purine nucleotide binding;purine ribonucleoside triphosphate binding;purine ribonucleotide binding;ribonucleotide binding;RNA binding;transferase activity	cell part;cytoplasm;intracellular membrane-bounded organelle;intracellular non-membrane-bounded organelle;intracellular organelle;intracellular organelle part;intracellular part;macromolecular complex;membrane;membrane-bounded organelle;non-membrane-bounded organelle;nuclear part;nucleolus;nucleoplasm;nucleus;organelle;organelle part;ribonucleoprotein complex		+	Cluster -606	2	4	0.811923	0.026931	Q9CXY6	Interleukin enhancer-binding factor 2 OS=Mus musculus GN=Ilf2 PE=1 SV=1	Cluster4
-0.225842	-0.317121	0.317706	-1.54484	-1.48262	0.268942	1.22822	0.734691	1.02087	biological regulation;cellular component assembly;cellular component assembly at cellular level;cellular component organization;cellular component organization at cellular level;cellular component organization or biogenesis;cellular component organization or biogenesis at cellular level;cellular macromolecular complex assembly;cellular macromolecular complex subunit organization;cellular process;…	binding;nucleic acid binding;ribonucleoprotein binding;ribosome binding;RNA binding;translation factor activity, nucleic acid binding;translation initiation factor activity	cell part;cytoplasmic part;eukaryotic 43S preinitiation complex;eukaryotic 48S preinitiation complex;eukaryotic translation initiation factor 3 complex;eukaryotic translation initiation factor 3 complex, eIF3m;intracellular part;macromolecular complex;protein complex;ribonucleoprotein complex;translation preinitiation complex	RNA transport	+	Cluster -606	1	1	1.52646	0.00229703	Q8R1B4	Eukaryotic translation initiation factor 3 subunit C OS=Mus musculus GN=Eif3c PE=1 SV=1	Cluster4
0.230594	-1.00241	0.416405	-1.16024	-1.43826	-0.0108324	0.474969	1.12524	1.36454		binding;nucleic acid binding;nucleotide binding			+	Cluster -606	3	5	1.38728	0.00513062	B2RXM2	EG627828 protein OS=Mus musculus GN=Gm6793 PE=1 SV=1	Cluster4
-0.0589983	-0.585358	0.414325	-1.55389	-1.44087	1.05464	1.16889	0.577113	0.424146	macromolecule metabolic process;metabolic process;primary metabolic process;protein metabolic process;proteolysis	binding;carboxypeptidase activity;catalytic activity;cation binding;exopeptidase activity;hydrolase activity;ion binding;metal ion binding;metallocarboxypeptidase activity;metalloexopeptidase activity;metallopeptidase activity;peptidase activity;peptidase activity, acting on L-amino acid peptides;transition metal ion binding;zinc ion binding		Pancreatic secretion;Protein digestion and absorption	+	Cluster -606	1	3	0.571871	0.0472949	B2RS76	Carboxypeptidase B1 (Tissue) OS=Mus musculus GN=Cpb1 PE=1 SV=1	Cluster4
-0.101614	-0.548196	-0.716216	-1.3393	-0.752537	-0.244153	1.49676	0.896853	1.3084			adherens junction;anchoring junction;cell junction;cell part;cell-substrate adherens junction;cell-substrate junction;focal adhesion;integral to membrane;intrinsic to membrane;membrane;membrane part;plasma membrane		+	Cluster -606	2	6	2.72139	0.000119149	Q8BJU2	Tetraspanin-9 OS=Mus musculus GN=Tspan9 PE=1 SV=1	Cluster4
-0.359324	-1.19013	-0.841109	-0.831842	-0.625857	0.454097	1.60891	1.26343	0.52182	amine metabolic process;aminoglycan biosynthetic process;aminoglycan metabolic process;biosynthetic process;carbohydrate biosynthetic process;carbohydrate metabolic process;cellular biosynthetic process;cellular macromolecule metabolic process;cellular metabolic process;cellular process;chondroitin sulfate biosynthetic process;chondroitin sulfate metabolic process;chondroitin sulfate proteoglycan…	catalytic activity;N-acetylgalactosamine 4-O-sulfotransferase activity;sulfotransferase activity;transferase activity;transferase activity, transferring sulfur-containing groups	cell part;cytoplasmic part;extracellular membrane-bounded organelle;extracellular organelle;extracellular region part;extracellular vesicular exosome;Golgi apparatus part;Golgi membrane;integral to membrane;intracellular organelle part;intracellular part;intrinsic to membrane;membrane;membrane part;membrane-bounded organelle;membrane-bounded vesicle;organelle;organelle membrane;organelle part;ves…	Glycosaminoglycan biosynthesis - chondroitin sulfate	+	Cluster -606	12	36	1.8599	0.00388315	Q80V53	Carbohydrate sulfotransferase 14 OS=Mus musculus GN=Chst14 PE=2 SV=2	Cluster3
-0.437711	-0.479993	-0.465938	-1.23823	-1.34146	0.726032	1.1381	1.0848	1.0144	anatomical structure development;behavior;biological regulation;biomineral tissue development;bone mineralization;cognition;developmental process;learning;learning or memory;multicellular organismal process;neurological system process;ossification;positive regulation of biological process;positive regulation of cell division;positive regulation of cellular process;regulation of biological process…	binding;carbohydrate binding;glycosaminoglycan binding;heparin binding;pattern binding;polysaccharide binding	cell part;cytoplasmic part;endoplasmic reticulum;extracellular matrix;extracellular region part;intracellular membrane-bounded organelle;intracellular organelle;intracellular part;membrane-bounded organelle;organelle;proteinaceous extracellular matrix		+	Cluster -606	2	17	1.40407	0.00219289	P63089	Pleiotrophin OS=Mus musculus GN=Ptn PE=1 SV=1	Cluster4
-0.883105	-0.409644	-0.719829	-0.683582	-0.79344	-0.335962	1.70322	0.768484	1.35385	reproductive process;viral infectious cycle;viral reproductive process	binding;cation binding;ion binding;metal ion binding;structural molecule activity	cell part;integral to membrane;intrinsic to membrane;membrane;membrane part;plasma membrane;viral capsid;viral envelope;virion membrane;virion part		+	Cluster -606	4	9	3.21963	0	P10404	MLV-related proviral Env polyprotein OS=Mus musculus PE=1 SV=3	Cluster4
-0.971379	-0.589854	-0.186242	-0.902806	-0.342599	-0.434632	2.02628	0.218462	1.18277	cellular macromolecule metabolic process;cellular metabolic process;cellular process;cellular protein metabolic process;macromolecule metabolic process;macromolecule modification;metabolic process;primary metabolic process;protein metabolic process;protein modification by small protein conjugation;protein modification by small protein conjugation or removal;protein modification process;protein ne…	acid-amino acid ligase activity;catalytic activity;ligase activity;ligase activity, forming carbon-nitrogen bonds;NEDD8 ligase activity;protein-glutamic acid ligase activity;ribosomal S6-glutamic acid ligase activity;small conjugating protein ligase activity;ubiquitin-protein ligase activity	cell part;cytoplasm;extracellular membrane-bounded organelle;extracellular organelle;extracellular region part;extracellular vesicular exosome;intracellular part;membrane-bounded organelle;membrane-bounded vesicle;organelle;vesicle		+	Cluster -606	3	3	1.72699	0.0018172	F7CDT0	NEDD8-conjugating enzyme Ubc12 (Fragment) OS=Mus musculus GN=Ube2m PE=1 SV=1	Cluster4
-0.209331	-1.71898	-0.253283	-1.19651	0.198663	0.00342685	0.805679	1.12332	1.24702	anatomical structure morphogenesis;axonogenesis;cell part morphogenesis;cell projection morphogenesis;cell projection organization;cellular component morphogenesis;cellular component organization;cellular component organization at cellular level;cellular component organization or biogenesis;cellular component organization or biogenesis at cellular level;cellular developmental process;cellular pro…		alpha-amino-3-hydroxy-5-methyl-4-isoxazolepropionic acid selective glutamate receptor complex;cell part;ionotropic glutamate receptor complex;macromolecular complex;membrane part;plasma membrane part;protein complex;receptor complex		+	Cluster -606	1	2	1.40481	0.00287379	D3Z4E2	Neuritin OS=Mus musculus GN=Nrn1 PE=1 SV=1	Cluster3
-0.245162	-1.81939	-0.137835	-1.04644	-0.243277	0.454305	0.75679	1.33531	0.945698	actin cytoskeleton organization;actin cytoskeleton reorganization;actin filament-based process;biological adhesion;biological regulation;cell adhesion;cell projection assembly;cell projection organization;cellular component assembly;cellular component assembly at cellular level;cellular component organization;cellular component organization at cellular level;cellular component organization or bio…		adherens junction;anchoring junction;cell junction;cell part;cell projection;cell-substrate adherens junction;cell-substrate junction;contractile fiber part;cytoplasmic part;cytoskeleton;focal adhesion;intracellular non-membrane-bounded organelle;intracellular organelle;intracellular part;lamellipodium;membrane;non-membrane-bounded organelle;organelle;organelle part;plasma membrane;Z disc	Focal adhesion	+	Cluster -606	4	13	1.24596	0.00591667	Q9ES46	Beta-parvin OS=Mus musculus GN=Parvb PE=1 SV=1	Cluster3
-0.172317	-1.27835	0.0678966	-1.66408	-0.510083	0.733243	0.711399	1.17349	0.938804	amine catabolic process;amine metabolic process;aromatic amino acid family catabolic process;aromatic amino acid family metabolic process;aromatic compound catabolic process;carboxylic acid catabolic process;carboxylic acid metabolic process;catabolic process;cellular amine metabolic process;cellular amino acid catabolic process;cellular amino acid metabolic process;cellular aromatic compound met…	binding;catalytic activity;cation binding;dioxygenase activity;homogentisate 1,2-dioxygenase activity;ion binding;metal ion binding;oxidoreductase activity;oxidoreductase activity, acting on single donors with incorporation of molecular oxygen;oxidoreductase activity, acting on single donors with incorporation of molecular oxygen, incorporation of two atoms of oxygen	extracellular membrane-bounded organelle;extracellular organelle;extracellular region part;extracellular vesicular exosome;membrane-bounded organelle;membrane-bounded vesicle;organelle;vesicle	Styrene degradation;Tyrosine metabolism	+	Cluster -606	4	10	0.898922	0.0100234	O09173	Homogentisate 1,2-dioxygenase OS=Mus musculus GN=Hgd PE=1 SV=2	Cluster3
-0.225567	0.180327	-0.446655	-1.83136	-0.304806	-0.722462	1.12408	1.16918	1.05727	anatomical structure morphogenesis;biological adhesion;biological regulation;cell adhesion;cell morphogenesis;cell morphogenesis involved in differentiation;cell surface receptor linked signaling pathway;cell-cell adhesion;cell-substrate adhesion;cellular component assembly;cellular component morphogenesis;cellular component organization;cellular component organization or biogenesis;cellular deve…	binding;integrin binding;protein binding;protein complex binding;receptor binding	cell junction;cell part;cell projection;cytoskeletal part;extracellular membrane-bounded organelle;extracellular organelle;extracellular region part;extracellular vesicular exosome;intracellular non-membrane-bounded organelle;intracellular organelle;intracellular organelle part;intracellular part;macromolecular complex;membrane;membrane-bounded organelle;membrane-bounded vesicle;non-membrane-boun…		+	Cluster -606	16	88	2.22211	0.0022268	Q8K1B8	Fermitin family homolog 3 OS=Mus musculus GN=Fermt3 PE=1 SV=1	Cluster4
[truncated: 235 more rows]

## Sheet: Phosphoproteins
Coc-3	Coc-1	Coc-2	PSC-3	PSC-2	PSC-1	KPC-2	KPC-3	KPC-1	GOBP name	GOMF name	GOCC name	KEGG name	ANOVA Significant	Cluster	# Peptides	# PSMs	-Log ANOVA p value	ANOVA q-value	Accession	Description	R.Cluster
[truncated: 591 more rows]
