# Supplementary material for: Identification of novel early pancreatic cancer biomarkers KIF5B and SFRP2 from “first contact” interactions in the tumor microenvironment
Source: J Exp Clin Cancer Res. 2022 Aug 24;41:258. doi: 10.1186/s13046-022-02425-y (PMC9400270; doi:10.1186/s13046-022-02425-y)
Supplement: Supplementary file 9 — Additional file 9: File S4. Reactome analyses of proteins and phosphoproteins identified by mass spectrometric characterization of EVs secreted from cell culture conditions. [file 13046_2022_2425_MOESM9_ESM.xlsx]

## Sheet: KPC_Unique_282_Prot
Pathway identifier	Pathway name	#Entities found	#Entities total	#Interactors found	#Interactors total	Entities ratio	Entities pValue	Entities FDR	#Reactions found	#Reactions total	Reactions ratio	Species identifier	Species name	Submitted entities found	Mapped entities	Submitted entities hit interactor	Interacts with	Found reaction identifiers
R-HSA-390471	Association of TriC/CCT with target proteins during biosynthesis	8	39	0	3	0.00347068	8.47203e-07	0.000734525	2	2	0.000151149	9606	Homo sapiens	P80315;P80314;P11983;Q9D6Z1;P17439;P80318;P80317;P80316	P17987;P50991;P04062;P78371;P48643;P49368;P40227;O00567			R-HSA-390470;R-HSA-391266
R-HSA-389960	Formation of tubulin folding intermediates by CCT/TriC	6	26	0	0	0.00231378	6.9464e-06	0.00300779	2	2	0.000151149	9606	Homo sapiens	P80315;P80314;P11983;P80318;P80317;P80316	P17987;P50991;P78371;P48643;P49368;P40227			R-HSA-389954;R-HSA-389961
R-HSA-389957	Prefoldin mediated transfer of substrate to CCT/TriC	6	28	0	0	0.00249177	1.05318e-05	0.00304368	1	2	0.000151149	9606	Homo sapiens	P80315;P80314;P11983;P80318;P80317;P80316	P17987;P50991;P78371;P48643;P49368;P40227			R-HSA-389970
R-HSA-6814122	Cooperation of PDCL (PhLP1) and TRiC/CCT in G-protein beta folding	6	38	0	5	0.00338169	9.83273e-05	0.0212387	8	11	0.000831318	9606	Homo sapiens	P80315;P80314;P11983;P80318;P80317;P80316	P17987;P50991;P78371;P48643;P49368;P40227			R-HSA-6814119;R-HSA-8850534;R-HSA-8850529;R-HSA-8850527;R-HSA-6814124;R-HSA-8850539;R-HSA-6814121;R-HSA-6814120
R-HSA-72702	Ribosomal scanning and start codon recognition	7	59	0	10	0.00525051	0.000148882	0.0257566	2	2	0.000151149	9606	Homo sapiens	P23116;P62082;P14206;P59325;Q8QZY1;P60843;Q8JZQ9	P55884;P55010;P62081;Q14152;Q9Y262;P08865;P60842			R-HSA-72697;R-HSA-72621
R-HSA-390450	Folding of actin by CCT/TriC	6	10	0	47	0.000889917	0.000453196	0.0652602	2	2	0.000151149	9606	Homo sapiens	P80315;P80314;P11983;P80318;P80317;P80316	P17987;P50991;P78371;P48643;P49368;P40227			R-HSA-390453;R-HSA-390459
R-HSA-72706	GTP hydrolysis and joining of the 60S ribosomal subunit	8	113	1	58	0.0100561	0.00186284	0.207024	3	3	0.000226723	9606	Homo sapiens	P35979;P23116;P62082;P14206;P59325;Q8QZY1;P60843;Q8JZQ9	P55884;P30050;P55010;P62081;Q14152;Q9Y262;P08865;P60842	P23116	Q04637	R-HSA-72672;R-HSA-72619;R-HSA-72671
R-HSA-8873719	RAB geranylgeranylation	6	65	0	15	0.00578446	0.0020016	0.207024	2	5	0.000377872	9606	Homo sapiens	P53994;P55258;Q9CQD1;P61027;Q6PHN9;P62821	P20339;Q15286;P61006;P61026;P62820;P61019			R-HSA-8870469;R-HSA-8870466
R-HSA-72695	Formation of the ternary complex, and subsequently, the 43S complex	5	52	0	0	0.00462757	0.00215651	0.207024	1	3	0.000226723	9606	Homo sapiens	P23116;P62082;Q8QZY1;P14206;Q8JZQ9	P55884;P62081;Q14152;Q9Y262;P08865			R-HSA-72691
R-HSA-389958	Cooperation of Prefoldin and TriC/CCT in actin and tubulin folding	6	33	0	47	0.00293673	0.00258471	0.222285	5	6	0.000453446	9606	Homo sapiens	P80315;P80314;P11983;P80318;P80317;P80316	P17987;P50991;P78371;P48643;P49368;P40227			R-HSA-390453;R-HSA-389970;R-HSA-389954;R-HSA-389961;R-HSA-390459
R-HSA-390466	Chaperonin-mediated protein folding	8	92	0	55	0.00818724	0.00382072	0.273103	15	19	0.00143591	9606	Homo sapiens	P80315;P80314;P11983;Q9D6Z1;P17439;P80318;P80317;P80316	P17987;P50991;P04062;P78371;P48643;P49368;P40227;O00567			R-HSA-6814119;R-HSA-8850534;R-HSA-390470;R-HSA-8850529;R-HSA-391266;R-HSA-389954;R-HSA-6814124;R-HSA-389961;R-HSA-8850539;R-HSA-6814121;R-HSA-6814120;R-HSA-390453;R-HSA-389970;R-HSA-8850527;R-HSA-390459
R-HSA-6798695	Neutrophil degranulation	17	480	0	0	0.042716	0.00410842	0.273103	9	10	0.000755744	9606	Homo sapiens	P80314;P06745;Q9ET01;P20060;Q8VDM4;P70699;Q9WUU7;P14685;Q9Z0L8;Q6YGZ1;P16110;Q02257;O88844;Q9JHU4;Q9EQI5;G3UXE9;Q8K353	P06744;O43242;Q14204;P06737;O75874;P14923;P10253;P17931;Q9UBR2;P01889;P78371;Q9H1C7;Q9Y251;P07686;P02775;Q13200;Q92820			R-HSA-6798743;R-HSA-6798739;R-HSA-6800434;R-HSA-6798751;R-HSA-6798749;R-HSA-6798748;R-HSA-6798747;R-HSA-6800426;R-HSA-6798745
R-HSA-156827	L13a-mediated translational silencing of Ceruloplasmin expression	7	112	0	4	0.00996707	0.00413792	0.273103	2	3	0.000226723	9606	Homo sapiens	P35979;P23116;P62082;P14206;Q8QZY1;P60843;Q8JZQ9	P55884;P30050;P62081;Q14152;Q9Y262;P08865;P60842			R-HSA-156823;R-HSA-156826
R-HSA-72649	Translation initiation complex formation	6	59	0	39	0.00525051	0.00594779	0.362815	2	2	0.000151149	9606	Homo sapiens	P23116;P62082;P14206;Q8QZY1;P60843;Q8JZQ9	P55884;P62081;Q14152;Q9Y262;P08865;P60842			R-HSA-156808;R-HSA-157849
R-HSA-391251	Protein folding	8	98	0	70	0.00872119	0.00833821	0.4505	15	28	0.00211608	9606	Homo sapiens	P80315;P80314;P11983;Q9D6Z1;P17439;P80318;P80317;P80316	P17987;P50991;P04062;P78371;P48643;P49368;P40227;O00567			R-HSA-6814119;R-HSA-8850534;R-HSA-390470;R-HSA-8850529;R-HSA-391266;R-HSA-389954;R-HSA-6814124;R-HSA-389961;R-HSA-8850539;R-HSA-6814121;R-HSA-6814120;R-HSA-390453;R-HSA-389970;R-HSA-8850527;R-HSA-390459
R-HSA-72737	Cap-dependent Translation Initiation	8	120	1	95	0.010679	0.00834259	0.4505	13	18	0.00136034	9606	Homo sapiens	P35979;P23116;P62082;P14206;P59325;Q8QZY1;P60843;Q8JZQ9	P55884;P30050;P55010;P62081;Q14152;Q9Y262;P08865;P60842	P23116	Q04637	R-HSA-72673;R-HSA-72672;R-HSA-72676;R-HSA-72647;R-HSA-72619;R-HSA-156808;R-HSA-72621;R-HSA-72691;R-HSA-72631;R-HSA-72697;R-HSA-72635;R-HSA-157849;R-HSA-72671
R-HSA-72613	Eukaryotic Translation Initiation	8	120	1	98	0.010679	0.00912764	0.465509	15	21	0.00158706	9606	Homo sapiens	P35979;P23116;P62082;P14206;P59325;Q8QZY1;P60843;Q8JZQ9	P55884;P30050;P55010;P62081;Q14152;Q9Y262;P08865;P60842	P23116	Q04637	R-HSA-72673;R-HSA-72672;R-HSA-72676;R-HSA-72647;R-HSA-72619;R-HSA-156808;R-HSA-72621;R-HSA-72691;R-HSA-156823;R-HSA-72631;R-HSA-72697;R-HSA-156826;R-HSA-72635;R-HSA-157849;R-HSA-72671
R-HSA-72689	Formation of a pool of free 40S subunits	6	102	0	7	0.00907716	0.0107984	0.494384	2	2	0.000151149	9606	Homo sapiens	P35979;P23116;P62082;P14206;Q8QZY1;Q8JZQ9	P55884;P30050;P62081;Q14152;Q9Y262;P08865			R-HSA-72673;R-HSA-72676
R-HSA-72662	Activation of the mRNA upon binding of the cap-binding complex and eIFs, and subsequent binding to 43S	6	60	1	92	0.0053395	0.0109863	0.494384	5	6	0.000453446	9606	Homo sapiens	P23116;P62082;P14206;Q8QZY1;P60843;Q8JZQ9	P55884;P62081;Q14152;Q9Y262;P08865;P60842	P23116	Q04637	R-HSA-72631;R-HSA-72647;R-HSA-156808;R-HSA-72635;R-HSA-157849
R-HSA-6798163	Choline catabolism	2	6	0	4	0.00053395	0.012964	0.539898	2	6	0.000453446	9606	Homo sapiens	Q6X893;O35490	Q8WWI5;Q93088			R-HSA-6797956;R-HSA-1614654
R-HSA-879415	Advanced glycosylation endproduct receptor signaling	3	13	0	19	0.00115689	0.0151993	0.539898	2	4	0.000302297	9606	Homo sapiens	P16110;P47753;P47754	P17931;P52907;P47755			R-HSA-879358;R-HSA-879377
R-HSA-9013409	RHOJ GTPase cycle	4	55	0	0	0.00489454	0.0152651	0.539898	1	3	0.000226723	9606	Homo sapiens	Q02257;Q91YD9;Q8K012;Q8CIN4	P14923;Q13177;Q5T0N5;O00401			R-HSA-9017507
R-HSA-3656248	Defective HEXB causes GM2G2	1	1	0	0	8.89917e-05	0.0169146	0.539898	3	3	0.000226723	9606	Homo sapiens	P20060	P07686			R-HSA-9035983;R-HSA-9035982;R-HSA-3662344
R-HSA-389542	NADPH regeneration	1	1	0	0	8.89917e-05	0.0169146	0.539898	2	2	0.000151149	9606	Homo sapiens	O88844	O75874			R-HSA-389540;R-HSA-389550
R-HSA-5619043	Defective SLC2A1 causes GLUT1 deficiency syndrome 1 (GLUT1DS1)	1	1	0	0	8.89917e-05	0.0169146	0.539898	1	1	7.55744e-05	9606	Homo sapiens	P17809	P11166			R-HSA-5632804
R-HSA-5609976	Defective GALK1 can cause Galactosemia II (GALCT2)	1	1	0	0	8.89917e-05	0.0169146	0.539898	1	1	7.55744e-05	9606	Homo sapiens	Q9R0N0	P51570			R-HSA-5610026
R-HSA-2978092	Abnormal conversion of 2-oxoglutarate to 2-hydroxyglutarate	1	1	0	0	8.89917e-05	0.0169146	0.539898	1	1	7.55744e-05	9606	Homo sapiens	O88844	O75874			R-HSA-880053
R-HSA-3000157	Laminin interactions	3	30	0	2	0.00266975	0.0179966	0.539898	11	15	0.00113362	9606	Homo sapiens	P09055;Q62470;Q61001	P05556;O15230;P26006			R-HSA-216051;R-HSA-2426676;R-HSA-216048;R-HSA-3907292;R-HSA-2426450;R-HSA-2396083;R-HSA-2426530;R-HSA-4084505;R-HSA-2327803;R-HSA-216058;R-HSA-349626
R-HSA-210991	Basigin interactions	5	25	0	67	0.00222479	0.019983	0.579507	4	10	0.000755744	9606	Homo sapiens	Q9Z127;P09055;P14094;Q62470;P53986	P05556;Q01650;P53985;P05026;P26006			R-HSA-204434;R-HSA-375133;R-HSA-204392;R-HSA-375131
R-HSA-1638091	Heparan sulfate/heparin (HS-GAG) metabolism	4	55	0	8	0.00489454	0.0236797	0.663032	5	33	0.00249395	9606	Homo sapiens	Q6YGZ1;O35310;A2ASQ1;Q9QYK5	O60243;O14792;Q9Y251;O00468			R-HSA-2076383;R-HSA-1667005;R-HSA-2076419;R-HSA-1878002;R-HSA-1678694
R-HSA-70221	Glycogen breakdown (glycogenolysis)	2	15	0	0	0.00133488	0.0275938	0.745031	2	15	0.00113362	9606	Homo sapiens	Q9ET01;P70699	P06737;P10253			R-HSA-71588;R-HSA-9036727
R-HSA-5620922	BBSome-mediated cargo-targeting to cilium	5	23	0	93	0.00204681	0.0295867	0.7627	1	5	0.000377872	9606	Homo sapiens	P80315;P80314;P11983;P80318;P80316	P17987;P50991;P78371;P48643;P49368			R-HSA-5624125
R-HSA-6790901	rRNA modification in the nucleus and cytosol	4	60	0	9	0.0053395	0.031524	0.7627	3	8	0.000604595	9606	Homo sapiens	P62082;Q9D0T1;Q9D6Z1;Q9ESX5	O60832;P62081;P55769;O00567			R-HSA-6790907;R-HSA-6790906;R-HSA-6790905
R-HSA-3371497	HSP90 chaperone cycle for steroid hormone receptors (SHR) in the presence of ligand	5	57	0	50	0.00507253	0.0329484	0.7627	13	16	0.00120919	9606	Homo sapiens	P30416;Q9QYJ0;P47753;P47754;Q9JHU4	Q14204;P52907;O60884;P47755;Q02790			R-HSA-5618099;R-HSA-9725885;R-HSA-5618110;R-HSA-5618073;R-HSA-3371422;R-HSA-5618085;R-HSA-9705925;R-HSA-3371590;R-HSA-5618080;R-HSA-9690534;R-HSA-5618093;R-HSA-3371503;R-HSA-9678925
R-HSA-5357609	Glycogen storage disease type II (GAA)	1	2	0	0	0.000177983	0.0335441	0.7627	1	1	7.55744e-05	9606	Homo sapiens	P70699	P10253			R-HSA-9036729
R-HSA-5619070	Defective SLC16A1 causes symptomatic deficiency in lactate transport (SDLT)	1	2	0	0	0.000177983	0.0335441	0.7627	1	1	7.55744e-05	9606	Homo sapiens	P53986	P53985			R-HSA-5624211
R-HSA-380612	Metabolism of serotonin	1	2	0	0	0.000177983	0.0335441	0.7627	1	2	0.000151149	9606	Homo sapiens	P47738	P05091			R-HSA-380608
R-HSA-140342	Apoptosis induced DNA fragmentation	2	13	0	6	0.00115689	0.0346682	0.7627	2	12	0.000906892	9606	Homo sapiens	P43276;P43277	P16403;P16401			R-HSA-211239;R-HSA-211247
R-HSA-8866427	VLDLR internalisation and degradation	2	12	0	6	0.0010679	0.0384407	0.838745	3	4	0.000302297	9606	Homo sapiens	Q80W65;P17426	Q8NBP7;O95782			R-HSA-8855111;R-HSA-8855131;R-HSA-8855130
R-HSA-1630316	Glycosaminoglycan metabolism	6	124	0	26	0.011035	0.0453541	0.838745	12	86	0.0064994	9606	Homo sapiens	Q6YGZ1;P20060;Q11204;O35310;A2ASQ1;Q9QYK5	Q16842;O60243;O14792;Q9Y251;P07686;O00468			R-HSA-2076383;R-HSA-1667005;R-HSA-9638075;R-HSA-2105001;R-HSA-9638078;R-HSA-1878002;R-HSA-9638076;R-HSA-2162225;R-HSA-2046285;R-HSA-2076419;R-HSA-1638053;R-HSA-1678694
R-HSA-71387	Metabolism of carbohydrates	13	300	0	161	0.0266975	0.0486529	0.838745	20	236	0.0178356	9606	Homo sapiens	P06745;Q9ET01;P20060;Q11204;Q9R0N0;A2ASQ1;P70699;Q76MZ3;Q6YGZ1;P14152;O35310;Q9QYK5;P17809	P06744;Q16842;P06737;O14792;P51570;P40925;P30153;P11166;P10253;O00468;O60243;Q9Y251;P07686			R-HSA-2076383;R-HSA-1667005;R-HSA-163750;R-HSA-71588;R-HSA-70471;R-HSA-5653873;R-HSA-9638075;R-HSA-2105001;R-HSA-70475;R-HSA-9638078;R-HSA-1878002;R-HSA-198508;R-HSA-9638076;R-HSA-2162225;R-HSA-70355;R-HSA-2046285;R-HSA-2076419;R-HSA-1638053;R-HSA-9036727;R-HSA-1678694
R-HSA-8854518	AURKA Activation by TPX2	4	72	0	11	0.0064074	0.0494364	0.838745	2	2	0.000151149	9606	Homo sapiens	A2AGT5;Q9JHU4;P63005;Q76MZ3	Q14204;Q14008;P30153;P43034			R-HSA-8853405;R-HSA-8853419
R-HSA-964827	Progressive trimming of alpha-1,2-linked mannose residues from Man9/8/7GlcNAc2 to produce Man5GlcNAc2	1	3	0	0	0.000266975	0.0498931	0.838745	3	3	0.000226723	9606	Homo sapiens	P39098	O60476			R-HSA-964830;R-HSA-964825;R-HSA-964737
R-HSA-9673202	Defective F9 variant does not activate FX	1	3	0	0	0.000266975	0.0498931	0.838745	1	1	7.55744e-05	9606	Homo sapiens	O88947	P00742			R-HSA-9670874
R-HSA-9672396	Defective cofactor function of FVIIIa variant	1	3	0	0	0.000266975	0.0498931	0.838745	1	1	7.55744e-05	9606	Homo sapiens	O88947	P00742			R-HSA-9668365
R-HSA-5653890	Lactose synthesis	1	3	0	0	0.000266975	0.0498931	0.838745	1	3	0.000226723	9606	Homo sapiens	P17809	P11166			R-HSA-5653873
R-HSA-71737	Pyrophosphate hydrolysis	1	3	0	0	0.000266975	0.0498931	0.838745	1	3	0.000226723	9606	Homo sapiens	Q9D819	Q15181			R-HSA-71732
R-HSA-6811436	COPI-independent Golgi-to-ER retrograde traffic	4	53	0	35	0.00471656	0.0551177	0.838745	3	7	0.000529021	9606	Homo sapiens	P47753;P47754;Q9JHU4;P63005	Q14204;P52907;P43034;P47755			R-HSA-8849350;R-HSA-8848484;R-HSA-8849353
R-HSA-9013418	RHOBTB2 GTPase cycle	2	23	0	0	0.00204681	0.0594118	0.838745	1	2	0.000151149	9606	Homo sapiens	P80314;P80317	P78371;P40227			R-HSA-9018787
R-HSA-2024096	HS-GAG degradation	2	22	0	1	0.00195782	0.0594118	0.838745	2	14	0.00105804	9606	Homo sapiens	Q6YGZ1;A2ASQ1	Q9Y251;O00468			R-HSA-1667005;R-HSA-1678694
R-HSA-2467813	Separation of Sister Chromatids	7	191	0	27	0.0169974	0.0639736	0.838745	3	8	0.000604595	9606	Homo sapiens	A2AGT5;Q8VDM4;Q9JHU4;P63005;Q8BK67;P14685;Q76MZ3	O43242;Q14204;Q14008;P30153;P43034;Q13200;Q9P258			R-HSA-2467809;R-HSA-2467811;R-HSA-174202
R-HSA-380615	Serotonin clearance from the synaptic cleft	1	3	0	1	0.000266975	0.0659664	0.838745	1	3	0.000226723	9606	Homo sapiens	P47738	P05091			R-HSA-380608
R-HSA-5620916	VxPx cargo-targeting to cilium	2	21	0	4	0.00186883	0.0686776	0.838745	10	10	0.000755744	9606	Homo sapiens	P55258;P61750	P18085;P61006			R-HSA-5623525;R-HSA-5623508;R-HSA-5623524;R-HSA-5623527;R-HSA-5620918;R-HSA-5623521;R-HSA-5620914;R-HSA-5623519;R-HSA-5623513;R-HSA-5620921
R-HSA-174490	Membrane binding and targetting of GAG proteins	2	15	0	11	0.00133488	0.073477	0.838745	2	4	0.000302297	9606	Homo sapiens	Q8R0J7;Q78HU3	Q96EY5;Q9H9H4			R-HSA-3149434;R-HSA-184269
R-HSA-174495	Synthesis And Processing Of GAG, GAGPOL Polyproteins	2	15	0	11	0.00133488	0.073477	0.838745	2	5	0.000377872	9606	Homo sapiens	Q8R0J7;Q78HU3	Q96EY5;Q9H9H4			R-HSA-3149434;R-HSA-184269
R-HSA-380320	Recruitment of NuMA to mitotic centrosomes	4	95	0	0	0.00845421	0.0811708	0.838745	2	2	0.000151149	9606	Homo sapiens	A2AGT5;Q9JHU4;P63005;Q76MZ3	Q14204;Q14008;P30153;P43034			R-HSA-380316;R-HSA-380508
R-HSA-9013406	RHOQ GTPase cycle	3	59	0	0	0.00525051	0.0811973	0.838745	1	5	0.000377872	9606	Homo sapiens	Q02257;Q91YD9;Q8CIN4	P14923;Q13177;O00401			R-HSA-9018746
R-HSA-2855086	Ficolins bind to repetitive carbohydrate structures on the target cell surface	1	5	0	0	0.000444959	0.0817687	0.838745	3	3	0.000226723	9606	Homo sapiens	P98064	P48740			R-HSA-2855054;R-HSA-2855077;R-HSA-2855125
R-HSA-77350	Beta oxidation of hexanoyl-CoA to butanoyl-CoA	1	5	0	0	0.000444959	0.0817687	0.838745	1	4	0.000302297	9606	Homo sapiens	Q61425	Q16836			R-HSA-77323
R-HSA-77348	Beta oxidation of octanoyl-CoA to hexanoyl-CoA	1	5	0	0	0.000444959	0.0817687	0.838745	1	4	0.000302297	9606	Homo sapiens	Q61425	Q16836			R-HSA-77331
R-HSA-77310	Beta oxidation of lauroyl-CoA to decanoyl-CoA-CoA	1	5	0	0	0.000444959	0.0817687	0.838745	1	4	0.000302297	9606	Homo sapiens	Q61425	Q16836			R-HSA-77254
R-HSA-77352	Beta oxidation of butanoyl-CoA to acetyl-CoA	1	5	0	0	0.000444959	0.0817687	0.838745	1	4	0.000302297	9606	Homo sapiens	Q61425	Q16836			R-HSA-77312
R-HSA-9672383	Defective factor IX causes thrombophilia	1	3	0	3	0.000266975	0.0973045	0.838745	1	1	7.55744e-05	9606	Homo sapiens	O88947	P00742			R-HSA-9668253
R-HSA-964739	N-glycan trimming and elongation in the cis-Golgi	1	5	0	1	0.000444959	0.0973045	0.838745	3	5	0.000377872	9606	Homo sapiens	P39098	O60476			R-HSA-964830;R-HSA-964825;R-HSA-964737
R-HSA-433692	Proton-coupled monocarboxylate transport	1	6	0	0	0.00053395	0.0973045	0.838745	1	2	0.000151149	9606	Homo sapiens	P53986	P53985			R-HSA-9645220
R-HSA-77346	Beta oxidation of decanoyl-CoA to octanoyl-CoA-CoA	1	6	0	0	0.00053395	0.0973045	0.838745	1	5	0.000377872	9606	Homo sapiens	Q61425	Q16836			R-HSA-77342
R-HSA-2022928	HS-GAG biosynthesis	2	31	0	1	0.00275874	0.104297	0.838745	2	14	0.00105804	9606	Homo sapiens	O35310;Q9QYK5	O60243;O14792			R-HSA-2076383;R-HSA-2076419
R-HSA-5663220	RHO GTPases Activate Formins	6	141	0	55	0.0125478	0.107105	0.838745	4	27	0.00204051	9606	Homo sapiens	A2AGT5;P09055;Q9JHU4;P63005;Q8BK67;Q76MZ3	Q14204;P05556;Q14008;P30153;P43034;Q9P258			R-HSA-5666160;R-HSA-5666129;R-HSA-5666049;R-HSA-5666169
R-HSA-8856688	Golgi-to-ER retrograde transport	7	137	0	111	0.0121919	0.110241	0.838745	12	18	0.00136034	9606	Homo sapiens	P84084;P61750;P47753;P47754;Q9JHU4;P63005;P62821	P84085;Q14204;P52907;P18085;P43034;P62820;P47755			R-HSA-8849350;R-HSA-8848484;R-HSA-6811427;R-HSA-6811426;R-HSA-8849353;R-HSA-6811415;R-HSA-6811414;R-HSA-6811412;R-HSA-6811411;R-HSA-6811423;R-HSA-6811418;R-HSA-6811417
R-HSA-163767	PP2A-mediated dephosphorylation of key metabolic factors	1	7	0	0	0.000622942	0.112578	0.838745	4	4	0.000302297	9606	Homo sapiens	Q76MZ3	P30153			R-HSA-163750;R-HSA-163688;R-HSA-164056;R-HSA-163689
R-HSA-9662001	Defective factor VIII causes hemophilia A	1	7	0	1	0.000622942	0.112578	0.838745	1	8	0.000604595	9606	Homo sapiens	O88947	P00742			R-HSA-9668365
R-HSA-8982491	Glycogen metabolism	2	27	0	11	0.00240278	0.115233	0.838745	2	39	0.0029474	9606	Homo sapiens	Q9ET01;P70699	P06737;P10253			R-HSA-71588;R-HSA-9036727
R-HSA-5620912	Anchoring of the basal body to the plasma membrane	5	97	0	70	0.0086322	0.11836	0.838745	8	9	0.000680169	9606	Homo sapiens	A2AGT5;P55258;Q9JHU4;P63005;Q76MZ3	Q14204;Q14008;P61006;P30153;P43034			R-HSA-5626228;R-HSA-5626227;R-HSA-5626220;R-HSA-5626223;R-HSA-5626681;R-HSA-5617816;R-HSA-5626699;R-HSA-5638009
R-HSA-9013026	RHOB GTPase cycle	3	71	0	0	0.00631841	0.122609	0.838745	1	6	0.000453446	9606	Homo sapiens	Q02257;O08917;O54724	O75955;P14923;Q6NZI2			R-HSA-9013024
R-HSA-1638074	Keratan sulfate/keratin metabolism	2	34	0	2	0.00302572	0.126445	0.838745	3	16	0.00120919	9606	Homo sapiens	P20060;Q11204	Q16842;P07686			R-HSA-2046285;R-HSA-9638078;R-HSA-1638053
R-HSA-166662	Lectin pathway of complement activation	1	8	0	0	0.000711934	0.127594	0.838745	6	6	0.000453446	9606	Homo sapiens	P98064	P48740			R-HSA-166721;R-HSA-166726;R-HSA-2855054;R-HSA-8852509;R-HSA-2855077;R-HSA-2855125
R-HSA-196836	Vitamin C (ascorbate) metabolism	1	8	0	0	0.000711934	0.127594	0.838745	1	5	0.000377872	9606	Homo sapiens	P17809	P11166			R-HSA-198818
R-HSA-9013148	CDC42 GTPase cycle	5	155	0	0	0.0137937	0.12805	0.838745	1	6	0.000453446	9606	Homo sapiens	Q02257;Q8BKX1;Q91YD9;Q8K012;Q8CIN4	P14923;Q9UQB8;Q13177;Q5T0N5;O00401			R-HSA-9013157
R-HSA-9013424	RHOV GTPase cycle	2	37	0	0	0.00329269	0.132145	0.838745	1	2	0.000151149	9606	Homo sapiens	Q91YD9;Q8CIN4	Q13177;O00401			R-HSA-9018794
R-HSA-3000178	ECM proteoglycans	4	76	0	41	0.00676337	0.132458	0.838745	9	23	0.00173821	9606	Homo sapiens	P09055;A2ASQ1;P22777;Q61001	P05556;O15230;P05121;O00468			R-HSA-2467716;R-HSA-2426471;R-HSA-2467665;R-HSA-2467633;R-HSA-2396124;R-HSA-4086132;R-HSA-2681667;R-HSA-2396079;R-HSA-2467659
R-HSA-977347	Serine biosynthesis	1	9	0	0	0.000800926	0.142357	0.838745	1	7	0.000529021	9606	Homo sapiens	Q99K85	Q9Y617			R-HSA-977333
R-HSA-8856828	Clathrin-mediated endocytosis	6	145	0	76	0.0129038	0.147701	0.838745	23	35	0.0026451	9606	Homo sapiens	Q91YD9;Q9CQD1;P17426;Q8K012;Q06186;Q9WVE8	P20339;Q9UNF0;Q99075;O95782;Q5T0N5;O00401			R-HSA-8868071;R-HSA-8866279;R-HSA-8868230;R-HSA-8866277;R-HSA-9681616;R-HSA-8856813;R-HSA-8868236;R-HSA-8867756;R-HSA-8868651;R-HSA-8866283;R-HSA-8867754;R-HSA-8868648;R-HSA-8868072;R-HSA-8862280;R-HSA-8856808;R-HSA-8868661;R-HSA-8868660;R-HSA-8868659;R-HSA-8868658;R-HSA-8869438;R-HSA-8871196;R-HSA-8871194;R-HSA-8871193
R-HSA-6807878	COPI-mediated anterograde transport	6	102	0	113	0.00907716	0.152334	0.838745	10	12	0.000906892	9606	Homo sapiens	P84084;P61750;P47753;P47754;Q9JHU4;P62821	P84085;Q14204;P52907;P18085;P62820;P47755			R-HSA-6807877;R-HSA-6807875;R-HSA-6809011;R-HSA-6809010;R-HSA-6807872;R-HSA-6809006;R-HSA-6807868;R-HSA-6809003;R-HSA-6807866;R-HSA-6807864
R-HSA-8875513	MET interacts with TNS proteins	1	5	0	5	0.000444959	0.156871	0.838745	1	2	0.000151149	9606	Homo sapiens	P09055	P05556			R-HSA-8875531
R-HSA-9668250	Defective factor IX causes hemophilia B	1	9	0	1	0.000800926	0.156871	0.838745	1	4	0.000302297	9606	Homo sapiens	O88947	P00742			R-HSA-9670874
R-HSA-141444	Amplification of signal from unattached kinetochores via a MAD2 inhibitory signal	5	94	0	79	0.00836522	0.159162	0.838745	4	4	0.000302297	9606	Homo sapiens	A2AGT5;Q9JHU4;P63005;Q8BK67;Q76MZ3	Q14204;Q14008;P30153;P43034;Q9P258			R-HSA-141409;R-HSA-141431;R-HSA-141422;R-HSA-141439
R-HSA-141424	Amplification of signal from the kinetochores	5	94	0	79	0.00836522	0.159162	0.838745	4	4	0.000302297	9606	Homo sapiens	A2AGT5;Q9JHU4;P63005;Q8BK67;Q76MZ3	Q14204;Q14008;P30153;P43034;Q9P258			R-HSA-141409;R-HSA-141431;R-HSA-141422;R-HSA-141439
R-HSA-9706574	RHOBTB GTPase Cycle	2	35	0	7	0.00311471	0.161436	0.838745	2	4	0.000302297	9606	Homo sapiens	P80314;P80317	P78371;P40227			R-HSA-9018778;R-HSA-9018787
R-HSA-9013106	RHOC GTPase cycle	3	75	0	7	0.00667438	0.161783	0.838745	1	6	0.000453446	9606	Homo sapiens	Q02257;O08917;O54724	O75955;P14923;Q6NZI2			R-HSA-9013110
R-HSA-1250342	PI3K events in ERBB4 signaling	1	11	0	0	0.000978909	0.17114	0.838745	2	2	0.000151149	9606	Homo sapiens	Q06186	Q99075			R-HSA-1250370;R-HSA-1250353
R-HSA-140834	Extrinsic Pathway of Fibrin Clot Formation	1	5	0	7	0.000444959	0.17114	0.838745	4	8	0.000604595	9606	Homo sapiens	O88947	P00742			R-HSA-140736;R-HSA-140769;R-HSA-140825;R-HSA-140777
R-HSA-447038	NrCAM interactions	0	7	1	4	0.000622942	0.17114	0.838745	1	4	0.000302297	9606	Homo sapiens			P97953	O60462	R-HSA-549060
R-HSA-77286	mitochondrial fatty acid beta-oxidation of saturated fatty acids	1	11	0	0	0.000978909	0.17114	0.838745	5	29	0.00219166	9606	Homo sapiens	Q61425	Q16836			R-HSA-77312;R-HSA-77331;R-HSA-77254;R-HSA-77323;R-HSA-77342
R-HSA-114608	Platelet degranulation	5	128	0	45	0.0113909	0.172959	0.838745	2	11	0.000831318	9606	Homo sapiens	Q9CZ30;Q61508;P97953;P22777;Q9EQI5	Q9NTK5;P49767;P05121;Q16610;P02775			R-HSA-481009;R-HSA-481007
R-HSA-9634600	Regulation of glycolysis by fructose 2,6-bisphosphate metabolism	1	12	0	0	0.0010679	0.185168	0.838745	1	4	0.000302297	9606	Homo sapiens	Q76MZ3	P30153			R-HSA-163750
R-HSA-5620920	Cargo trafficking to the periciliary membrane	7	51	0	243	0.00453858	0.188214	0.838745	11	27	0.00204051	9606	Homo sapiens	P80315;P80314;P55258;P61750;P11983;P80318;P80316	P17987;P50991;P18085;P61006;P78371;P48643;P49368			R-HSA-5623525;R-HSA-5623508;R-HSA-5623524;R-HSA-5623527;R-HSA-5620918;R-HSA-5623521;R-HSA-5620914;R-HSA-5624125;R-HSA-5623519;R-HSA-5623513;R-HSA-5620921
R-HSA-70263	Gluconeogenesis	2	34	0	14	0.00302572	0.197904	0.838745	2	25	0.00188936	9606	Homo sapiens	P06745;P14152	P06744;P40925			R-HSA-70475;R-HSA-198508
R-HSA-5140745	WNT5A-dependent internalization of FZD2, FZD5 and ROR2	1	13	0	0	0.00115689	0.19896	0.838745	1	2	0.000151149	9606	Homo sapiens	P17426	O95782			R-HSA-5140747
R-HSA-202670	ERKs are inactivated	1	13	0	0	0.00115689	0.19896	0.838745	1	2	0.000151149	9606	Homo sapiens	Q76MZ3	P30153			R-HSA-199959
R-HSA-2022857	Keratan sulfate degradation	1	13	0	0	0.00115689	0.19896	0.838745	2	7	0.000529021	9606	Homo sapiens	P20060	P07686			R-HSA-9638078;R-HSA-1638053
R-HSA-2465910	MASTL Facilitates Mitotic Progression	1	10	0	3	0.000889917	0.19896	0.838745	1	4	0.000302297	9606	Homo sapiens	Q76MZ3	P30153			R-HSA-2430552
R-HSA-428540	Activation of RAC1	1	13	0	0	0.00115689	0.19896	0.838745	1	4	0.000302297	9606	Homo sapiens	Q8CIN4	Q13177			R-HSA-428531
R-HSA-73817	Purine ribonucleoside monophosphate biosynthesis	1	11	0	2	0.000978909	0.19896	0.838745	2	17	0.00128476	9606	Homo sapiens	P54822	P30566			R-HSA-73828;R-HSA-73800
R-HSA-74217	Purine salvage	1	13	0	0	0.00115689	0.19896	0.838745	1	12	0.000906892	9606	Homo sapiens	P55264	P55263			R-HSA-109624
R-HSA-429947	Deadenylation of mRNA	1	25	2	72	0.00222479	0.199771	0.838745	4	4	0.000302297	9606	Homo sapiens	P60843	P60842	P23116;P60843	Q9H074;Q04637	R-HSA-430021;R-HSA-429955;R-HSA-8941312;R-HSA-429992
R-HSA-1236978	Cross-presentation of soluble exogenous antigens (endosomes)	2	50	0	0	0.00444959	0.210278	0.838745	1	5	0.000377872	9606	Homo sapiens	Q8VDM4;P14685	O43242;Q13200			R-HSA-1236970
R-HSA-380259	Loss of Nlp from mitotic centrosomes	4	69	0	72	0.00614043	0.211236	0.838745	2	2	0.000151149	9606	Homo sapiens	A2AGT5;Q9JHU4;P63005;Q76MZ3	Q14204;Q14008;P30153;P43034			R-HSA-380272;R-HSA-380303
R-HSA-380270	Recruitment of mitotic centrosome proteins and complexes	4	81	0	59	0.00720833	0.211236	0.838745	3	3	0.000226723	9606	Homo sapiens	A2AGT5;Q9JHU4;P63005;Q76MZ3	Q14204;Q14008;P30153;P43034			R-HSA-380311;R-HSA-380455;R-HSA-380283
R-HSA-70370	Galactose catabolism	1	5	0	9	0.000444959	0.212519	0.838745	1	4	0.000302297	9606	Homo sapiens	Q9R0N0	P51570			R-HSA-70355
R-HSA-2024101	CS/DS degradation	1	14	0	0	0.00124588	0.212519	0.838745	2	10	0.000755744	9606	Homo sapiens	P20060	P07686			R-HSA-9638075;R-HSA-2105001
R-HSA-3371568	Attenuation phase	1	14	0	0	0.00124588	0.212519	0.838745	1	5	0.000377872	9606	Homo sapiens	P30416	Q02790			R-HSA-5324617
R-HSA-71384	Ethanol oxidation	1	12	0	2	0.0010679	0.212519	0.838745	1	7	0.000529021	9606	Homo sapiens	P47738	P05091			R-HSA-71723
R-HSA-2500257	Resolution of Sister Chromatid Cohesion	5	126	0	67	0.011213	0.213832	0.838745	4	8	0.000604595	9606	Homo sapiens	A2AGT5;Q9JHU4;P63005;Q8BK67;Q76MZ3	Q14204;Q14008;P30153;P43034;Q9P258			R-HSA-2484822;R-HSA-1638803;R-HSA-2468287;R-HSA-1638821
R-HSA-9648025	EML4 and NUDC in mitotic spindle formation	5	117	0	74	0.010412	0.216864	0.838745	1	5	0.000377872	9606	Homo sapiens	A2AGT5;Q9JHU4;P63005;Q8BK67;Q76MZ3	Q14204;Q14008;P30153;P43034;Q9P258			R-HSA-9648114
R-HSA-9013423	RAC3 GTPase cycle	3	94	0	0	0.00836522	0.217289	0.838745	1	6	0.000453446	9606	Homo sapiens	Q8BKX1;P09055;Q8CIN4	P05556;Q9UQB8;Q13177			R-HSA-9018808
R-HSA-9615710	Late endosomal microautophagy	3	34	0	61	0.00302572	0.221718	0.838745	3	3	0.000226723	9606	Homo sapiens	Q8R0J7;P48725;Q78HU3	Q96EY5;O95613;Q9H9H4			R-HSA-9631065;R-HSA-9615721;R-HSA-9631068
R-HSA-380284	Loss of proteins required for interphase microtubule organization from the centrosome	4	69	0	76	0.00614043	0.225486	0.838745	3	3	0.000226723	9606	Homo sapiens	A2AGT5;Q9JHU4;P63005;Q76MZ3	Q14204;Q14008;P30153;P43034			R-HSA-380294;R-HSA-380272;R-HSA-380303
R-HSA-4839743	Signaling by CTNNB1 phospho-site mutants	1	15	0	0	0.00133488	0.225849	0.838745	4	4	0.000302297	9606	Homo sapiens	Q76MZ3	P30153			R-HSA-4827388;R-HSA-4839635;R-HSA-4839634;R-HSA-4839638
R-HSA-5339716	Signaling by GSK3beta mutants	1	15	0	0	0.00133488	0.225849	0.838745	1	1	7.55744e-05	9606	Homo sapiens	Q76MZ3	P30153			R-HSA-5339713
R-HSA-5358752	T41 mutants of beta-catenin aren't phosphorylated	1	15	0	0	0.00133488	0.225849	0.838745	1	1	7.55744e-05	9606	Homo sapiens	Q76MZ3	P30153			R-HSA-4839638
R-HSA-5358747	S33 mutants of beta-catenin aren't phosphorylated	1	15	0	0	0.00133488	0.225849	0.838745	1	1	7.55744e-05	9606	Homo sapiens	Q76MZ3	P30153			R-HSA-4839634
R-HSA-5358749	S37 mutants of beta-catenin aren't phosphorylated	1	15	0	0	0.00133488	0.225849	0.838745	1	1	7.55744e-05	9606	Homo sapiens	Q76MZ3	P30153			R-HSA-4839635
R-HSA-5358751	S45 mutants of beta-catenin aren't phosphorylated	1	15	0	0	0.00133488	0.225849	0.838745	1	1	7.55744e-05	9606	Homo sapiens	Q76MZ3	P30153			R-HSA-4827388
R-HSA-975577	N-Glycan antennae elongation	1	15	0	0	0.00133488	0.225849	0.838745	1	6	0.000453446	9606	Homo sapiens	Q812F8	Q9UQ53			R-HSA-975903
R-HSA-9683673	Maturation of protein 3a	1	10	0	5	0.000889917	0.225849	0.838745	1	7	0.000529021	9606	Homo sapiens	Q11204	Q16842			R-HSA-9683769
R-HSA-156902	Peptide chain elongation	3	90	0	6	0.00800926	0.226165	0.838745	4	5	0.000377872	9606	Homo sapiens	P35979;P62082;P14206	P30050;P62081;P08865			R-HSA-156915;R-HSA-156912;R-HSA-156923;R-HSA-156907
R-HSA-9013407	RHOH GTPase cycle	2	37	0	16	0.00329269	0.228974	0.838745	1	3	0.000226723	9606	Homo sapiens	Q02257;Q8CIN4	P14923;Q13177			R-HSA-9018758
R-HSA-72764	Eukaryotic Translation Termination	3	94	0	4	0.00836522	0.230629	0.838745	3	5	0.000377872	9606	Homo sapiens	P35979;P62082;P14206	P30050;P62081;P08865			R-HSA-141671;R-HSA-141691;R-HSA-141673
R-HSA-2408557	Selenocysteine synthesis	3	94	0	3	0.00836522	0.230629	0.838745	2	7	0.000529021	9606	Homo sapiens	P35979;P62082;P14206	P30050;P62081;P08865			R-HSA-2408529;R-HSA-5333615
R-HSA-927802	Nonsense-Mediated Decay (NMD)	4	117	1	92	0.010412	0.235329	0.838745	6	6	0.000453446	9606	Homo sapiens	P35979;P62082;P14206;Q76MZ3	P30050;P62081;P30153;P08865	P23116	Q04637	R-HSA-927836;R-HSA-927789;R-HSA-927832;R-HSA-927830;R-HSA-927813;R-HSA-927889
R-HSA-975957	Nonsense Mediated Decay (NMD) enhanced by the Exon Junction Complex (EJC)	4	117	1	92	0.010412	0.235329	0.838745	5	5	0.000377872	9606	Homo sapiens	P35979;P62082;P14206;Q76MZ3	P30050;P62081;P30153;P08865	P23116	Q04637	R-HSA-927836;R-HSA-927832;R-HSA-927830;R-HSA-927813;R-HSA-927889
R-HSA-1237112	Methionine salvage pathway	1	6	0	11	0.00053395	0.238954	0.838745	1	7	0.000529021	9606	Homo sapiens	Q9WVQ5	Q96GX9			R-HSA-1237140
R-HSA-3229121	Glycogen storage diseases	1	16	0	0	0.00142387	0.238954	0.838745	1	10	0.000755744	9606	Homo sapiens	P70699	P10253			R-HSA-9036729
R-HSA-8956320	Nucleotide biosynthesis	1	14	0	2	0.00124588	0.238954	0.838745	2	23	0.00173821	9606	Homo sapiens	P54822	P30566			R-HSA-73828;R-HSA-73800
R-HSA-917729	Endosomal Sorting Complex Required For Transport (ESCRT)	2	31	0	28	0.00275874	0.2415	0.838745	2	4	0.000302297	9606	Homo sapiens	Q8R0J7;Q78HU3	Q96EY5;Q9H9H4			R-HSA-917730;R-HSA-917696
R-HSA-174113	SCF-beta-TrCP mediated degradation of Emi1	2	55	0	0	0.00489454	0.2415	0.838745	1	3	0.000226723	9606	Homo sapiens	Q8VDM4;P14685	O43242;Q13200			R-HSA-174203
R-HSA-8964038	LDL clearance	2	19	0	43	0.00169084	0.247775	0.838745	4	18	0.00136034	9606	Homo sapiens	Q80W65;P17426	Q8NBP7;O95782			R-HSA-6784738;R-HSA-6784735;R-HSA-6784734;R-HSA-6784729
R-HSA-5362768	Hh mutants are degraded by ERAD	2	56	0	0	0.00498354	0.247775	0.838745	1	6	0.000453446	9606	Homo sapiens	Q8VDM4;P14685	O43242;Q13200			R-HSA-5387392
R-HSA-2132295	MHC class II antigen presentation	5	142	0	58	0.0126368	0.247877	0.838745	8	26	0.00196493	9606	Homo sapiens	O35643;P47753;P47754;Q9JHU4;P17426	Q14204;P52907;Q10567;O95782;P47755			R-HSA-2130640;R-HSA-2213248;R-HSA-2130641;R-HSA-8951498;R-HSA-2130725;R-HSA-2213236;R-HSA-2130486;R-HSA-2130619
R-HSA-196299	Beta-catenin phosphorylation cascade	1	17	0	0	0.00151286	0.251838	0.838745	4	4	0.000302297	9606	Homo sapiens	Q76MZ3	P30153			R-HSA-195283;R-HSA-195318;R-HSA-195287;R-HSA-195300
R-HSA-71240	Tryptophan catabolism	1	14	0	3	0.00124588	0.251838	0.838745	1	13	0.000982467	9606	Homo sapiens	Q9Z127	Q01650			R-HSA-352232
R-HSA-380108	Chemokine receptors bind chemokines	3	57	0	70	0.00507253	0.253177	0.838745	3	19	0.00143591	9606	Homo sapiens	O89093;O35188;Q9EQI5	P78556;P78423;P02775			R-HSA-373813;R-HSA-373087;R-HSA-373342
R-HSA-350562	Regulation of ornithine decarboxylase (ODC)	2	51	0	10	0.00453858	0.254056	0.838745	1	4	0.000302297	9606	Homo sapiens	Q8VDM4;P14685	O43242;Q13200			R-HSA-353125
R-HSA-180585	Vif-mediated degradation of APOBEC3G	2	56	0	2	0.00498354	0.254056	0.838745	1	4	0.000302297	9606	Homo sapiens	Q8VDM4;P14685	O43242;Q13200			R-HSA-180603
R-HSA-9010553	Regulation of expression of SLITs and ROBOs	5	172	1	87	0.0153066	0.259481	0.838745	3	19	0.00143591	9606	Homo sapiens	P35979;Q8VDM4;P62082;P14206;P14685	O43242;P30050;P62081;Q13200;P08865	P23116	Q04637	R-HSA-9014652;R-HSA-9011313;R-HSA-9014610
R-HSA-1793185	Chondroitin sulfate/dermatan sulfate metabolism	2	50	0	8	0.00444959	0.26034	0.838745	3	28	0.00211608	9606	Homo sapiens	P20060;A2ASQ1	P07686;O00468			R-HSA-9638075;R-HSA-2105001;R-HSA-1878002
R-HSA-164378	PKA activation in glucagon signalling	1	18	0	0	0.00160185	0.264505	0.838745	1	2	0.000151149	9606	Homo sapiens	Q6R0H7	Q5JWF2			R-HSA-164377
R-HSA-1963642	PI3K events in ERBB2 signaling	1	18	0	0	0.00160185	0.264505	0.838745	2	7	0.000529021	9606	Homo sapiens	Q06186	Q99075			R-HSA-1306979;R-HSA-1250346
R-HSA-5609975	Diseases associated with glycosylation precursor biosynthesis	1	18	0	0	0.00160185	0.264505	0.838745	1	16	0.00120919	9606	Homo sapiens	Q9R0N0	P51570			R-HSA-5610026
R-HSA-69618	Mitotic Spindle Checkpoint	5	111	0	112	0.00987808	0.26701	0.838745	4	7	0.000529021	9606	Homo sapiens	A2AGT5;Q9JHU4;P63005;Q8BK67;Q76MZ3	Q14204;Q14008;P30153;P43034;Q9P258			R-HSA-141409;R-HSA-141431;R-HSA-141422;R-HSA-141439
R-HSA-380287	Centrosome maturation	4	81	0	76	0.00720833	0.269551	0.838745	6	6	0.000453446	9606	Homo sapiens	A2AGT5;Q9JHU4;P63005;Q76MZ3	Q14204;Q14008;P30153;P43034			R-HSA-380311;R-HSA-380455;R-HSA-380294;R-HSA-380272;R-HSA-380303;R-HSA-380283
R-HSA-1234176	Oxygen-dependent proline hydroxylation of Hypoxia-inducible Factor Alpha	3	66	0	49	0.00587345	0.271435	0.838745	3	12	0.000906892	9606	Homo sapiens	P61079;Q8VDM4;P14685	O43242;P61077;Q13200			R-HSA-1234163;R-HSA-1234159;R-HSA-1234172
R-HSA-162588	Budding and maturation of HIV virion	2	36	0	28	0.0032037	0.272911	0.838745	2	4	0.000302297	9606	Homo sapiens	Q8R0J7;Q78HU3	Q96EY5;Q9H9H4			R-HSA-3159232;R-HSA-3159227
R-HSA-5387390	Hh mutants abrogate ligand secretion	2	59	0	1	0.00525051	0.272911	0.838745	1	7	0.000529021	9606	Homo sapiens	Q8VDM4;P14685	O43242;Q13200			R-HSA-5387392
R-HSA-182218	Nef Mediated CD8 Down-regulation	1	8	0	11	0.000711934	0.276957	0.838745	3	3	0.000226723	9606	Homo sapiens	P17426	O95782			R-HSA-182198;R-HSA-182186;R-HSA-182171
R-HSA-1963640	GRB2 events in ERBB2 signaling	1	19	0	0	0.00169084	0.276957	0.838745	2	4	0.000302297	9606	Homo sapiens	Q06186	Q99075			R-HSA-1306969;R-HSA-1306972
R-HSA-3000480	Scavenging by Class A Receptors	1	19	0	0	0.00169084	0.276957	0.838745	1	10	0.000755744	9606	Homo sapiens	P98064	P48740			R-HSA-2203480
R-HSA-392851	Prostacyclin signalling through prostacyclin receptor	1	20	0	0	0.00177983	0.2892	0.838745	3	4	0.000302297	9606	Homo sapiens	Q6R0H7	Q5JWF2			R-HSA-392852;R-HSA-392870;R-HSA-392874
R-HSA-9651496	Defects of contact activation system (CAS) and kallikrein/kinin system (KKS)	1	16	0	5	0.00142387	0.2892	0.838745	3	18	0.00136034	9606	Homo sapiens	O88947	P00742			R-HSA-9670874;R-HSA-9668253;R-HSA-9668365
R-HSA-9671793	Diseases of hemostasis	1	16	0	5	0.00142387	0.2892	0.838745	3	18	0.00136034	9606	Homo sapiens	O88947	P00742			R-HSA-9670874;R-HSA-9668253;R-HSA-9668365
R-HSA-8849932	Synaptic adhesion-like molecules	2	21	0	46	0.00186883	0.291747	0.838745	2	8	0.000604595	9606	Homo sapiens	O08917;Q9ES97	O75955;O95197			R-HSA-8849908;R-HSA-8849882
R-HSA-174084	Autodegradation of Cdh1 by Cdh1:APC/C	2	64	0	0	0.00569547	0.298014	0.838745	1	2	0.000151149	9606	Homo sapiens	Q8VDM4;P14685	O43242;Q13200			R-HSA-174058
R-HSA-983712	Ion channel transport	5	184	0	31	0.0163745	0.302862	0.838745	4	45	0.00340085	9606	Homo sapiens	P14094;P50516;Q3TH73;Q8VDN2;Q6P5F7	Q9C0H2;Q9BSA4;P38606;P05023;P05026			R-HSA-5252133;R-HSA-9684068;R-HSA-2744242;R-HSA-936897
R-HSA-1799339	SRP-dependent cotranslational protein targeting to membrane	3	113	0	0	0.0100561	0.303688	0.838745	5	5	0.000377872	9606	Homo sapiens	P35979;P62082;P14206	P30050;P62081;P08865			R-HSA-1799326;R-HSA-1799330;R-HSA-1799329;R-HSA-1799335;R-HSA-1799332
R-HSA-70326	Glucose metabolism	3	98	0	18	0.00872119	0.303688	0.838745	4	49	0.00370314	9606	Homo sapiens	P06745;P14152;Q76MZ3	P06744;P40925;P30153			R-HSA-163750;R-HSA-70471;R-HSA-70475;R-HSA-198508
R-HSA-913709	O-linked glycosylation of mucins	2	65	0	0	0.00578446	0.304272	0.838745	2	17	0.00128476	9606	Homo sapiens	Q6P9S7;Q11204	Q86SR1;Q16842			R-HSA-913675;R-HSA-981497
R-HSA-8876198	RAB GEFs exchange GTP for GDP on RABs	3	90	0	25	0.00800926	0.308314	0.838745	3	21	0.00158706	9606	Homo sapiens	Q9CQD1;P61027;Q6PHN9	P20339;Q15286;P61026			R-HSA-8876188;R-HSA-8877612;R-HSA-8875320
R-HSA-68827	CDT1 association with the CDC6:ORC:origin complex	2	59	0	9	0.00525051	0.31052	0.838745	1	3	0.000226723	9606	Homo sapiens	Q8VDM4;P14685	O43242;Q13200			R-HSA-68825
R-HSA-975956	Nonsense Mediated Decay (NMD) independent of the Exon Junction Complex (EJC)	3	96	0	24	0.00854321	0.317574	0.838745	1	1	7.55744e-05	9606	Homo sapiens	P35979;P62082;P14206	P30050;P62081;P08865			R-HSA-927789
R-HSA-8941333	RUNX2 regulates genes involved in differentiation of myeloid cells	1	5	0	19	0.000444959	0.324702	0.838745	1	2	0.000151149	9606	Homo sapiens	P16110	P17931			R-HSA-8938382
R-HSA-8874081	MET activates PTK2 signaling	3	30	0	91	0.00266975	0.326838	0.838745	1	5	0.000377872	9606	Homo sapiens	P09055;Q62470;Q61001	P05556;O15230;P26006			R-HSA-8874079
R-HSA-4641257	Degradation of AXIN	2	55	0	17	0.00489454	0.329188	0.838745	2	8	0.000604595	9606	Homo sapiens	Q8VDM4;P14685	O43242;Q13200			R-HSA-3640874;R-HSA-4641256
R-HSA-5658442	Regulation of RAS by GAPs	2	69	0	3	0.00614043	0.335381	0.838745	1	5	0.000377872	9606	Homo sapiens	Q8VDM4;P14685	O43242;Q13200			R-HSA-5658430
R-HSA-3371571	HSF1-dependent transactivation	1	24	0	0	0.0021358	0.336139	0.838745	1	8	0.000604595	9606	Homo sapiens	P30416	Q02790			R-HSA-5324617
R-HSA-5617833	Cilium Assembly	11	202	0	413	0.0179763	0.341136	0.838745	19	50	0.00377872	9606	Homo sapiens	P80315;P80314;A2AGT5;P55258;P61750;P11983;Q9JHU4;P63005;P80318;P80316;Q76MZ3	Q14204;P17987;P50991;P18085;Q14008;P78371;P61006;P43034;P30153;P48643;P49368			R-HSA-5626228;R-HSA-5623508;R-HSA-5620918;R-HSA-5626227;R-HSA-5620914;R-HSA-5624125;R-HSA-5623519;R-HSA-5626681;R-HSA-5623513;R-HSA-5620921;R-HSA-5617816;R-HSA-5638009;R-HSA-5623525;R-HSA-5623524;R-HSA-5623527;R-HSA-5623521;R-HSA-5626220;R-HSA-5626223;R-HSA-5626699
R-HSA-76005	Response to elevated platelet cytosolic Ca2+	5	133	0	96	0.0118359	0.34274	0.838745	2	14	0.00105804	9606	Homo sapiens	Q9CZ30;Q61508;P97953;P22777;Q9EQI5	Q9NTK5;P49767;P05121;Q16610;P02775			R-HSA-481009;R-HSA-481007
R-HSA-192823	Viral mRNA Translation	3	101	0	22	0.00898816	0.345358	0.838745	2	2	0.000151149	9606	Homo sapiens	P35979;P62082;P14206	P30050;P62081;P08865			R-HSA-192704;R-HSA-192841
R-HSA-8956321	Nucleotide salvage	1	23	0	2	0.00204681	0.347382	0.838745	1	22	0.00166264	9606	Homo sapiens	P55264	P55263			R-HSA-109624
R-HSA-174154	APC/C:Cdc20 mediated degradation of Securin	2	68	0	4	0.00605144	0.347716	0.838745	1	3	0.000226723	9606	Homo sapiens	Q8VDM4;P14685	O43242;Q13200			R-HSA-174202
R-HSA-211736	Stimulation of the cell death response by PAK-2p34	1	2	0	25	0.000177983	0.358436	0.838745	3	4	0.000302297	9606	Homo sapiens	Q8CIN4	Q13177			R-HSA-211651;R-HSA-211650;R-HSA-211583
R-HSA-977068	Termination of O-glycan biosynthesis	1	26	0	0	0.00231378	0.358436	0.838745	1	5	0.000377872	9606	Homo sapiens	Q11204	Q16842			R-HSA-981497
R-HSA-159763	Transport of gamma-carboxylated protein precursors from the endoplasmic reticulum to the Golgi apparatus	1	9	0	18	0.000800926	0.358436	0.838745	1	9	0.000680169	9606	Homo sapiens	O88947	P00742			R-HSA-159757
R-HSA-429914	Deadenylation-dependent mRNA decay	1	56	2	78	0.00498354	0.35922	0.838745	4	10	0.000755744	9606	Homo sapiens	P60843	P60842	P23116;P60843	Q9H074;Q04637	R-HSA-430021;R-HSA-429955;R-HSA-8941312;R-HSA-429992
R-HSA-211733	Regulation of activated PAK-2p34 by proteasome mediated degradation	2	50	0	25	0.00444959	0.359974	0.838745	1	2	0.000151149	9606	Homo sapiens	Q8VDM4;P14685	O43242;Q13200			R-HSA-211715
R-HSA-9013408	RHOG GTPase cycle	2	74	0	0	0.00658539	0.359974	0.838745	1	6	0.000453446	9606	Homo sapiens	P09055;Q8CIN4	P05556;Q13177			R-HSA-9014449
R-HSA-68949	Orc1 removal from chromatin	2	71	0	10	0.00631841	0.366071	0.838745	1	4	0.000302297	9606	Homo sapiens	Q8VDM4;P14685	O43242;Q13200			R-HSA-68948
R-HSA-5173105	O-linked glycosylation	3	114	0	14	0.0101451	0.368439	0.838745	3	28	0.00211608	9606	Homo sapiens	Q68SA9;Q6P9S7;Q11204	Q9UKP4;Q16842;Q86SR1			R-HSA-5173192;R-HSA-913675;R-HSA-981497
R-HSA-164940	Nef mediated downregulation of MHC class I complex cell surface expression	1	11	0	16	0.000978909	0.369303	0.838745	3	4	0.000302297	9606	Homo sapiens	O35643	Q10567			R-HSA-182263;R-HSA-182279;R-HSA-182286
R-HSA-76066	RNA Polymerase III Transcription Initiation From Type 2 Promoter	1	27	0	0	0.00240278	0.369303	0.838745	3	4	0.000302297	9606	Homo sapiens	Q571C7	A6H8Y1			R-HSA-112150;R-HSA-83805;R-HSA-83790
R-HSA-8978934	Metabolism of cofactors	1	19	0	13	0.00169084	0.369303	0.838745	2	19	0.00143591	9606	Homo sapiens	O88844	O75874			R-HSA-389540;R-HSA-389550
R-HSA-936837	Ion transport by P-type ATPases	2	55	0	22	0.00489454	0.372146	0.838745	2	16	0.00120919	9606	Homo sapiens	P14094;Q8VDN2	P05023;P05026			R-HSA-9684068;R-HSA-936897
R-HSA-8875878	MET promotes cell motility	3	41	0	93	0.00364866	0.373041	0.838745	2	12	0.000906892	9606	Homo sapiens	P09055;Q62470;Q61001	P05556;O15230;P26006			R-HSA-8874079;R-HSA-8875531
R-HSA-2408522	Selenoamino acid metabolism	3	118	0	10	0.010501	0.373041	0.838745	2	23	0.00173821	9606	Homo sapiens	P35979;P62082;P14206	P30050;P62081;P08865			R-HSA-2408529;R-HSA-5333615
R-HSA-194313	VEGF ligand-receptor interactions	1	8	0	25	0.000711934	0.379987	0.838745	3	4	0.000302297	9606	Homo sapiens	P97953	P49767			R-HSA-195378;R-HSA-194310;R-HSA-194308
R-HSA-195399	VEGF binds to VEGFR leading to receptor dimerization	1	8	0	25	0.000711934	0.379987	0.838745	2	3	0.000226723	9606	Homo sapiens	P97953	P49767			R-HSA-194310;R-HSA-194308
R-HSA-76061	RNA Polymerase III Transcription Initiation From Type 1 Promoter	1	28	0	0	0.00249177	0.379987	0.838745	3	5	0.000377872	9606	Homo sapiens	Q571C7	A6H8Y1			R-HSA-76056;R-HSA-83723;R-HSA-76060
R-HSA-9694719	Maturation of protein 3a	1	10	0	19	0.000889917	0.379987	0.838745	1	7	0.000529021	9606	Homo sapiens	Q11204	Q16842			R-HSA-9694718
R-HSA-159740	Gamma-carboxylation of protein precursors	1	10	0	19	0.000889917	0.379987	0.838745	1	9	0.000680169	9606	Homo sapiens	O88947	P00742			R-HSA-159819
R-HSA-69017	CDK-mediated phosphorylation and removal of Cdc6	2	73	0	5	0.0064964	0.384225	0.838745	1	4	0.000302297	9606	Homo sapiens	Q8VDM4;P14685	O43242;Q13200			R-HSA-69016
R-HSA-9013149	RAC1 GTPase cycle	4	185	0	0	0.0164635	0.387824	0.838745	1	6	0.000453446	9606	Homo sapiens	Q8BKX1;P09055;Q91YD9;Q8CIN4	P05556;Q9UQB8;Q13177;O00401			R-HSA-9013145
R-HSA-70171	Glycolysis	2	78	0	4	0.00694135	0.390227	0.838745	2	24	0.00181378	9606	Homo sapiens	P06745;Q76MZ3	P06744;P30153			R-HSA-163750;R-HSA-70471
R-HSA-2173791	TGF-beta receptor signaling in EMT (epithelial to mesenchymal transition)	1	16	0	14	0.00142387	0.39049	0.838745	6	6	0.000453446	9606	Homo sapiens	O88792	Q9Y624			R-HSA-2160931;R-HSA-2160932;R-HSA-2134532;R-HSA-2160935;R-HSA-2134519;R-HSA-2134506
R-HSA-77387	Insulin receptor recycling	1	26	0	3	0.00231378	0.39049	0.838745	2	6	0.000453446	9606	Homo sapiens	P50516	P38606			R-HSA-74723;R-HSA-5252133
R-HSA-2160916	Hyaluronan uptake and degradation	1	12	0	17	0.0010679	0.39049	0.838745	2	8	0.000604595	9606	Homo sapiens	P20060	P07686			R-HSA-2162225;R-HSA-9638076
R-HSA-948021	Transport to the Golgi and subsequent modification	8	186	0	240	0.0165525	0.397824	0.838745	20	59	0.00445889	9606	Homo sapiens	P84084;P39098;P61750;P47753;P47754;Q9JHU4;Q812F8;P62821	P84085;Q14204;Q9UQ53;O60476;P52907;P18085;P62820;P47755			R-HSA-6807877;R-HSA-6807875;R-HSA-5694418;R-HSA-6807872;R-HSA-6814831;R-HSA-6809006;R-HSA-6809003;R-HSA-964737;R-HSA-964830;R-HSA-5694439;R-HSA-975903;R-HSA-6809011;R-HSA-6809010;R-HSA-6814833;R-HSA-964825;R-HSA-6807868;R-HSA-6807866;R-HSA-6807864;R-HSA-5694441;R-HSA-5694409
R-HSA-9013422	RHOBTB1 GTPase cycle	1	23	0	7	0.00204681	0.400816	0.838745	1	2	0.000151149	9606	Homo sapiens	P80314	P78371			R-HSA-9018778
R-HSA-194306	Neurophilin interactions with VEGF and VEGFR	0	4	1	28	0.000355967	0.400816	0.838745	1	2	0.000151149	9606	Homo sapiens			P97953	O60462	R-HSA-195418
R-HSA-2022854	Keratan sulfate biosynthesis	1	28	0	2	0.00249177	0.400816	0.838745	1	9	0.000680169	9606	Homo sapiens	Q11204	Q16842			R-HSA-2046285
R-HSA-5663213	RHO GTPases Activate WASPs and WAVEs	2	36	0	54	0.0032037	0.408072	0.838745	9	10	0.000755744	9606	Homo sapiens	Q8BKX1;Q91YD9	Q9UQB8;O00401			R-HSA-2130194;R-HSA-2197698;R-HSA-2029469;R-HSA-2029466;R-HSA-442592;R-HSA-2029465;R-HSA-2197691;R-HSA-2197690;R-HSA-442586
R-HSA-1483191	Synthesis of PC	1	28	0	3	0.00249177	0.410968	0.838745	1	18	0.00136034	9606	Homo sapiens	Q6X893	Q8WWI5			R-HSA-444433
R-HSA-349425	Autodegradation of the E3 ubiquitin ligase COP1	2	52	0	33	0.00462757	0.419828	0.838745	1	5	0.000377872	9606	Homo sapiens	Q8VDM4;P14685	O43242;Q13200			R-HSA-264458
R-HSA-1971475	A tetrasaccharide linker sequence is required for GAG synthesis	1	26	0	6	0.00231378	0.420948	0.838745	1	5	0.000377872	9606	Homo sapiens	A2ASQ1	O00468			R-HSA-1878002
R-HSA-352230	Amino acid transport across the plasma membrane	3	34	0	105	0.00302572	0.423116	0.838745	3	36	0.00272068	9606	Homo sapiens	Q9Z127;Q09143;O35316	P30825;Q01650;P31641			R-HSA-375776;R-HSA-351987;R-HSA-352232
R-HSA-8964043	Plasma lipoprotein clearance	2	33	0	60	0.00293673	0.425661	0.838745	7	34	0.00256953	9606	Homo sapiens	Q80W65;P17426	Q8NBP7;O95782			R-HSA-8855111;R-HSA-6784738;R-HSA-6784735;R-HSA-6784734;R-HSA-8855131;R-HSA-8855130;R-HSA-6784729
R-HSA-169911	Regulation of Apoptosis	2	53	0	33	0.00471656	0.425661	0.838745	1	5	0.000377872	9606	Homo sapiens	Q8VDM4;P14685	O43242;Q13200			R-HSA-211715
R-HSA-9007101	Rab regulation of trafficking	4	123	0	80	0.010946	0.42589	0.838745	4	35	0.0026451	9606	Homo sapiens	P55258;Q9CQD1;P61027;Q6PHN9	P20339;Q15286;P61006;P61026			R-HSA-8854182;R-HSA-8876188;R-HSA-8877612;R-HSA-8875320
R-HSA-179812	GRB2 events in EGFR signaling	1	14	0	21	0.00124588	0.43076	0.838745	2	3	0.000226723	9606	Homo sapiens	Q06186	Q99075			R-HSA-177938;R-HSA-177943
R-HSA-3238698	WNT ligand biogenesis and trafficking	1	26	0	8	0.00231378	0.43076	0.838745	3	12	0.000906892	9606	Homo sapiens	Q9EQH3	Q96QK1			R-HSA-3247849;R-HSA-3247836;R-HSA-3247839
R-HSA-379716	Cytosolic tRNA aminoacylation	1	24	0	10	0.0021358	0.43076	0.838745	1	21	0.00158706	9606	Homo sapiens	Q9D819	Q15181			R-HSA-71732
R-HSA-1660662	Glycosphingolipid metabolism	2	46	0	44	0.00409362	0.437235	0.838745	3	32	0.00241838	9606	Homo sapiens	P20060;P17439	P04062;P07686			R-HSA-1605595;R-HSA-1605632;R-HSA-1605591
R-HSA-2142845	Hyaluronan metabolism	1	17	0	17	0.00151286	0.440405	0.838745	2	11	0.000831318	9606	Homo sapiens	P20060	P07686			R-HSA-2162225;R-HSA-9638076
R-HSA-189200	Cellular hexose transport	1	21	0	13	0.00186883	0.440405	0.838745	3	17	0.00128476	9606	Homo sapiens	P17809	P11166			R-HSA-5339524;R-HSA-450092;R-HSA-450088
R-HSA-3928665	EPH-ephrin mediated repulsion of cells	2	51	0	38	0.00453858	0.442975	0.838745	6	9	0.000680169	9606	Homo sapiens	Q03145;P17426	P29317;O95782			R-HSA-4093327;R-HSA-3928607;R-HSA-3928654;R-HSA-3928604;R-HSA-3928642;R-HSA-3928628
R-HSA-159782	Removal of aminoterminal propeptides from gamma-carboxylated proteins	1	10	0	26	0.000889917	0.449888	0.838745	1	9	0.000680169	9606	Homo sapiens	O88947	P00742			R-HSA-159733
R-HSA-69601	Ubiquitin Mediated Degradation of Phosphorylated Cdc25A	2	52	0	40	0.00462757	0.454356	0.838745	1	4	0.000302297	9606	Homo sapiens	Q8VDM4;P14685	O43242;Q13200			R-HSA-69600
R-HSA-69613	p53-Independent G1/S DNA damage checkpoint	2	52	0	40	0.00462757	0.454356	0.838745	1	4	0.000302297	9606	Homo sapiens	Q8VDM4;P14685	O43242;Q13200			R-HSA-69600
R-HSA-69610	p53-Independent DNA Damage Response	2	52	0	40	0.00462757	0.454356	0.838745	1	4	0.000302297	9606	Homo sapiens	Q8VDM4;P14685	O43242;Q13200			R-HSA-69600
R-HSA-390522	Striated Muscle Contraction	1	36	0	0	0.0032037	0.459211	0.838745	4	4	0.000302297	9606	Homo sapiens	P68134	P68133			R-HSA-390597;R-HSA-390598;R-HSA-390593;R-HSA-390595
R-HSA-1222556	ROS and RNS production in phagocytes	1	36	0	0	0.0032037	0.459211	0.838745	1	10	0.000755744	9606	Homo sapiens	P50516	P38606			R-HSA-1222516
R-HSA-9012999	RHO GTPase cycle	10	452	0	110	0.0402243	0.461334	0.838745	15	91	0.00687727	9606	Homo sapiens	P80314;Q02257;Q8BKX1;O08917;P09055;Q91YD9;O54724;Q8K012;P80317;Q8CIN4	P05556;O75955;P78371;P14923;Q9UQB8;P40227;Q13177;Q6NZI2;Q5T0N5;O00401			R-HSA-9018794;R-HSA-9018766;R-HSA-9013024;R-HSA-9017507;R-HSA-9018787;R-HSA-9013157;R-HSA-9018758;R-HSA-9013145;R-HSA-9018808;R-HSA-9018746;R-HSA-9018778;R-HSA-9013009;R-HSA-9014449;R-HSA-9013110;R-HSA-9014294
R-HSA-1169091	Activation of NF-kappaB in B cells	2	67	0	32	0.00596245	0.465603	0.838745	1	10	0.000755744	9606	Homo sapiens	Q8VDM4;P14685	O43242;Q13200			R-HSA-1168640
R-HSA-6785631	ERBB2 Regulates Cell Motility	1	18	0	19	0.00160185	0.468376	0.838745	2	2	0.000151149	9606	Homo sapiens	Q06186	Q99075			R-HSA-6785636;R-HSA-6785648
R-HSA-159854	Gamma-carboxylation, transport, and amino-terminal cleavage of proteins	1	11	0	27	0.000978909	0.468376	0.838745	3	27	0.00204051	9606	Homo sapiens	O88947	P00742			R-HSA-159733;R-HSA-159819;R-HSA-159757
R-HSA-975576	N-glycan antennae elongation in the medial/trans-Golgi	1	26	0	11	0.00231378	0.468376	0.838745	1	14	0.00105804	9606	Homo sapiens	Q812F8	Q9UQ53			R-HSA-975903
R-HSA-156842	Eukaryotic Translation Elongation	3	95	0	59	0.00845421	0.471771	0.838745	4	9	0.000680169	9606	Homo sapiens	P35979;P62082;P14206	P30050;P62081;P08865			R-HSA-156915;R-HSA-156912;R-HSA-156923;R-HSA-156907
R-HSA-8980692	RHOA GTPase cycle	3	150	0	0	0.0133488	0.471771	0.838745	1	6	0.000453446	9606	Homo sapiens	Q02257;O08917;O54724	O75955;P14923;Q6NZI2			R-HSA-9013009
R-HSA-9604323	Negative regulation of NOTCH4 signaling	2	55	1	98	0.00489454	0.476105	0.838745	2	6	0.000453446	9606	Homo sapiens	Q8VDM4;P14685	O43242;Q13200	A2AGT5	Q9Y6A5	R-HSA-9604642;R-HSA-9604675
R-HSA-9013404	RAC2 GTPase cycle	2	88	0	7	0.00783127	0.476713	0.838745	1	10	0.000755744	9606	Homo sapiens	P09055;Q8CIN4	P05556;Q13177			R-HSA-9014294
R-HSA-422085	Synthesis, secretion, and deacylation of Ghrelin	1	20	0	19	0.00177983	0.477386	0.838745	1	8	0.000604595	9606	Homo sapiens	Q60963	Q13093			R-HSA-9023619
R-HSA-9679191	Potential therapeutics for SARS	5	88	0	185	0.00783127	0.48226	0.838745	4	34	0.00256953	9606	Homo sapiens	P30416;P09055;P14094;Q8VDN2;P17426	P05556;P05023;O95782;Q02790;P05026			R-HSA-9681616;R-HSA-9684068;R-HSA-9678925;R-HSA-9679740
R-HSA-5173214	O-glycosylation of TSR domain-containing proteins	1	39	0	0	0.00347068	0.486245	0.838745	1	2	0.000151149	9606	Homo sapiens	Q68SA9	Q9UKP4			R-HSA-5173192
R-HSA-3928663	EPHA-mediated growth cone collapse	1	29	0	11	0.00258076	0.494953	0.838745	3	4	0.000302297	9606	Homo sapiens	Q03145	P29317			R-HSA-3928651;R-HSA-3928602;R-HSA-3928648
R-HSA-168927	TICAM1, RIP1-mediated IKK complex recruitment	1	19	0	26	0.00169084	0.494953	0.838745	1	3	0.000226723	9606	Homo sapiens	P61079	P61077			R-HSA-9014342
R-HSA-2129379	Molecules associated with elastic fibres	1	38	0	2	0.00338169	0.494953	0.838745	2	10	0.000755744	9606	Homo sapiens	P09055	P05556			R-HSA-2396029;R-HSA-2395320
R-HSA-197264	Nicotinamide salvaging	1	19	0	22	0.00169084	0.494953	0.838745	1	12	0.000906892	9606	Homo sapiens	Q99KQ4	P43490			R-HSA-197250
R-HSA-163359	Glucagon signaling in metabolic regulation	1	34	0	8	0.00302572	0.503514	0.838745	4	6	0.000453446	9606	Homo sapiens	Q6R0H7	Q5JWF2			R-HSA-163617;R-HSA-825631;R-HSA-164377;R-HSA-381704
R-HSA-3560782	Diseases associated with glycosaminoglycan metabolism	1	41	0	1	0.00364866	0.503514	0.838745	3	29	0.00219166	9606	Homo sapiens	P20060	P07686			R-HSA-9035983;R-HSA-9035982;R-HSA-3662344
R-HSA-9694548	Maturation of spike protein	2	30	0	71	0.00266975	0.503862	0.838745	2	11	0.000831318	9606	Homo sapiens	Q11204;Q812F8	Q9UQ53;Q16842			R-HSA-9696980;R-HSA-9697018
R-HSA-68877	Mitotic Prometaphase	5	203	0	82	0.0180653	0.504733	0.838745	8	20	0.00151149	9606	Homo sapiens	A2AGT5;Q9JHU4;P63005;Q8BK67;Q76MZ3	Q14204;Q14008;P30153;P43034;Q9P258			R-HSA-9648114;R-HSA-2484822;R-HSA-375302;R-HSA-380316;R-HSA-380508;R-HSA-1638803;R-HSA-2468287;R-HSA-1638821
R-HSA-399954	Sema3A PAK dependent Axon repulsion	1	16	0	30	0.00142387	0.511931	0.838745	2	6	0.000453446	9606	Homo sapiens	Q8CIN4	Q13177			R-HSA-399939;R-HSA-399930
R-HSA-174184	Cdc20:Phospho-APC/C mediated degradation of Cyclin A	2	73	0	29	0.0064964	0.514464	0.838745	1	3	0.000226723	9606	Homo sapiens	Q8VDM4;P14685	O43242;Q13200			R-HSA-174255
R-HSA-9033241	Peroxisomal protein import	2	64	0	41	0.00569547	0.524916	0.838745	5	26	0.00196493	9606	Homo sapiens	P61079;O88844	O75874;P61077			R-HSA-8953946;R-HSA-9033485;R-HSA-9033233;R-HSA-9033235;R-HSA-9033236
R-HSA-1566977	Fibronectin matrix formation	1	6	0	41	0.00053395	0.52834	0.838745	2	3	0.000226723	9606	Homo sapiens	P09055	P05556			R-HSA-202723;R-HSA-2327746
R-HSA-937041	IKK complex recruitment mediated by RIP1	1	23	0	26	0.00204681	0.52834	0.838745	1	3	0.000226723	9606	Homo sapiens	P61079	P61077			R-HSA-168915
R-HSA-4608870	Asymmetric localization of PCP proteins	2	64	0	41	0.00569547	0.535216	0.838745	1	7	0.000529021	9606	Homo sapiens	Q8VDM4;P14685	O43242;Q13200			R-HSA-4608855
R-HSA-212718	EGFR interacts with phospholipase C-gamma	1	9	0	37	0.000800926	0.536337	0.838745	3	3	0.000226723	9606	Homo sapiens	Q06186	Q99075			R-HSA-212706;R-HSA-212710;R-HSA-212713
R-HSA-8847993	ERBB2 Activates PTK6 Signaling	1	16	0	31	0.00142387	0.536337	0.838745	2	2	0.000151149	9606	Homo sapiens	Q06186	Q99075			R-HSA-8848005;R-HSA-8847995
R-HSA-6811442	Intra-Golgi and retrograde Golgi-to-ER traffic	8	206	0	282	0.0183323	0.544112	0.838745	14	48	0.00362757	9606	Homo sapiens	P84084;P39098;P61750;P47753;P47754;Q9JHU4;P63005;P62821	P84085;Q14204;O60476;P52907;P18085;P43034;P62820;P47755			R-HSA-8849350;R-HSA-8848484;R-HSA-6811427;R-HSA-6811426;R-HSA-8849353;R-HSA-6811415;R-HSA-6811414;R-HSA-6811412;R-HSA-6811411;R-HSA-8847635;R-HSA-6811423;R-HSA-6811418;R-HSA-6811417;R-HSA-8847544
R-HSA-177504	Retrograde neurotrophin signalling	1	14	0	35	0.00124588	0.544199	0.838745	3	3	0.000226723	9606	Homo sapiens	P17426	O95782			R-HSA-177491;R-HSA-177479;R-HSA-177501
R-HSA-8955332	Carboxyterminal post-translational modifications of tubulin	1	46	0	0	0.00409362	0.544199	0.838745	1	6	0.000453446	9606	Homo sapiens	A2AQ07	Q9H4B7			R-HSA-8867370
R-HSA-416700	Other semaphorin interactions	1	19	0	33	0.00169084	0.544199	0.838745	1	9	0.000680169	9606	Homo sapiens	P09055	P05556			R-HSA-434990
R-HSA-9662360	Sensory processing of sound by inner hair cells of the cochlea	2	70	0	38	0.00622942	0.550377	0.838745	1	7	0.000529021	9606	Homo sapiens	P47753;P47754	P52907;P47755			R-HSA-9659380
R-HSA-75953	RNA Polymerase II Transcription Initiation	1	47	0	0	0.00418261	0.551928	0.838745	3	3	0.000226723	9606	Homo sapiens	Q8BQ46	Q92804			R-HSA-75861;R-HSA-75864;R-HSA-75866
R-HSA-140837	Intrinsic Pathway of Fibrin Clot Formation	1	23	0	26	0.00204681	0.551928	0.838745	1	24	0.00181378	9606	Homo sapiens	O88947	P00742			R-HSA-158164
R-HSA-432040	Vasopressin regulates renal water homeostasis via Aquaporins	1	44	0	4	0.00391564	0.559526	0.838745	5	15	0.00113362	9606	Homo sapiens	Q6R0H7	Q5JWF2			R-HSA-163617;R-HSA-432195;R-HSA-422320;R-HSA-432188;R-HSA-164377
R-HSA-442660	Na+/Cl- dependent neurotransmitter transporters	1	19	0	29	0.00169084	0.559526	0.838745	1	14	0.00105804	9606	Homo sapiens	O35316	P31641			R-HSA-351987
R-HSA-179419	APC:Cdc20 mediated degradation of cell cycle proteins prior to satisfation of the cell cycle checkpoint	2	74	0	40	0.00658539	0.56029	0.838745	1	6	0.000453446	9606	Homo sapiens	Q8VDM4;P14685	O43242;Q13200			R-HSA-174255
R-HSA-5676590	NIK-->noncanonical NF-kB signaling	2	59	0	57	0.00525051	0.565188	0.838745	1	9	0.000680169	9606	Homo sapiens	Q8VDM4;P14685	O43242;Q13200			R-HSA-5607731
R-HSA-180336	SHC1 events in EGFR signaling	1	15	0	37	0.00133488	0.566996	0.838745	4	4	0.000302297	9606	Homo sapiens	Q06186	Q99075			R-HSA-177936;R-HSA-177925;R-HSA-177945;R-HSA-177933
R-HSA-420092	Glucagon-type ligand receptors	1	34	0	18	0.00302572	0.566996	0.838745	1	8	0.000604595	9606	Homo sapiens	Q6R0H7	Q5JWF2			R-HSA-381612
R-HSA-418597	G alpha (z) signalling events	1	49	0	0	0.00436059	0.566996	0.838745	1	13	0.000982467	9606	Homo sapiens	Q6R0H7	Q5JWF2			R-HSA-392129
R-HSA-5607761	Dectin-1 mediated noncanonical NF-kB signaling	2	60	0	57	0.0053395	0.570047	0.838745	1	9	0.000680169	9606	Homo sapiens	Q8VDM4;P14685	O43242;Q13200			R-HSA-5607731
R-HSA-381676	Glucagon-like Peptide-1 (GLP1) regulates insulin secretion	1	43	0	7	0.00382664	0.57434	0.838745	5	11	0.000831318	9606	Homo sapiens	Q6R0H7	Q5JWF2			R-HSA-381607;R-HSA-422320;R-HSA-381612;R-HSA-381704;R-HSA-381706
R-HSA-75815	Ubiquitin-dependent degradation of Cyclin D	2	52	0	62	0.00462757	0.574866	0.838745	1	5	0.000377872	9606	Homo sapiens	Q8VDM4;P14685	O43242;Q13200			R-HSA-75825
R-HSA-351202	Metabolism of polyamines	2	59	0	63	0.00525051	0.579646	0.838745	1	15	0.00113362	9606	Homo sapiens	Q8VDM4;P14685	O43242;Q13200			R-HSA-353125
R-HSA-76071	RNA Polymerase III Transcription Initiation From Type 3 Promoter	1	28	0	24	0.00249177	0.58156	0.838745	3	4	0.000302297	9606	Homo sapiens	Q571C7	A6H8Y1			R-HSA-83793;R-HSA-112152;R-HSA-83803
R-HSA-749476	RNA Polymerase III Abortive And Retractive Initiation	1	41	0	10	0.00364866	0.58156	0.838745	9	13	0.000982467	9606	Homo sapiens	Q571C7	A6H8Y1			R-HSA-112149;R-HSA-112055;R-HSA-112150;R-HSA-112054;R-HSA-112153;R-HSA-112152;R-HSA-112155;R-HSA-112156;R-HSA-76060
R-HSA-75205	Dissolution of Fibrin Clot	1	13	0	38	0.00115689	0.58156	0.838745	3	19	0.00143591	9606	Homo sapiens	P22777	P05121			R-HSA-158800;R-HSA-158795;R-HSA-159005
R-HSA-176409	APC/C:Cdc20 mediated degradation of mitotic proteins	2	76	0	44	0.00676337	0.584386	0.838745	2	13	0.000982467	9606	Homo sapiens	Q8VDM4;P14685	O43242;Q13200			R-HSA-174202;R-HSA-174255
R-HSA-1250347	SHC1 events in ERBB4 signaling	1	17	0	37	0.00151286	0.588657	0.838745	4	4	0.000302297	9606	Homo sapiens	Q06186	Q99075			R-HSA-1250357;R-HSA-1250383;R-HSA-1250380;R-HSA-1250348
R-HSA-73863	RNA Polymerase I Transcription Termination	1	31	0	22	0.00275874	0.588657	0.838745	2	4	0.000302297	9606	Homo sapiens	O54724	Q6NZI2			R-HSA-74993;R-HSA-74992
R-HSA-9659379	Sensory processing of sound	2	78	0	38	0.00694135	0.589088	0.838745	1	13	0.000982467	9606	Homo sapiens	P47753;P47754	P52907;P47755			R-HSA-9659380
R-HSA-1168372	Downstream signaling events of B Cell Receptor (BCR)	2	82	0	41	0.00729732	0.589088	0.838745	1	15	0.00113362	9606	Homo sapiens	Q8VDM4;P14685	O43242;Q13200			R-HSA-1168640
R-HSA-5218920	VEGFR2 mediated vascular permeability	3	27	0	160	0.00240278	0.58984	0.838745	4	15	0.00113362	9606	Homo sapiens	Q02257;P30999;Q8CIN4	P14923;Q13177;O60716			R-HSA-5357472;R-HSA-5357477;R-HSA-5357445;R-HSA-5357483
R-HSA-69052	Switching of origins to a post-replicative state	2	91	0	39	0.00809825	0.593749	0.838745	2	9	0.000680169	9606	Homo sapiens	Q8VDM4;P14685	O43242;Q13200			R-HSA-68948;R-HSA-69016
R-HSA-5673000	RAF activation	1	35	0	18	0.00311471	0.595635	0.838745	2	12	0.000906892	9606	Homo sapiens	Q76MZ3	P30153			R-HSA-5672961;R-HSA-5672957
R-HSA-198753	ERK/MAPK targets	1	22	0	32	0.00195782	0.595635	0.838745	1	7	0.000529021	9606	Homo sapiens	Q76MZ3	P30153			R-HSA-199959
R-HSA-199977	ER to Golgi Anterograde Transport	6	155	0	228	0.0137937	0.597185	0.838745	16	39	0.0029474	9606	Homo sapiens	P84084;P61750;P47753;P47754;Q9JHU4;P62821	P84085;Q14204;P52907;P18085;P62820;P47755			R-HSA-6807877;R-HSA-6807875;R-HSA-5694418;R-HSA-6807872;R-HSA-6814831;R-HSA-6809006;R-HSA-6809003;R-HSA-5694439;R-HSA-6809011;R-HSA-6809010;R-HSA-6814833;R-HSA-6807868;R-HSA-6807866;R-HSA-6807864;R-HSA-5694441;R-HSA-5694409
R-HSA-373753	Nephrin family interactions	2	23	1	166	0.00204681	0.597338	0.838745	11	13	0.000982467	9606	Homo sapiens	Q80W68;Q91YD9	Q96J84;O00401	P47753	Q9Y5K6	R-HSA-532603;R-HSA-373734;R-HSA-373747;R-HSA-451377;R-HSA-8981534;R-HSA-373714;R-HSA-451758;R-HSA-373724;R-HSA-373727;R-HSA-451403;R-HSA-373722
R-HSA-6811434	COPI-dependent Golgi-to-ER retrograde traffic	3	103	0	86	0.00916615	0.597338	0.838745	9	11	0.000831318	9606	Homo sapiens	P84084;P61750;P62821	P84085;P18085;P62820			R-HSA-6811415;R-HSA-6811414;R-HSA-6811412;R-HSA-6811411;R-HSA-6811427;R-HSA-6811426;R-HSA-6811423;R-HSA-6811418;R-HSA-6811417
R-HSA-71291	Metabolism of amino acids and derivatives	10	376	0	253	0.0334609	0.604855	0.838745	8	247	0.0186669	9606	Homo sapiens	Q99K85;Q9Z127;P35979;Q6X893;Q8VDM4;P62082;P14206;O35490;P14685;Q9WVQ5	O43242;Q8WWI5;P30050;Q93088;P62081;Q01650;P08865;Q13200;Q9Y617;Q96GX9			R-HSA-353125;R-HSA-6797956;R-HSA-2408529;R-HSA-1614654;R-HSA-1237140;R-HSA-977333;R-HSA-352232;R-HSA-5333615
R-HSA-9603798	Class I peroxisomal membrane protein import	1	20	0	46	0.00177983	0.609237	0.838745	3	6	0.000453446	9606	Homo sapiens	Q9CQ92	Q9Y3D6			R-HSA-9603784;R-HSA-9603775;R-HSA-9603804
R-HSA-5663084	Diseases of carbohydrate metabolism	1	34	0	23	0.00302572	0.609237	0.838745	1	44	0.00332527	9606	Homo sapiens	P70699	P10253			R-HSA-9036729
R-HSA-8932339	ROS sensing by NFE2L2	2	57	0	65	0.00507253	0.612	0.838745	1	8	0.000604595	9606	Homo sapiens	Q8VDM4;P14685	O43242;Q13200			R-HSA-8932355
R-HSA-2672351	Stimuli-sensing channels	2	107	0	16	0.00952211	0.616464	0.838745	1	28	0.00211608	9606	Homo sapiens	Q3TH73;Q6P5F7	Q9C0H2;Q9BSA4			R-HSA-2744242
R-HSA-3000171	Non-integrin membrane-ECM interactions	3	59	0	136	0.00525051	0.619292	0.838745	4	22	0.00166264	9606	Homo sapiens	P09055;A2ASQ1;Q61001	P05556;O15230;O00468			R-HSA-2328129;R-HSA-2396113;R-HSA-2426355;R-HSA-2731074
R-HSA-1614635	Sulfur amino acid metabolism	2	28	0	97	0.00249177	0.620889	0.838745	2	36	0.00272068	9606	Homo sapiens	O35490;Q9WVQ5	Q93088;Q96GX9			R-HSA-1614654;R-HSA-1237140
R-HSA-389513	CTLA4 inhibitory signaling	1	21	0	36	0.00186883	0.622384	0.838745	4	5	0.000377872	9606	Homo sapiens	Q76MZ3	P30153			R-HSA-388833;R-HSA-389532;R-HSA-390329;R-HSA-388809
R-HSA-445717	Aquaporin-mediated transport	1	53	0	4	0.00471656	0.622384	0.838745	5	25	0.00188936	9606	Homo sapiens	Q6R0H7	Q5JWF2			R-HSA-163617;R-HSA-432195;R-HSA-422320;R-HSA-432188;R-HSA-164377
R-HSA-5610780	Degradation of GLI1 by the proteasome	2	60	0	66	0.0053395	0.62962	0.838745	2	6	0.000453446	9606	Homo sapiens	Q8VDM4;P14685	O43242;Q13200			R-HSA-5610758;R-HSA-5610760
R-HSA-418990	Adherens junctions interactions	2	33	0	101	0.00293673	0.633927	0.838745	1	16	0.00120919	9606	Homo sapiens	Q02257;P30999	P14923;O60716			R-HSA-419002
R-HSA-68867	Assembly of the pre-replicative complex	2	100	0	37	0.00889917	0.633927	0.838745	1	18	0.00136034	9606	Homo sapiens	Q8VDM4;P14685	O43242;Q13200			R-HSA-68825
R-HSA-76046	RNA Polymerase III Transcription Initiation	1	36	0	24	0.0032037	0.63509	0.838745	9	13	0.000982467	9606	Homo sapiens	Q571C7	A6H8Y1			R-HSA-83793;R-HSA-112150;R-HSA-112152;R-HSA-76056;R-HSA-83803;R-HSA-83723;R-HSA-83805;R-HSA-76060;R-HSA-83790
R-HSA-3371556	Cellular response to heat stress	4	95	0	174	0.00845421	0.636485	0.838745	6	29	0.00219166	9606	Homo sapiens	Q8BM72;Q9DD02;P30416;Q61316	Q53FT3;P34932;P48723;Q02790			R-HSA-5251955;R-HSA-5251942;R-HSA-5251959;R-HSA-5324617;R-HSA-5252041;R-HSA-5252079
R-HSA-2559584	Formation of Senescence-Associated Heterochromatin Foci (SAHF)	2	16	0	116	0.00142387	0.638195	0.838745	1	2	0.000151149	9606	Homo sapiens	P43276;P43277	P16403;P16401			R-HSA-4647594
R-HSA-196807	Nicotinate metabolism	1	31	0	31	0.00275874	0.641282	0.838745	1	28	0.00211608	9606	Homo sapiens	Q99KQ4	P43490			R-HSA-197250
R-HSA-9646399	Aggrephagy	2	44	0	88	0.00391564	0.642423	0.838745	10	15	0.00113362	9606	Homo sapiens	Q9JHU4;P48725	Q14204;O95613			R-HSA-9646354;R-HSA-9646679;R-HSA-9641127;R-HSA-9641111;R-HSA-9646390;R-HSA-9641109;R-HSA-9646347;R-HSA-9646383;R-HSA-9646685;R-HSA-9646348
R-HSA-68882	Mitotic Anaphase	7	237	0	244	0.021091	0.643745	0.838745	5	32	0.00241838	9606	Homo sapiens	A2AGT5;Q8VDM4;Q9JHU4;P63005;Q8BK67;P14685;Q76MZ3	O43242;Q14204;Q14008;P30153;P43034;Q13200;Q9P258			R-HSA-2995388;R-HSA-2467809;R-HSA-2467811;R-HSA-174202;R-HSA-9667965
R-HSA-9639288	Amino acids regulate mTORC1	1	55	0	7	0.00489454	0.653354	0.838745	8	12	0.000906892	9606	Homo sapiens	P50516	P38606			R-HSA-9640195;R-HSA-9640167;R-HSA-9639286;R-HSA-9646468;R-HSA-9640168;R-HSA-9645608;R-HSA-9640175;R-HSA-9645598
R-HSA-1566948	Elastic fibre formation	1	45	0	22	0.00400463	0.653354	0.838745	3	17	0.00128476	9606	Homo sapiens	P09055	P05556			R-HSA-2328037;R-HSA-2396029;R-HSA-2395320
R-HSA-5358346	Hedgehog ligand biogenesis	2	65	0	67	0.00578446	0.658949	0.838745	1	15	0.00113362	9606	Homo sapiens	Q8VDM4;P14685	O43242;Q13200			R-HSA-5362448
R-HSA-1234174	Cellular response to hypoxia	3	76	0	139	0.00676337	0.660719	0.838745	3	20	0.00151149	9606	Homo sapiens	P61079;Q8VDM4;P14685	O43242;P61077;Q13200			R-HSA-1234163;R-HSA-1234159;R-HSA-1234172
R-HSA-6782210	Gap-filling DNA repair synthesis and ligation in TC-NER	1	64	0	0	0.00569547	0.665021	0.838745	2	2	0.000151149	9606	Homo sapiens	Q99KP6	Q9UMS4			R-HSA-6782227;R-HSA-6782208
R-HSA-1250196	SHC1 events in ERBB2 signaling	1	28	0	42	0.00249177	0.665021	0.838745	4	6	0.000453446	9606	Homo sapiens	Q06186	Q99075			R-HSA-1250195;R-HSA-1250486;R-HSA-1963578;R-HSA-1250463
R-HSA-2995383	Initiation of Nuclear Envelope (NE) Reformation	1	20	0	46	0.00177983	0.670707	0.838745	2	7	0.000529021	9606	Homo sapiens	Q76MZ3	P30153			R-HSA-2995388;R-HSA-9667965
R-HSA-917977	Transferrin endocytosis and recycling	1	31	0	36	0.00275874	0.670707	0.838745	2	11	0.000831318	9606	Homo sapiens	P50516	P38606			R-HSA-5252133;R-HSA-917841
R-HSA-8939246	RUNX1 regulates transcription of genes involved in differentiation of myeloid cells	1	8	0	58	0.000711934	0.670707	0.838745	1	7	0.000529021	9606	Homo sapiens	P16110	P17931			R-HSA-8938382
R-HSA-73856	RNA Polymerase II Transcription Termination	1	66	0	0	0.00587345	0.676297	0.838745	1	4	0.000302297	9606	Homo sapiens	Q8BL97	Q16629			R-HSA-72180
R-HSA-72165	mRNA Splicing - Minor Pathway	2	52	0	86	0.00462757	0.678741	0.838745	5	5	0.000377872	9606	Homo sapiens	Q8BL97;Q9D0T1	Q16629;P55769			R-HSA-75079;R-HSA-75081;R-HSA-75080;R-HSA-75083;R-HSA-75082
R-HSA-421270	Cell-cell junction organization	3	65	0	150	0.00578446	0.680177	0.838745	2	21	0.00158706	9606	Homo sapiens	Q02257;P30999;O88792	Q9Y624;P14923;O60716			R-HSA-419981;R-HSA-419002
R-HSA-164938	Nef-mediates down modulation of cell surface receptors by recruiting them to clathrin adapters	2	22	0	120	0.00195782	0.682586	0.838745	9	15	0.00113362	9606	Homo sapiens	O35643;P17426	Q10567;O95782			R-HSA-167601;R-HSA-167537;R-HSA-182198;R-HSA-182263;R-HSA-182279;R-HSA-182186;R-HSA-182171;R-HSA-182286;R-HSA-167597
R-HSA-187577	SCF(Skp2)-mediated degradation of p27/p21	2	60	0	86	0.0053395	0.682586	0.838745	1	7	0.000529021	9606	Homo sapiens	Q8VDM4;P14685	O43242;Q13200			R-HSA-187574
R-HSA-113501	Inhibition of replication initiation of damaged DNA by RB1/E2F1	1	13	0	59	0.00115689	0.687194	0.838745	1	3	0.000226723	9606	Homo sapiens	Q76MZ3	P30153			R-HSA-113503
R-HSA-419037	NCAM1 interactions	1	42	0	27	0.00373765	0.687194	0.838745	1	10	0.000755744	9606	Homo sapiens	A2ASQ1	O00468			R-HSA-375155
R-HSA-4085001	Sialic acid metabolism	1	33	0	36	0.00293673	0.692504	0.838745	1	16	0.00120919	9606	Homo sapiens	Q11204	Q16842			R-HSA-4084984
R-HSA-2565942	Regulation of PLK1 Activity at G2/M Transition	5	87	0	264	0.00774228	0.697001	0.838745	5	12	0.000906892	9606	Homo sapiens	A2AGT5;P55258;Q9JHU4;P63005;Q76MZ3	Q14204;Q14008;P61006;P30153;P43034			R-HSA-3000319;R-HSA-2562526;R-HSA-2574845;R-HSA-3000310;R-HSA-2574840
R-HSA-5578775	Ion homeostasis	2	54	0	89	0.00480555	0.69759	0.838745	2	16	0.00120919	9606	Homo sapiens	P14094;Q8VDN2	P05023;P05026			R-HSA-9684068;R-HSA-936897
R-HSA-72187	mRNA 3'-end processing	1	57	0	22	0.00507253	0.697725	0.838745	3	3	0.000226723	9606	Homo sapiens	Q8BL97	Q16629			R-HSA-8849157;R-HSA-72180;R-HSA-72185
R-HSA-203641	NOSTRIN mediated eNOS trafficking	1	5	0	66	0.000444959	0.697725	0.838745	2	4	0.000302297	9606	Homo sapiens	Q91YD9	O00401			R-HSA-203625;R-HSA-203565
R-HSA-446203	Asparagine N-linked glycosylation	9	305	0	320	0.0271425	0.700747	0.838745	21	133	0.0100514	9606	Homo sapiens	P84084;P39098;P61750;Q11204;P47753;P47754;Q9JHU4;Q812F8;P62821	P84085;Q14204;Q9UQ53;O60476;Q16842;P52907;P18085;P62820;P47755			R-HSA-6807877;R-HSA-6807875;R-HSA-5694418;R-HSA-4084984;R-HSA-6807872;R-HSA-6814831;R-HSA-6809006;R-HSA-6809003;R-HSA-964737;R-HSA-964830;R-HSA-5694439;R-HSA-975903;R-HSA-6809011;R-HSA-6809010;R-HSA-6814833;R-HSA-964825;R-HSA-6807868;R-HSA-6807866;R-HSA-6807864;R-HSA-5694441;R-HSA-5694409
R-HSA-167590	Nef Mediated CD4 Down-regulation	1	10	0	64	0.000889917	0.707903	0.838745	3	5	0.000377872	9606	Homo sapiens	P17426	O95782			R-HSA-167601;R-HSA-167537;R-HSA-167597
R-HSA-162658	Golgi Cisternae Pericentriolar Stack Reorganization	1	14	0	59	0.00124588	0.707903	0.838745	1	6	0.000453446	9606	Homo sapiens	P62821	P62820			R-HSA-2172183
R-HSA-201451	Signaling by BMP	1	28	0	50	0.00249177	0.712863	0.838745	1	17	0.00128476	9606	Homo sapiens	P61079	P61077			R-HSA-201425
R-HSA-3371453	Regulation of HSF1-mediated heat shock response	3	75	0	149	0.00667438	0.713681	0.838745	5	14	0.00105804	9606	Homo sapiens	Q8BM72;Q9DD02;Q61316	Q53FT3;P34932;P48723			R-HSA-5251955;R-HSA-5251942;R-HSA-5251959;R-HSA-5252041;R-HSA-5252079
R-HSA-211945	Phase I - Functionalization of compounds	2	105	0	42	0.00934413	0.715515	0.838745	2	97	0.00733071	9606	Homo sapiens	P47739;P47738	P05091;P30838			R-HSA-71723;R-HSA-5692283
R-HSA-72766	Translation	9	294	1	402	0.0261636	0.715606	0.838745	28	99	0.00748186	9606	Homo sapiens	P35979;P23116;P62082;P14206;P59325;Q8QZY1;P60843;Q8JZQ9;Q9D819	P55884;P30050;Q15181;P55010;P62081;Q14152;Q9Y262;P08865;P60842	P23116	Q04637	R-HSA-1799326;R-HSA-72647;R-HSA-156808;R-HSA-156823;R-HSA-156826;R-HSA-157849;R-HSA-72671;R-HSA-72673;R-HSA-72672;R-HSA-72676;R-HSA-141671;R-HSA-156907;R-HSA-72619;R-HSA-141673;R-HSA-72621;R-HSA-156915;R-HSA-156912;R-HSA-72691;R-HSA-71732;R-HSA-72631;R-HSA-72697;R-HSA-156923;R-HSA-1799330;R-HSA-141691;R-HSA-1799329;R-HSA-72635;R-HSA-1799335;R-HSA-1799332
R-HSA-74158	RNA Polymerase III Transcription	1	41	0	34	0.00364866	0.717739	0.838745	15	25	0.00188936	9606	Homo sapiens	Q571C7	A6H8Y1			R-HSA-83723;R-HSA-83790;R-HSA-83793;R-HSA-112149;R-HSA-112055;R-HSA-112150;R-HSA-112054;R-HSA-112153;R-HSA-112152;R-HSA-76056;R-HSA-83803;R-HSA-112155;R-HSA-83805;R-HSA-76060;R-HSA-112156
R-HSA-6811438	Intra-Golgi traffic	1	44	0	33	0.00391564	0.717739	0.838745	2	10	0.000755744	9606	Homo sapiens	P39098	O60476			R-HSA-8847635;R-HSA-8847544
R-HSA-70268	Pyruvate metabolism	1	31	0	45	0.00275874	0.717739	0.838745	2	15	0.00113362	9606	Homo sapiens	P53986	P53985			R-HSA-373875;R-HSA-373867
R-HSA-2022377	Metabolism of Angiotensinogen to Angiotensins	1	18	0	58	0.00160185	0.717739	0.838745	1	19	0.00143591	9606	Homo sapiens	Q9WUU7	Q9UBR2			R-HSA-2022381
R-HSA-6809371	Formation of the cornified envelope	3	129	0	100	0.0114799	0.719474	0.838745	9	27	0.00204051	9606	Homo sapiens	Q02257;P50446;P05784	P04259;P14923;P05783			R-HSA-6814695;R-HSA-6810357;R-HSA-6811539;R-HSA-6814387;R-HSA-8942224;R-HSA-6814734;R-HSA-6814764;R-HSA-6814298;R-HSA-6810937
R-HSA-447041	CHL1 interactions	1	9	0	67	0.000800926	0.727245	0.838745	1	5	0.000377872	9606	Homo sapiens	P09055	P05556			R-HSA-445088
R-HSA-174178	APC/C:Cdh1 mediated degradation of Cdc20 and other APC/C:Cdh1 targeted proteins in late mitosis/early G1	2	74	0	79	0.00658539	0.729208	0.838745	2	6	0.000453446	9606	Homo sapiens	Q8VDM4;P14685	O43242;Q13200			R-HSA-174105;R-HSA-188191
R-HSA-113510	E2F mediated regulation of DNA replication	1	22	0	59	0.00195782	0.731878	0.838745	1	4	0.000302297	9606	Homo sapiens	Q76MZ3	P30153			R-HSA-113503
R-HSA-156581	Methylation	1	14	0	63	0.00124588	0.731878	0.838745	1	12	0.000906892	9606	Homo sapiens	Q3THS6	P31153			R-HSA-5603114
R-HSA-5619102	SLC transporter disorders	2	103	0	50	0.00916615	0.732542	0.838745	2	65	0.00491233	9606	Homo sapiens	P17809;P53986	P11166;P53985			R-HSA-5632804;R-HSA-5624211
R-HSA-180292	GAB1 signalosome	1	17	0	68	0.00151286	0.736432	0.838745	9	11	0.000831318	9606	Homo sapiens	Q06186	Q99075			R-HSA-177923;R-HSA-177939;R-HSA-177926;R-HSA-177927;R-HSA-177924;R-HSA-177941;R-HSA-177930;R-HSA-177944;R-HSA-177935
R-HSA-4641258	Degradation of DVL	2	57	0	103	0.00507253	0.739108	0.838745	2	7	0.000529021	9606	Homo sapiens	Q8VDM4;P14685	O43242;Q13200			R-HSA-1504193;R-HSA-4641260
R-HSA-1236977	Endosomal/Vacuolar pathway	1	79	0	0	0.00703035	0.74091	0.838745	3	4	0.000302297	9606	Homo sapiens	G3UXE9	P01889			R-HSA-1236964;R-HSA-1236954;R-HSA-1236943
R-HSA-420029	Tight junction interactions	1	30	0	51	0.00266975	0.74091	0.838745	1	3	0.000226723	9606	Homo sapiens	O88792	Q9Y624			R-HSA-419981
R-HSA-8856825	Cargo recognition for clathrin-mediated endocytosis	2	105	0	59	0.00934413	0.745535	0.838745	4	15	0.00113362	9606	Homo sapiens	P17426;Q06186	Q99075;O95782			R-HSA-8866279;R-HSA-8866277;R-HSA-9681616;R-HSA-8866283
R-HSA-5610783	Degradation of GLI2 by the proteasome	2	60	0	99	0.0053395	0.751827	0.838745	1	5	0.000377872	9606	Homo sapiens	Q8VDM4;P14685	O43242;Q13200			R-HSA-5610757
R-HSA-3781865	Diseases of glycosylation	2	146	0	14	0.0129928	0.751827	0.838745	4	77	0.00581923	9606	Homo sapiens	P20060;Q9R0N0	P51570;P07686			R-HSA-9035983;R-HSA-9035982;R-HSA-5610026;R-HSA-3662344
R-HSA-112311	Neurotransmitter clearance	1	10	0	72	0.000889917	0.753891	0.838745	1	13	0.000982467	9606	Homo sapiens	P47738	P05091			R-HSA-380608
R-HSA-5610785	GLI3 is processed to GLI3R by the proteasome	2	60	0	102	0.0053395	0.754922	0.838745	1	5	0.000377872	9606	Homo sapiens	Q8VDM4;P14685	O43242;Q13200			R-HSA-5610754
R-HSA-15869	Metabolism of nucleotides	2	101	0	59	0.00898816	0.754922	0.838745	3	139	0.0105048	9606	Homo sapiens	P55264;P54822	P30566;P55263			R-HSA-73828;R-HSA-73800;R-HSA-109624
R-HSA-6782135	Dual incision in TC-NER	1	65	0	23	0.00578446	0.758073	0.838745	7	7	0.000529021	9606	Homo sapiens	Q99KP6	Q9UMS4			R-HSA-6782211;R-HSA-6782131;R-HSA-9684118;R-HSA-6782224;R-HSA-6782141;R-HSA-6782204;R-HSA-6782138
R-HSA-8876493	InlA-mediated entry of Listeria monocytogenes into host cells	1	10	0	75	0.000889917	0.758073	0.838745	4	5	0.000377872	9606	Homo sapiens	P30999	O60716			R-HSA-8876948;R-HSA-8876993;R-HSA-8876497;R-HSA-112333
R-HSA-425393	Transport of inorganic cations/anions and amino acids/oligopeptides	3	107	0	128	0.00952211	0.762579	0.838745	3	75	0.00566808	9606	Homo sapiens	Q9Z127;Q09143;O35316	P30825;Q01650;P31641			R-HSA-375776;R-HSA-351987;R-HSA-352232
R-HSA-2555396	Mitotic Metaphase and Anaphase	7	238	0	306	0.02118	0.764889	0.838745	5	33	0.00249395	9606	Homo sapiens	A2AGT5;Q8VDM4;Q9JHU4;P63005;Q8BK67;P14685;Q76MZ3	O43242;Q14204;Q14008;P30153;P43034;Q13200;Q9P258			R-HSA-2995388;R-HSA-2467809;R-HSA-2467811;R-HSA-174202;R-HSA-9667965
R-HSA-69002	DNA Replication Pre-Initiation	2	117	0	62	0.010412	0.769905	0.838745	1	27	0.00204051	9606	Homo sapiens	Q8VDM4;P14685	O43242;Q13200			R-HSA-68825
R-HSA-446343	Localization of the PINCH-ILK-PARVIN complex to focal adhesions	1	4	0	85	0.000355967	0.770197	0.838745	1	2	0.000151149	9606	Homo sapiens	P09055	P05556			R-HSA-432897
R-HSA-373755	Semaphorin interactions	2	64	0	115	0.00569547	0.778508	0.838745	3	41	0.00309855	9606	Homo sapiens	P09055;Q8CIN4	P05556;Q13177			R-HSA-399939;R-HSA-434990;R-HSA-399930
R-HSA-175474	Assembly Of The HIV Virion	2	24	0	147	0.0021358	0.781313	0.838745	2	15	0.00113362	9606	Homo sapiens	Q8R0J7;Q78HU3	Q96EY5;Q9H9H4			R-HSA-3149434;R-HSA-184269
R-HSA-2219530	Constitutive Signaling by Aberrant PI3K in Cancer	1	89	0	0	0.00792026	0.781716	0.838745	1	2	0.000151149	9606	Homo sapiens	Q06186	Q99075			R-HSA-2400009
R-HSA-69273	Cyclin A/B1/B2 associated events during G2/M transition	1	25	0	74	0.00222479	0.781716	0.838745	3	25	0.00188936	9606	Homo sapiens	Q76MZ3	P30153			R-HSA-8856951;R-HSA-4088141;R-HSA-8856945
R-HSA-163841	Gamma carboxylation, hypusine formation and arylsulfatase activation	1	42	0	50	0.00373765	0.781716	0.838745	3	40	0.00302297	9606	Homo sapiens	O88947	P00742			R-HSA-159733;R-HSA-159819;R-HSA-159757
R-HSA-140875	Common Pathway of Fibrin Clot Formation	1	22	0	75	0.00195782	0.789073	0.838745	5	29	0.00219166	9606	Homo sapiens	O88947	P00742			R-HSA-140664;R-HSA-9015122;R-HSA-140686;R-HSA-9015111;R-HSA-140700
R-HSA-389359	CD28 dependent Vav1 pathway	1	12	0	81	0.0010679	0.789073	0.838745	1	6	0.000453446	9606	Homo sapiens	Q8CIN4	Q13177			R-HSA-389788
R-HSA-176814	Activation of APC/C and APC/C:Cdc20 mediated degradation of mitotic proteins	2	77	0	100	0.00685236	0.78954	0.838745	2	15	0.00113362	9606	Homo sapiens	Q8VDM4;P14685	O43242;Q13200			R-HSA-174202;R-HSA-174255
R-HSA-69541	Stabilization of p53	2	57	0	121	0.00507253	0.78954	0.838745	1	15	0.00113362	9606	Homo sapiens	Q8VDM4;P14685	O43242;Q13200			R-HSA-264458
R-HSA-8939243	RUNX1 interacts with co-factors whose precise effect on RUNX1 targets is not known	1	37	0	59	0.00329269	0.792658	0.838745	1	5	0.000377872	9606	Homo sapiens	P97496	Q92922			R-HSA-8938217
R-HSA-9707587	Regulation of HMOX1 expression and activity	2	65	0	112	0.00578446	0.794874	0.838745	1	19	0.00143591	9606	Homo sapiens	Q8VDM4;P14685	O43242;Q13200			R-HSA-8932355
R-HSA-3065678	SUMO is transferred from E1 to E2 (UBE2I, UBC9)	1	7	0	93	0.000622942	0.796183	0.838745	3	3	0.000226723	9606	Homo sapiens	Q9R1T2	Q9UBE0			R-HSA-2993790;R-HSA-2993769;R-HSA-2993780
R-HSA-8951664	Neddylation	4	236	0	107	0.021002	0.798069	0.838745	8	31	0.00234281	9606	Homo sapiens	P61079;Q8VDM4;P14685;P61965	O43242;P61077;Q13200;P61964			R-HSA-8956184;R-HSA-8956106;R-HSA-8956140;R-HSA-8956045;R-HSA-8955245;R-HSA-8952638;R-HSA-8952639;R-HSA-8955285
R-HSA-69620	Cell Cycle Checkpoints	7	275	0	317	0.0244727	0.799424	0.838745	7	56	0.00423216	9606	Homo sapiens	A2AGT5;Q8VDM4;Q9JHU4;P63005;Q8BK67;P14685;Q76MZ3	O43242;Q14204;Q14008;P30153;P43034;Q13200;Q9P258			R-HSA-69600;R-HSA-141409;R-HSA-141431;R-HSA-8852354;R-HSA-141422;R-HSA-141439;R-HSA-264458
R-HSA-5668914	Diseases of metabolism	4	249	0	80	0.0221589	0.801958	0.838745	6	190	0.0143591	9606	Homo sapiens	P20060;O88844;Q9R0N0;P70699	O75874;P51570;P07686;P10253			R-HSA-9036729;R-HSA-9035983;R-HSA-9035982;R-HSA-880053;R-HSA-5610026;R-HSA-3662344
R-HSA-5467340	AXIN missense mutants destabilize the destruction complex	1	14	0	85	0.00124588	0.803055	0.838745	1	1	7.55744e-05	9606	Homo sapiens	Q76MZ3	P30153			R-HSA-4839734
R-HSA-4839735	Signaling by AXIN mutants	1	14	0	85	0.00124588	0.803055	0.838745	1	1	7.55744e-05	9606	Homo sapiens	Q76MZ3	P30153			R-HSA-4839734
R-HSA-9665686	Signaling by ERBB2 TMD/JMD mutants	1	26	0	73	0.00231378	0.803055	0.838745	6	13	0.000982467	9606	Homo sapiens	Q06186	Q99075			R-HSA-9665699;R-HSA-9665697;R-HSA-9665701;R-HSA-9665700;R-HSA-9665705;R-HSA-9665709
R-HSA-9609507	Protein localization	3	166	0	101	0.0147726	0.804503	0.838745	8	53	0.00400544	9606	Homo sapiens	Q9CQ92;P61079;O88844	Q9Y3D6;O75874;P61077			R-HSA-8953946;R-HSA-9033485;R-HSA-9033233;R-HSA-9033235;R-HSA-9603784;R-HSA-9033236;R-HSA-9603775;R-HSA-9603804
R-HSA-68875	Mitotic Prophase	3	119	0	138	0.01059	0.804503	0.838745	3	34	0.00256953	9606	Homo sapiens	Q9EQU5;P62821;Q76MZ3	Q01105;P30153;P62820			R-HSA-2429719;R-HSA-2172183;R-HSA-2430552
R-HSA-168273	Influenza Viral RNA Transcription and Replication	3	152	0	111	0.0135267	0.806639	0.838745	2	13	0.000982467	9606	Homo sapiens	P35979;P62082;P14206	P30050;P62081;P08865			R-HSA-192704;R-HSA-192841
R-HSA-69239	Synthesis of DNA	2	120	0	78	0.010679	0.807688	0.838745	2	26	0.00196493	9606	Homo sapiens	Q8VDM4;P14685	O43242;Q13200			R-HSA-68948;R-HSA-69016
R-HSA-9664565	Signaling by ERBB2 KD Mutants	1	29	0	73	0.00258076	0.809695	0.838745	6	17	0.00128476	9606	Homo sapiens	Q06186	Q99075			R-HSA-9664976;R-HSA-9664567;R-HSA-9664983;R-HSA-9664950;R-HSA-9664991;R-HSA-9664588
R-HSA-1368108	BMAL1:CLOCK,NPAS2 activates circadian gene expression	2	27	0	157	0.00240278	0.812611	0.838745	2	20	0.00151149	9606	Homo sapiens	Q99KQ4;P22777	P43490;P05121			R-HSA-549364;R-HSA-1368889
R-HSA-3065676	SUMO is conjugated to E1 (UBA2:SAE1)	1	5	0	95	0.000444959	0.812931	0.838745	3	3	0.000226723	9606	Homo sapiens	Q9R1T2	Q9UBE0			R-HSA-2993784;R-HSA-2993781;R-HSA-2990833
R-HSA-73779	RNA Polymerase II Transcription Pre-Initiation And Promoter Opening	1	47	0	53	0.00418261	0.812931	0.838745	5	5	0.000377872	9606	Homo sapiens	Q8BQ46	Q92804			R-HSA-109637;R-HSA-109636;R-HSA-109639;R-HSA-75095;R-HSA-109638
R-HSA-167161	HIV Transcription Initiation	1	47	0	53	0.00418261	0.812931	0.838745	4	4	0.000302297	9606	Homo sapiens	Q8BQ46	Q92804			R-HSA-167477;R-HSA-167130;R-HSA-167134;R-HSA-167118
R-HSA-76042	RNA Polymerase II Transcription Initiation And Promoter Clearance	1	47	0	53	0.00418261	0.812931	0.838745	9	11	0.000831318	9606	Homo sapiens	Q8BQ46	Q92804			R-HSA-75873;R-HSA-75861;R-HSA-9613494;R-HSA-75864;R-HSA-75866;R-HSA-75850;R-HSA-9613497;R-HSA-75869;R-HSA-75949
R-HSA-73776	RNA Polymerase II Promoter Escape	1	47	0	53	0.00418261	0.812931	0.838745	5	7	0.000529021	9606	Homo sapiens	Q8BQ46	Q92804			R-HSA-75873;R-HSA-9613494;R-HSA-75850;R-HSA-9613497;R-HSA-75869
R-HSA-167162	RNA Polymerase II HIV Promoter Escape	1	47	0	53	0.00418261	0.812931	0.838745	6	9	0.000680169	9606	Homo sapiens	Q8BQ46	Q92804			R-HSA-167474;R-HSA-9613490;R-HSA-167136;R-HSA-167121;R-HSA-9613498;R-HSA-167113
R-HSA-71406	Pyruvate metabolism and Citric Acid (TCA) cycle	1	55	0	46	0.00489454	0.816112	0.838745	2	36	0.00272068	9606	Homo sapiens	P53986	P53985			R-HSA-373875;R-HSA-373867
R-HSA-1500931	Cell-Cell communication	7	130	1	517	0.0115689	0.818723	0.838745	15	60	0.00453446	9606	Homo sapiens	Q8VHX6;Q80W68;Q02257;P30999;P09055;Q91YD9;O88792	Q14315;P05556;Q9Y624;P14923;Q96J84;O60716;O00401	P47753	Q9Y5K6	R-HSA-373734;R-HSA-432897;R-HSA-451758;R-HSA-419981;R-HSA-430347;R-HSA-451403;R-HSA-532603;R-HSA-373747;R-HSA-451377;R-HSA-8981534;R-HSA-373714;R-HSA-373724;R-HSA-373727;R-HSA-419002;R-HSA-373722
R-HSA-9610379	HCMV Late Events	3	173	0	88	0.0153956	0.819046	0.838745	4	19	0.00143591	9606	Homo sapiens	Q8R0J7;P61979;Q78HU3	Q96EY5;Q9H9H4;P61978			R-HSA-9624033;R-HSA-9610954;R-HSA-9610942;R-HSA-9698926
R-HSA-9609646	HCMV Infection	5	262	1	223	0.0233158	0.821612	0.838745	11	31	0.00234281	9606	Homo sapiens	Q8R0J7;P61979;P09055;Q9JHU4;Q78HU3	Q14204;P05556;Q96EY5;Q9H9H4;P61978	P83917	Q13263	R-HSA-9610867;R-HSA-9614816;R-HSA-9624033;R-HSA-9611158;R-HSA-9614343;R-HSA-9610954;R-HSA-9611147;R-HSA-9609689;R-HSA-9610942;R-HSA-9698926;R-HSA-9614367
R-HSA-1227990	Signaling by ERBB2 in Cancer	1	30	0	77	0.00266975	0.822314	0.838745	12	62	0.00468561	9606	Homo sapiens	Q06186	Q99075			R-HSA-9664976;R-HSA-9664567;R-HSA-9664983;R-HSA-9664950;R-HSA-9664991;R-HSA-9665699;R-HSA-9665697;R-HSA-9665701;R-HSA-9665700;R-HSA-9665705;R-HSA-9665709;R-HSA-9664588
R-HSA-176408	Regulation of APC/C activators between G1/S and early anaphase	2	81	0	122	0.00720833	0.826714	0.838745	1	14	0.00105804	9606	Homo sapiens	Q8VDM4;P14685	O43242;Q13200			R-HSA-174203
R-HSA-166786	Creation of C4 and C2 activators	1	103	0	0	0.00916615	0.828307	0.838745	6	8	0.000604595	9606	Homo sapiens	P98064	P48740			R-HSA-166721;R-HSA-166726;R-HSA-2855054;R-HSA-8852509;R-HSA-2855077;R-HSA-2855125
R-HSA-2173782	Binding and Uptake of Ligands by Scavenger Receptors	2	129	0	61	0.0114799	0.8312	0.838745	3	33	0.00249395	9606	Homo sapiens	Q91ZX7;P98064	P48740;Q07954			R-HSA-2168897;R-HSA-2230983;R-HSA-2203480
R-HSA-9627069	Regulation of the apoptosome activity	1	11	0	99	0.000978909	0.831227	0.838745	1	6	0.000453446	9606	Homo sapiens	Q9WVQ5	Q96GX9			R-HSA-6804596
R-HSA-166208	mTORC1-mediated signalling	0	24	1	86	0.0021358	0.831227	0.838745	1	8	0.000604595	9606	Homo sapiens			P23116	Q04637	R-HSA-165766
R-HSA-446353	Cell-extracellular matrix interactions	2	18	0	181	0.00160185	0.837732	0.838745	2	10	0.000755744	9606	Homo sapiens	Q8VHX6;P09055	Q14315;P05556			R-HSA-432897;R-HSA-430347
R-HSA-69481	G2/M Checkpoints	2	151	0	56	0.0134378	0.837732	0.838745	1	24	0.00181378	9606	Homo sapiens	Q8VDM4;P14685	O43242;Q13200			R-HSA-8852354
R-HSA-446728	Cell junction organization	5	92	0	344	0.00818724	0.838745	0.838745	4	37	0.00279625	9606	Homo sapiens	Q8VHX6;Q02257;P30999;P09055;O88792	Q14315;P05556;Q9Y624;P14923;O60716			R-HSA-432897;R-HSA-419981;R-HSA-419002;R-HSA-430347
R-HSA-8957275	Post-translational protein phosphorylation	1	107	0	0	0.00952211	0.839695	0.839695	1	1	7.55744e-05	9606	Homo sapiens	Q80W65	Q8NBP7			R-HSA-8952289
R-HSA-6811558	PI5P, PP2A and IER3 Regulate PI3K/AKT Signaling	2	118	0	81	0.010501	0.841959	0.841959	5	7	0.000529021	9606	Homo sapiens	Q06186;Q76MZ3	P30153;Q99075			R-HSA-2316434;R-HSA-8857925;R-HSA-6811472;R-HSA-6811504;R-HSA-6811454
R-HSA-8854050	FBXL7 down-regulates AURKA during mitotic entry and in early mitosis	2	55	0	142	0.00489454	0.841959	0.841959	2	6	0.000453446	9606	Homo sapiens	Q8VDM4;P14685	O43242;Q13200			R-HSA-8854071;R-HSA-8854044
R-HSA-9013420	RHOU GTPase cycle	1	40	0	71	0.00355967	0.842422	0.842422	1	4	0.000302297	9606	Homo sapiens	Q8CIN4	Q13177			R-HSA-9018766
R-HSA-69231	Cyclin D associated events in G1	1	47	0	73	0.00418261	0.842422	0.842422	2	15	0.00113362	9606	Homo sapiens	Q76MZ3	P30153			R-HSA-1363276;R-HSA-1363274
R-HSA-69236	G1 Phase	1	47	0	73	0.00418261	0.842422	0.842422	2	15	0.00113362	9606	Homo sapiens	Q76MZ3	P30153			R-HSA-1363276;R-HSA-1363274
R-HSA-77289	Mitochondrial Fatty Acid Beta-Oxidation	1	38	0	70	0.00338169	0.842422	0.842422	5	47	0.003552	9606	Homo sapiens	Q61425	Q16836			R-HSA-77312;R-HSA-77331;R-HSA-77254;R-HSA-77323;R-HSA-77342
R-HSA-163560	Triglyceride catabolism	1	24	0	86	0.0021358	0.842422	0.842422	1	17	0.00128476	9606	Homo sapiens	P62137	P62136			R-HSA-163568
R-HSA-8876384	Listeria monocytogenes entry into host cells	1	23	0	92	0.00204681	0.845103	0.845103	4	13	0.000982467	9606	Homo sapiens	P30999	O60716			R-HSA-8876948;R-HSA-8876993;R-HSA-8876497;R-HSA-112333
R-HSA-5610787	Hedgehog 'off' state	3	114	0	171	0.0101451	0.845391	0.845391	5	32	0.00241838	9606	Homo sapiens	Q6R0H7;Q8VDM4;P14685	O43242;Q5JWF2;Q13200			R-HSA-5610757;R-HSA-5610727;R-HSA-5610758;R-HSA-5610754;R-HSA-5610760
R-HSA-171319	Telomere Extension By Telomerase	1	23	0	96	0.00204681	0.847739	0.847739	8	10	0.000755744	9606	Homo sapiens	Q9ESX5	O60832			R-HSA-163090;R-HSA-163120;R-HSA-163099;R-HSA-163096;R-HSA-164616;R-HSA-9671145;R-HSA-164617;R-HSA-164620
R-HSA-418885	DCC mediated attractive signaling	1	14	0	102	0.00124588	0.847739	0.847739	1	12	0.000906892	9606	Homo sapiens	Q91YD9	O00401			R-HSA-418874
R-HSA-9711097	Cellular response to starvation	4	157	0	200	0.0139717	0.850289	0.850289	12	28	0.00211608	9606	Homo sapiens	P35979;P62082;P50516;P14206	P30050;P62081;P38606;P08865			R-HSA-9633008;R-HSA-9639286;R-HSA-9645598;R-HSA-9640195;R-HSA-9640167;R-HSA-9646468;R-HSA-9640168;R-HSA-9645608;R-HSA-9633742;R-HSA-9640175;R-HSA-9634669;R-HSA-9633005
R-HSA-975634	Retinoid metabolism and transport	1	44	0	72	0.00391564	0.85033	0.85033	1	26	0.00196493	9606	Homo sapiens	Q91ZX7	Q07954			R-HSA-2404131
R-HSA-75892	Platelet Adhesion to exposed collagen	1	15	0	103	0.00133488	0.855381	0.855381	1	6	0.000453446	9606	Homo sapiens	P09055	P05556			R-HSA-114563
R-HSA-163685	Integration of energy metabolism	3	109	0	177	0.0097001	0.855626	0.855626	14	62	0.00468561	9606	Homo sapiens	Q6R0H7;P17809;Q76MZ3	P30153;Q5JWF2;P11166			R-HSA-381607;R-HSA-163617;R-HSA-163750;R-HSA-381612;R-HSA-499981;R-HSA-163688;R-HSA-163689;R-HSA-381704;R-HSA-381706;R-HSA-825631;R-HSA-422320;R-HSA-164056;R-HSA-164377;R-HSA-163769
R-HSA-5689603	UCH proteinases	2	96	0	155	0.00854321	0.85598	0.85598	2	11	0.000831318	9606	Homo sapiens	Q8VDM4;P14685	O43242;Q13200			R-HSA-5665854;R-HSA-5665871
R-HSA-8941858	Regulation of RUNX3 expression and activity	2	55	0	148	0.00489454	0.85598	0.85598	1	9	0.000680169	9606	Homo sapiens	Q8VDM4;P14685	O43242;Q13200			R-HSA-8952408
R-HSA-8852276	The role of GTSE1 in G2/M progression after G2 checkpoint	2	79	0	127	0.00703035	0.85598	0.85598	1	10	0.000755744	9606	Homo sapiens	Q8VDM4;P14685	O43242;Q13200			R-HSA-8852354
R-HSA-9013694	Signaling by NOTCH4	2	83	1	206	0.00738631	0.857273	0.857273	2	20	0.00151149	9606	Homo sapiens	Q8VDM4;P14685	O43242;Q13200	A2AGT5	Q9Y6A5	R-HSA-9604642;R-HSA-9604675
R-HSA-2168880	Scavenging of heme from plasma	1	99	0	17	0.00881018	0.860261	0.860261	2	12	0.000906892	9606	Homo sapiens	Q91ZX7	Q07954			R-HSA-2168897;R-HSA-2230983
R-HSA-437239	Recycling pathway of L1	1	49	0	74	0.00436059	0.864978	0.864978	8	14	0.00105804	9606	Homo sapiens	P17426	O95782			R-HSA-445079;R-HSA-555065;R-HSA-443783;R-HSA-445077;R-HSA-392749;R-HSA-445071;R-HSA-392748;R-HSA-374696
R-HSA-8854214	TBC/RABGAPs	1	45	0	80	0.00400463	0.867277	0.867277	1	14	0.00105804	9606	Homo sapiens	P55258	P61006			R-HSA-8854182
R-HSA-6794362	Protein-protein interactions at synapses	2	91	0	124	0.00809825	0.86886	0.86886	2	33	0.00249395	9606	Homo sapiens	O08917;Q9ES97	O75955;O95197			R-HSA-8849908;R-HSA-8849882
R-HSA-5626978	TNFR1-mediated ceramide production	1	6	0	113	0.00053395	0.869536	0.869536	2	3	0.000226723	9606	Homo sapiens	P68040	P63244			R-HSA-5626981;R-HSA-5626982
R-HSA-1474228	Degradation of the extracellular matrix	2	140	0	80	0.0124588	0.870611	0.870611	2	105	0.00793531	9606	Homo sapiens	O08529;Q61001	P17655;O15230			R-HSA-2533874;R-HSA-8848658
R-HSA-9633012	Response of EIF2AK4 (GCN2) to amino acid deficiency	3	102	0	193	0.00907716	0.871375	0.871375	4	16	0.00120919	9606	Homo sapiens	P35979;P62082;P14206	P30050;P62081;P08865			R-HSA-9633008;R-HSA-9633742;R-HSA-9634669;R-HSA-9633005
R-HSA-196849	Metabolism of water-soluble vitamins and cofactors	2	126	0	90	0.011213	0.872341	0.872341	2	134	0.010127	9606	Homo sapiens	P17809;Q99KQ4	P43490;P11166			R-HSA-198818;R-HSA-197250
R-HSA-8979227	Triglyceride metabolism	1	38	0	87	0.00338169	0.878197	0.878197	1	24	0.00181378	9606	Homo sapiens	P62137	P62136			R-HSA-163568
R-HSA-9664422	FCGR3A-mediated phagocytosis	2	149	0	74	0.0132598	0.87905	0.87905	11	27	0.00204051	9606	Homo sapiens	Q8BKX1;Q91YD9	Q9UQB8;O00401			R-HSA-2130194;R-HSA-2197698;R-HSA-2029469;R-HSA-2029466;R-HSA-442592;R-HSA-2029465;R-HSA-9670155;R-HSA-2197691;R-HSA-2197690;R-HSA-442586;R-HSA-9670156
R-HSA-9664407	Parasite infection	2	149	0	74	0.0132598	0.87905	0.87905	11	27	0.00204051	9606	Homo sapiens	Q8BKX1;Q91YD9	Q9UQB8;O00401			R-HSA-2130194;R-HSA-2197698;R-HSA-2029469;R-HSA-2029466;R-HSA-442592;R-HSA-2029465;R-HSA-9670155;R-HSA-2197691;R-HSA-2197690;R-HSA-442586;R-HSA-9670156
R-HSA-9664417	Leishmania phagocytosis	2	149	0	74	0.0132598	0.87905	0.87905	11	27	0.00204051	9606	Homo sapiens	Q8BKX1;Q91YD9	Q9UQB8;O00401			R-HSA-2130194;R-HSA-2197698;R-HSA-2029469;R-HSA-2029466;R-HSA-442592;R-HSA-2029465;R-HSA-9670155;R-HSA-2197691;R-HSA-2197690;R-HSA-442586;R-HSA-9670156
R-HSA-376176	Signaling by ROBO receptors	6	218	1	398	0.0194002	0.882081	0.882081	4	59	0.00445889	9606	Homo sapiens	P35979;Q8VDM4;P62082;P14206;P14685;Q8CIN4	O43242;P30050;P62081;Q13177;P08865;Q13200	P23116	Q04637	R-HSA-9014652;R-HSA-428531;R-HSA-9011313;R-HSA-9014610
R-HSA-190861	Gap junction assembly	1	38	0	91	0.00338169	0.88231	0.88231	1	16	0.00120919	9606	Homo sapiens	P28231	O75712			R-HSA-190682
R-HSA-4086400	PCP/CE pathway	3	92	0	212	0.00818724	0.882865	0.882865	4	24	0.00181378	9606	Homo sapiens	Q8VDM4;P17426;P14685	O43242;O95782;Q13200			R-HSA-4608855;R-HSA-5140747;R-HSA-5138459;R-HSA-5138433
R-HSA-6781823	Formation of TC-NER Pre-Incision Complex	1	53	0	78	0.00471656	0.888221	0.888221	2	7	0.000529021	9606	Homo sapiens	Q99KP6	Q9UMS4			R-HSA-6782069;R-HSA-6782004
R-HSA-3214841	PKMTs methylate histone lysines	1	47	0	87	0.00418261	0.888221	0.888221	3	22	0.00166264	9606	Homo sapiens	P61965	P61964			R-HSA-5637686;R-HSA-5159245;R-HSA-5244692
R-HSA-373080	Class B/2 (Secretin family receptors)	1	97	0	42	0.0086322	0.888221	0.888221	1	20	0.00151149	9606	Homo sapiens	Q6R0H7	Q5JWF2			R-HSA-381612
R-HSA-180534	Vpu mediated degradation of CD4	2	53	0	171	0.00471656	0.888507	0.888507	1	5	0.000377872	9606	Homo sapiens	Q8VDM4;P14685	O43242;Q13200			R-HSA-180573
R-HSA-422356	Regulation of insulin secretion	2	79	0	144	0.00703035	0.888507	0.888507	6	34	0.00256953	9606	Homo sapiens	Q6R0H7;P17809	Q5JWF2;P11166			R-HSA-381607;R-HSA-422320;R-HSA-381612;R-HSA-499981;R-HSA-381704;R-HSA-381706
R-HSA-180024	DARPP-32 events	2	24	0	199	0.0021358	0.888507	0.888507	2	12	0.000906892	9606	Homo sapiens	P62137;Q76MZ3	P30153;P62136			R-HSA-180038;R-HSA-201790
R-HSA-5467337	APC truncation mutants have impaired AXIN binding	1	14	0	121	0.00124588	0.890125	0.890125	1	1	7.55744e-05	9606	Homo sapiens	Q76MZ3	P30153			R-HSA-4791278
R-HSA-4839744	Signaling by APC mutants	1	14	0	121	0.00124588	0.890125	0.890125	1	2	0.000151149	9606	Homo sapiens	Q76MZ3	P30153			R-HSA-4791278
R-HSA-6805567	Keratinization	3	217	0	100	0.0193112	0.890875	0.890875	16	34	0.00256953	9606	Homo sapiens	Q02257;P50446;P05784	P04259;P14923;P05783			R-HSA-6814695;R-HSA-6806629;R-HSA-6805573;R-HSA-6814734;R-HSA-6814764;R-HSA-6805546;R-HSA-6806613;R-HSA-6810357;R-HSA-6811539;R-HSA-6814387;R-HSA-6806610;R-HSA-6809393;R-HSA-6809663;R-HSA-8942224;R-HSA-6814298;R-HSA-6810937
R-HSA-199418	Negative regulation of the PI3K/AKT network	2	125	0	105	0.011124	0.891504	0.891504	5	10	0.000755744	9606	Homo sapiens	Q06186;Q76MZ3	P30153;Q99075			R-HSA-2316434;R-HSA-8857925;R-HSA-6811472;R-HSA-6811504;R-HSA-6811454
R-HSA-111458	Formation of apoptosome	1	11	0	125	0.000978909	0.891997	0.891997	2	10	0.000755744	9606	Homo sapiens	Q9WVQ5	Q96GX9			R-HSA-114256;R-HSA-6804596
R-HSA-111461	Cytochrome c-mediated apoptotic response	1	13	0	125	0.00115689	0.891997	0.891997	2	12	0.000906892	9606	Homo sapiens	Q9WVQ5	Q96GX9			R-HSA-114256;R-HSA-6804596
R-HSA-140877	Formation of Fibrin Clot (Clotting Cascade)	1	39	0	100	0.00347068	0.891997	0.891997	10	61	0.00461004	9606	Homo sapiens	O88947	P00742			R-HSA-140736;R-HSA-140769;R-HSA-158164;R-HSA-140664;R-HSA-140825;R-HSA-140777;R-HSA-9015122;R-HSA-140686;R-HSA-9015111;R-HSA-140700
R-HSA-446219	Synthesis of substrates in N-glycan biosythesis	1	63	0	70	0.00560648	0.893837	0.893837	1	41	0.00309855	9606	Homo sapiens	Q11204	Q16842			R-HSA-4084984
R-HSA-5576891	Cardiac conduction	2	127	0	97	0.0113019	0.894427	0.894427	2	27	0.00204051	9606	Homo sapiens	P14094;Q8VDN2	P05023;P05026			R-HSA-9684068;R-HSA-936897
R-HSA-8939236	RUNX1 regulates transcription of genes involved in differentiation of HSCs	2	99	0	128	0.00881018	0.894427	0.894427	1	15	0.00113362	9606	Homo sapiens	Q8VDM4;P14685	O43242;Q13200			R-HSA-8957265
R-HSA-3000170	Syndecan interactions	1	27	0	113	0.00240278	0.895645	0.895645	1	15	0.00113362	9606	Homo sapiens	P09055	P05556			R-HSA-2731074
R-HSA-5678895	Defective CFTR causes cystic fibrosis	2	61	0	171	0.0054285	0.897276	0.897276	1	7	0.000529021	9606	Homo sapiens	Q8VDM4;P14685	O43242;Q13200			R-HSA-8866858
R-HSA-8849468	PTK6 Regulates Proteins Involved in RNA Processing	1	5	0	133	0.000444959	0.897423	0.897423	1	7	0.000529021	9606	Homo sapiens	Q8VIJ6	P23246			R-HSA-8849463
R-HSA-6783783	Interleukin-10 signaling	1	45	0	93	0.00400463	0.899171	0.899171	1	15	0.00113362	9606	Homo sapiens	O89093	P78556			R-HSA-6784160
R-HSA-166663	Initial triggering of complement	1	111	0	24	0.00987808	0.900889	0.900889	8	21	0.00158706	9606	Homo sapiens	P98064	P48740			R-HSA-166721;R-HSA-166753;R-HSA-166726;R-HSA-2855054;R-HSA-8852509;R-HSA-166792;R-HSA-2855077;R-HSA-2855125
R-HSA-983168	Antigen processing: Ubiquitination & Proteasome degradation	3	309	0	3	0.0274984	0.901974	0.901974	5	9	0.000680169	9606	Homo sapiens	P61079;Q8VDM4;P14685	O43242;P61077;Q13200			R-HSA-983150;R-HSA-983157;R-HSA-983156;R-HSA-983140;R-HSA-983152
R-HSA-450520	HuR (ELAVL1) binds and stabilizes mRNA	1	8	0	129	0.000711934	0.902578	0.902578	2	7	0.000529021	9606	Homo sapiens	Q9EQU5	Q01105			R-HSA-450595;R-HSA-450387
R-HSA-5619115	Disorders of transmembrane transporters	4	181	0	220	0.0161075	0.903913	0.903913	3	87	0.00657497	9606	Homo sapiens	Q8VDM4;P17809;P14685;P53986	O43242;P11166;Q13200;P53985			R-HSA-5632804;R-HSA-5624211;R-HSA-8866858
R-HSA-68886	M Phase	9	393	0	414	0.0349737	0.904238	0.904238	16	91	0.00687727	9606	Homo sapiens	A2AGT5;Q9EQU5;Q8VDM4;Q9JHU4;P63005;Q8BK67;P14685;Q76MZ3;P62821	O43242;Q14204;Q14008;Q01105;P30153;P43034;Q13200;Q9P258;P62820			R-HSA-9648114;R-HSA-375302;R-HSA-2467809;R-HSA-2467811;R-HSA-1638803;R-HSA-9667965;R-HSA-2995388;R-HSA-2429719;R-HSA-2484822;R-HSA-2172183;R-HSA-174202;R-HSA-380316;R-HSA-380508;R-HSA-2468287;R-HSA-1638821;R-HSA-2430552
R-HSA-202424	Downstream TCR signaling	2	116	0	140	0.010323	0.907973	0.907973	1	24	0.00181378	9606	Homo sapiens	Q8VDM4;P14685	O43242;Q13200			R-HSA-5607724
R-HSA-5675221	Negative regulation of MAPK pathway	1	44	0	113	0.00391564	0.909051	0.909051	1	17	0.00128476	9606	Homo sapiens	Q76MZ3	P30153			R-HSA-5675431
R-HSA-69580	p53-Dependent G1/S DNA damage checkpoint	2	66	0	182	0.00587345	0.91048	0.91048	1	22	0.00166264	9606	Homo sapiens	Q8VDM4;P14685	O43242;Q13200			R-HSA-264458
R-HSA-69563	p53-Dependent G1 DNA Damage Response	2	66	0	182	0.00587345	0.91048	0.91048	1	22	0.00166264	9606	Homo sapiens	Q8VDM4;P14685	O43242;Q13200			R-HSA-264458
R-HSA-5467348	Truncations of AMER1 destabilize the destruction complex	1	14	0	133	0.00124588	0.910601	0.910601	1	1	7.55744e-05	9606	Homo sapiens	Q76MZ3	P30153			R-HSA-4839746
R-HSA-4839748	Signaling by AMER1 mutants	1	14	0	133	0.00124588	0.910601	0.910601	1	1	7.55744e-05	9606	Homo sapiens	Q76MZ3	P30153			R-HSA-4839746
R-HSA-8868773	rRNA processing in the nucleus and cytosol	6	193	0	393	0.0171754	0.911579	0.911579	9	15	0.00113362	9606	Homo sapiens	P35979;P62082;Q9D0T1;Q9D6Z1;P14206;Q9ESX5	O60832;P30050;P62081;P08865;P55769;O00567			R-HSA-6791223;R-HSA-6791222;R-HSA-6791221;R-HSA-6791218;R-HSA-6791228;R-HSA-6790907;R-HSA-6791227;R-HSA-6790906;R-HSA-6790905
R-HSA-5099900	WNT5A-dependent internalization of FZD4	1	15	0	132	0.00133488	0.915095	0.915095	2	5	0.000377872	9606	Homo sapiens	P17426	O95782			R-HSA-5138459;R-HSA-5138433
R-HSA-5627123	RHO GTPases activate PAKs	1	21	0	128	0.00186883	0.915095	0.915095	2	15	0.00113362	9606	Homo sapiens	Q8CIN4	Q13177			R-HSA-8981931;R-HSA-5627775
R-HSA-2871837	FCERI mediated NF-kB activation	2	167	0	93	0.0148616	0.915304	0.915304	1	19	0.00143591	9606	Homo sapiens	Q8VDM4;P14685	O43242;Q13200			R-HSA-5607724
R-HSA-69306	DNA Replication	2	160	0	111	0.0142387	0.917623	0.917623	3	53	0.00400544	9606	Homo sapiens	Q8VDM4;P14685	O43242;Q13200			R-HSA-68948;R-HSA-68825;R-HSA-69016
R-HSA-190828	Gap junction trafficking	1	49	0	103	0.00436059	0.917966	0.917966	1	20	0.00151149	9606	Homo sapiens	P28231	O75712			R-HSA-190682
R-HSA-5619084	ABC transporter disorders	2	78	0	171	0.00694135	0.91876	0.91876	1	22	0.00166264	9606	Homo sapiens	Q8VDM4;P14685	O43242;Q13200			R-HSA-8866858
R-HSA-428157	Sphingolipid metabolism	2	91	0	160	0.00809825	0.919883	0.919883	3	64	0.00483676	9606	Homo sapiens	P20060;P17439	P04062;P07686			R-HSA-1605595;R-HSA-1605632;R-HSA-1605591
R-HSA-74752	Signaling by Insulin receptor	1	85	0	72	0.0075643	0.92342	0.92342	2	34	0.00256953	9606	Homo sapiens	P50516	P38606			R-HSA-74723;R-HSA-5252133
R-HSA-211859	Biological oxidations	3	223	0	110	0.0198452	0.924019	0.924019	3	176	0.0133011	9606	Homo sapiens	P47739;P47738;Q3THS6	P05091;P31153;P30838			R-HSA-71723;R-HSA-5692283;R-HSA-5603114
R-HSA-5668541	TNFR2 non-canonical NF-kB pathway	2	102	0	165	0.00907716	0.924229	0.924229	3	43	0.0032497	9606	Homo sapiens	Q8VDM4;P14685	O43242;Q13200			R-HSA-5607731;R-HSA-5668481;R-HSA-5668520
R-HSA-69615	G1/S DNA Damage Checkpoints	2	68	0	195	0.00605144	0.926318	0.926318	2	26	0.00196493	9606	Homo sapiens	Q8VDM4;P14685	O43242;Q13200			R-HSA-69600;R-HSA-264458
R-HSA-164952	The role of Nef in HIV-1 replication and disease pathogenesis	3	29	0	317	0.00258076	0.92677	0.92677	10	20	0.00151149	9606	Homo sapiens	O35643;P17426;Q8CIN4	Q10567;Q13177;O95782			R-HSA-167601;R-HSA-167537;R-HSA-182198;R-HSA-182263;R-HSA-182279;R-HSA-182186;R-HSA-182171;R-HSA-182286;R-HSA-164943;R-HSA-167597
R-HSA-6785807	Interleukin-4 and Interleukin-13 signaling	2	111	0	153	0.00987808	0.928353	0.928353	2	47	0.003552	9606	Homo sapiens	P09055;Q61001	P05556;O15230			R-HSA-6785895;R-HSA-6788346
R-HSA-157858	Gap junction trafficking and regulation	1	51	0	112	0.00453858	0.928512	0.928512	1	24	0.00181378	9606	Homo sapiens	P28231	O75712			R-HSA-190682
R-HSA-9609690	HCMV Early Events	2	208	1	138	0.0185103	0.928553	0.928553	7	12	0.000906892	9606	Homo sapiens	P09055;Q9JHU4	P05556;Q14204	P83917	Q13263	R-HSA-9610867;R-HSA-9614816;R-HSA-9611158;R-HSA-9614343;R-HSA-9611147;R-HSA-9609689;R-HSA-9614367
R-HSA-6781827	Transcription-Coupled Nucleotide Excision Repair (TC-NER)	1	78	0	85	0.00694135	0.93093	0.93093	12	17	0.00128476	9606	Homo sapiens	Q99KP6	Q9UMS4			R-HSA-6782211;R-HSA-9684118;R-HSA-6782208;R-HSA-6782069;R-HSA-6782004;R-HSA-6782131;R-HSA-6782227;R-HSA-6782224;R-HSA-6782141;R-HSA-6782204;R-HSA-6782138;R-HSA-6782234
R-HSA-3928662	EPHB-mediated forward signaling	1	42	0	128	0.00373765	0.934405	0.934405	4	26	0.00196493	9606	Homo sapiens	Q91YD9	O00401			R-HSA-3928601;R-HSA-3928600;R-HSA-3928632;R-HSA-3928595
R-HSA-1236974	ER-Phagosome pathway	3	160	0	195	0.0142387	0.934485	0.934485	4	10	0.000755744	9606	Homo sapiens	Q8VDM4;G3UXE9;P14685	O43242;P01889;Q13200			R-HSA-8863973;R-HSA-1236935;R-HSA-1236965;R-HSA-1236971
R-HSA-397014	Muscle contraction	3	196	0	159	0.0174424	0.935294	0.935294	6	42	0.00317412	9606	Homo sapiens	P68134;P14094;Q8VDN2	P68133;P05023;P05026			R-HSA-390597;R-HSA-390598;R-HSA-390593;R-HSA-390595;R-HSA-9684068;R-HSA-936897
R-HSA-9660821	ADORA2B mediated anti-inflammatory cytokines production	1	136	0	26	0.0121029	0.935524	0.935524	5	12	0.000906892	9606	Homo sapiens	Q6R0H7	Q5JWF2			R-HSA-9660819;R-HSA-163617;R-HSA-392129;R-HSA-9660824;R-HSA-9660828
R-HSA-418346	Platelet homeostasis	2	88	0	175	0.00783127	0.935974	0.935974	4	30	0.00226723	9606	Homo sapiens	Q6R0H7;Q76MZ3	P30153;Q5JWF2			R-HSA-392852;R-HSA-392870;R-HSA-432143;R-HSA-392874
R-HSA-69656	Cyclin A:Cdk2-associated events at S phase entry	2	85	0	194	0.0075643	0.935974	0.935974	1	19	0.00143591	9606	Homo sapiens	Q8VDM4;P14685	O43242;Q13200			R-HSA-187574
R-HSA-196854	Metabolism of vitamins and cofactors	4	192	0	264	0.0170864	0.938456	0.938456	5	185	0.0139813	9606	Homo sapiens	Q91ZX7;O88844;Q99KQ4;P17809	P43490;Q07954;O75874;P11166			R-HSA-198818;R-HSA-389540;R-HSA-197250;R-HSA-2404131;R-HSA-389550
R-HSA-4791275	Signaling by WNT in cancer	1	34	0	138	0.00302572	0.938769	0.938769	8	14	0.00105804	9606	Homo sapiens	Q76MZ3	P30153			R-HSA-5339713;R-HSA-4827388;R-HSA-4791278;R-HSA-4839635;R-HSA-4839746;R-HSA-4839634;R-HSA-4839734;R-HSA-4839638
R-HSA-3214858	RMTs methylate histone arginines	2	49	1	317	0.00436059	0.939206	0.939206	5	22	0.00166264	9606	Homo sapiens	P97496;P61965	Q92922;P61964	P80318	Q9BQA1	R-HSA-5205799;R-HSA-3215448;R-HSA-5205861;R-HSA-5225602;R-HSA-3215406
R-HSA-3215018	Processing and activation of SUMO	1	10	0	165	0.000889917	0.941851	0.941851	6	9	0.000680169	9606	Homo sapiens	Q9R1T2	Q9UBE0			R-HSA-2993790;R-HSA-2993769;R-HSA-2993784;R-HSA-2993781;R-HSA-2993780;R-HSA-2990833
R-HSA-5673001	RAF/MAP kinase cascade	4	292	0	176	0.0259856	0.943839	0.943839	5	75	0.00566808	9606	Homo sapiens	Q8VDM4;P14685;Q06186;Q76MZ3	O43242;P30153;Q99075;Q13200			R-HSA-5675431;R-HSA-5672965;R-HSA-5672961;R-HSA-5658430;R-HSA-5672957
R-HSA-6806834	Signaling by MET	3	80	0	297	0.00711934	0.944316	0.944316	2	51	0.00385429	9606	Homo sapiens	P09055;Q62470;Q61001	P05556;O15230;P26006			R-HSA-8874079;R-HSA-8875531
R-HSA-446193	Biosynthesis of the N-glycan precursor (dolichol lipid-linked oligosaccharide, LLO) and transfer to a nascent protein	1	78	0	93	0.00694135	0.944778	0.944778	1	55	0.00415659	9606	Homo sapiens	Q11204	Q16842			R-HSA-4084984
R-HSA-1236975	Antigen processing-Cross presentation	3	176	0	195	0.0156625	0.946382	0.946382	8	22	0.00166264	9606	Homo sapiens	Q8VDM4;G3UXE9;P14685	O43242;P01889;Q13200			R-HSA-8863973;R-HSA-1236935;R-HSA-1236964;R-HSA-1236965;R-HSA-1236970;R-HSA-1236954;R-HSA-1236971;R-HSA-1236943
R-HSA-1445148	Translocation of SLC2A4 (GLUT4) to the plasma membrane	1	72	0	103	0.0064074	0.946647	0.946647	3	15	0.00113362	9606	Homo sapiens	P61027	P61026			R-HSA-1445143;R-HSA-2316352;R-HSA-2255343
R-HSA-5621575	CD209 (DC-SIGN) signaling	1	22	0	161	0.00195782	0.946647	0.946647	1	11	0.000831318	9606	Homo sapiens	Q8CIN4	Q13177			R-HSA-5624492
R-HSA-8939902	Regulation of RUNX2 expression and activity	2	74	0	203	0.00658539	0.948243	0.948243	4	32	0.00241838	9606	Homo sapiens	Q8VDM4;P14685	O43242;Q13200			R-HSA-8939801;R-HSA-9008475;R-HSA-9008110;R-HSA-9009362
R-HSA-167172	Transcription of the HIV genome	1	74	0	110	0.00658539	0.949334	0.949334	12	47	0.003552	9606	Homo sapiens	Q8BQ46	Q92804			R-HSA-9613490;R-HSA-167136;R-HSA-9613498;R-HSA-167113;R-HSA-167118;R-HSA-167474;R-HSA-167121;R-HSA-167477;R-HSA-167130;R-HSA-167097;R-HSA-167134;R-HSA-167484
R-HSA-8866654	E3 ubiquitin ligases ubiquitinate target proteins	1	60	0	123	0.0053395	0.949334	0.949334	2	16	0.00120919	9606	Homo sapiens	P61079	P61077			R-HSA-8953946;R-HSA-8939335
R-HSA-5628897	TP53 Regulates Metabolic Genes	1	88	0	98	0.00783127	0.949334	0.949334	1	34	0.00256953	9606	Homo sapiens	P06745	P06744			R-HSA-70475
R-HSA-111471	Apoptotic factor-mediated response	1	20	0	164	0.00177983	0.950199	0.950199	2	28	0.00211608	9606	Homo sapiens	Q9WVQ5	Q96GX9			R-HSA-114256;R-HSA-6804596
R-HSA-9013507	NOTCH3 Activation and Transmission of Signal to the Nucleus	0	25	1	153	0.00222479	0.951049	0.951049	1	15	0.00113362	9606	Homo sapiens			A2AGT5	Q9Y6A5	R-HSA-9017855
R-HSA-2299718	Condensation of Prophase Chromosomes	1	45	0	136	0.00400463	0.951885	0.951885	1	10	0.000755744	9606	Homo sapiens	Q9EQU5	Q01105			R-HSA-2429719
R-HSA-72312	rRNA processing	6	203	0	448	0.0180653	0.953055	0.953055	9	21	0.00158706	9606	Homo sapiens	P35979;P62082;Q9D0T1;Q9D6Z1;P14206;Q9ESX5	O60832;P30050;P62081;P08865;P55769;O00567			R-HSA-6791223;R-HSA-6791222;R-HSA-6791221;R-HSA-6791218;R-HSA-6791228;R-HSA-6790907;R-HSA-6791227;R-HSA-6790906;R-HSA-6790905
R-HSA-1852241	Organelle biogenesis and maintenance	11	298	0	784	0.0265195	0.95314	0.95314	19	86	0.0064994	9606	Homo sapiens	P80315;P80314;A2AGT5;P55258;P61750;P11983;Q9JHU4;P63005;P80318;P80316;Q76MZ3	Q14204;P17987;P50991;P18085;Q14008;P78371;P61006;P43034;P30153;P48643;P49368			R-HSA-5626228;R-HSA-5623508;R-HSA-5620918;R-HSA-5626227;R-HSA-5620914;R-HSA-5624125;R-HSA-5623519;R-HSA-5626681;R-HSA-5623513;R-HSA-5620921;R-HSA-5617816;R-HSA-5638009;R-HSA-5623525;R-HSA-5623524;R-HSA-5623527;R-HSA-5623521;R-HSA-5626220;R-HSA-5626223;R-HSA-5626699
R-HSA-432142	Platelet sensitization by LDL	1	17	0	166	0.00151286	0.954309	0.954309	1	9	0.000680169	9606	Homo sapiens	Q76MZ3	P30153			R-HSA-432143
R-HSA-8863795	Downregulation of ERBB2 signaling	1	32	0	153	0.00284774	0.955089	0.955089	2	14	0.00105804	9606	Homo sapiens	Q06186	Q99075			R-HSA-1963563;R-HSA-8863804
R-HSA-159418	Recycling of bile acids and salts	0	18	1	168	0.00160185	0.955089	0.955089	1	17	0.00128476	9606	Homo sapiens			P97792	P19793	R-HSA-5340251
R-HSA-156580	Phase II - Conjugation of compounds	1	111	0	70	0.00987808	0.955089	0.955089	1	68	0.00513906	9606	Homo sapiens	Q3THS6	P31153			R-HSA-5603114
R-HSA-6791226	Major pathway of rRNA processing in the nucleolus and cytosol	5	183	0	391	0.0162855	0.955562	0.955562	6	7	0.000529021	9606	Homo sapiens	P35979;P62082;Q9D0T1;Q9D6Z1;P14206	P30050;P62081;P08865;P55769;O00567			R-HSA-6791223;R-HSA-6791222;R-HSA-6791221;R-HSA-6791218;R-HSA-6791228;R-HSA-6791227
R-HSA-382556	ABC-family proteins mediated transport	2	103	0	193	0.00916615	0.956414	0.956414	1	27	0.00204051	9606	Homo sapiens	Q8VDM4;P14685	O43242;Q13200			R-HSA-8866553
R-HSA-5689880	Ub-specific processing proteases	3	205	0	189	0.0182433	0.957356	0.957356	2	40	0.00302297	9606	Homo sapiens	Q8VDM4;Q7TQI3;P14685	O43242;Q96FW1;Q13200			R-HSA-5690196;R-HSA-5689539
R-HSA-453276	Regulation of mitotic cell cycle	2	88	0	224	0.00783127	0.95765	0.95765	6	40	0.00302297	9606	Homo sapiens	Q8VDM4;P14685	O43242;Q13200			R-HSA-174058;R-HSA-174202;R-HSA-174203;R-HSA-174105;R-HSA-188191;R-HSA-174255
R-HSA-174143	APC/C-mediated degradation of cell cycle proteins	2	88	0	224	0.00783127	0.95765	0.95765	6	40	0.00302297	9606	Homo sapiens	Q8VDM4;P14685	O43242;Q13200			R-HSA-174058;R-HSA-174202;R-HSA-174203;R-HSA-174105;R-HSA-188191;R-HSA-174255
R-HSA-182971	EGFR downregulation	1	31	0	162	0.00275874	0.958797	0.958797	18	22	0.00166264	9606	Homo sapiens	Q06186	Q99075			R-HSA-8867047;R-HSA-183072;R-HSA-8867044;R-HSA-8867041;R-HSA-182986;R-HSA-183051;R-HSA-8951490;R-HSA-182990;R-HSA-183055;R-HSA-183084;R-HSA-183058;R-HSA-182994;R-HSA-183089;R-HSA-182993;R-HSA-183002;R-HSA-183067;R-HSA-182969;R-HSA-183036
R-HSA-2559586	DNA Damage/Telomere Stress Induced Senescence	2	61	0	248	0.0054285	0.958852	0.958852	1	17	0.00128476	9606	Homo sapiens	P43276;P43277	P16403;P16401			R-HSA-4647594
R-HSA-1295596	Spry regulation of FGF signaling	1	16	0	177	0.00142387	0.960873	0.960873	7	11	0.000831318	9606	Homo sapiens	Q76MZ3	P30153			R-HSA-934559;R-HSA-1295632;R-HSA-1295622;R-HSA-1295609;R-HSA-1549564;R-HSA-1295599;R-HSA-1295613
R-HSA-450408	AUF1 (hnRNP D0) binds and destabilizes mRNA	2	56	1	338	0.00498354	0.961527	0.961527	2	4	0.000302297	9606	Homo sapiens	Q8VDM4;P14685	O43242;Q13200	P23116	Q04637	R-HSA-450551;R-HSA-450466
R-HSA-204005	COPII-mediated vesicle transport	1	68	0	133	0.00605144	0.962199	0.962199	6	16	0.00120919	9606	Homo sapiens	P62821	P62820			R-HSA-5694439;R-HSA-5694418;R-HSA-6814833;R-HSA-6814831;R-HSA-5694441;R-HSA-5694409
R-HSA-216083	Integrin cell surface interactions	4	85	0	407	0.0075643	0.962252	0.962252	34	55	0.00415659	9606	Homo sapiens	P09055;Q62470;A2ASQ1;O88792	P05556;Q9Y624;O00468;P26006			R-HSA-2484965;R-HSA-114563;R-HSA-2473511;R-HSA-216064;R-HSA-4539779;R-HSA-216068;R-HSA-2467436;R-HSA-4084912;R-HSA-4084910;R-HSA-265428;R-HSA-204434;R-HSA-265429;R-HSA-202706;R-HSA-265424;R-HSA-2752125;R-HSA-4084903;R-HSA-202718;R-HSA-198941;R-HSA-2752118;R-HSA-4088220;R-HSA-4085083;R-HSA-216043;R-HSA-216040;R-HSA-2327695;R-HSA-216045;R-HSA-9679740;R-HSA-216050;R-HSA-4086223;R-HSA-4085133;R-HSA-4…
R-HSA-388841	Costimulation by the CD28 family	2	88	0	221	0.00783127	0.963344	0.963344	5	35	0.0026451	9606	Homo sapiens	Q8CIN4;Q76MZ3	P30153;Q13177			R-HSA-388833;R-HSA-389532;R-HSA-389788;R-HSA-390329;R-HSA-388809
R-HSA-174824	Plasma lipoprotein assembly, remodeling, and clearance	2	72	0	243	0.0064074	0.963344	0.963344	7	84	0.00634825	9606	Homo sapiens	Q80W65;P17426	Q8NBP7;O95782			R-HSA-8855111;R-HSA-6784738;R-HSA-6784735;R-HSA-6784734;R-HSA-8855131;R-HSA-8855130;R-HSA-6784729
R-HSA-2029482	Regulation of actin dynamics for phagocytic cup formation	2	150	0	169	0.0133488	0.9664	0.9664	9	24	0.00181378	9606	Homo sapiens	Q8BKX1;Q91YD9	Q9UQB8;O00401			R-HSA-2130194;R-HSA-2197698;R-HSA-2029469;R-HSA-2029466;R-HSA-442592;R-HSA-2029465;R-HSA-2197691;R-HSA-2197690;R-HSA-442586
R-HSA-69202	Cyclin E associated events during G1/S transition	2	83	0	246	0.00738631	0.9664	0.9664	1	20	0.00151149	9606	Homo sapiens	Q8VDM4;P14685	O43242;Q13200			R-HSA-187574
R-HSA-202433	Generation of second messenger molecules	1	53	0	157	0.00471656	0.96707	0.96707	1	17	0.00128476	9606	Homo sapiens	Q8CIN4	Q13177			R-HSA-430183
R-HSA-6804756	Regulation of TP53 Activity through Phosphorylation	1	92	0	115	0.00818724	0.967633	0.967633	1	26	0.00196493	9606	Homo sapiens	Q8BQ46	Q92804			R-HSA-6805399
R-HSA-194315	Signaling by Rho GTPases	15	678	0	726	0.0603364	0.968494	0.968494	30	203	0.0153416	9606	Homo sapiens	P80314;Q8BKX1;O08917;Q76MZ3;A2AGT5;Q02257;P09055;Q91YD9;O54724;Q9JHU4;P63005;Q8BK67;Q8K012;P80317;Q8CIN4	Q14204;P05556;O75955;Q14008;P14923;P30153;Q6NZI2;Q9P258;Q5T0N5;O00401;P78371;Q9UQB8;P43034;P40227;Q13177			R-HSA-2029469;R-HSA-2029466;R-HSA-5666129;R-HSA-9018766;R-HSA-2029465;R-HSA-9018758;R-HSA-9013145;R-HSA-9018778;R-HSA-5666049;R-HSA-9013009;R-HSA-2197691;R-HSA-2197690;R-HSA-442586;R-HSA-9014294;R-HSA-8981931;R-HSA-9018794;R-HSA-2197698;R-HSA-5666160;R-HSA-442592;R-HSA-9013024;R-HSA-9017507;R-HSA-9018787;R-HSA-5627775;R-HSA-9013157;R-HSA-5666169;R-HSA-9018808;R-HSA-2130194;R-HSA-9018746;R-HSA-901…
R-HSA-5654732	Negative regulation of FGFR3 signaling	1	30	0	177	0.00266975	0.968731	0.968731	7	14	0.00105804	9606	Homo sapiens	Q76MZ3	P30153			R-HSA-934559;R-HSA-1295632;R-HSA-1295622;R-HSA-1295609;R-HSA-1549564;R-HSA-1295599;R-HSA-1295613
R-HSA-195258	RHO GTPase Effectors	9	295	0	640	0.0262526	0.969056	0.969056	15	113	0.0085399	9606	Homo sapiens	A2AGT5;Q8BKX1;P09055;Q91YD9;Q9JHU4;P63005;Q8BK67;Q8CIN4;Q76MZ3	Q14204;P05556;Q14008;Q9UQB8;P30153;P43034;Q13177;Q9P258;O00401			R-HSA-8981931;R-HSA-2197698;R-HSA-2029469;R-HSA-2029466;R-HSA-5666160;R-HSA-442592;R-HSA-5666129;R-HSA-2029465;R-HSA-5627775;R-HSA-5666169;R-HSA-2130194;R-HSA-5666049;R-HSA-2197691;R-HSA-2197690;R-HSA-442586
R-HSA-5654733	Negative regulation of FGFR4 signaling	1	31	0	177	0.00275874	0.969266	0.969266	7	14	0.00105804	9606	Homo sapiens	Q76MZ3	P30153			R-HSA-934559;R-HSA-1295632;R-HSA-1295622;R-HSA-1295609;R-HSA-1549564;R-HSA-1295599;R-HSA-1295613
R-HSA-4641262	Disassembly of the destruction complex and recruitment of AXIN to the membrane	1	31	0	183	0.00275874	0.970308	0.970308	2	7	0.000529021	9606	Homo sapiens	Q76MZ3	P30153			R-HSA-201685;R-HSA-3601585
R-HSA-202403	TCR signaling	3	138	0	310	0.0122809	0.970728	0.970728	2	52	0.00392987	9606	Homo sapiens	Q8VDM4;P14685;Q8CIN4	O43242;Q13177;Q13200			R-HSA-430183;R-HSA-5607724
R-HSA-6806667	Metabolism of fat-soluble vitamins	1	48	0	165	0.0042716	0.970816	0.970816	1	32	0.00241838	9606	Homo sapiens	Q91ZX7	Q07954			R-HSA-2404131
R-HSA-379724	tRNA Aminoacylation	1	42	0	167	0.00373765	0.971315	0.971315	1	42	0.00317412	9606	Homo sapiens	Q9D819	Q15181			R-HSA-71732
R-HSA-69275	G2/M Transition	7	198	0	589	0.0176204	0.972033	0.972033	19	78	0.0058948	9606	Homo sapiens	A2AGT5;P55258;Q8VDM4;Q9JHU4;P63005;P14685;Q76MZ3	O43242;Q14204;Q14008;P61006;P30153;P43034;Q13200			R-HSA-380455;R-HSA-380294;R-HSA-8852354;R-HSA-380303;R-HSA-8853419;R-HSA-8854071;R-HSA-8856951;R-HSA-380311;R-HSA-3000319;R-HSA-4088141;R-HSA-380272;R-HSA-8856945;R-HSA-2562526;R-HSA-2574845;R-HSA-8853405;R-HSA-3000310;R-HSA-8854044;R-HSA-380283;R-HSA-2574840
R-HSA-5654727	Negative regulation of FGFR2 signaling	1	37	0	177	0.00329269	0.972288	0.972288	7	14	0.00105804	9606	Homo sapiens	Q76MZ3	P30153			R-HSA-934559;R-HSA-1295632;R-HSA-1295622;R-HSA-1295609;R-HSA-1549564;R-HSA-1295599;R-HSA-1295613
R-HSA-2187338	Visual phototransduction	1	100	0	115	0.00889917	0.972288	0.972288	1	82	0.0061971	9606	Homo sapiens	Q91ZX7	Q07954			R-HSA-2404131
R-HSA-453274	Mitotic G2-G2/M phases	7	200	0	589	0.0177983	0.972601	0.972601	19	80	0.00604595	9606	Homo sapiens	A2AGT5;P55258;Q8VDM4;Q9JHU4;P63005;P14685;Q76MZ3	O43242;Q14204;Q14008;P61006;P30153;P43034;Q13200			R-HSA-380455;R-HSA-380294;R-HSA-8852354;R-HSA-380303;R-HSA-8853419;R-HSA-8854071;R-HSA-8856951;R-HSA-380311;R-HSA-3000319;R-HSA-4088141;R-HSA-380272;R-HSA-8856945;R-HSA-2562526;R-HSA-2574845;R-HSA-8853405;R-HSA-3000310;R-HSA-8854044;R-HSA-380283;R-HSA-2574840
R-HSA-389356	CD28 co-stimulation	1	33	0	181	0.00293673	0.972762	0.972762	1	19	0.00143591	9606	Homo sapiens	Q8CIN4	Q13177			R-HSA-389788
R-HSA-5654726	Negative regulation of FGFR1 signaling	1	35	0	181	0.00311471	0.973228	0.973228	7	15	0.00113362	9606	Homo sapiens	Q76MZ3	P30153			R-HSA-934559;R-HSA-1295632;R-HSA-1295622;R-HSA-1295609;R-HSA-1549564;R-HSA-1295599;R-HSA-1295613
R-HSA-2173788	Downregulation of TGF-beta receptor signaling	1	26	0	192	0.00231378	0.973686	0.973686	2	28	0.00211608	9606	Homo sapiens	P62137	P62136			R-HSA-178178;R-HSA-178189
R-HSA-9716542	Signaling by Rho GTPases, Miro GTPases and RHOBTB3	15	694	0	738	0.0617603	0.974395	0.974395	30	212	0.0160218	9606	Homo sapiens	P80314;Q8BKX1;O08917;Q76MZ3;A2AGT5;Q02257;P09055;Q91YD9;O54724;Q9JHU4;P63005;Q8BK67;Q8K012;P80317;Q8CIN4	Q14204;P05556;O75955;Q14008;P14923;P30153;Q6NZI2;Q9P258;Q5T0N5;O00401;P78371;Q9UQB8;P43034;P40227;Q13177			R-HSA-2029469;R-HSA-2029466;R-HSA-5666129;R-HSA-9018766;R-HSA-2029465;R-HSA-9018758;R-HSA-9013145;R-HSA-9018778;R-HSA-5666049;R-HSA-9013009;R-HSA-2197691;R-HSA-2197690;R-HSA-442586;R-HSA-9014294;R-HSA-8981931;R-HSA-9018794;R-HSA-2197698;R-HSA-5666160;R-HSA-442592;R-HSA-9013024;R-HSA-9017507;R-HSA-9018787;R-HSA-5627775;R-HSA-9013157;R-HSA-5666169;R-HSA-9018808;R-HSA-2130194;R-HSA-9018746;R-HSA-901…
R-HSA-180786	Extension of Telomeres	1	51	0	190	0.00453858	0.975014	0.975014	8	28	0.00211608	9606	Homo sapiens	Q9ESX5	O60832			R-HSA-163090;R-HSA-163120;R-HSA-163099;R-HSA-163096;R-HSA-164616;R-HSA-9671145;R-HSA-164617;R-HSA-164620
R-HSA-9707564	Cytoprotection by HMOX1	2	123	0	209	0.010946	0.975284	0.975284	1	32	0.00241838	9606	Homo sapiens	Q8VDM4;P14685	O43242;Q13200			R-HSA-8932355
R-HSA-5336415	Uptake and function of diphtheria toxin	1	7	0	213	0.000622942	0.975862	0.975862	4	5	0.000377872	9606	Homo sapiens	Q06186	Q99075			R-HSA-5336417;R-HSA-5336420;R-HSA-5336422;R-HSA-5336413
R-HSA-418555	G alpha (s) signalling events	1	147	0	77	0.0130818	0.977473	0.977473	10	18	0.00136034	9606	Homo sapiens	Q6R0H7	Q5JWF2			R-HSA-379044;R-HSA-163617;R-HSA-8964252;R-HSA-392129;R-HSA-8964287;R-HSA-744887;R-HSA-744886;R-HSA-8964278;R-HSA-751013;R-HSA-164381
R-HSA-375165	NCAM signaling for neurite out-growth	1	64	0	163	0.00569547	0.977859	0.977859	1	23	0.00173821	9606	Homo sapiens	A2ASQ1	O00468			R-HSA-375155
R-HSA-5607764	CLEC7A (Dectin-1) signaling	2	98	0	269	0.00872119	0.978355	0.978355	2	45	0.00340085	9606	Homo sapiens	Q8VDM4;P14685	O43242;Q13200			R-HSA-5607731;R-HSA-5607724
R-HSA-9683701	Translation of Structural Proteins	1	34	0	197	0.00302572	0.97861	0.97861	1	37	0.00279625	9606	Homo sapiens	Q11204	Q16842			R-HSA-9683769
R-HSA-9634638	Estrogen-dependent nuclear events downstream of ESR-membrane signaling	1	24	0	211	0.0021358	0.979691	0.979691	1	12	0.000906892	9606	Homo sapiens	Q06186	Q99075			R-HSA-9625465
R-HSA-162599	Late Phase of HIV Life Cycle	3	152	0	308	0.0135267	0.979802	0.979802	16	77	0.00581923	9606	Homo sapiens	Q8R0J7;Q8BQ46;Q78HU3	Q92804;Q96EY5;Q9H9H4			R-HSA-9613490;R-HSA-167136;R-HSA-9613498;R-HSA-3149434;R-HSA-3159227;R-HSA-167113;R-HSA-167118;R-HSA-184269;R-HSA-3159232;R-HSA-167474;R-HSA-167121;R-HSA-167477;R-HSA-167130;R-HSA-167097;R-HSA-167134;R-HSA-167484
R-HSA-450282	MAPK targets/ Nuclear events mediated by MAP kinases	1	31	0	209	0.00275874	0.98038	0.98038	1	16	0.00120919	9606	Homo sapiens	Q76MZ3	P30153			R-HSA-199959
R-HSA-9020702	Interleukin-1 signaling	2	102	0	283	0.00907716	0.981056	0.981056	1	47	0.003552	9606	Homo sapiens	Q8VDM4;P14685	O43242;Q13200			R-HSA-209061
R-HSA-9709957	Sensory Perception	3	288	0	160	0.0256296	0.981111	0.981111	2	128	0.00967352	9606	Homo sapiens	Q91ZX7;P47753;P47754	P52907;Q07954;P47755			R-HSA-9659380;R-HSA-2404131
R-HSA-983705	Signaling by the B Cell Receptor (BCR)	2	176	0	185	0.0156625	0.981335	0.981335	1	44	0.00332527	9606	Homo sapiens	Q8VDM4;P14685	O43242;Q13200			R-HSA-1168640
R-HSA-194138	Signaling by VEGF	5	108	1	645	0.00961111	0.982667	0.982667	12	86	0.0064994	9606	Homo sapiens	Q02257;Q8BKX1;P30999;P97953;Q8CIN4	P49767;P14923;Q9UQB8;Q13177;O60716	P97953	O60462	R-HSA-194310;R-HSA-194308;R-HSA-2029465;R-HSA-195378;R-HSA-5218847;R-HSA-5218814;R-HSA-5357472;R-HSA-5357477;R-HSA-5357445;R-HSA-195418;R-HSA-5357483;R-HSA-5218832
R-HSA-5684996	MAPK1/MAPK3 signaling	4	299	0	279	0.0266085	0.982703	0.982703	5	82	0.0061971	9606	Homo sapiens	Q8VDM4;P14685;Q06186;Q76MZ3	O43242;P30153;Q99075;Q13200			R-HSA-5675431;R-HSA-5672965;R-HSA-5672961;R-HSA-5658430;R-HSA-5672957
R-HSA-4570464	SUMOylation of RNA binding proteins	1	51	0	192	0.00453858	0.982913	0.982913	1	4	0.000302297	9606	Homo sapiens	P61979	P61978			R-HSA-4570499
R-HSA-166658	Complement cascade	1	146	0	106	0.0129928	0.982913	0.982913	8	71	0.00536578	9606	Homo sapiens	P98064	P48740			R-HSA-166721;R-HSA-166753;R-HSA-166726;R-HSA-2855054;R-HSA-8852509;R-HSA-166792;R-HSA-2855077;R-HSA-2855125
R-HSA-3858494	Beta-catenin independent WNT signaling	3	144	0	320	0.0128148	0.983712	0.983712	4	51	0.00385429	9606	Homo sapiens	Q8VDM4;P17426;P14685	O43242;O95782;Q13200			R-HSA-4608855;R-HSA-5140747;R-HSA-5138459;R-HSA-5138433
R-HSA-425366	Transport of bile salts and organic acids, metal ions and amine compounds	3	86	0	376	0.00765329	0.983931	0.983931	3	66	0.00498791	9606	Homo sapiens	O35316;Q6X893;P53986	Q8WWI5;P31641;P53985			R-HSA-351987;R-HSA-9645220;R-HSA-444433
R-HSA-425407	SLC-mediated transmembrane transport	6	250	0	485	0.0222479	0.983971	0.983971	8	190	0.0143591	9606	Homo sapiens	Q9Z127;Q09143;O35316;Q6X893;P17809;P53986	Q8WWI5;P30825;Q01650;P31641;P11166;P53985			R-HSA-5339524;R-HSA-375776;R-HSA-351987;R-HSA-9645220;R-HSA-444433;R-HSA-450092;R-HSA-352232;R-HSA-450088
R-HSA-983170	Antigen Presentation: Folding, assembly and peptide loading of class I MHC	1	93	0	164	0.00827623	0.984328	0.984328	13	16	0.00120919	9606	Homo sapiens	G3UXE9	P01889			R-HSA-8951499;R-HSA-983148;R-HSA-983146;R-HSA-983145;R-HSA-983142;R-HSA-983427;R-HSA-983426;R-HSA-983138;R-HSA-983425;R-HSA-983424;R-HSA-983422;R-HSA-983421;R-HSA-983161
R-HSA-5632684	Hedgehog 'on' state	2	85	0	280	0.0075643	0.984389	0.984389	2	37	0.00279625	9606	Homo sapiens	Q8VDM4;P14685	O43242;Q13200			R-HSA-5635868;R-HSA-5635854
R-HSA-418594	G alpha (i) signalling events	6	317	0	412	0.0282104	0.984502	0.984502	6	74	0.0055925	9606	Homo sapiens	O89093;Q6R0H7;O35188;Q9EQI5;P62137;Q76MZ3	P78423;P78556;P30153;Q5JWF2;P02775;P62136			R-HSA-180038;R-HSA-392129;R-HSA-749454;R-HSA-749456;R-HSA-380073;R-HSA-201790
R-HSA-432722	Golgi Associated Vesicle Biogenesis	1	56	0	202	0.00498354	0.985375	0.985375	4	7	0.000529021	9606	Homo sapiens	O35643	Q10567			R-HSA-421831;R-HSA-421836;R-HSA-421835;R-HSA-421833
R-HSA-69206	G1/S Transition	3	131	0	374	0.0116579	0.985385	0.985385	2	61	0.00461004	9606	Homo sapiens	Q8VDM4;P14685;Q76MZ3	O43242;P30153;Q13200			R-HSA-187574;R-HSA-113503
R-HSA-199991	Membrane Trafficking	22	635	0	1444	0.0565097	0.98558	0.98558	72	219	0.0165508	9606	Homo sapiens	Q8R0J7;P55258;P28231;Q9WUU7;P17426;Q06186;Q78HU3;P84084;O35643;P39098;P61750;Q91YD9;P47753;Q9CQD1;P47754;P61027;Q9JHU4;P63005;Q8K012;Q9WVE8;Q6PHN9;P62821	Q14204;O75712;P18085;Q96EY5;Q10567;Q9UNF0;Q99075;Q5T0N5;O95782;O00401;P84085;P20339;O60476;P52907;Q9UBR2;Q9H9H4;P61006;Q15286;P61026;P43034;P62820;P47755			R-HSA-8868230;R-HSA-1445143;R-HSA-5694418;R-HSA-6814831;R-HSA-8868236;R-HSA-8847635;R-HSA-6814833;R-HSA-8876188;R-HSA-8871196;R-HSA-8871194;R-HSA-8871193;R-HSA-5694409;R-HSA-8854182;R-HSA-6807877;R-HSA-6807875;R-HSA-6807872;R-HSA-8867756;R-HSA-8877612;R-HSA-8868651;R-HSA-8867754;R-HSA-8868648;R-HSA-5694439;R-HSA-8868661;R-HSA-8868660;R-HSA-8868659;R-HSA-8868658;R-HSA-432688;R-HSA-8869438;R-HSA-56…
R-HSA-844456	The NLRP3 inflammasome	1	17	0	238	0.00151286	0.985626	0.985626	7	18	0.00136034	9606	Homo sapiens	Q9CX34	Q9Y2Z0			R-HSA-873951;R-HSA-844440;R-HSA-1296421;R-HSA-844612;R-HSA-874087;R-HSA-844610;R-HSA-1306876
R-HSA-5250924	B-WICH complex positively regulates rRNA expression	1	60	0	195	0.0053395	0.985873	0.985873	3	3	0.000226723	9606	Homo sapiens	Q7TNV0	P35659			R-HSA-5250930;R-HSA-5250947;R-HSA-5250938
R-HSA-9660826	Purinergic signaling in leishmaniasis infection	1	27	0	231	0.00240278	0.986115	0.986115	5	23	0.00173821	9606	Homo sapiens	Q9CX34	Q9Y2Z0			R-HSA-873951;R-HSA-844612;R-HSA-874087;R-HSA-844610;R-HSA-1306876
R-HSA-9664424	Cell recruitment (pro-inflammatory response)	1	27	0	231	0.00240278	0.986115	0.986115	5	23	0.00173821	9606	Homo sapiens	Q9CX34	Q9Y2Z0			R-HSA-873951;R-HSA-844612;R-HSA-874087;R-HSA-844610;R-HSA-1306876
R-HSA-5653656	Vesicle-mediated transport	24	761	0	1472	0.0677227	0.986147	0.986147	75	252	0.0190447	9606	Homo sapiens	Q8R0J7;P55258;Q91ZX7;P28231;Q9WUU7;P17426;Q06186;Q78HU3;P84084;O35643;P39098;P61750;Q91YD9;P47753;Q9CQD1;P47754;P61027;Q9JHU4;P63005;Q8K012;P98064;Q9WVE8;Q6PHN9;P62821	Q14204;P48740;O75712;P18085;Q96EY5;Q10567;Q9UNF0;Q99075;Q5T0N5;O95782;O00401;P84085;P20339;O60476;P52907;Q07954;Q9UBR2;Q9H9H4;P61006;Q15286;P61026;P43034;P62820;P47755			R-HSA-8868230;R-HSA-1445143;R-HSA-5694418;R-HSA-6814831;R-HSA-8868236;R-HSA-8847635;R-HSA-6814833;R-HSA-8876188;R-HSA-8871196;R-HSA-8871194;R-HSA-8871193;R-HSA-5694409;R-HSA-8854182;R-HSA-6807877;R-HSA-6807875;R-HSA-6807872;R-HSA-8867756;R-HSA-8877612;R-HSA-8868651;R-HSA-8867754;R-HSA-8868648;R-HSA-5694439;R-HSA-8868661;R-HSA-8868660;R-HSA-8868659;R-HSA-8868658;R-HSA-432688;R-HSA-8869438;R-HSA-56…
R-HSA-622312	Inflammasomes	1	25	0	240	0.00222479	0.986817	0.986817	7	28	0.00211608	9606	Homo sapiens	Q9CX34	Q9Y2Z0			R-HSA-873951;R-HSA-844440;R-HSA-1296421;R-HSA-844612;R-HSA-874087;R-HSA-844610;R-HSA-1306876
R-HSA-162587	HIV Life Cycle	3	165	0	331	0.0146836	0.986893	0.986893	16	116	0.00876663	9606	Homo sapiens	Q8R0J7;Q8BQ46;Q78HU3	Q92804;Q96EY5;Q9H9H4			R-HSA-9613490;R-HSA-167136;R-HSA-9613498;R-HSA-3149434;R-HSA-3159227;R-HSA-167113;R-HSA-167118;R-HSA-184269;R-HSA-3159232;R-HSA-167474;R-HSA-167121;R-HSA-167477;R-HSA-167130;R-HSA-167097;R-HSA-167134;R-HSA-167484
R-HSA-164944	Nef and signal transduction	1	9	0	252	0.000800926	0.987265	0.987265	1	5	0.000377872	9606	Homo sapiens	Q8CIN4	Q13177			R-HSA-164943
R-HSA-381426	Regulation of Insulin-like Growth Factor (IGF) transport and uptake by Insulin-like Growth Factor Binding Proteins (IGFBPs)	1	124	0	134	0.011035	0.987265	0.987265	1	14	0.00105804	9606	Homo sapiens	Q80W65	Q8NBP7			R-HSA-8952289
R-HSA-168255	Influenza Infection	3	172	0	329	0.0153066	0.98857	0.98857	2	58	0.00438331	9606	Homo sapiens	P35979;P62082;P14206	P30050;P62081;P08865			R-HSA-192704;R-HSA-192841
R-HSA-8950505	Gene and protein expression by JAK-STAT signaling after Interleukin-12 stimulation	3	37	0	456	0.00329269	0.989761	0.989761	3	36	0.00272068	9606	Homo sapiens	P47753;P11983;Q8CIN4	P17987;P52907;Q13177			R-HSA-8950634;R-HSA-8950190;R-HSA-8950718
R-HSA-9012852	Signaling by NOTCH3	0	49	1	225	0.00436059	0.990177	0.990177	1	37	0.00279625	9606	Homo sapiens			A2AGT5	Q9Y6A5	R-HSA-9017855
R-HSA-2029480	Fcgamma receptor (FCGR) dependent phagocytosis	2	175	0	234	0.0155736	0.990351	0.990351	9	42	0.00317412	9606	Homo sapiens	Q8BKX1;Q91YD9	Q9UQB8;O00401			R-HSA-2130194;R-HSA-2197698;R-HSA-2029469;R-HSA-2029466;R-HSA-442592;R-HSA-2029465;R-HSA-2197691;R-HSA-2197690;R-HSA-442586
R-HSA-2682334	EPH-Ephrin signaling	5	92	0	606	0.00818724	0.990475	0.990475	23	56	0.00423216	9606	Homo sapiens	Q91YD9;Q03145;P17426;P52800;Q8CIN4	P29317;P52799;Q13177;O95782;O00401			R-HSA-3928602;R-HSA-3928601;R-HSA-3928633;R-HSA-3928600;R-HSA-3928632;R-HSA-3928639;R-HSA-3928607;R-HSA-3928604;R-HSA-3928595;R-HSA-3928625;R-HSA-3928631;R-HSA-3928628;R-HSA-3928651;R-HSA-4093327;R-HSA-3928584;R-HSA-3928648;R-HSA-3928654;R-HSA-3928642;R-HSA-3928578;R-HSA-3928641;R-HSA-3928640;R-HSA-3928614;R-HSA-3928580
R-HSA-194068	Bile acid and bile salt metabolism	0	45	1	236	0.00400463	0.991298	0.991298	1	79	0.00597037	9606	Homo sapiens			P97792	P19793	R-HSA-5340251
R-HSA-2995410	Nuclear Envelope (NE) Reassembly	1	78	0	217	0.00694135	0.991739	0.991739	2	24	0.00181378	9606	Homo sapiens	Q76MZ3	P30153			R-HSA-2995388;R-HSA-9667965
R-HSA-450294	MAP kinase activation	1	63	0	242	0.00560648	0.992555	0.992555	1	32	0.00241838	9606	Homo sapiens	Q76MZ3	P30153			R-HSA-199959
R-HSA-375276	Peptide ligand-binding receptors	3	198	0	343	0.0176204	0.992557	0.992557	3	77	0.00581923	9606	Homo sapiens	O89093;O35188;Q9EQI5	P78556;P78423;P02775			R-HSA-373813;R-HSA-373087;R-HSA-373342
R-HSA-5638302	Signaling by Overexpressed Wild-Type EGFR in Cancer	1	8	0	284	0.000711934	0.992683	0.992683	1	2	0.000151149	9606	Homo sapiens	Q06186	Q99075			R-HSA-1225978
R-HSA-5638303	Inhibition of Signaling by Overexpressed EGFR	1	8	0	284	0.000711934	0.992683	0.992683	1	2	0.000151149	9606	Homo sapiens	Q06186	Q99075			R-HSA-1225978
R-HSA-159236	Transport of Mature mRNA derived from an Intron-Containing Transcript	1	78	0	224	0.00694135	0.992683	0.992683	2	4	0.000302297	9606	Homo sapiens	Q8BL97	Q16629			R-HSA-75096;R-HSA-159101
R-HSA-202131	Metabolism of nitric oxide: NOS3 activation and regulation	1	15	0	280	0.00133488	0.99329	0.99329	2	25	0.00188936	9606	Homo sapiens	Q91YD9	O00401			R-HSA-203625;R-HSA-203565
R-HSA-3214847	HATs acetylate histones	1	108	0	199	0.00961111	0.993519	0.993519	2	15	0.00113362	9606	Homo sapiens	P61965	P61964			R-HSA-3301237;R-HSA-3321805
R-HSA-448424	Interleukin-17 signaling	1	71	0	243	0.00631841	0.99363	0.99363	1	35	0.0026451	9606	Homo sapiens	Q76MZ3	P30153			R-HSA-199959
R-HSA-8852135	Protein ubiquitination	1	80	0	228	0.00711934	0.993953	0.993953	2	32	0.00241838	9606	Homo sapiens	P61079	P61077			R-HSA-8953946;R-HSA-8939335
R-HSA-8948751	Regulation of PTEN stability and activity	2	69	0	362	0.00614043	0.994339	0.994339	1	13	0.000982467	9606	Homo sapiens	Q8VDM4;P14685	O43242;Q13200			R-HSA-8850992
R-HSA-5696398	Nucleotide Excision Repair	1	110	0	214	0.00978909	0.994644	0.994644	12	37	0.00279625	9606	Homo sapiens	Q99KP6	Q9UMS4			R-HSA-6782211;R-HSA-9684118;R-HSA-6782208;R-HSA-6782069;R-HSA-6782004;R-HSA-6782131;R-HSA-6782227;R-HSA-6782224;R-HSA-6782141;R-HSA-6782204;R-HSA-6782138;R-HSA-6782234
R-HSA-674695	RNA Polymerase II Pre-transcription Events	1	84	0	252	0.0074753	0.994644	0.994644	3	17	0.00128476	9606	Homo sapiens	Q8BQ46	Q92804			R-HSA-75856;R-HSA-75862;R-HSA-73946
R-HSA-983231	Factors involved in megakaryocyte development and platelet production	3	160	0	396	0.0142387	0.994686	0.994686	4	43	0.0032497	9606	Homo sapiens	Q61686;P47753;P47754	P52907;P45973;P47755			R-HSA-994106;R-HSA-994169;R-HSA-994148;R-HSA-879459
R-HSA-8857538	PTK6 promotes HIF1A stabilization	1	6	0	304	0.00053395	0.994827	0.994827	6	6	0.000453446	9606	Homo sapiens	Q06186	Q99075			R-HSA-8857555;R-HSA-8857583;R-HSA-8857565;R-HSA-8857549;R-HSA-9634702;R-HSA-8857577
R-HSA-111885	Opioid Signalling	2	90	0	346	0.00800926	0.994837	0.994837	2	59	0.00445889	9606	Homo sapiens	P62137;Q76MZ3	P30153;P62136			R-HSA-180038;R-HSA-201790
R-HSA-5358351	Signaling by Hedgehog	3	150	0	404	0.0133488	0.994977	0.994977	8	82	0.0061971	9606	Homo sapiens	Q6R0H7;Q8VDM4;P14685	O43242;Q5JWF2;Q13200			R-HSA-5610757;R-HSA-5362448;R-HSA-5610727;R-HSA-5610758;R-HSA-5610754;R-HSA-5635868;R-HSA-5635854;R-HSA-5610760
R-HSA-1474244	Extracellular matrix organization	7	301	0	659	0.0267865	0.995291	0.995291	65	319	0.0241082	9606	Homo sapiens	P09055;O08529;Q62470;A2ASQ1;P22777;Q61001;O88792	P17655;P05556;Q9Y624;O15230;P05121;O00468;P26006			R-HSA-114563;R-HSA-2473511;R-HSA-216064;R-HSA-216068;R-HSA-2426530;R-HSA-2396079;R-HSA-4084912;R-HSA-4084910;R-HSA-204434;R-HSA-2426676;R-HSA-2467633;R-HSA-8848658;R-HSA-2396083;R-HSA-4084903;R-HSA-2395320;R-HSA-198941;R-HSA-2467716;R-HSA-4088220;R-HSA-4084505;R-HSA-2327695;R-HSA-4085133;R-HSA-2426259;R-HSA-2470555;R-HSA-349626;R-HSA-2484965;R-HSA-2426471;R-HSA-4539779;R-HSA-2328037;R-HSA-2467436…
R-HSA-73864	RNA Polymerase I Transcription	1	80	0	250	0.00711934	0.995419	0.995419	2	14	0.00105804	9606	Homo sapiens	O54724	Q6NZI2			R-HSA-74993;R-HSA-74992
R-HSA-2173796	SMAD2/SMAD3:SMAD4 heterotrimer regulates transcription	1	32	0	292	0.00284774	0.995498	0.995498	1	19	0.00143591	9606	Homo sapiens	P22777	P05121			R-HSA-2106586
R-HSA-69242	S Phase	2	162	0	322	0.0144167	0.995574	0.995574	4	54	0.00408102	9606	Homo sapiens	Q8VDM4;P14685	O43242;Q13200			R-HSA-75825;R-HSA-187574;R-HSA-68948;R-HSA-69016
R-HSA-9694635	Translation of Structural Proteins	2	54	0	395	0.00480555	0.995574	0.995574	3	43	0.0032497	9606	Homo sapiens	Q11204;Q812F8	Q9UQ53;Q16842			R-HSA-9696980;R-HSA-9697018;R-HSA-9694718
R-HSA-9613829	Chaperone Mediated Autophagy	1	22	0	302	0.00195782	0.996013	0.996013	9	19	0.00143591	9606	Homo sapiens	P48725	O95613			R-HSA-9625188;R-HSA-9620197;R-HSA-9622840;R-HSA-9615721;R-HSA-9624158;R-HSA-9622831;R-HSA-9625196;R-HSA-9626060;R-HSA-9625197
R-HSA-400253	Circadian Clock	3	68	0	511	0.00605144	0.996054	0.996054	3	59	0.00445889	9606	Homo sapiens	Q99KQ4;P22777;P62137	P43490;P05121;P62136			R-HSA-400382;R-HSA-549364;R-HSA-1368889
R-HSA-936440	Negative regulators of DDX58/IFIH1 signaling	1	35	0	297	0.00311471	0.996081	0.996081	1	13	0.000982467	9606	Homo sapiens	P61079	P61077			R-HSA-936412
R-HSA-165159	MTOR signalling	0	41	1	308	0.00364866	0.996149	0.996149	1	29	0.00219166	9606	Homo sapiens			P23116	Q04637	R-HSA-165766
R-HSA-109606	Intrinsic Pathway for Apoptosis	1	55	0	301	0.00489454	0.996149	0.996149	2	62	0.00468561	9606	Homo sapiens	Q9WVQ5	Q96GX9			R-HSA-114256;R-HSA-6804596
R-HSA-162909	Host Interactions of HIV factors	5	144	0	634	0.0128148	0.996206	0.996206	12	54	0.00408102	9606	Homo sapiens	O35643;Q8VDM4;P17426;P14685;Q8CIN4	O43242;Q10567;Q13177;O95782;Q13200			R-HSA-182279;R-HSA-182186;R-HSA-182286;R-HSA-164943;R-HSA-167597;R-HSA-167601;R-HSA-167537;R-HSA-182198;R-HSA-182263;R-HSA-180603;R-HSA-182171;R-HSA-180573
R-HSA-202733	Cell surface interactions at the vascular wall	7	246	0	708	0.021892	0.996267	0.996267	10	65	0.00491233	9606	Homo sapiens	Q9Z127;P97792;P09055;P14094;Q62470;P53986;O88792	P05556;Q9Y624;P78310;Q01650;P53985;P05026;P26006			R-HSA-202723;R-HSA-204434;R-HSA-202706;R-HSA-202726;R-HSA-199093;R-HSA-375133;R-HSA-204392;R-HSA-202718;R-HSA-375131;R-HSA-9679740
R-HSA-1227986	Signaling by ERBB2	1	56	0	283	0.00498354	0.99628	0.99628	18	46	0.00347642	9606	Homo sapiens	Q06186	Q99075			R-HSA-1963581;R-HSA-1250195;R-HSA-8848005;R-HSA-1963582;R-HSA-6785636;R-HSA-1250486;R-HSA-1963578;R-HSA-1306969;R-HSA-1250463;R-HSA-1306972;R-HSA-1306979;R-HSA-1963563;R-HSA-6785648;R-HSA-1963589;R-HSA-1250346;R-HSA-8863804;R-HSA-8847995;R-HSA-1963586
R-HSA-5621481	C-type lectin receptors (CLRs)	3	174	0	433	0.0154846	0.996326	0.996326	3	68	0.00513906	9606	Homo sapiens	Q8VDM4;P14685;Q8CIN4	O43242;Q13177;Q13200			R-HSA-5607731;R-HSA-5607724;R-HSA-5624492
R-HSA-2219528	PI3K/AKT Signaling in Cancer	1	116	0	223	0.010323	0.996344	0.996344	1	21	0.00158706	9606	Homo sapiens	Q06186	Q99075			R-HSA-2400009
R-HSA-162906	HIV Infection	8	248	0	825	0.0220699	0.996383	0.996383	28	159	0.0120163	9606	Homo sapiens	Q8R0J7;O35643;Q8BQ46;Q8VDM4;P17426;P14685;Q8CIN4;Q78HU3	O43242;Q92804;Q96EY5;Q10567;Q9H9H4;Q13177;O95782;Q13200			R-HSA-182279;R-HSA-3149434;R-HSA-3159227;R-HSA-167113;R-HSA-182286;R-HSA-167118;R-HSA-164943;R-HSA-184269;R-HSA-167121;R-HSA-167130;R-HSA-182171;R-HSA-167134;R-HSA-180573;R-HSA-9613490;R-HSA-167136;R-HSA-182186;R-HSA-9613498;R-HSA-167597;R-HSA-3159232;R-HSA-167474;R-HSA-167601;R-HSA-167537;R-HSA-182198;R-HSA-182263;R-HSA-167477;R-HSA-180603;R-HSA-167097;R-HSA-167484
R-HSA-1483206	Glycerophospholipid biosynthesis	1	129	0	202	0.0114799	0.996469	0.996469	1	125	0.0094468	9606	Homo sapiens	Q6X893	Q8WWI5			R-HSA-444433
R-HSA-2454202	Fc epsilon receptor (FCERI) signaling	3	218	0	383	0.0194002	0.99653	0.99653	3	65	0.00491233	9606	Homo sapiens	Q8VDM4;P14685;Q8CIN4	O43242;Q13177;Q13200			R-HSA-2730889;R-HSA-2730856;R-HSA-5607724
R-HSA-1169408	ISG15 antiviral mechanism	1	80	0	258	0.00711934	0.99653	0.99653	1	16	0.00120919	9606	Homo sapiens	P60843	P60842			R-HSA-1678842
R-HSA-76002	Platelet activation, signaling and aggregation	5	265	0	545	0.0235828	0.996786	0.996786	2	116	0.00876663	9606	Homo sapiens	Q9CZ30;Q61508;P97953;P22777;Q9EQI5	Q9NTK5;P49767;P05121;Q16610;P02775			R-HSA-481009;R-HSA-481007
R-HSA-2871796	FCERI mediated MAPK activation	1	119	0	224	0.01059	0.996819	0.996819	2	20	0.00151149	9606	Homo sapiens	Q8CIN4	Q13177			R-HSA-2730889;R-HSA-2730856
R-HSA-9679506	SARS-CoV Infections	7	177	0	810	0.0157515	0.996907	0.996907	8	251	0.0189692	9606	Homo sapiens	P30416;P09055;P14094;Q11204;Q8VDN2;P17426;Q812F8	Q9UQ53;P05556;Q16842;P05023;O95782;Q02790;P05026			R-HSA-9681616;R-HSA-9684068;R-HSA-9696980;R-HSA-9697018;R-HSA-9683769;R-HSA-9694718;R-HSA-9678925;R-HSA-9679740
R-HSA-5250913	Positive epigenetic regulation of rRNA expression	1	75	0	278	0.00667438	0.996927	0.996927	3	7	0.000529021	9606	Homo sapiens	Q7TNV0	P35659			R-HSA-5250930;R-HSA-5250947;R-HSA-5250938
R-HSA-9662851	Anti-inflammatory response favouring Leishmania parasite infection	1	259	0	87	0.0230489	0.997183	0.997183	5	40	0.00302297	9606	Homo sapiens	Q6R0H7	Q5JWF2			R-HSA-9660819;R-HSA-163617;R-HSA-392129;R-HSA-9660824;R-HSA-9660828
R-HSA-9664433	Leishmania parasite growth and survival	1	259	0	87	0.0230489	0.997183	0.997183	5	40	0.00302297	9606	Homo sapiens	Q6R0H7	Q5JWF2			R-HSA-9660819;R-HSA-163617;R-HSA-392129;R-HSA-9660824;R-HSA-9660828
R-HSA-917937	Iron uptake and transport	1	58	0	292	0.00516152	0.997183	0.997183	2	34	0.00256953	9606	Homo sapiens	P50516	P38606			R-HSA-5252133;R-HSA-917841
R-HSA-909733	Interferon alpha/beta signaling	1	138	0	215	0.0122809	0.997183	0.997183	1	22	0.00166264	9606	Homo sapiens	G3UXE9	P01889			R-HSA-1015702
R-HSA-5357956	TNFR1-induced NFkappaB signaling pathway	1	30	0	321	0.00266975	0.997232	0.997232	1	5	0.000377872	9606	Homo sapiens	P68040	P63244			R-HSA-5357776
R-HSA-9020591	Interleukin-12 signaling	3	46	0	546	0.00409362	0.997242	0.997242	3	56	0.00423216	9606	Homo sapiens	P47753;P11983;Q8CIN4	P17987;P52907;Q13177			R-HSA-8950634;R-HSA-8950190;R-HSA-8950718
R-HSA-5689896	Ovarian tumor domain proteases	1	39	0	320	0.00347068	0.997506	0.997506	2	14	0.00105804	9606	Homo sapiens	Q7TQI3	Q96FW1			R-HSA-6783238;R-HSA-5690843
R-HSA-983169	Class I MHC mediated antigen processing & presentation	4	448	0	267	0.0398683	0.997666	0.997666	26	47	0.003552	9606	Homo sapiens	P61079;Q8VDM4;G3UXE9;P14685	O43242;P61077;P01889;Q13200			R-HSA-8951499;R-HSA-1236954;R-HSA-983427;R-HSA-983426;R-HSA-983425;R-HSA-983424;R-HSA-1236935;R-HSA-1236943;R-HSA-983150;R-HSA-8863973;R-HSA-983148;R-HSA-983146;R-HSA-983145;R-HSA-983142;R-HSA-983140;R-HSA-983138;R-HSA-983422;R-HSA-983421;R-HSA-1236964;R-HSA-983161;R-HSA-1236965;R-HSA-1236970;R-HSA-1236971;R-HSA-983157;R-HSA-983156;R-HSA-983152
R-HSA-3928664	Ephrin signaling	2	19	0	470	0.00169084	0.997729	0.997729	8	11	0.000831318	9606	Homo sapiens	P52800;Q8CIN4	Q13177;P52799			R-HSA-3928633;R-HSA-3928639;R-HSA-3928625;R-HSA-3928641;R-HSA-3928640;R-HSA-3928631;R-HSA-3928614;R-HSA-3928580
R-HSA-8878159	Transcriptional regulation by RUNX3	2	96	0	414	0.00854321	0.997799	0.997799	1	47	0.003552	9606	Homo sapiens	Q8VDM4;P14685	O43242;Q13200			R-HSA-8952408
R-HSA-4420097	VEGFA-VEGFR2 Pathway	4	98	0	637	0.00872119	0.99782	0.99782	8	79	0.00597037	9606	Homo sapiens	Q02257;Q8BKX1;P30999;Q8CIN4	P14923;Q9UQB8;Q13177;O60716			R-HSA-5218847;R-HSA-5218814;R-HSA-5357472;R-HSA-5357477;R-HSA-5357445;R-HSA-2029465;R-HSA-5357483;R-HSA-5218832
R-HSA-416993	Trafficking of GluR2-containing AMPA receptors	1	17	0	341	0.00151286	0.99783	0.99783	2	3	0.000226723	9606	Homo sapiens	P17426	O95782			R-HSA-421007;R-HSA-416639
R-HSA-445144	Signal transduction by L1	1	21	0	341	0.00186883	0.997904	0.997904	1	11	0.000831318	9606	Homo sapiens	P09055	P05556			R-HSA-374686
R-HSA-2179392	EGFR Transactivation by Gastrin	1	10	0	356	0.000889917	0.998045	0.998045	4	6	0.000453446	9606	Homo sapiens	Q06186	Q99075			R-HSA-2179415;R-HSA-2179387;R-HSA-2179402;R-HSA-2179407
R-HSA-6804757	Regulation of TP53 Degradation	1	36	0	341	0.0032037	0.998177	0.998177	2	30	0.00226723	9606	Homo sapiens	Q76MZ3	P30153			R-HSA-6792871;R-HSA-6792863
R-HSA-1643713	Signaling by EGFR in Cancer	1	26	0	354	0.00231378	0.998177	0.998177	1	42	0.00317412	9606	Homo sapiens	Q06186	Q99075			R-HSA-1225978
R-HSA-5339562	Uptake and actions of bacterial toxins	1	48	0	334	0.0042716	0.998357	0.998357	4	66	0.00498791	9606	Homo sapiens	Q06186	Q99075			R-HSA-5336417;R-HSA-5336420;R-HSA-5336422;R-HSA-5336413
R-HSA-8936459	RUNX1 regulates genes involved in megakaryocyte differentiation and platelet function	1	66	0	317	0.00587345	0.998386	0.998386	12	33	0.00249395	9606	Homo sapiens	P61965	P61964			R-HSA-8936616;R-HSA-8937097;R-HSA-8937037;R-HSA-8936621;R-HSA-8936481;R-HSA-8936995;R-HSA-8937016;R-HSA-8937050;R-HSA-8935740;R-HSA-8936979;R-HSA-8935731;R-HSA-8936628
R-HSA-2173789	TGF-beta receptor signaling activates SMADs	1	32	0	353	0.00284774	0.998414	0.998414	2	39	0.0029474	9606	Homo sapiens	P62137	P62136			R-HSA-178178;R-HSA-178189
R-HSA-5654743	Signaling by FGFR4	1	43	0	346	0.00382664	0.998468	0.998468	7	41	0.00309855	9606	Homo sapiens	Q76MZ3	P30153			R-HSA-934559;R-HSA-1295632;R-HSA-1295622;R-HSA-1295609;R-HSA-1549564;R-HSA-1295599;R-HSA-1295613
R-HSA-5654741	Signaling by FGFR3	1	43	0	347	0.00382664	0.998494	0.998494	7	43	0.0032497	9606	Homo sapiens	Q76MZ3	P30153			R-HSA-934559;R-HSA-1295632;R-HSA-1295622;R-HSA-1295609;R-HSA-1549564;R-HSA-1295599;R-HSA-1295613
R-HSA-168164	Toll Like Receptor 3 (TLR3) Cascade	2	93	0	470	0.00827623	0.998625	0.998625	2	61	0.00461004	9606	Homo sapiens	P61079;Q76MZ3	P61077;P30153			R-HSA-199959;R-HSA-9014342
R-HSA-157579	Telomere Maintenance	1	93	0	325	0.00827623	0.998667	0.998667	8	34	0.00256953	9606	Homo sapiens	Q9ESX5	O60832			R-HSA-163090;R-HSA-163120;R-HSA-163099;R-HSA-163096;R-HSA-164616;R-HSA-9671145;R-HSA-164617;R-HSA-164620
R-HSA-453279	Mitotic G1 phase and G1/S transition	3	149	0	547	0.0132598	0.998742	0.998742	4	99	0.00748186	9606	Homo sapiens	Q8VDM4;P14685;Q76MZ3	O43242;P30153;Q13200			R-HSA-187574;R-HSA-1363276;R-HSA-113503;R-HSA-1363274
R-HSA-5654736	Signaling by FGFR1	1	54	0	349	0.00480555	0.9988	0.9988	7	48	0.00362757	9606	Homo sapiens	Q76MZ3	P30153			R-HSA-934559;R-HSA-1295632;R-HSA-1295622;R-HSA-1295609;R-HSA-1549564;R-HSA-1295599;R-HSA-1295613
R-HSA-877300	Interferon gamma signaling	1	172	0	230	0.0153066	0.9988	0.9988	1	16	0.00120919	9606	Homo sapiens	G3UXE9	P01889			R-HSA-1031716
R-HSA-2173795	Downregulation of SMAD2/3:SMAD4 transcriptional activity	1	27	0	375	0.00240278	0.9988	0.9988	1	25	0.00188936	9606	Homo sapiens	P61079	P61077			R-HSA-173545
R-HSA-3899300	SUMOylation of transcription cofactors	1	44	1	504	0.00391564	0.99888	0.99888	2	27	0.00204051	9606	Homo sapiens	Q501J6	Q92841	P83917	Q13263	R-HSA-3900047;R-HSA-3782535
R-HSA-8953750	Transcriptional Regulation by E2F6	1	34	0	386	0.00302572	0.9989	0.9989	1	33	0.00249395	9606	Homo sapiens	Q61686	P45973			R-HSA-9007646
R-HSA-198933	Immunoregulatory interactions between a Lymphoid and a non-Lymphoid cell	3	297	0	361	0.0264305	0.998915	0.998915	6	44	0.00332527	9606	Homo sapiens	P97792;P09055;G3UXE9	P05556;P78310;P01889			R-HSA-199043;R-HSA-199169;R-HSA-199093;R-HSA-198955;R-HSA-198941;R-HSA-9679740
R-HSA-1169410	Antiviral mechanism by IFN-stimulated genes	1	89	0	319	0.00792026	0.998919	0.998919	1	31	0.00234281	9606	Homo sapiens	P60843	P60842			R-HSA-1678842
R-HSA-9711123	Cellular response to chemical stress	2	161	0	385	0.0143277	0.998981	0.998981	1	64	0.00483676	9606	Homo sapiens	Q8VDM4;P14685	O43242;Q13200			R-HSA-8932355
R-HSA-198725	Nuclear Events (kinase and transcription factor activation)	1	61	0	352	0.0054285	0.998992	0.998992	1	48	0.00362757	9606	Homo sapiens	Q76MZ3	P30153			R-HSA-199959
R-HSA-373752	Netrin-1 signaling	1	50	0	365	0.00444959	0.999026	0.999026	1	37	0.00279625	9606	Homo sapiens	Q91YD9	O00401			R-HSA-418874
R-HSA-9663891	Selective autophagy	2	82	0	482	0.00729732	0.999103	0.999103	10	48	0.00362757	9606	Homo sapiens	Q9JHU4;P48725	Q14204;O95613			R-HSA-9646354;R-HSA-9646679;R-HSA-9641127;R-HSA-9641111;R-HSA-9646390;R-HSA-9641109;R-HSA-9646347;R-HSA-9646383;R-HSA-9646685;R-HSA-9646348
R-HSA-3247509	Chromatin modifying enzymes	2	240	1	500	0.021358	0.999117	0.999117	10	85	0.00642382	9606	Homo sapiens	P97496;P61965	Q92922;P61964	P80318	Q9BQA1	R-HSA-5637686;R-HSA-5159245;R-HSA-5244692;R-HSA-3301237;R-HSA-5205799;R-HSA-3215448;R-HSA-5205861;R-HSA-5225602;R-HSA-3215406;R-HSA-3321805
R-HSA-4839726	Chromatin organization	2	240	1	500	0.021358	0.999117	0.999117	10	85	0.00642382	9606	Homo sapiens	P97496;P61965	Q92922;P61964	P80318	Q9BQA1	R-HSA-5637686;R-HSA-5159245;R-HSA-5244692;R-HSA-3301237;R-HSA-5205799;R-HSA-3215448;R-HSA-5205861;R-HSA-5225602;R-HSA-3215406;R-HSA-3321805
R-HSA-5675482	Regulation of necroptotic cell death	1	32	0	388	0.00284774	0.999123	0.999123	1	18	0.00136034	9606	Homo sapiens	O08917	O75955			R-HSA-9688456
R-HSA-73886	Chromosome Maintenance	1	120	0	325	0.010679	0.999138	0.999138	8	38	0.00287183	9606	Homo sapiens	Q9ESX5	O60832			R-HSA-163090;R-HSA-163120;R-HSA-163099;R-HSA-163096;R-HSA-164616;R-HSA-9671145;R-HSA-164617;R-HSA-164620
R-HSA-881907	Gastrin-CREB signalling pathway via PKC and MAPK	1	19	0	397	0.00169084	0.999168	0.999168	4	9	0.000680169	9606	Homo sapiens	Q06186	Q99075			R-HSA-2179415;R-HSA-2179387;R-HSA-2179402;R-HSA-2179407
R-HSA-399719	Trafficking of AMPA receptors	1	31	0	383	0.00275874	0.999182	0.999182	2	4	0.000302297	9606	Homo sapiens	P17426	O95782			R-HSA-421007;R-HSA-416639
R-HSA-399721	Glutamate binding, activation of AMPA receptors and synaptic plasticity	1	31	0	383	0.00275874	0.999182	0.999182	2	9	0.000680169	9606	Homo sapiens	P17426	O95782			R-HSA-421007;R-HSA-416639
R-HSA-2980736	Peptide hormone metabolism	2	90	0	475	0.00800926	0.999197	0.999197	2	62	0.00468561	9606	Homo sapiens	Q60963;Q9WUU7	Q13093;Q9UBR2			R-HSA-2022381;R-HSA-9023619
R-HSA-5687128	MAPK6/MAPK4 signaling	3	89	0	597	0.00792026	0.999204	0.999204	3	40	0.00302297	9606	Homo sapiens	Q8VDM4;P14685;Q8CIN4	O43242;Q13177;Q13200			R-HSA-389788;R-HSA-5627775;R-HSA-5687112
R-HSA-937061	TRIF(TICAM1)-mediated TLR4 signaling	2	97	0	500	0.0086322	0.999222	0.999222	2	58	0.00438331	9606	Homo sapiens	P61079;Q76MZ3	P61077;P30153			R-HSA-168915;R-HSA-199959
R-HSA-166166	MyD88-independent TLR4 cascade	2	97	0	501	0.0086322	0.999222	0.999222	2	60	0.00453446	9606	Homo sapiens	P61079;Q76MZ3	P61077;P30153			R-HSA-168915;R-HSA-199959
R-HSA-8878166	Transcriptional regulation by RUNX2	3	121	0	572	0.010768	0.999239	0.999239	5	84	0.00634825	9606	Homo sapiens	P16110;Q8VDM4;P14685	P17931;O43242;Q13200			R-HSA-8939801;R-HSA-9008475;R-HSA-8938382;R-HSA-9008110;R-HSA-9009362
R-HSA-195253	Degradation of beta-catenin by the destruction complex	3	83	0	601	0.00738631	0.999261	0.999261	12	23	0.00173821	9606	Homo sapiens	Q8VDM4;P14685;Q76MZ3	O43242;P30153;Q13200			R-HSA-195300;R-HSA-2130279;R-HSA-195275;R-HSA-2130282;R-HSA-195304;R-HSA-2130286;R-HSA-5229343;R-HSA-195283;R-HSA-195251;R-HSA-195280;R-HSA-195318;R-HSA-195287
R-HSA-72202	Transport of Mature Transcript to Cytoplasm	1	87	0	366	0.00774228	0.999301	0.999301	2	13	0.000982467	9606	Homo sapiens	Q8BL97	Q16629			R-HSA-75096;R-HSA-159101
R-HSA-9635465	Suppression of apoptosis	1	12	0	412	0.0010679	0.999301	0.999301	1	7	0.000529021	9606	Homo sapiens	Q8VIJ6	P23246			R-HSA-9635446
R-HSA-9616222	Transcriptional regulation of granulopoiesis	1	59	0	375	0.00525051	0.999301	0.999301	2	27	0.00204051	9606	Homo sapiens	Q7TNV0	P35659			R-HSA-9617207;R-HSA-9634429
R-HSA-9658195	Leishmania infection	4	345	0	472	0.0307021	0.999302	0.999302	21	95	0.00717956	9606	Homo sapiens	Q9CX34;Q6R0H7;Q8BKX1;Q91YD9	Q9Y2Z0;Q9UQB8;Q5JWF2;O00401			R-HSA-9660819;R-HSA-2197698;R-HSA-163617;R-HSA-2029469;R-HSA-392129;R-HSA-2029466;R-HSA-442592;R-HSA-2029465;R-HSA-844612;R-HSA-874087;R-HSA-9660824;R-HSA-844610;R-HSA-9660828;R-HSA-1306876;R-HSA-2130194;R-HSA-873951;R-HSA-9670155;R-HSA-2197691;R-HSA-2197690;R-HSA-442586;R-HSA-9670156
R-HSA-382551	Transport of small molecules	16	731	0	1175	0.065053	0.999313	0.999313	26	441	0.0333283	9606	Homo sapiens	Q9Z127;Q09143;Q6X893;Q6R0H7;Q8VDM4;Q80W65;P50516;Q8VDN2;Q6P5F7;P17426;P14685;P53986;O35316;P14094;P17809;Q3TH73	O43242;Q8WWI5;Q9C0H2;P30825;Q01650;P38606;P11166;P31641;O95782;P53985;Q8NBP7;Q9BSA4;Q5JWF2;P05023;Q13200;P05026			R-HSA-8855111;R-HSA-6784738;R-HSA-432195;R-HSA-936897;R-HSA-5339524;R-HSA-444433;R-HSA-2744242;R-HSA-164377;R-HSA-8855131;R-HSA-8855130;R-HSA-917841;R-HSA-163617;R-HSA-375776;R-HSA-450092;R-HSA-352232;R-HSA-450088;R-HSA-5252133;R-HSA-351987;R-HSA-422320;R-HSA-9684068;R-HSA-9645220;R-HSA-6784735;R-HSA-6784734;R-HSA-432188;R-HSA-8866553;R-HSA-6784729
R-HSA-9009391	Extra-nuclear estrogen signaling	1	80	0	361	0.00711934	0.999313	0.999313	4	38	0.00287183	9606	Homo sapiens	Q06186	Q99075			R-HSA-9624272;R-HSA-9625482;R-HSA-9625465;R-HSA-9625487
R-HSA-72163	mRNA Splicing - Major Pathway	5	180	0	809	0.0160185	0.999355	0.999355	8	9	0.000680169	9606	Homo sapiens	P61979;Q8BL97;Q99KP6;Q9D0T1;Q62189	Q9UMS4;Q16629;P09012;P61978;P55769			R-HSA-72160;R-HSA-72130;R-HSA-156661;R-HSA-72139;R-HSA-72107;R-HSA-72124;R-HSA-72143;R-HSA-72127
R-HSA-168643	Nucleotide-binding domain, leucine rich repeat containing receptor (NLR) signaling pathways	1	60	0	396	0.0053395	0.999392	0.999392	7	46	0.00347642	9606	Homo sapiens	Q9CX34	Q9Y2Z0			R-HSA-873951;R-HSA-844440;R-HSA-1296421;R-HSA-844612;R-HSA-874087;R-HSA-844610;R-HSA-1306876
R-HSA-1251985	Nuclear signaling by ERBB4	1	34	0	403	0.00302572	0.999423	0.999423	1	34	0.00256953	9606	Homo sapiens	Q06186	Q99075			R-HSA-1251992
R-HSA-72172	mRNA Splicing	5	188	0	814	0.0167304	0.999452	0.999452	13	14	0.00105804	9606	Homo sapiens	P61979;Q8BL97;Q99KP6;Q9D0T1;Q62189	Q9UMS4;Q16629;P09012;P61978;P55769			R-HSA-72160;R-HSA-72130;R-HSA-75079;R-HSA-75081;R-HSA-75080;R-HSA-72139;R-HSA-72107;R-HSA-75083;R-HSA-75082;R-HSA-72143;R-HSA-156661;R-HSA-72124;R-HSA-72127
R-HSA-5213460	RIPK1-mediated regulated necrosis	1	36	0	416	0.0032037	0.999453	0.999453	2	34	0.00256953	9606	Homo sapiens	O08917	O75955			R-HSA-5620975;R-HSA-9688456
R-HSA-450531	Regulation of mRNA stability by proteins that bind AU-rich elements	3	88	1	732	0.00783127	0.999496	0.999496	4	26	0.00196493	9606	Homo sapiens	Q9EQU5;Q8VDM4;P14685	O43242;Q01105;Q13200	P23116	Q04637	R-HSA-450551;R-HSA-450466;R-HSA-450595;R-HSA-450387
R-HSA-1428517	The citric acid (TCA) cycle and respiratory electron transport	1	178	0	314	0.0158405	0.999548	0.999548	2	64	0.00483676	9606	Homo sapiens	P53986	P53985			R-HSA-373875;R-HSA-373867
R-HSA-8978868	Fatty acid metabolism	1	179	0	282	0.0159295	0.999621	0.999621	5	189	0.0142836	9606	Homo sapiens	Q61425	Q16836			R-HSA-77312;R-HSA-77331;R-HSA-77254;R-HSA-77323;R-HSA-77342
R-HSA-446652	Interleukin-1 family signaling	2	142	0	507	0.0126368	0.999633	0.999633	1	80	0.00604595	9606	Homo sapiens	Q8VDM4;P14685	O43242;Q13200			R-HSA-209061
R-HSA-975138	TRAF6 mediated induction of NFkB and MAP kinases upon TLR7/8 or 9 activation	1	89	0	408	0.00792026	0.999665	0.999665	1	48	0.00362757	9606	Homo sapiens	Q76MZ3	P30153			R-HSA-199959
R-HSA-2173793	Transcriptional activity of SMAD2/SMAD3:SMAD4 heterotrimer	2	46	0	582	0.00409362	0.999682	0.999682	2	44	0.00332527	9606	Homo sapiens	P61079;P22777	P61077;P05121			R-HSA-2106586;R-HSA-173545
R-HSA-1632852	Macroautophagy	2	137	0	522	0.0121919	0.99973	0.99973	10	87	0.00657497	9606	Homo sapiens	Q9JHU4;P48725	Q14204;O95613			R-HSA-9646354;R-HSA-9646679;R-HSA-9641127;R-HSA-9641111;R-HSA-9646390;R-HSA-9641109;R-HSA-9646347;R-HSA-9646383;R-HSA-9646685;R-HSA-9646348
R-HSA-975871	MyD88 cascade initiated on plasma membrane	1	85	0	432	0.0075643	0.999742	0.999742	1	58	0.00438331	9606	Homo sapiens	Q76MZ3	P30153			R-HSA-199959
R-HSA-447115	Interleukin-12 family signaling	3	56	0	700	0.00498354	0.999746	0.999746	3	114	0.00861548	9606	Homo sapiens	P47753;P11983;Q8CIN4	P17987;P52907;Q13177			R-HSA-8950634;R-HSA-8950190;R-HSA-8950718
R-HSA-9612973	Autophagy	4	152	0	748	0.0135267	0.999754	0.999754	21	108	0.00816203	9606	Homo sapiens	Q8R0J7;Q9JHU4;P48725;Q78HU3	Q14204;Q96EY5;O95613;Q9H9H4			R-HSA-9646354;R-HSA-9646679;R-HSA-9641111;R-HSA-9646390;R-HSA-9641109;R-HSA-9622840;R-HSA-9631065;R-HSA-9624158;R-HSA-9646685;R-HSA-9631068;R-HSA-9641127;R-HSA-9625188;R-HSA-9620197;R-HSA-9646347;R-HSA-9615721;R-HSA-9646383;R-HSA-9622831;R-HSA-9625196;R-HSA-9626060;R-HSA-9646348;R-HSA-9625197
R-HSA-168142	Toll Like Receptor 10 (TLR10) Cascade	1	85	0	436	0.0075643	0.999755	0.999755	1	59	0.00445889	9606	Homo sapiens	Q76MZ3	P30153			R-HSA-199959
R-HSA-168176	Toll Like Receptor 5 (TLR5) Cascade	1	85	0	436	0.0075643	0.99976	0.99976	1	59	0.00445889	9606	Homo sapiens	Q76MZ3	P30153			R-HSA-199959
R-HSA-5654738	Signaling by FGFR2	1	78	0	425	0.00694135	0.999772	0.999772	7	46	0.00347642	9606	Homo sapiens	Q76MZ3	P30153			R-HSA-934559;R-HSA-1295632;R-HSA-1295622;R-HSA-1295609;R-HSA-1549564;R-HSA-1295599;R-HSA-1295613
R-HSA-975155	MyD88 dependent cascade initiated on endosome	1	90	0	441	0.00800926	0.999795	0.999795	1	63	0.00476119	9606	Homo sapiens	Q76MZ3	P30153			R-HSA-199959
R-HSA-168181	Toll Like Receptor 7/8 (TLR7/8) Cascade	1	91	0	441	0.00809825	0.999798	0.999798	1	66	0.00498791	9606	Homo sapiens	Q76MZ3	P30153			R-HSA-199959
R-HSA-9678108	SARS-CoV-1 Infection	1	60	0	451	0.0053395	0.999805	0.999805	1	108	0.00816203	9606	Homo sapiens	Q11204	Q16842			R-HSA-9683769
R-HSA-168928	DDX58/IFIH1-mediated induction of interferon-alpha/beta	1	81	0	440	0.00720833	0.999812	0.999812	1	53	0.00400544	9606	Homo sapiens	P61079	P61077			R-HSA-936412
R-HSA-9725370	Signaling by ALK fusions and activated point mutants	1	57	0	450	0.00507253	0.999818	0.999818	7	29	0.00219166	9606	Homo sapiens	Q9CWJ9	P31939			R-HSA-9710917;R-HSA-9700181;R-HSA-9712086;R-HSA-9700193;R-HSA-9710914;R-HSA-9724099;R-HSA-9700190
R-HSA-9700206	Signaling by ALK in cancer	1	57	0	450	0.00507253	0.999818	0.999818	7	37	0.00279625	9606	Homo sapiens	Q9CWJ9	P31939			R-HSA-9710917;R-HSA-9700181;R-HSA-9712086;R-HSA-9700193;R-HSA-9710914;R-HSA-9724099;R-HSA-9700190
R-HSA-168138	Toll Like Receptor 9 (TLR9) Cascade	1	94	0	445	0.00836522	0.999822	0.999822	1	68	0.00513906	9606	Homo sapiens	Q76MZ3	P30153			R-HSA-199959
R-HSA-5218859	Regulated Necrosis	1	63	0	462	0.00560648	0.999831	0.999831	2	57	0.00430774	9606	Homo sapiens	O08917	O75955			R-HSA-5620975;R-HSA-9688456
R-HSA-190236	Signaling by FGFR	1	95	0	428	0.00845421	0.999839	0.999839	7	142	0.0107316	9606	Homo sapiens	Q76MZ3	P30153			R-HSA-934559;R-HSA-1295632;R-HSA-1295622;R-HSA-1295609;R-HSA-1549564;R-HSA-1295599;R-HSA-1295613
R-HSA-6807070	PTEN Regulation	2	139	0	533	0.0123698	0.999846	0.999846	1	56	0.00423216	9606	Homo sapiens	Q8VDM4;P14685	O43242;Q13200			R-HSA-8850992
R-HSA-1483257	Phospholipid metabolism	1	212	0	307	0.0188662	0.999848	0.999848	1	205	0.0154927	9606	Homo sapiens	Q6X893	Q8WWI5			R-HSA-444433
R-HSA-170834	Signaling by TGF-beta Receptor Complex	4	75	0	846	0.00667438	0.999856	0.999856	10	88	0.00665054	9606	Homo sapiens	P61079;P22777;P62137;O88792	Q9Y624;P61077;P05121;P62136			R-HSA-178178;R-HSA-2160931;R-HSA-2160932;R-HSA-2134532;R-HSA-2160935;R-HSA-2134519;R-HSA-2134506;R-HSA-2106586;R-HSA-173545;R-HSA-178189
R-HSA-75153	Apoptotic execution phase	3	52	0	749	0.00462757	0.99986	0.99986	5	57	0.00430774	9606	Homo sapiens	P43276;P43277;Q8CIN4	Q13177;P16403;P16401			R-HSA-211651;R-HSA-211650;R-HSA-211239;R-HSA-211247;R-HSA-211583
R-HSA-381340	Transcriptional regulation of white adipocyte differentiation	0	84	1	455	0.0074753	0.99986	0.99986	1	18	0.00136034	9606	Homo sapiens			P97792	P19793	R-HSA-381262
R-HSA-166058	MyD88:MAL(TIRAP) cascade initiated on plasma membrane	1	102	0	460	0.00907716	0.999872	0.999872	1	64	0.00483676	9606	Homo sapiens	Q76MZ3	P30153			R-HSA-199959
R-HSA-187037	Signaling by NTRK1 (TRKA)	2	117	0	577	0.010412	0.999876	0.999876	4	102	0.00770859	9606	Homo sapiens	P17426;Q76MZ3	P30153;O95782			R-HSA-177491;R-HSA-199959;R-HSA-177479;R-HSA-177501
R-HSA-168179	Toll Like Receptor TLR1:TLR2 Cascade	1	105	0	461	0.00934413	0.999881	0.999881	1	66	0.00498791	9606	Homo sapiens	Q76MZ3	P30153			R-HSA-199959
R-HSA-168188	Toll Like Receptor TLR6:TLR2 Cascade	1	102	0	465	0.00907716	0.999883	0.999883	1	66	0.00498791	9606	Homo sapiens	Q76MZ3	P30153			R-HSA-199959
R-HSA-166016	Toll Like Receptor 4 (TLR4) Cascade	2	135	0	594	0.0120139	0.999884	0.999884	2	95	0.00717956	9606	Homo sapiens	P61079;Q76MZ3	P61077;P30153			R-HSA-168915;R-HSA-199959
R-HSA-181438	Toll Like Receptor 2 (TLR2) Cascade	1	105	0	465	0.00934413	0.999889	0.999889	1	68	0.00513906	9606	Homo sapiens	Q76MZ3	P30153			R-HSA-199959
R-HSA-6806003	Regulation of TP53 Expression and Degradation	1	37	0	503	0.00329269	0.999895	0.999895	2	35	0.0026451	9606	Homo sapiens	Q76MZ3	P30153			R-HSA-6792871;R-HSA-6792863
R-HSA-400206	Regulation of lipid metabolism by PPARalpha	0	120	1	435	0.010679	0.999907	0.999907	1	44	0.00332527	9606	Homo sapiens			P97792	P19793	R-HSA-400204
R-HSA-177929	Signaling by EGFR	1	52	0	512	0.00462757	0.999908	0.999908	40	49	0.00370314	9606	Homo sapiens	Q06186	Q99075			R-HSA-177922;R-HSA-177923;R-HSA-177926;R-HSA-177927;R-HSA-177924;R-HSA-177925;R-HSA-177930;R-HSA-182986;R-HSA-183051;R-HSA-8951490;R-HSA-177934;R-HSA-182990;R-HSA-177935;R-HSA-183055;R-HSA-177933;R-HSA-177938;R-HSA-183058;R-HSA-182994;R-HSA-177939;R-HSA-177936;R-HSA-177937;R-HSA-182993;R-HSA-177942;R-HSA-177943;R-HSA-177941;R-HSA-183002;R-HSA-183067;R-HSA-177944;R-HSA-177945;R-HSA-8867047;R-HSA-2…
R-HSA-8878171	Transcriptional regulation by RUNX1	5	208	0	864	0.0185103	0.99991	0.99991	15	132	0.00997582	9606	Homo sapiens	P97496;P16110;Q8VDM4;P14685;P61965	P17931;O43242;Q92922;Q13200;P61964			R-HSA-8936616;R-HSA-8938217;R-HSA-8937097;R-HSA-8937037;R-HSA-8936621;R-HSA-8938382;R-HSA-8936481;R-HSA-8936995;R-HSA-8937016;R-HSA-8937050;R-HSA-8935740;R-HSA-8957265;R-HSA-8936979;R-HSA-8935731;R-HSA-8936628
R-HSA-168249	Innate Immune System	27	1191	0	1969	0.105989	0.999929	0.999929	45	675	0.0510127	9606	Homo sapiens	Q9ET01;Q8BKX1;P20060;Q8VDM4;P50516;Q9Z0L8;Q02257;P47753;P47754;G3UXE9;Q8K353;P98064;P80314;P06745;Q9CX34;P70699;Q9WUU7;P14685;Q76MZ3;Q6YGZ1;P16110;P61079;Q91YD9;O88844;Q9JHU4;Q9EQI5;Q8CIN4	Q14204;P06737;P38606;P10253;O00401;Q9Y2Z0;P78371;Q9Y251;Q9UQB8;Q13200;P47755;P06744;O43242;P48740;O75874;P14923;P30153;P17931;P52907;P61077;Q9UBR2;P01889;Q9H1C7;Q13177;P07686;P02775;Q92820			R-HSA-2730856;R-HSA-166721;R-HSA-2029469;R-HSA-166726;R-HSA-2029466;R-HSA-2029465;R-HSA-844612;R-HSA-166792;R-HSA-6800426;R-HSA-2855077;R-HSA-844610;R-HSA-9014342;R-HSA-168915;R-HSA-936412;R-HSA-873951;R-HSA-199959;R-HSA-844440;R-HSA-6800434;R-HSA-2197691;R-HSA-8852509;R-HSA-2197690;R-HSA-442586;R-HSA-879377;R-HSA-2730889;R-HSA-2197698;R-HSA-166753;R-HSA-2855054;R-HSA-5607731;R-HSA-1222516;R-HSA-…
R-HSA-9694516	SARS-CoV-2 Infection	2	81	0	639	0.00720833	0.999931	0.999931	3	113	0.0085399	9606	Homo sapiens	Q11204;Q812F8	Q9UQ53;Q16842			R-HSA-9696980;R-HSA-9697018;R-HSA-9694718
R-HSA-373076	Class A/1 (Rhodopsin-like receptors)	3	333	0	543	0.0296342	0.999934	0.999934	3	160	0.0120919	9606	Homo sapiens	O89093;O35188;Q9EQI5	P78556;P78423;P02775			R-HSA-373813;R-HSA-373087;R-HSA-373342
R-HSA-109582	Hemostasis	18	726	0	1612	0.064608	0.999939	0.999939	34	334	0.0252418	9606	Homo sapiens	Q61686;Q9Z127;P97792;Q6R0H7;Q9CZ30;P97953;Q62470;Q76MZ3;P53986;O88947;P09055;P14094;P47753;Q61508;P47754;P22777;Q9EQI5;O88792	P05556;Q9Y624;P78310;P30153;Q01650;P53985;P52907;Q9NTK5;P49767;P05121;Q16610;Q5JWF2;P00742;P02775;P45973;P47755;P26006;P05026			R-HSA-140736;R-HSA-114563;R-HSA-158795;R-HSA-432143;R-HSA-140686;R-HSA-9015111;R-HSA-204434;R-HSA-202706;R-HSA-392852;R-HSA-158800;R-HSA-158164;R-HSA-375133;R-HSA-140825;R-HSA-9015122;R-HSA-202718;R-HSA-140700;R-HSA-375131;R-HSA-159005;R-HSA-202723;R-HSA-140769;R-HSA-392870;R-HSA-202726;R-HSA-481007;R-HSA-140777;R-HSA-204392;R-HSA-994148;R-HSA-879459;R-HSA-9679740;R-HSA-392874;R-HSA-994106;R-HSA-…
R-HSA-9006927	Signaling by Non-Receptor Tyrosine Kinases	2	58	0	680	0.00516152	0.999947	0.999947	9	53	0.00400544	9606	Homo sapiens	Q8VIJ6;Q06186	Q99075;P23246			R-HSA-8849463;R-HSA-8848005;R-HSA-8857555;R-HSA-8857583;R-HSA-8857565;R-HSA-8857549;R-HSA-8847995;R-HSA-9634702;R-HSA-8857577
R-HSA-8848021	Signaling by PTK6	2	58	0	680	0.00516152	0.999947	0.999947	9	53	0.00400544	9606	Homo sapiens	Q8VIJ6;Q06186	Q99075;P23246			R-HSA-8849463;R-HSA-8848005;R-HSA-8857555;R-HSA-8857583;R-HSA-8857565;R-HSA-8857549;R-HSA-8847995;R-HSA-9634702;R-HSA-8857577
R-HSA-1236394	Signaling by ERBB4	1	62	0	517	0.00551749	0.999947	0.999947	12	52	0.00392987	9606	Homo sapiens	Q06186	Q99075			R-HSA-1250353;R-HSA-1250357;R-HSA-1251992;R-HSA-1250370;R-HSA-1250315;R-HSA-1977958;R-HSA-1977959;R-HSA-1250383;R-HSA-1236398;R-HSA-1250380;R-HSA-1250348;R-HSA-1250220
R-HSA-1257604	PIP3 activates AKT signaling	4	279	0	739	0.0248287	0.999957	0.999957	6	86	0.0064994	9606	Homo sapiens	Q8VDM4;P14685;Q06186;Q76MZ3	O43242;P30153;Q99075;Q13200			R-HSA-2316434;R-HSA-8857925;R-HSA-8850992;R-HSA-6811472;R-HSA-6811504;R-HSA-6811454
R-HSA-500792	GPCR ligand binding	4	469	0	568	0.0417371	0.99996	0.99996	4	187	0.0141324	9606	Homo sapiens	O89093;Q6R0H7;O35188;Q9EQI5	P78556;P78423;Q5JWF2;P02775			R-HSA-373813;R-HSA-381612;R-HSA-373087;R-HSA-373342
R-HSA-5683057	MAPK family signaling cascades	5	338	0	815	0.0300792	0.999962	0.999962	8	122	0.00922007	9606	Homo sapiens	Q8VDM4;P14685;Q06186;Q8CIN4;Q76MZ3	O43242;P30153;Q99075;Q13177;Q13200			R-HSA-5675431;R-HSA-5672965;R-HSA-5672961;R-HSA-5658430;R-HSA-389788;R-HSA-5627775;R-HSA-5672957;R-HSA-5687112
R-HSA-9006936	Signaling by TGFB family members	4	104	0	918	0.00925514	0.999964	0.999964	11	113	0.0085399	9606	Homo sapiens	P61079;P22777;P62137;O88792	Q9Y624;P61077;P05121;P62136			R-HSA-178178;R-HSA-201425;R-HSA-2160931;R-HSA-2160932;R-HSA-2134532;R-HSA-2160935;R-HSA-2134519;R-HSA-2134506;R-HSA-2106586;R-HSA-173545;R-HSA-178189
R-HSA-72203	Processing of Capped Intron-Containing Pre-mRNA	5	245	0	973	0.021803	0.999965	0.999965	19	32	0.00241838	9606	Homo sapiens	P61979;Q8BL97;Q99KP6;Q9D0T1;Q62189	Q9UMS4;Q16629;P09012;P61978;P55769			R-HSA-72160;R-HSA-8849157;R-HSA-72130;R-HSA-72103;R-HSA-75079;R-HSA-75081;R-HSA-75080;R-HSA-72139;R-HSA-72107;R-HSA-75083;R-HSA-75082;R-HSA-72143;R-HSA-72180;R-HSA-156661;R-HSA-72185;R-HSA-75096;R-HSA-72124;R-HSA-72127;R-HSA-159101
R-HSA-212165	Epigenetic regulation of gene expression	1	117	0	519	0.010412	0.999967	0.999967	3	33	0.00249395	9606	Homo sapiens	Q7TNV0	P35659			R-HSA-5250930;R-HSA-5250947;R-HSA-5250938
R-HSA-432720	Lysosome Vesicle Biogenesis	2	37	0	724	0.00329269	0.999971	0.999971	5	8	0.000604595	9606	Homo sapiens	O35643;Q9WUU7	Q9UBR2;Q10567			R-HSA-432706;R-HSA-432707;R-HSA-432688;R-HSA-5333658;R-HSA-432712
R-HSA-373760	L1CAM interactions	2	121	1	786	0.010768	0.999973	0.999973	11	54	0.00408102	9606	Homo sapiens	P09055;P17426	P05556;O95782	P97953	O60462	R-HSA-445079;R-HSA-555065;R-HSA-443783;R-HSA-445077;R-HSA-445088;R-HSA-392749;R-HSA-445071;R-HSA-392748;R-HSA-374686;R-HSA-549060;R-HSA-374696
R-HSA-168898	Toll-like Receptor Cascades	2	158	0	673	0.0140607	0.999977	0.999977	3	185	0.0139813	9606	Homo sapiens	P61079;Q76MZ3	P61077;P30153			R-HSA-168915;R-HSA-199959;R-HSA-9014342
R-HSA-2559583	Cellular Senescence	2	166	0	657	0.0147726	0.999978	0.999978	1	89	0.00672612	9606	Homo sapiens	P43276;P43277	P16403;P16401			R-HSA-4647594
R-HSA-416476	G alpha (q) signalling events	1	219	0	419	0.0194892	0.99998	0.99998	4	35	0.0026451	9606	Homo sapiens	Q06186	Q99075			R-HSA-2179415;R-HSA-2179387;R-HSA-2179402;R-HSA-2179407
R-HSA-109581	Apoptosis	6	182	0	1129	0.0161965	0.99998	0.99998	8	141	0.010656	9606	Homo sapiens	Q8VDM4;P43276;P43277;P14685;Q8CIN4;Q9WVQ5	O43242;Q13177;Q13200;P16403;P16401;Q96GX9			R-HSA-211715;R-HSA-211651;R-HSA-114256;R-HSA-211650;R-HSA-6804596;R-HSA-211239;R-HSA-211247;R-HSA-211583
R-HSA-157118	Signaling by NOTCH	2	206	1	749	0.0183323	0.999982	0.999982	3	153	0.0115629	9606	Homo sapiens	Q8VDM4;P14685	O43242;Q13200	A2AGT5	Q9Y6A5	R-HSA-9604642;R-HSA-9604675;R-HSA-9017855
R-HSA-4551638	SUMOylation of chromatin organization proteins	1	62	0	592	0.00551749	0.999985	0.999985	1	15	0.00113362	9606	Homo sapiens	Q61686	P45973			R-HSA-4615933
R-HSA-4090294	SUMOylation of intracellular receptors	0	31	1	654	0.00275874	0.999991	0.999991	1	25	0.00188936	9606	Homo sapiens			P97792	P19793	R-HSA-4341048
R-HSA-422475	Axon guidance	12	558	2	1628	0.0496574	0.999992	0.999992	43	297	0.0224456	9606	Homo sapiens	P35979;P09055;Q91YD9;Q8VDM4;A2ASQ1;Q03145;P62082;P14206;P17426;P52800;Q8CIN4;P14685	P05556;O43242;P30050;P62081;P29317;Q13177;P52799;O95782;P08865;Q13200;O00468;O00401	P97953;P23116	Q04637;O60462	R-HSA-443783;R-HSA-3928633;R-HSA-3928632;R-HSA-3928639;R-HSA-399939;R-HSA-445071;R-HSA-3928625;R-HSA-3928631;R-HSA-549060;R-HSA-3928628;R-HSA-445079;R-HSA-445077;R-HSA-9014610;R-HSA-374686;R-HSA-3928614;R-HSA-3928602;R-HSA-3928601;R-HSA-3928600;R-HSA-3928607;R-HSA-445088;R-HSA-3928604;R-HSA-3928595;R-HSA-434990;R-HSA-392749;R-HSA-392748;R-HSA-374696;R-HSA-3928651;R-HSA-4093327;R-HSA-555065;R-HSA-…
R-HSA-5688426	Deubiquitination	3	283	0	782	0.0251847	0.999992	0.999992	6	77	0.00581923	9606	Homo sapiens	Q8VDM4;Q7TQI3;P14685	O43242;Q96FW1;Q13200			R-HSA-6783238;R-HSA-5690196;R-HSA-5689539;R-HSA-5665854;R-HSA-5665871;R-HSA-5690843
R-HSA-5357905	Regulation of TNFR1 signaling	1	39	0	671	0.00347068	0.999994	0.999994	1	17	0.00128476	9606	Homo sapiens	P68040	P63244			R-HSA-5626962
R-HSA-69278	Cell Cycle, Mitotic	10	537	0	1355	0.0477886	0.999994	0.999994	47	350	0.026451	9606	Homo sapiens	A2AGT5;P55258;Q9EQU5;Q8VDM4;Q9JHU4;P63005;Q8BK67;P14685;Q76MZ3;P62821	O43242;Q14204;Q14008;Q01105;P61006;P30153;P43034;Q13200;Q9P258;P62820			R-HSA-375302;R-HSA-380294;R-HSA-2467809;R-HSA-8852354;R-HSA-2467811;R-HSA-380303;R-HSA-1638803;R-HSA-2995388;R-HSA-380311;R-HSA-3000319;R-HSA-68948;R-HSA-1363276;R-HSA-380316;R-HSA-380508;R-HSA-69016;R-HSA-2468287;R-HSA-2574845;R-HSA-8853405;R-HSA-3000310;R-HSA-8854044;R-HSA-174105;R-HSA-188191;R-HSA-113503;R-HSA-1363274;R-HSA-2574840;R-HSA-9648114;R-HSA-380455;R-HSA-174058;R-HSA-8853419;R-HSA-17…
R-HSA-9006925	Intracellular signaling by second messengers	4	319	0	838	0.0283884	0.999994	0.999994	6	114	0.00861548	9606	Homo sapiens	Q8VDM4;P14685;Q06186;Q76MZ3	O43242;P30153;Q99075;Q13200			R-HSA-2316434;R-HSA-8857925;R-HSA-8850992;R-HSA-6811472;R-HSA-6811504;R-HSA-6811454
R-HSA-1280218	Adaptive Immune System	13	951	0	1203	0.0846311	0.999994	0.999994	48	263	0.0198761	9606	Homo sapiens	P97792;Q8VDM4;P17426;P14685;Q76MZ3;O35643;P61079;P09055;P47753;P47754;Q9JHU4;G3UXE9;Q8CIN4	Q14204;P05556;O43242;P78310;Q10567;P30153;O95782;P52907;P61077;P01889;Q13177;Q13200;P47755			R-HSA-199043;R-HSA-199169;R-HSA-2130725;R-HSA-983427;R-HSA-983426;R-HSA-983425;R-HSA-983424;R-HSA-1168640;R-HSA-2130486;R-HSA-389532;R-HSA-389788;R-HSA-2130619;R-HSA-198941;R-HSA-2213248;R-HSA-198955;R-HSA-199093;R-HSA-390329;R-HSA-8951498;R-HSA-8951499;R-HSA-1236954;R-HSA-388809;R-HSA-1236935;R-HSA-2213236;R-HSA-1236943;R-HSA-983150;R-HSA-430183;R-HSA-8863973;R-HSA-983148;R-HSA-388833;R-HSA-9831…
R-HSA-9637690	Response of Mtb to phagocytosis	1	39	0	686	0.00347068	0.999996	0.999996	1	29	0.00219166	9606	Homo sapiens	Q8VIJ6	P23246			R-HSA-9635446
R-HSA-388396	GPCR downstream signalling	7	631	0	904	0.0561538	0.999997	0.999997	19	168	0.0126965	9606	Homo sapiens	O89093;Q6R0H7;O35188;Q9EQI5;P62137;Q06186;Q76MZ3	P78423;P78556;P30153;Q99075;Q5JWF2;P02775;P62136			R-HSA-379044;R-HSA-163617;R-HSA-180038;R-HSA-392129;R-HSA-749454;R-HSA-2179402;R-HSA-380073;R-HSA-2179407;R-HSA-751013;R-HSA-8964252;R-HSA-2179415;R-HSA-8964287;R-HSA-2179387;R-HSA-749456;R-HSA-744887;R-HSA-744886;R-HSA-201790;R-HSA-8964278;R-HSA-164381
R-HSA-166520	Signaling by NTRKs	2	139	0	802	0.0123698	0.999998	0.999998	4	164	0.0123942	9606	Homo sapiens	P17426;Q76MZ3	P30153;O95782			R-HSA-177491;R-HSA-199959;R-HSA-177479;R-HSA-177501
R-HSA-8953854	Metabolism of RNA	15	675	2	1990	0.0600694	0.999998	0.999998	42	187	0.0141324	9606	Homo sapiens	P35979;P61979;Q8BL97;Q9EQU5;Q8VDM4;P62082;Q9D0T1;Q9D6Z1;P14206;Q62189;P14685;Q76MZ3;Q9ESX5;Q99KP6;P60843	O43242;Q9UMS4;Q16629;P62081;P30153;P55769;O00567;O60832;P30050;Q01105;P09012;P61978;P08865;Q13200;P60842	P23116;P60843	Q9H074;Q04637	R-HSA-8849157;R-HSA-72130;R-HSA-430021;R-HSA-429955;R-HSA-75079;R-HSA-8941312;R-HSA-75081;R-HSA-75080;R-HSA-72139;R-HSA-75083;R-HSA-927813;R-HSA-75082;R-HSA-72143;R-HSA-6791223;R-HSA-6791222;R-HSA-927836;R-HSA-6791221;R-HSA-450387;R-HSA-6791218;R-HSA-927832;R-HSA-927830;R-HSA-75096;R-HSA-6791228;R-HSA-6790907;R-HSA-6791227;R-HSA-6790906;R-HSA-6790905;R-HSA-927889;R-HSA-72160;R-HSA-927789;R-HSA-45…
R-HSA-5619507	Activation of HOX genes during differentiation	1	91	0	683	0.00809825	0.999998	0.999998	25	43	0.0032497	9606	Homo sapiens	P61965	P61964			R-HSA-5617492;R-HSA-5617431;R-HSA-5621010;R-HSA-5617874;R-HSA-6810159;R-HSA-6810158;R-HSA-5617887;R-HSA-6810161;R-HSA-5617859;R-HSA-5617484;R-HSA-5617676;R-HSA-5693644;R-HSA-5617486;R-HSA-5617672;R-HSA-5617483;R-HSA-5617867;R-HSA-5621002;R-HSA-5617866;R-HSA-5617661;R-HSA-5617471;R-HSA-5617452;R-HSA-5617454;R-HSA-6810139;R-HSA-5617641;R-HSA-5617896
R-HSA-5617472	Activation of anterior HOX genes in hindbrain development during early embryogenesis	1	91	0	683	0.00809825	0.999998	0.999998	25	43	0.0032497	9606	Homo sapiens	P61965	P61964			R-HSA-5617492;R-HSA-5617431;R-HSA-5621010;R-HSA-5617874;R-HSA-6810159;R-HSA-6810158;R-HSA-5617887;R-HSA-6810161;R-HSA-5617859;R-HSA-5617484;R-HSA-5617676;R-HSA-5693644;R-HSA-5617486;R-HSA-5617672;R-HSA-5617483;R-HSA-5617867;R-HSA-5621002;R-HSA-5617866;R-HSA-5617661;R-HSA-5617471;R-HSA-5617452;R-HSA-5617454;R-HSA-6810139;R-HSA-5617641;R-HSA-5617896
R-HSA-913531	Interferon Signaling	2	290	0	687	0.0258076	0.999999	0.999999	3	69	0.00521463	9606	Homo sapiens	G3UXE9;P60843	P01889;P60842			R-HSA-1678842;R-HSA-1015702;R-HSA-1031716
R-HSA-199992	trans-Golgi Network Vesicle Budding	2	74	0	887	0.00658539	0.999999	0.999999	9	19	0.00143591	9606	Homo sapiens	O35643;Q9WUU7	Q9UBR2;Q10567			R-HSA-421831;R-HSA-432706;R-HSA-432707;R-HSA-432688;R-HSA-421836;R-HSA-5333658;R-HSA-421835;R-HSA-432712;R-HSA-421833
R-HSA-9635486	Infection with Mycobacterium tuberculosis	1	82	0	714	0.00729732	0.999999	0.999999	1	66	0.00498791	9606	Homo sapiens	Q8VIJ6	P23246			R-HSA-9635446
R-HSA-75893	TNF signaling	1	48	0	764	0.0042716	0.999999	0.999999	4	32	0.00241838	9606	Homo sapiens	P68040	P63244			R-HSA-5626981;R-HSA-5357776;R-HSA-5626982;R-HSA-5626962
R-HSA-9675108	Nervous system development	12	584	2	1779	0.0519712	0.999999	0.999999	43	323	0.0244105	9606	Homo sapiens	P35979;P09055;Q91YD9;Q8VDM4;A2ASQ1;Q03145;P62082;P14206;P17426;P52800;Q8CIN4;P14685	P05556;O43242;P30050;P62081;P29317;Q13177;P52799;O95782;P08865;Q13200;O00468;O00401	P97953;P23116	Q04637;O60462	R-HSA-443783;R-HSA-3928633;R-HSA-3928632;R-HSA-3928639;R-HSA-399939;R-HSA-445071;R-HSA-3928625;R-HSA-3928631;R-HSA-549060;R-HSA-3928628;R-HSA-445079;R-HSA-445077;R-HSA-9014610;R-HSA-374686;R-HSA-3928614;R-HSA-3928602;R-HSA-3928601;R-HSA-3928600;R-HSA-3928607;R-HSA-445088;R-HSA-3928604;R-HSA-3928595;R-HSA-434990;R-HSA-392749;R-HSA-392748;R-HSA-374696;R-HSA-3928651;R-HSA-4093327;R-HSA-555065;R-HSA-…
R-HSA-5357801	Programmed Cell Death	7	217	0	1480	0.0193112	1	1	10	197	0.0148881	9606	Homo sapiens	O08917;Q8VDM4;P43276;P43277;P14685;Q8CIN4;Q9WVQ5	O43242;O75955;Q13177;Q13200;P16403;P16401;Q96GX9			R-HSA-211715;R-HSA-211651;R-HSA-114256;R-HSA-211650;R-HSA-6804596;R-HSA-211239;R-HSA-5620975;R-HSA-9688456;R-HSA-211247;R-HSA-211583
R-HSA-8957322	Metabolism of steroids	0	155	1	739	0.0137937	1	1	1	213	0.0160973	9606	Homo sapiens			P97792	P19793	R-HSA-5340251
R-HSA-1430728	Metabolism	38	2148	1	2501	0.191154	1	1	69	2019	0.152585	9606	Homo sapiens	Q99K85;P35979;Q91ZX7;Q9ET01;Q6R0H7;P20060;P55264;Q8VDM4;A2ASQ1;Q9R0N0;P62082;Q99KQ4;O35490;P53986;P47739;P47738;Q3THS6;P17809;P62137;Q9D819;Q9Z127;Q61425;P06745;Q6X893;Q11204;P17439;P14206;P70699;P54822;P14685;Q76MZ3;Q9WVQ5;Q6YGZ1;P14152;Q91YD9;O35310;O88844;Q9QYK5	P30566;Q16842;P06737;Q8WWI5;O14792;P40925;P31153;P62081;Q01650;P11166;P10253;O00468;P53985;O00401;Q96GX9;P05091;O60243;Q15181;Q93088;P30050;P04062;Q9Y251;P62136;Q13200;P08865;P06744;Q16836;O43242;P43490;O75874;P51570;P30153;Q9Y617;Q07954;P55263;P30838;Q5JWF2;P07686	P97792	P19793	R-HSA-77312;R-HSA-197250;R-HSA-1237140;R-HSA-2404131;R-HSA-2105001;R-HSA-499981;R-HSA-5340251;R-HSA-77323;R-HSA-381704;R-HSA-381706;R-HSA-2162225;R-HSA-77331;R-HSA-825631;R-HSA-444433;R-HSA-1605632;R-HSA-164377;R-HSA-2076419;R-HSA-77342;R-HSA-198818;R-HSA-389540;R-HSA-381607;R-HSA-163617;R-HSA-1667005;R-HSA-163750;R-HSA-71588;R-HSA-1614654;R-HSA-5653873;R-HSA-9638075;R-HSA-381612;R-HSA-71723;R-HS…
R-HSA-5633007	Regulation of TP53 Activity	2	160	0	952	0.0142387	1	1	3	98	0.00740629	9606	Homo sapiens	Q8BQ46;Q76MZ3	Q92804;P30153			R-HSA-6805399;R-HSA-6792871;R-HSA-6792863
R-HSA-112314	Neurotransmitter receptors and postsynaptic signal transmission	1	208	0	772	0.0185103	1	1	2	109	0.00823761	9606	Homo sapiens	P17426	O95782			R-HSA-421007;R-HSA-416639
R-HSA-9018519	Estrogen-dependent gene expression	1	120	0	903	0.010679	1	1	1	64	0.00483676	9606	Homo sapiens	P30416	Q02790			R-HSA-9038161
R-HSA-392499	Metabolism of proteins	47	1946	3	3988	0.173178	1	1	103	781	0.0590236	9606	Homo sapiens	A2AQ07;P35979;Q60963;Q9R1T2;Q501J6;Q8VDM4;Q80W65;P11983;P62082;P59325;P84084;P47753;Q9CQD1;P47754;P61027;Q8QZY1;P61965;Q9D819;P53994;P80315;Q61686;P80314;P55258;P61979;Q6P9S7;Q11204;Q9D6Z1;Q7TQI3;P17439;P14206;Q9WUU7;P14685;Q8JZQ9;O88947;Q68SA9;P39098;P61079;P61750;P23116;Q9JHU4;P80318;Q812F8;P60843;Q6PHN9;P80317;P62821;P80316	Q9UKP4;Q9UQ53;Q14204;P50991;P55884;Q16842;P18085;P62081;O00567;P84085;Q8NBP7;P20339;P17987;Q9H4B7;Q15181;P30050;P61006;P04062;Q15286;P78371;P55010;Q14152;P61026;P00742;P48643;P40227;Q13200;P45973;P08865;P47755;P61964;O43242;Q9UBE0;Q86SR1;Q96FW1;O60476;P52907;Q13093;Q9UBR2;P61077;Q92841;Q9Y262;P49368;P61978;P62820;P61019;P60842	P97792;P23116;P83917	Q04637;P19793;Q13263	R-HSA-5690196;R-HSA-8956045;R-HSA-913675;R-HSA-6814831;R-HSA-9023619;R-HSA-159757;R-HSA-975903;R-HSA-6814833;R-HSA-5665871;R-HSA-8955285;R-HSA-6807877;R-HSA-6807875;R-HSA-6807872;R-HSA-390453;R-HSA-71732;R-HSA-390459;R-HSA-8956106;R-HSA-390470;R-HSA-2993769;R-HSA-389954;R-HSA-159819;R-HSA-389961;R-HSA-2993790;R-HSA-2993784;R-HSA-389970;R-HSA-2993781;R-HSA-2993780;R-HSA-6807868;R-HSA-6807866;R-HSA…
R-HSA-201681	TCF dependent signaling in response to WNT	3	202	0	1226	0.0179763	1	1	6	71	0.00536578	9606	Homo sapiens	Q8VDM4;P14685;Q76MZ3	O43242;P30153;Q13200			R-HSA-201685;R-HSA-1504193;R-HSA-3601585;R-HSA-4641260;R-HSA-3640874;R-HSA-4641256
R-HSA-112316	Neuronal System	4	419	0	1134	0.0372875	1	1	5	211	0.0159462	9606	Homo sapiens	P47738;O08917;Q9ES97;P17426	O75955;P05091;O95782;O95197			R-HSA-8849908;R-HSA-380608;R-HSA-421007;R-HSA-416639;R-HSA-8849882
R-HSA-5663202	Diseases of signal transduction by growth factor receptors and second messengers	5	457	0	1332	0.0406692	1	1	30	482	0.0364268	9606	Homo sapiens	Q9CWJ9;Q8VDM4;P14685;Q06186;Q76MZ3	O43242;P31939;P30153;Q99075;Q13200			R-HSA-9700181;R-HSA-9712086;R-HSA-9664976;R-HSA-9664983;R-HSA-9700190;R-HSA-4839746;R-HSA-9664991;R-HSA-5339713;R-HSA-9710917;R-HSA-5387392;R-HSA-9710914;R-HSA-9724099;R-HSA-4839635;R-HSA-4839634;R-HSA-9664588;R-HSA-4839638;R-HSA-9664567;R-HSA-9664950;R-HSA-4791278;R-HSA-1225978;R-HSA-2400009;R-HSA-9665699;R-HSA-9665697;R-HSA-9700193;R-HSA-4827388;R-HSA-9665701;R-HSA-9665700;R-HSA-9665705;R-HSA-9…
R-HSA-597592	Post-translational protein modification	28	1423	2	2910	0.126635	1	1	58	514	0.0388452	9606	Homo sapiens	A2AQ07;Q9R1T2;Q501J6;Q8VDM4;Q80W65;P84084;P47753;Q9CQD1;P47754;P61027;P61965;Q61686;P53994;P55258;P61979;Q6P9S7;Q11204;Q7TQI3;P14685;O88947;P39098;Q68SA9;P61079;P61750;Q9JHU4;Q812F8;Q6PHN9;P62821	Q9UKP4;Q9UQ53;Q14204;Q16842;P18085;Q8NBP7;P84085;P20339;Q9H4B7;P61006;Q15286;P61026;P00742;P45973;Q13200;P47755;P61964;O43242;Q9UBE0;Q86SR1;Q96FW1;O60476;P52907;P61077;Q92841;P61978;P62820;P61019	P97792;P83917	P19793;Q13263	R-HSA-5690196;R-HSA-5694418;R-HSA-8956045;R-HSA-5173192;R-HSA-913675;R-HSA-6814831;R-HSA-5690843;R-HSA-159757;R-HSA-964737;R-HSA-8956184;R-HSA-975903;R-HSA-5689539;R-HSA-6814833;R-HSA-5665871;R-HSA-8955285;R-HSA-5694409;R-HSA-6807877;R-HSA-6807875;R-HSA-6807872;R-HSA-8867370;R-HSA-5694439;R-HSA-3900047;R-HSA-8952638;R-HSA-8952639;R-HSA-4615933;R-HSA-3782535;R-HSA-5694441;R-HSA-8870469;R-HSA-89561…
R-HSA-8939211	ESR-mediated signaling	2	196	0	1133	0.0174424	1	1	9	108	0.00816203	9606	Homo sapiens	P30416;Q06186	Q99075;Q02790			R-HSA-9624272;R-HSA-9032751;R-HSA-9625482;R-HSA-9038161;R-HSA-9625465;R-HSA-8939203;R-HSA-8939204;R-HSA-9625487;R-HSA-9709547
R-HSA-1640170	Cell Cycle	11	670	0	1990	0.0596245	1	1	61	449	0.0339329	9606	Homo sapiens	A2AGT5;P55258;Q9EQU5;Q8VDM4;Q9JHU4;P63005;Q8BK67;P14685;P62821;Q76MZ3;Q9ESX5	O60832;Q14204;O43242;Q14008;Q01105;P61006;P43034;P30153;Q9P258;Q13200;P62820			R-HSA-375302;R-HSA-380294;R-HSA-8852354;R-HSA-164616;R-HSA-380303;R-HSA-1638803;R-HSA-164617;R-HSA-164620;R-HSA-264458;R-HSA-163090;R-HSA-2995388;R-HSA-380311;R-HSA-163099;R-HSA-380316;R-HSA-69016;R-HSA-163096;R-HSA-2468287;R-HSA-8853405;R-HSA-8854044;R-HSA-174105;R-HSA-188191;R-HSA-380455;R-HSA-8853419;R-HSA-174255;R-HSA-8854071;R-HSA-75825;R-HSA-163120;R-HSA-2429719;R-HSA-187574;R-HSA-2172183;R…
R-HSA-5663205	Infectious disease	26	1193	1	2887	0.106167	1	1	79	738	0.0557739	9606	Homo sapiens	P35979;Q6R0H7;Q8BKX1;Q8VDM4;P62082;P17426;Q06186;Q78HU3;O35643;Q8VIJ6;P09055;Q8R0J7;P61979;P30416;Q9CX34;P30999;Q11204;P14206;Q8VDN2;P14685;Q8BQ46;Q91YD9;P14094;Q9JHU4;Q812F8;Q8CIN4	Q9UQ53;Q14204;Q16842;Q10567;P62081;Q99075;O00401;Q9Y2Z0;P30050;Q9H9H4;Q9UQB8;P08865;Q13200;P23246;P05556;O43242;Q92804;Q96EY5;O60716;O95782;Q02790;Q5JWF2;P61978;Q13177;P05023;P05026	P83917	Q13263	R-HSA-9660819;R-HSA-2029469;R-HSA-9611158;R-HSA-2029466;R-HSA-182279;R-HSA-2029465;R-HSA-3159227;R-HSA-9660824;R-HSA-5336413;R-HSA-182286;R-HSA-9614367;R-HSA-9660828;R-HSA-8876948;R-HSA-9614343;R-HSA-9670155;R-HSA-9611147;R-HSA-182171;R-HSA-2197691;R-HSA-2197690;R-HSA-9670156;R-HSA-9613490;R-HSA-163617;R-HSA-182186;R-HSA-9613498;R-HSA-9683769;R-HSA-9610942;R-HSA-167597;R-HSA-5336417;R-HSA-167474;…
R-HSA-8864260	Transcriptional regulation by the AP-2 (TFAP2) family of transcription factors	1	37	0	1110	0.00329269	1	1	3	44	0.00332527	9606	Homo sapiens	Q7TNV0	P35659			R-HSA-8869575;R-HSA-8869590;R-HSA-8869580
R-HSA-112315	Transmission across Chemical Synapses	2	273	0	1061	0.0242947	1	1	3	158	0.0119407	9606	Homo sapiens	P47738;P17426	P05091;O95782			R-HSA-380608;R-HSA-421007;R-HSA-416639
R-HSA-372790	Signaling by GPCR	7	706	0	1423	0.0628282	1	1	23	355	0.0268289	9606	Homo sapiens	O89093;Q6R0H7;O35188;Q9EQI5;P62137;Q06186;Q76MZ3	P78423;P78556;P30153;Q99075;Q5JWF2;P02775;P62136			R-HSA-379044;R-HSA-163617;R-HSA-180038;R-HSA-392129;R-HSA-749454;R-HSA-381612;R-HSA-2179402;R-HSA-380073;R-HSA-2179407;R-HSA-751013;R-HSA-373813;R-HSA-8964252;R-HSA-2179415;R-HSA-8964287;R-HSA-2179387;R-HSA-373087;R-HSA-749456;R-HSA-373342;R-HSA-744887;R-HSA-744886;R-HSA-201790;R-HSA-8964278;R-HSA-164381
R-HSA-8862803	Deregulated CDK5 triggers multiple neurodegenerative pathways in Alzheimer's disease models	1	22	0	1185	0.00195782	1	1	3	22	0.00166264	9606	Homo sapiens	O08529	P17655			R-HSA-8868134;R-HSA-8863012;R-HSA-8863008
R-HSA-8863678	Neurodegenerative Diseases	1	22	0	1185	0.00195782	1	1	3	22	0.00166264	9606	Homo sapiens	O08529	P17655			R-HSA-8868134;R-HSA-8863012;R-HSA-8863008
R-HSA-9734009	Defective Intrinsic Pathway for Apoptosis	1	25	0	1185	0.00222479	1	1	3	24	0.00181378	9606	Homo sapiens	O08529	P17655			R-HSA-8868134;R-HSA-8863012;R-HSA-8863008
R-HSA-195721	Signaling by WNT	5	299	0	1573	0.0266085	1	1	25	157	0.0118652	9606	Homo sapiens	Q9EQH3;Q8VDM4;P17426;P14685;Q76MZ3	O43242;P30153;Q96QK1;O95782;Q13200			R-HSA-5140747;R-HSA-3601585;R-HSA-2130279;R-HSA-195275;R-HSA-2130282;R-HSA-2130286;R-HSA-5138433;R-HSA-5229343;R-HSA-4608855;R-HSA-195283;R-HSA-195280;R-HSA-5138459;R-HSA-195287;R-HSA-201685;R-HSA-1504193;R-HSA-3247849;R-HSA-3640874;R-HSA-195300;R-HSA-4641260;R-HSA-195304;R-HSA-3247836;R-HSA-4641256;R-HSA-3247839;R-HSA-195251;R-HSA-195318
R-HSA-2262752	Cellular responses to stress	17	737	0	2520	0.0655869	1	1	36	373	0.0281892	9606	Homo sapiens	Q8BM72;P35979;P30416;Q61316;Q8VDM4;P50516;P62082;P14206;P14685;Q9DD02;P61079;Q9QYJ0;P47753;P47754;P43276;Q9JHU4;P43277	Q14204;O43242;P62081;P38606;P34932;P16403;Q53FT3;Q02790;P16401;P52907;O60884;P30050;P61077;P08865;Q13200;P48723;P47755			R-HSA-8932355;R-HSA-5618073;R-HSA-9645598;R-HSA-9640195;R-HSA-9705925;R-HSA-9646468;R-HSA-5324617;R-HSA-5252041;R-HSA-9633742;R-HSA-3371503;R-HSA-9678925;R-HSA-1234163;R-HSA-9633008;R-HSA-5251955;R-HSA-9639286;R-HSA-5618099;R-HSA-5251959;R-HSA-9725885;R-HSA-5618110;R-HSA-4647594;R-HSA-3371422;R-HSA-1234172;R-HSA-5618085;R-HSA-9640167;R-HSA-3371590;R-HSA-5618080;R-HSA-9690534;R-HSA-5251942;R-HSA-5…
R-HSA-9006934	Signaling by Receptor Tyrosine Kinases	12	538	1	2369	0.0478775	1	1	97	746	0.0563785	9606	Homo sapiens	Q02257;Q8BKX1;P30999;P09055;P97953;Q62470;P50516;P17426;Q61001;Q8CIN4;Q06186;Q76MZ3	P05556;O15230;P49767;P14923;Q9UQB8;P30153;Q99075;P38606;Q13177;O60716;O95782;P26006	P97953	O60462	R-HSA-177922;R-HSA-177923;R-HSA-8848005;R-HSA-6785636;R-HSA-1295632;R-HSA-194310;R-HSA-177926;R-HSA-177927;R-HSA-194308;R-HSA-177924;R-HSA-177925;R-HSA-177930;R-HSA-183051;R-HSA-177934;R-HSA-177935;R-HSA-183055;R-HSA-177933;R-HSA-177938;R-HSA-183058;R-HSA-177939;R-HSA-177936;R-HSA-177937;R-HSA-177942;R-HSA-199959;R-HSA-177943;R-HSA-1295622;R-HSA-177941;R-HSA-6785648;R-HSA-1250315;R-HSA-183067;R-H…
R-HSA-2990846	SUMOylation	4	180	2	1875	0.0160185	1	1	11	140	0.0105804	9606	Homo sapiens	Q61686;P61979;Q9R1T2;Q501J6	Q9UBE0;Q92841;P61978;P45973	P97792;P83917	P19793;Q13263	R-HSA-2993790;R-HSA-3900047;R-HSA-2993769;R-HSA-2993784;R-HSA-4570499;R-HSA-2993781;R-HSA-2993780;R-HSA-4341048;R-HSA-4615933;R-HSA-2990833;R-HSA-3782535
R-HSA-9645723	Diseases of programmed cell death	1	72	0	1185	0.0064074	1	1	3	28	0.00211608	9606	Homo sapiens	O08529	P17655			R-HSA-8868134;R-HSA-8863012;R-HSA-8863008
R-HSA-8953897	Cellular responses to stimuli	17	751	0	2543	0.0668328	1	1	36	404	0.030532	9606	Homo sapiens	Q8BM72;P35979;P30416;Q61316;Q8VDM4;P50516;P62082;P14206;P14685;Q9DD02;P61079;Q9QYJ0;P47753;P47754;P43276;Q9JHU4;P43277	Q14204;O43242;P62081;P38606;P34932;P16403;Q53FT3;Q02790;P16401;P52907;O60884;P30050;P61077;P08865;Q13200;P48723;P47755			R-HSA-8932355;R-HSA-5618073;R-HSA-9645598;R-HSA-9640195;R-HSA-9705925;R-HSA-9646468;R-HSA-5324617;R-HSA-5252041;R-HSA-9633742;R-HSA-3371503;R-HSA-9678925;R-HSA-1234163;R-HSA-9633008;R-HSA-5251955;R-HSA-9639286;R-HSA-5618099;R-HSA-5251959;R-HSA-9725885;R-HSA-5618110;R-HSA-4647594;R-HSA-3371422;R-HSA-1234172;R-HSA-5618085;R-HSA-9640167;R-HSA-3371590;R-HSA-5618080;R-HSA-9690534;R-HSA-5251942;R-HSA-5…
R-HSA-73887	Death Receptor Signalling	1	148	0	1169	0.0131708	1	1	4	93	0.00702842	9606	Homo sapiens	P68040	P63244			R-HSA-5626981;R-HSA-5357776;R-HSA-5626982;R-HSA-5626962
R-HSA-449147	Signaling by Interleukins	9	457	0	2093	0.0406692	1	1	8	493	0.0372582	9606	Homo sapiens	O89093;P09055;P47753;Q8VDM4;P11983;Q61001;Q8CIN4;P14685;Q76MZ3	P78556;P05556;O43242;P17987;P52907;O15230;P30153;Q13177;Q13200			R-HSA-6785895;R-HSA-8950634;R-HSA-199959;R-HSA-209061;R-HSA-8950190;R-HSA-8950718;R-HSA-6784160;R-HSA-6788346
R-HSA-3108232	SUMO E3 ligases SUMOylate target proteins	3	174	2	1838	0.0154846	1	1	5	131	0.00990024	9606	Homo sapiens	Q61686;P61979;Q501J6	Q92841;P61978;P45973	P97792;P83917	P19793;Q13263	R-HSA-3900047;R-HSA-4570499;R-HSA-4341048;R-HSA-4615933;R-HSA-3782535
R-HSA-73894	DNA Repair	1	314	0	1193	0.0279434	1	1	12	331	0.0250151	9606	Homo sapiens	Q99KP6	Q9UMS4			R-HSA-6782211;R-HSA-9684118;R-HSA-6782208;R-HSA-6782069;R-HSA-6782004;R-HSA-6782131;R-HSA-6782227;R-HSA-6782224;R-HSA-6782141;R-HSA-6782204;R-HSA-6782138;R-HSA-6782234
R-HSA-9006931	Signaling by Nuclear Receptors	2	273	0	1391	0.0242947	1	1	9	189	0.0142836	9606	Homo sapiens	P30416;Q06186	Q99075;Q02790			R-HSA-9624272;R-HSA-9032751;R-HSA-9625482;R-HSA-9038161;R-HSA-9625465;R-HSA-8939203;R-HSA-8939204;R-HSA-9625487;R-HSA-9709547
R-HSA-556833	Metabolism of lipids	5	751	1	1613	0.0668328	1	1	12	825	0.0623489	9606	Homo sapiens	Q61425;Q6X893;P20060;P17439;P62137	Q16836;Q8WWI5;P04062;P07686;P62136	P97792	P19793	R-HSA-77312;R-HSA-1605595;R-HSA-77254;R-HSA-5340251;R-HSA-400204;R-HSA-77323;R-HSA-1605591;R-HSA-163568;R-HSA-77331;R-HSA-444433;R-HSA-1605632;R-HSA-77342
R-HSA-3700989	Transcriptional Regulation by TP53	3	367	0	1678	0.03266	1	1	4	258	0.0194982	9606	Homo sapiens	P06745;Q8BQ46;Q76MZ3	P06744;Q92804;P30153			R-HSA-6805399;R-HSA-6792871;R-HSA-6792863;R-HSA-70475
R-HSA-1266738	Developmental Biology	17	1110	3	3039	0.0987808	1	1	87	555	0.0419438	9606	Homo sapiens	P35979;Q8VDM4;A2ASQ1;Q03145;P62082;P14206;P17426;P52800;P14685;P50446;Q02257;P09055;Q91YD9;Q7TNV0;Q8CIN4;P61965;P05784	P05556;O43242;P04259;P35659;P14923;P62081;P52799;O95782;O00468;O00401;P30050;P29317;Q13177;P05783;P08865;Q13200;P61964	P97792;P97953;P23116	Q04637;P19793;O60462	R-HSA-6814695;R-HSA-443783;R-HSA-5617492;R-HSA-6806629;R-HSA-3928633;R-HSA-3928632;R-HSA-3928639;R-HSA-5617874;R-HSA-445071;R-HSA-3928625;R-HSA-5617887;R-HSA-3928631;R-HSA-3928628;R-HSA-445079;R-HSA-6810357;R-HSA-445077;R-HSA-5617859;R-HSA-8942224;R-HSA-5617484;R-HSA-5693644;R-HSA-374686;R-HSA-5617486;R-HSA-3928614;R-HSA-5617483;R-HSA-5617867;R-HSA-5617866;R-HSA-3928602;R-HSA-6805573;R-HSA-392860…
R-HSA-168256	Immune System	35	2249	0	4019	0.200142	1	1	104	1587	0.119937	9606	Homo sapiens	Q9ET01;O89093;Q8BKX1;P20060;Q8VDM4;P11983;P50516;P17426;Q9Z0L8;O35643;Q02257;P09055;P47753;P47754;G3UXE9;Q8K353;P98064;P80314;P97792;P06745;Q9CX34;P70699;Q9WUU7;Q61001;P14685;Q76MZ3;Q6YGZ1;P16110;P61079;Q91YD9;O88844;Q9JHU4;Q9EQI5;P60843;Q8CIN4	Q14204;P06737;Q10567;P38606;P10253;O00401;Q9Y2Z0;P17987;P78371;Q9Y251;Q9UQB8;Q13200;P47755;P06744;P78556;P05556;O43242;P48740;P78310;O15230;O75874;P14923;P30153;O95782;P17931;P52907;Q9UBR2;P61077;P01889;Q9H1C7;P07686;Q13177;P02775;P60842;Q92820			R-HSA-6785895;R-HSA-199169;R-HSA-2130725;R-HSA-1168640;R-HSA-199959;R-HSA-2130486;R-HSA-879377;R-HSA-198941;R-HSA-8950190;R-HSA-198955;R-HSA-1031716;R-HSA-2130194;R-HSA-1296421;R-HSA-8950718;R-HSA-2730856;R-HSA-8951498;R-HSA-166721;R-HSA-8951499;R-HSA-166726;R-HSA-844612;R-HSA-6800426;R-HSA-844610;R-HSA-6800434;R-HSA-2213236;R-HSA-983150;R-HSA-430183;R-HSA-8863973;R-HSA-166753;R-HSA-983148;R-HSA-…
R-HSA-1280215	Cytokine Signaling in Immune system	11	804	0	2839	0.0715493	1	1	14	708	0.0535067	9606	Homo sapiens	O89093;P09055;P47753;Q8VDM4;P11983;G3UXE9;Q61001;Q8CIN4;P60843;P14685;Q76MZ3	P78556;P05556;O43242;P17987;P52907;O15230;P01889;P30153;Q13177;Q13200;P60842			R-HSA-6785895;R-HSA-8950634;R-HSA-1678842;R-HSA-209061;R-HSA-5607731;R-HSA-8950190;R-HSA-6784160;R-HSA-1031716;R-HSA-199959;R-HSA-8950718;R-HSA-5668481;R-HSA-1015702;R-HSA-6788346;R-HSA-5668520
R-HSA-162582	Signal Transduction	36	2574	3	6283	0.229065	1	1	230	2450	0.185157	9606	Homo sapiens	O89093;Q6R0H7;Q8BKX1;Q8VDM4;P50516;P68040;P17426;Q06186;A2AGT5;Q8VIJ6;Q02257;P09055;O35188;O54724;P22777;P63005;Q8K012;P62137;O88792;P80314;Q9EQH3;P30416;O08917;P30999;P97953;Q62470;Q61001;P14685;Q76MZ3;P61079;Q91YD9;Q9JHU4;Q9EQI5;Q8BK67;P80317;Q8CIN4	P78423;Q14204;Q9Y624;Q14008;Q99075;P38606;Q6NZI2;Q9P258;Q5T0N5;O00401;P63244;P78371;Q9UQB8;P43034;P40227;Q96QK1;P62136;Q13200;P23246;P78556;P05556;O43242;O75955;O15230;P14923;P30153;O60716;O95782;Q02790;P61077;P49767;P05121;Q5JWF2;Q13177;P02775;P26006	P97953;A2AGT5;P23116	Q04637;Q9Y6A5;O60462	R-HSA-178178;R-HSA-8848005;R-HSA-6785636;R-HSA-5626962;R-HSA-178189;R-HSA-8964252;R-HSA-6785648;R-HSA-1250315;R-HSA-3640874;R-HSA-164381;R-HSA-1963581;R-HSA-1250353;R-HSA-1963582;R-HSA-2134532;R-HSA-1250357;R-HSA-1963578;R-HSA-9017507;R-HSA-373813;R-HSA-5626981;R-HSA-5626982;R-HSA-1963563;R-HSA-8964287;R-HSA-9014449;R-HSA-1250346;R-HSA-201790;R-HSA-8964278;R-HSA-1250348;R-HSA-9624272;R-HSA-895149…
R-HSA-1643685	Disease	36	2022	1	4600	0.179941	1	1	124	1612	0.121826	9606	Homo sapiens	P35979;Q6R0H7;Q8BKX1;P20060;O08529;Q8VDM4;Q9R0N0;P62082;P17426;Q06186;Q78HU3;P53986;Q9CWJ9;O35643;Q8VIJ6;P09055;P17809;Q8R0J7;P61979;P30416;P30999;Q9CX34;Q11204;P14206;P70699;Q8VDN2;P14685;Q76MZ3;O88947;Q8BQ46;Q91YD9;P14094;O88844;Q9JHU4;Q812F8;Q8CIN4	Q9UQ53;Q14204;Q16842;Q10567;P62081;Q99075;P11166;P10253;P53985;O00401;Q9Y2Z0;P30050;P31939;Q9H9H4;Q9UQB8;P00742;Q13200;P08865;P23246;Q92804;P05556;O43242;Q96EY5;O75874;P51570;P30153;O60716;O95782;Q02790;P17655;Q5JWF2;P61978;P07686;Q13177;P05023;P05026	P83917	Q13263	R-HSA-9660819;R-HSA-9611158;R-HSA-182279;R-HSA-9660824;R-HSA-4839746;R-HSA-5336413;R-HSA-182286;R-HSA-9668253;R-HSA-9660828;R-HSA-5339713;R-HSA-8876948;R-HSA-9611147;R-HSA-9613490;R-HSA-163617;R-HSA-9664950;R-HSA-9613498;R-HSA-9610942;R-HSA-2400009;R-HSA-9036729;R-HSA-9665699;R-HSA-5336417;R-HSA-167474;R-HSA-9665697;R-HSA-2130194;R-HSA-5336420;R-HSA-9665701;R-HSA-9665700;R-HSA-5336422;R-HSA-16747…
R-HSA-74160	Gene expression (Transcription)	15	1524	0	4923	0.135623	1	1	68	1004	0.0758767	9606	Homo sapiens	Q61686;P06745;P97496;Q8BL97;Q8VDM4;P14685;Q76MZ3;Q571C7;P16110;P61079;Q8BQ46;O54724;P22777;Q7TNV0;P61965	P06744;O43242;Q92804;Q16629;P35659;P30153;Q6NZI2;P17931;P61077;A6H8Y1;P05121;Q92922;P45973;Q13200;P61964			R-HSA-8937097;R-HSA-8938382;R-HSA-83723;R-HSA-8939801;R-HSA-112149;R-HSA-112150;R-HSA-9007646;R-HSA-112153;R-HSA-112152;R-HSA-76056;R-HSA-112155;R-HSA-8936979;R-HSA-76060;R-HSA-112156;R-HSA-8936616;R-HSA-5250930;R-HSA-9613494;R-HSA-8936621;R-HSA-8936481;R-HSA-5250938;R-HSA-9613497;R-HSA-8936995;R-HSA-75949;R-HSA-8937016;R-HSA-8935740;R-HSA-112055;R-HSA-112054;R-HSA-8935731;R-HSA-8936628;R-HSA-679…
R-HSA-73857	RNA Polymerase II Transcription	13	1380	0	4716	0.122809	1	1	48	890	0.0672612	9606	Homo sapiens	Q61686;P06745;P97496;Q8BL97;Q8VDM4;P14685;Q76MZ3;P16110;P61079;Q8BQ46;P22777;Q7TNV0;P61965	P06744;O43242;Q92804;Q16629;P35659;P30153;P17931;P61077;P05121;Q92922;P45973;Q13200;P61964			R-HSA-8937097;R-HSA-8938382;R-HSA-8939801;R-HSA-9007646;R-HSA-8936979;R-HSA-8936616;R-HSA-9613494;R-HSA-8936621;R-HSA-8936481;R-HSA-9613497;R-HSA-8936995;R-HSA-75949;R-HSA-8937016;R-HSA-8935740;R-HSA-8935731;R-HSA-8936628;R-HSA-6792871;R-HSA-8869575;R-HSA-109637;R-HSA-109636;R-HSA-8937037;R-HSA-109639;R-HSA-109638;R-HSA-70475;R-HSA-75850;R-HSA-8869580;R-HSA-8952408;R-HSA-75856;R-HSA-8869590;R-HSA…
R-HSA-212436	Generic Transcription Pathway	12	1258	0	4578	0.111952	1	1	30	829	0.0626511	9606	Homo sapiens	Q61686;P06745;P97496;P16110;P61079;Q8BQ46;Q8VDM4;P22777;Q7TNV0;P61965;P14685;Q76MZ3	P06744;P17931;O43242;Q92804;P35659;P61077;P30153;P05121;Q92922;P45973;Q13200;P61964			R-HSA-6792871;R-HSA-8869575;R-HSA-8937097;R-HSA-8937037;R-HSA-8938382;R-HSA-70475;R-HSA-8869580;R-HSA-8952408;R-HSA-8939801;R-HSA-8869590;R-HSA-9008475;R-HSA-8937050;R-HSA-9007646;R-HSA-8957265;R-HSA-9009362;R-HSA-8936979;R-HSA-8936616;R-HSA-8938217;R-HSA-8936621;R-HSA-9008110;R-HSA-8936481;R-HSA-173545;R-HSA-8936995;R-HSA-6805399;R-HSA-8937016;R-HSA-8935740;R-HSA-6792863;R-HSA-2106586;R-HSA-8935…

## Sheet: PSC_Unique_65_Prot
Pathway identifier	Pathway name	#Entities found	#Entities total	#Interactors found	#Interactors total	Entities ratio	Entities pValue	Entities FDR	#Reactions found	#Reactions total	Reactions ratio	Species identifier	Species name	Submitted entities found	Mapped entities	Submitted entities hit interactor	Interacts with	Found reaction identifiers
R-HSA-390522	Striated Muscle Contraction	3	36	0	0	0.0032037	0.000335577	0.076847	4	4	0.000302297	9606	Homo sapiens	P68033;P20152;Q9JKK7	Q9NZR1;P08670;P68032			R-HSA-390597;R-HSA-390598;R-HSA-390593;R-HSA-390595
R-HSA-5609974	Defective PGM1 causes PGM1-CDG (CDG1t)	1	1	0	0	8.89917e-05	0.00366841	0.418199	1	1	7.55744e-05	9606	Homo sapiens	Q9D0F9	P36871			R-HSA-5609939
R-HSA-9657688	Defective factor XII causes hereditary angioedema	1	3	0	0	0.000266975	0.0109655	0.441885	2	2	0.000151149	9606	Homo sapiens	Q80YC5	P00748			R-HSA-9653249;R-HSA-9655046
R-HSA-9657689	Defective SERPING1 causes hereditary angioedema	1	3	0	0	0.000266975	0.0109655	0.441885	1	3	0.000226723	9606	Homo sapiens	Q80YC5	P00748			R-HSA-9651456
R-HSA-170984	ARMS-mediated activation	1	7	0	0	0.000622942	0.0254021	0.441885	2	6	0.000453446	9606	Homo sapiens	Q9CQV8	P31946			R-HSA-9612980;R-HSA-169901
R-HSA-9660537	Signaling by MRAS-complex mutants	1	8	0	0	0.000711934	0.0289787	0.441885	2	2	0.000151149	9606	Homo sapiens	Q9CQV8	P31946			R-HSA-9660538;R-HSA-9660536
R-HSA-9726840	SHOC2 M1731 mutant abolishes MRAS complex function	1	8	0	0	0.000711934	0.0289787	0.441885	1	1	7.55744e-05	9606	Homo sapiens	Q9CQV8	P31946			R-HSA-9660536
R-HSA-9726842	Gain-of-function MRAS complexes activate RAF signaling	1	8	0	0	0.000711934	0.0289787	0.441885	1	1	7.55744e-05	9606	Homo sapiens	Q9CQV8	P31946			R-HSA-9660538
R-HSA-1442490	Collagen degradation	2	64	0	12	0.00569547	0.0306041	0.441885	4	34	0.00256953	9606	Homo sapiens	Q9JHI0;Q00780	Q99542;P27658			R-HSA-2482180;R-HSA-1454757;R-HSA-2537499;R-HSA-1564169
R-HSA-6798695	Neutrophil degranulation	5	480	0	0	0.042716	0.0318112	0.441885	3	10	0.000755744	9606	Homo sapiens	P29699;O08807;Q9CPW4;Q9D0F9;Q62422	P36871;Q13162;O15511;P02765;Q92882			R-HSA-6800434;R-HSA-6798748;R-HSA-6798745
R-HSA-397014	Muscle contraction	4	196	0	159	0.0174424	0.0387202	0.441885	5	42	0.00317412	9606	Homo sapiens	Q8CI43;P68033;P20152;Q9JKK7	Q9NZR1;P08670;P14649;P68032			R-HSA-390597;R-HSA-390598;R-HSA-445813;R-HSA-390593;R-HSA-390595
R-HSA-1474228	Degradation of the extracellular matrix	3	140	0	80	0.0124588	0.0414761	0.441885	11	105	0.00793531	9606	Homo sapiens	Q9JHI0;Q9R001;Q00780	Q9UNA0;Q99542;P27658			R-HSA-2482180;R-HSA-3788075;R-HSA-1566981;R-HSA-1454757;R-HSA-1566979;R-HSA-3791149;R-HSA-1454781;R-HSA-2537499;R-HSA-1592310;R-HSA-1564169;R-HSA-3791319
R-HSA-174403	Glutathione synthesis and recycling	1	13	0	0	0.00115689	0.0466687	0.441885	1	7	0.000529021	9606	Homo sapiens	Q9D1A2	Q96KP4			R-HSA-1247910
R-HSA-380320	Recruitment of NuMA to mitotic centrosomes	2	95	0	0	0.00845421	0.0480363	0.441885	2	2	0.000151149	9606	Homo sapiens	P05214;Q8K4E0	Q8TCU4;P0DPH8			R-HSA-380316;R-HSA-380508
R-HSA-975577	N-Glycan antennae elongation	1	15	0	0	0.00133488	0.0536555	0.441885	1	6	0.000453446	9606	Homo sapiens	Q9JMK0	O43286			R-HSA-975919
R-HSA-5609975	Diseases associated with glycosylation precursor biosynthesis	1	18	0	0	0.00160185	0.0640411	0.441885	1	16	0.00120919	9606	Homo sapiens	Q9D0F9	P36871			R-HSA-5609939
R-HSA-190840	Microtubule-dependent trafficking of connexons from Golgi to the plasma membrane	1	20	0	0	0.00177983	0.0709024	0.441885	1	2	0.000151149	9606	Homo sapiens	P05214	P0DPH8			R-HSA-190520
R-HSA-9671793	Diseases of hemostasis	1	16	0	5	0.00142387	0.0709024	0.441885	3	18	0.00136034	9606	Homo sapiens	Q80YC5	P00748			R-HSA-9653249;R-HSA-9651456;R-HSA-9655046
R-HSA-9651496	Defects of contact activation system (CAS) and kallikrein/kinin system (KKS)	1	16	0	5	0.00142387	0.0709024	0.441885	3	18	0.00136034	9606	Homo sapiens	Q80YC5	P00748			R-HSA-9653249;R-HSA-9651456;R-HSA-9655046
R-HSA-190872	Transport of connexons to the plasma membrane	1	21	0	0	0.00186883	0.0743145	0.441885	1	3	0.000226723	9606	Homo sapiens	P05214	P0DPH8			R-HSA-190520
R-HSA-5173105	O-linked glycosylation	2	114	0	14	0.0101451	0.0797398	0.441885	2	28	0.00211608	9606	Homo sapiens	Q9R001;Q9JMK0	O43286;Q9UNA0			R-HSA-5173192;R-HSA-1964501
R-HSA-9646399	Aggrephagy	2	44	0	88	0.00391564	0.0808148	0.441885	4	15	0.00113362	9606	Homo sapiens	P05214;P20152	P0DPH8;P08670			R-HSA-9646679;R-HSA-9646390;R-HSA-9646383;R-HSA-9646685
R-HSA-3322077	Glycogen synthesis	1	16	0	11	0.00142387	0.0811016	0.441885	2	24	0.00181378	9606	Homo sapiens	Q9D0F9	P36871			R-HSA-9638127;R-HSA-9638125
R-HSA-389960	Formation of tubulin folding intermediates by CCT/TriC	1	26	0	0	0.00231378	0.0911905	0.441885	2	2	0.000151149	9606	Homo sapiens	P05214	P0DPH8			R-HSA-389954;R-HSA-389961
R-HSA-389957	Prefoldin mediated transfer of substrate to CCT/TriC	1	28	0	0	0.00249177	0.0978557	0.441885	2	2	0.000151149	9606	Homo sapiens	P05214	P0DPH8			R-HSA-389970;R-HSA-389980
R-HSA-194313	VEGF ligand-receptor interactions	1	8	0	25	0.000711934	0.0978557	0.441885	3	4	0.000302297	9606	Homo sapiens	P97946	O43915			R-HSA-195378;R-HSA-194310;R-HSA-194308
R-HSA-195399	VEGF binds to VEGFR leading to receptor dimerization	1	8	0	25	0.000711934	0.0978557	0.441885	2	3	0.000226723	9606	Homo sapiens	P97946	O43915			R-HSA-194310;R-HSA-194308
R-HSA-912526	Interleukin receptor SHC signaling	1	27	0	3	0.00240278	0.104473	0.441885	6	6	0.000453446	9606	Homo sapiens	P21183	Q01344			R-HSA-508247;R-HSA-453111;R-HSA-912527;R-HSA-913374;R-HSA-453104;R-HSA-913424
R-HSA-9013422	RHOBTB1 GTPase cycle	1	23	0	7	0.00204681	0.104473	0.441885	1	2	0.000151149	9606	Homo sapiens	P20152	P08670			R-HSA-9018778
R-HSA-2022854	Keratan sulfate biosynthesis	1	28	0	2	0.00249177	0.104473	0.441885	3	9	0.000680169	9606	Homo sapiens	Q9JMK0	O43286			R-HSA-2046298;R-HSA-2025723;R-HSA-2046265
R-HSA-1650814	Collagen biosynthesis and modifying enzymes	2	67	0	93	0.00596245	0.114977	0.441885	13	51	0.00385429	9606	Homo sapiens	E9Q7P1;Q00780	P27658;Q8NFW1			R-HSA-1650808;R-HSA-8948234;R-HSA-2022073;R-HSA-2089971;R-HSA-1981104;R-HSA-8948230;R-HSA-8948231;R-HSA-8944218;R-HSA-8948222;R-HSA-1981128;R-HSA-1980233;R-HSA-1981157;R-HSA-1981120
R-HSA-111447	Activation of BAD and translocation to mitochondria	1	15	0	27	0.00133488	0.117564	0.441885	2	5	0.000377872	9606	Homo sapiens	Q9CQV8	P31946			R-HSA-139906;R-HSA-139899
R-HSA-8982491	Glycogen metabolism	1	27	0	11	0.00240278	0.117564	0.441885	2	39	0.0029474	9606	Homo sapiens	Q9D0F9	P36871			R-HSA-9638127;R-HSA-9638125
R-HSA-1638074	Keratan sulfate/keratin metabolism	1	34	0	2	0.00302572	0.124038	0.441885	3	16	0.00120919	9606	Homo sapiens	Q9JMK0	O43286			R-HSA-2046298;R-HSA-2025723;R-HSA-2046265
R-HSA-6802948	Signaling by high-kinase activity BRAF mutants	1	37	0	0	0.00329269	0.127258	0.441885	1	6	0.000453446	9606	Homo sapiens	Q9CQV8	P31946			R-HSA-6802912
R-HSA-975576	N-glycan antennae elongation in the medial/trans-Golgi	1	26	0	11	0.00231378	0.127258	0.441885	1	14	0.00105804	9606	Homo sapiens	Q9JMK0	O43286			R-HSA-975919
R-HSA-389977	Post-chaperonin tubulin folding pathway	1	23	0	15	0.00204681	0.130466	0.441885	6	9	0.000680169	9606	Homo sapiens	P05214	P0DPH8			R-HSA-389972;R-HSA-389974;R-HSA-389964;R-HSA-389976;R-HSA-389963;R-HSA-389978
R-HSA-1445148	Translocation of SLC2A4 (GLUT4) to the plasma membrane	2	72	0	103	0.0064074	0.130758	0.441885	3	15	0.00113362	9606	Homo sapiens	P05214;Q9CQV8	P31946;P0DPH8			R-HSA-1454689;R-HSA-2316347;R-HSA-1445149
R-HSA-114608	Platelet degranulation	2	128	0	45	0.0113909	0.131993	0.441885	1	11	0.000831318	9606	Homo sapiens	P29699;P97946	P02765;O43915			R-HSA-481007
R-HSA-5173214	O-glycosylation of TSR domain-containing proteins	1	39	0	0	0.00347068	0.133663	0.441885	1	2	0.000151149	9606	Homo sapiens	Q9R001	Q9UNA0			R-HSA-5173192
R-HSA-5626467	RHO GTPases activate IQGAPs	1	32	0	9	0.00284774	0.136847	0.441885	1	5	0.000377872	9606	Homo sapiens	P05214	P0DPH8			R-HSA-5672329
R-HSA-156590	Glutathione conjugation	1	37	0	3	0.00329269	0.136847	0.441885	1	12	0.000906892	9606	Homo sapiens	Q9D1A2	Q96KP4			R-HSA-1247910
R-HSA-5674135	MAP2K and MAPK activation	1	41	0	0	0.00364866	0.140021	0.441885	8	12	0.000906892	9606	Homo sapiens	Q9CQV8	P31946			R-HSA-9657603;R-HSA-5672980;R-HSA-5672978;R-HSA-9657606;R-HSA-5672972;R-HSA-5672973;R-HSA-9657608;R-HSA-9657599
R-HSA-9614399	Regulation of localization of FOXO transcription factors	1	12	0	34	0.0010679	0.140021	0.441885	1	5	0.000377872	9606	Homo sapiens	Q9CQV8	P31946			R-HSA-9614423
R-HSA-9656223	Signaling by RAF1 mutants	1	42	0	0	0.00373765	0.143183	0.441885	6	7	0.000529021	9606	Homo sapiens	Q9CQV8	P31946			R-HSA-9656211;R-HSA-9656209;R-HSA-9656215;R-HSA-9656214;R-HSA-9656213;R-HSA-9656212
R-HSA-9706574	RHOBTB GTPase Cycle	1	35	0	7	0.00311471	0.143183	0.441885	1	4	0.000302297	9606	Homo sapiens	P20152	P08670			R-HSA-9018778
R-HSA-170968	Frs2-mediated activation	1	12	0	34	0.0010679	0.149472	0.441885	6	13	0.000982467	9606	Homo sapiens	Q9CQV8	P31946			R-HSA-9610163;R-HSA-170965;R-HSA-9610154;R-HSA-9610152;R-HSA-9610153;R-HSA-9610156
R-HSA-8948216	Collagen chain trimerization	1	44	0	0	0.00391564	0.149472	0.441885	1	28	0.00211608	9606	Homo sapiens	Q00780	P27658			R-HSA-8944218
R-HSA-8955332	Carboxyterminal post-translational modifications of tubulin	1	46	0	0	0.00409362	0.155716	0.441885	6	6	0.000453446	9606	Homo sapiens	P05214	P0DPH8			R-HSA-8955706;R-HSA-8955869;R-HSA-8955712;R-HSA-8865774;R-HSA-8867370;R-HSA-8866105
R-HSA-9696273	RND1 GTPase cycle	1	42	0	5	0.00373765	0.155716	0.441885	1	2	0.000151149	9606	Homo sapiens	P62071	P62070			R-HSA-9696271
R-HSA-169893	Prolonged ERK activation events	1	15	0	34	0.00133488	0.155716	0.441885	8	19	0.00143591	9606	Homo sapiens	Q9CQV8	P31946			R-HSA-9610163;R-HSA-9612980;R-HSA-170965;R-HSA-9610154;R-HSA-9610152;R-HSA-9610153;R-HSA-9610156;R-HSA-169901
R-HSA-9619483	Activation of AMPK downstream of NMDARs	1	29	0	19	0.00258076	0.155716	0.441885	1	3	0.000226723	9606	Homo sapiens	P05214	P0DPH8			R-HSA-9619542
R-HSA-1474290	Collagen formation	2	90	0	107	0.00800926	0.158493	0.441885	14	77	0.00581923	9606	Homo sapiens	E9Q7P1;Q00780	P27658;Q8NFW1			R-HSA-1650808;R-HSA-8948234;R-HSA-2022073;R-HSA-2089971;R-HSA-1981104;R-HSA-8948230;R-HSA-8948231;R-HSA-8944218;R-HSA-8948222;R-HSA-1981128;R-HSA-2213207;R-HSA-1980233;R-HSA-1981157;R-HSA-1981120
R-HSA-75035	Chk1/Chk2(Cds1) mediated inactivation of Cyclin B:Cdk1 complex	1	13	0	42	0.00115689	0.158821	0.441885	1	5	0.000377872	9606	Homo sapiens	Q9CQV8	P31946			R-HSA-75016
R-HSA-140837	Intrinsic Pathway of Fibrin Clot Formation	1	23	0	26	0.00204681	0.158821	0.441885	3	24	0.00181378	9606	Homo sapiens	Q80YC5	P00748			R-HSA-158357;R-HSA-158313;R-HSA-158300
R-HSA-70263	Gluconeogenesis	1	34	0	14	0.00302572	0.161915	0.441885	1	25	0.00188936	9606	Homo sapiens	P16858	P04406			R-HSA-70482
R-HSA-2132295	MHC class II antigen presentation	2	142	0	58	0.0126368	0.163652	0.441885	2	26	0.00196493	9606	Homo sapiens	P05214;Q61790	P18627;P0DPH8			R-HSA-2213248;R-HSA-8856157
R-HSA-5673000	RAF activation	1	35	0	18	0.00311471	0.177216	0.441885	11	12	0.000906892	9606	Homo sapiens	Q9CQV8	P31946			R-HSA-5672950;R-HSA-5672966;R-HSA-5672951;R-HSA-5672960;R-HSA-5672961;R-HSA-9653108;R-HSA-5672958;R-HSA-5672957;R-HSA-5672954;R-HSA-9658445;R-HSA-5672969
R-HSA-6809371	Formation of the cornified envelope	2	129	0	100	0.0114799	0.191189	0.441885	8	27	0.00204051	9606	Homo sapiens	Q8BGZ7;Q99M74	O95678;Q9NSB4			R-HSA-6810357;R-HSA-6811539;R-HSA-6814387;R-HSA-8942224;R-HSA-6814734;R-HSA-6814764;R-HSA-6814298;R-HSA-6810937
R-HSA-76005	Response to elevated platelet cytosolic Ca2+	2	133	0	96	0.0118359	0.201844	0.441885	1	14	0.00105804	9606	Homo sapiens	P29699;P97946	P02765;O43915			R-HSA-481007
R-HSA-392517	Rap1 signalling	1	16	0	50	0.00142387	0.204068	0.441885	2	7	0.000529021	9606	Homo sapiens	Q9CQV8	P31946			R-HSA-392513;R-HSA-913993
R-HSA-977606	Regulation of Complement cascade	2	135	0	106	0.0120139	0.204519	0.441885	4	42	0.00317412	9606	Homo sapiens	Q9JJN5;Q02105	P02747;P15169			R-HSA-9021306;R-HSA-8852481;R-HSA-8852266;R-HSA-8852809
R-HSA-9649948	Signaling downstream of RAS mutants	1	47	0	18	0.00418261	0.212826	0.441885	7	7	0.000529021	9606	Homo sapiens	Q9CQV8	P31946			R-HSA-6803233;R-HSA-6802926;R-HSA-6802925;R-HSA-6802924;R-HSA-6802908;R-HSA-6802922;R-HSA-6803240
R-HSA-6802955	Paradoxical activation of RAF signaling by kinase inactive BRAF	1	47	0	18	0.00418261	0.212826	0.441885	6	7	0.000529021	9606	Homo sapiens	Q9CQV8	P31946			R-HSA-6802918;R-HSA-8936731;R-HSA-6803234;R-HSA-6802943;R-HSA-6802942;R-HSA-6802941
R-HSA-6802946	Signaling by moderate kinase activity BRAF mutants	1	47	0	18	0.00418261	0.212826	0.441885	6	7	0.000529021	9606	Homo sapiens	Q9CQV8	P31946			R-HSA-6802919;R-HSA-6802916;R-HSA-6802914;R-HSA-6803230;R-HSA-8936676;R-HSA-6802921
R-HSA-6802949	Signaling by RAS mutants	1	47	0	18	0.00418261	0.212826	0.441885	7	9	0.000680169	9606	Homo sapiens	Q9CQV8	P31946			R-HSA-6803233;R-HSA-6802926;R-HSA-6802925;R-HSA-6802924;R-HSA-6802908;R-HSA-6802922;R-HSA-6803240
R-HSA-913709	O-linked glycosylation of mucins	1	65	0	0	0.00578446	0.212826	0.441885	1	17	0.00128476	9606	Homo sapiens	Q9JMK0	O43286			R-HSA-1964501
R-HSA-6802952	Signaling by BRAF and RAF1 fusions	1	66	0	0	0.00587345	0.215724	0.441885	1	5	0.000377872	9606	Homo sapiens	Q9CQV8	P31946			R-HSA-6802934
R-HSA-166658	Complement cascade	2	146	0	106	0.0129928	0.216606	0.441885	8	71	0.00536578	9606	Homo sapiens	Q9JJN5;Q02105	P02747;P15169			R-HSA-166753;R-HSA-9021306;R-HSA-8852481;R-HSA-173626;R-HSA-166792;R-HSA-173631;R-HSA-8852266;R-HSA-8852809
R-HSA-187687	Signalling to ERKs	1	36	0	36	0.0032037	0.221488	0.441885	8	32	0.00241838	9606	Homo sapiens	Q9CQV8	P31946			R-HSA-9610163;R-HSA-9612980;R-HSA-170965;R-HSA-9610154;R-HSA-9610152;R-HSA-9610153;R-HSA-9610156;R-HSA-169901
R-HSA-9013026	RHOB GTPase cycle	1	71	0	0	0.00631841	0.230057	0.441885	1	6	0.000453446	9606	Homo sapiens	P68033	P68032			R-HSA-9013024
R-HSA-71387	Metabolism of carbohydrates	3	300	0	161	0.0266975	0.231414	0.441885	7	236	0.0178356	9606	Homo sapiens	P16858;Q9D0F9;Q9JMK0	O43286;P36871;P04406			R-HSA-70449;R-HSA-70482;R-HSA-2046298;R-HSA-2025723;R-HSA-2046265;R-HSA-9638127;R-HSA-9638125
R-HSA-2022090	Assembly of collagen fibrils and other multimeric structures	1	61	0	14	0.0054285	0.235718	0.441885	1	26	0.00196493	9606	Homo sapiens	Q00780	P27658			R-HSA-2213207
R-HSA-389958	Cooperation of Prefoldin and TriC/CCT in actin and tubulin folding	1	33	0	47	0.00293673	0.252455	0.441885	4	6	0.000453446	9606	Homo sapiens	P05214	P0DPH8			R-HSA-389970;R-HSA-389954;R-HSA-389980;R-HSA-389961
R-HSA-70171	Glycolysis	1	78	0	4	0.00694135	0.252455	0.441885	1	24	0.00181378	9606	Homo sapiens	P16858	P04406			R-HSA-70449
R-HSA-8854518	AURKA Activation by TPX2	1	72	0	11	0.0064074	0.255209	0.441885	2	2	0.000151149	9606	Homo sapiens	Q8K4E0	Q8TCU4			R-HSA-8853405;R-HSA-8853419
R-HSA-5663213	RHO GTPases Activate WASPs and WAVEs	1	36	0	54	0.0032037	0.260688	0.441885	4	10	0.000755744	9606	Homo sapiens	Q9CPW4	O15511			R-HSA-2029466;R-HSA-442592;R-HSA-2197690;R-HSA-2029473
R-HSA-6811436	COPI-independent Golgi-to-ER retrograde traffic	1	53	0	35	0.00471656	0.263412	0.441885	2	7	0.000529021	9606	Homo sapiens	P05214	P0DPH8			R-HSA-8849350;R-HSA-8849353
R-HSA-68877	Mitotic Prometaphase	2	203	0	82	0.0180653	0.268179	0.441885	9	20	0.00151149	9606	Homo sapiens	P05214;Q8K4E0	Q8TCU4;P0DPH8			R-HSA-9648114;R-HSA-9648017;R-HSA-2484822;R-HSA-375302;R-HSA-380316;R-HSA-380508;R-HSA-1638803;R-HSA-2468287;R-HSA-1638821
R-HSA-114452	Activation of BH3-only proteins	1	30	0	73	0.00266975	0.284853	0.441885	2	19	0.00143591	9606	Homo sapiens	Q9CQV8	P31946			R-HSA-139906;R-HSA-139899
R-HSA-9668328	Sealing of the nuclear envelope (NE) by ESCRT-III	1	32	0	65	0.00284774	0.28749	0.441885	1	7	0.000529021	9606	Homo sapiens	P05214	P0DPH8			R-HSA-9668419
R-HSA-3134975	Regulation of innate immune responses to cytosolic DNA	1	15	0	82	0.00133488	0.292735	0.441885	2	9	0.000680169	9606	Homo sapiens	Q8CH72	Q13049			R-HSA-3134804;R-HSA-1964496
R-HSA-9615710	Late endosomal microautophagy	1	34	0	61	0.00302572	0.295343	0.441885	3	3	0.000226723	9606	Homo sapiens	P20152	P08670			R-HSA-9631065;R-HSA-9615721;R-HSA-9631068
R-HSA-173623	Classical antibody-mediated complement activation	1	95	0	0	0.00845421	0.295343	0.441885	2	2	0.000151149	9606	Homo sapiens	Q02105	P02747			R-HSA-173626;R-HSA-173631
R-HSA-6805567	Keratinization	2	217	0	100	0.0193112	0.306268	0.441885	15	34	0.00256953	9606	Homo sapiens	Q8BGZ7;Q99M74	O95678;Q9NSB4			R-HSA-6806629;R-HSA-6805573;R-HSA-6814734;R-HSA-6814764;R-HSA-6805546;R-HSA-6806613;R-HSA-6810357;R-HSA-6811539;R-HSA-6814387;R-HSA-6806610;R-HSA-6809393;R-HSA-6809663;R-HSA-8942224;R-HSA-6814298;R-HSA-6810937
R-HSA-6802957	Oncogenic MAPK signaling	1	84	0	18	0.0074753	0.313335	0.441885	29	46	0.00347642	9606	Homo sapiens	Q9CQV8	P31946			R-HSA-9656211;R-HSA-6802919;R-HSA-6802918;R-HSA-9656209;R-HSA-6802916;R-HSA-9656215;R-HSA-9656214;R-HSA-6802914;R-HSA-6803234;R-HSA-9656213;R-HSA-6803233;R-HSA-9656212;R-HSA-6802912;R-HSA-6802926;R-HSA-6802925;R-HSA-6802924;R-HSA-6802922;R-HSA-6802921;R-HSA-6803240;R-HSA-6802934;R-HSA-8936731;R-HSA-6802943;R-HSA-6802942;R-HSA-6802941;R-HSA-9660538;R-HSA-9660536;R-HSA-8936676;R-HSA-6803230;R-HSA-6…
R-HSA-166786	Creation of C4 and C2 activators	1	103	0	0	0.00916615	0.315868	0.441885	2	8	0.000604595	9606	Homo sapiens	Q02105	P02747			R-HSA-173626;R-HSA-173631
R-HSA-445355	Smooth Muscle Contraction	1	39	0	66	0.00347068	0.315868	0.441885	1	11	0.000831318	9606	Homo sapiens	Q8CI43	P14649			R-HSA-445813
R-HSA-3371497	HSP90 chaperone cycle for steroid hormone receptors (SHR) in the presence of ligand	1	57	0	50	0.00507253	0.315868	0.441885	1	16	0.00120919	9606	Homo sapiens	P05214	P0DPH8			R-HSA-5618080
R-HSA-166208	mTORC1-mediated signalling	1	24	0	86	0.0021358	0.318392	0.441885	2	8	0.000604595	9606	Homo sapiens	Q9CQV8	P31946			R-HSA-165718;R-HSA-165692
R-HSA-8957275	Post-translational protein phosphorylation	1	107	0	0	0.00952211	0.325909	0.441885	1	1	7.55744e-05	9606	Homo sapiens	P29699	P02765			R-HSA-8952289
R-HSA-9012999	RHO GTPase cycle	3	452	0	110	0.0402243	0.328142	0.441885	4	91	0.00687727	9606	Homo sapiens	P68033;P20152;P62071	P08670;P62070;P68032			R-HSA-9018778;R-HSA-9013009;R-HSA-9013024;R-HSA-9696271
R-HSA-69473	G2/M DNA damage checkpoint	1	78	0	42	0.00694135	0.333344	0.441885	1	12	0.000906892	9606	Homo sapiens	Q9CQV8	P31946			R-HSA-75016
R-HSA-70326	Glucose metabolism	1	98	0	18	0.00872119	0.340698	0.441885	2	49	0.00370314	9606	Homo sapiens	P16858	P04406			R-HSA-70449;R-HSA-70482
R-HSA-437239	Recycling pathway of L1	1	49	0	74	0.00436059	0.35038	0.441885	2	14	0.00105804	9606	Homo sapiens	P05214	P0DPH8			R-HSA-445077;R-HSA-445071
R-HSA-194315	Signaling by Rho GTPases	6	678	0	726	0.0603364	0.361517	0.441885	11	203	0.0153416	9606	Homo sapiens	P05214;Q9CQV8;P68033;Q9CPW4;P20152;P62071	P0DPH8;P31946;P08670;O15511;P62070;P68032			R-HSA-9018778;R-HSA-2029466;R-HSA-442592;R-HSA-9013009;R-HSA-75016;R-HSA-9013024;R-HSA-2197690;R-HSA-9696271;R-HSA-2029473;R-HSA-5666169;R-HSA-5672329
R-HSA-190861	Gap junction assembly	1	38	0	91	0.00338169	0.369325	0.441885	3	16	0.00120919	9606	Homo sapiens	P05214	P0DPH8			R-HSA-190520;R-HSA-191737;R-HSA-190877
R-HSA-9716542	Signaling by Rho GTPases, Miro GTPases and RHOBTB3	6	694	0	738	0.0617603	0.378911	0.441885	11	212	0.0160218	9606	Homo sapiens	P05214;Q9CQV8;P68033;Q9CPW4;P20152;P62071	P0DPH8;P31946;P08670;O15511;P62070;P68032			R-HSA-9018778;R-HSA-2029466;R-HSA-442592;R-HSA-9013009;R-HSA-75016;R-HSA-9013024;R-HSA-2197690;R-HSA-9696271;R-HSA-2029473;R-HSA-5666169;R-HSA-5672329
R-HSA-140877	Formation of Fibrin Clot (Clotting Cascade)	1	39	0	100	0.00347068	0.380888	0.441885	3	61	0.00461004	9606	Homo sapiens	Q80YC5	P00748			R-HSA-158357;R-HSA-158313;R-HSA-158300
R-HSA-166663	Initial triggering of complement	1	111	0	24	0.00987808	0.392242	0.441885	4	21	0.00158706	9606	Homo sapiens	Q02105	P02747			R-HSA-166753;R-HSA-173626;R-HSA-166792;R-HSA-173631
R-HSA-380259	Loss of Nlp from mitotic centrosomes	1	69	0	72	0.00614043	0.398956	0.441885	2	2	0.000151149	9606	Homo sapiens	Q8K4E0	Q8TCU4			R-HSA-380272;R-HSA-380303
R-HSA-380270	Recruitment of mitotic centrosome proteins and complexes	1	81	0	59	0.00720833	0.398956	0.441885	3	3	0.000226723	9606	Homo sapiens	Q8K4E0	Q8TCU4			R-HSA-380311;R-HSA-380455;R-HSA-380283
R-HSA-5675221	Negative regulation of MAPK pathway	1	44	0	113	0.00391564	0.403391	0.441885	3	17	0.00128476	9606	Homo sapiens	Q9CQV8	P31946			R-HSA-5675431;R-HSA-5675417;R-HSA-5675433
R-HSA-380284	Loss of proteins required for interphase microtubule organization from the centrosome	1	69	0	76	0.00614043	0.407794	0.441885	3	3	0.000226723	9606	Homo sapiens	Q8K4E0	Q8TCU4			R-HSA-380294;R-HSA-380272;R-HSA-380303
R-HSA-390466	Chaperonin-mediated protein folding	1	92	0	55	0.00818724	0.414339	0.441885	4	19	0.00143591	9606	Homo sapiens	P05214	P0DPH8			R-HSA-389970;R-HSA-389954;R-HSA-389980;R-HSA-389961
R-HSA-190828	Gap junction trafficking	1	49	0	103	0.00436059	0.416505	0.441885	3	20	0.00151149	9606	Homo sapiens	P05214	P0DPH8			R-HSA-190520;R-HSA-191737;R-HSA-190877
R-HSA-8980692	RHOA GTPase cycle	1	150	0	0	0.0133488	0.425089	0.441885	1	6	0.000453446	9606	Homo sapiens	P68033	P68032			R-HSA-9013009
R-HSA-1630316	Glycosaminoglycan metabolism	1	124	0	26	0.011035	0.425089	0.441885	3	86	0.0064994	9606	Homo sapiens	Q9JMK0	O43286			R-HSA-2046298;R-HSA-2025723;R-HSA-2046265
R-HSA-5620912	Anchoring of the basal body to the plasma membrane	1	97	0	70	0.0086322	0.427215	0.441885	8	9	0.000680169	9606	Homo sapiens	Q8K4E0	Q8TCU4			R-HSA-5626228;R-HSA-5626227;R-HSA-5626220;R-HSA-5626223;R-HSA-5626681;R-HSA-5617816;R-HSA-5626699;R-HSA-5638009
R-HSA-1474244	Extracellular matrix organization	4	301	0	659	0.0267865	0.430517	0.441885	26	319	0.0241082	9606	Homo sapiens	Q9JHI0;Q9R001;E9Q7P1;Q00780	Q9UNA0;Q99542;P27658;Q8NFW1			R-HSA-8948234;R-HSA-8948230;R-HSA-8948231;R-HSA-3788075;R-HSA-8944218;R-HSA-1566981;R-HSA-1566979;R-HSA-3791149;R-HSA-1981128;R-HSA-1980233;R-HSA-1981120;R-HSA-1564169;R-HSA-1650808;R-HSA-2482180;R-HSA-2022073;R-HSA-1454781;R-HSA-2327695;R-HSA-2089971;R-HSA-1592310;R-HSA-1981104;R-HSA-3791319;R-HSA-1454757;R-HSA-8948222;R-HSA-2213207;R-HSA-1981157;R-HSA-2537499
R-HSA-380287	Centrosome maturation	1	81	0	76	0.00720833	0.433548	0.441885	6	6	0.000453446	9606	Homo sapiens	Q8K4E0	Q8TCU4			R-HSA-380311;R-HSA-380455;R-HSA-380294;R-HSA-380272;R-HSA-380303;R-HSA-380283
R-HSA-157858	Gap junction trafficking and regulation	1	51	0	112	0.00453858	0.433548	0.441885	3	24	0.00181378	9606	Homo sapiens	P05214	P0DPH8			R-HSA-190520;R-HSA-191737;R-HSA-190877
R-HSA-983189	Kinesins	1	64	0	98	0.00569547	0.439812	0.441885	2	14	0.00105804	9606	Homo sapiens	P05214	P0DPH8			R-HSA-983259;R-HSA-983266
R-HSA-3781865	Diseases of glycosylation	1	146	0	14	0.0129928	0.441885	0.441885	1	77	0.00581923	9606	Homo sapiens	Q9D0F9	P36871			R-HSA-5609939
R-HSA-3928662	EPHB-mediated forward signaling	1	42	0	128	0.00373765	0.44395	0.44395	1	26	0.00196493	9606	Homo sapiens	Q9CPW4	O15511			R-HSA-3928595
R-HSA-948021	Transport to the Golgi and subsequent modification	2	186	0	240	0.0165525	0.445118	0.445118	3	59	0.00445889	9606	Homo sapiens	P05214;Q9JMK0	O43286;P0DPH8			R-HSA-975919;R-HSA-6809006;R-HSA-6809003
R-HSA-450513	Tristetraprolin (TTP, ZFP36) binds and destabilizes mRNA	1	17	0	150	0.00151286	0.452136	0.452136	1	4	0.000302297	9606	Homo sapiens	Q9CQV8	P31946			R-HSA-450394
R-HSA-391251	Protein folding	1	98	0	70	0.00872119	0.458198	0.458198	10	28	0.00211608	9606	Homo sapiens	P05214	P0DPH8			R-HSA-389972;R-HSA-389974;R-HSA-389970;R-HSA-389954;R-HSA-389980;R-HSA-389964;R-HSA-389961;R-HSA-389976;R-HSA-389963;R-HSA-389978
R-HSA-5628897	TP53 Regulates Metabolic Genes	1	88	0	98	0.00783127	0.474041	0.474041	2	34	0.00256953	9606	Homo sapiens	Q9CQV8	P31946			R-HSA-5632738;R-HSA-5632732
R-HSA-5673001	RAF/MAP kinase cascade	2	292	0	176	0.0259856	0.484165	0.484165	23	75	0.00566808	9606	Homo sapiens	Q9CQV8;P21183	Q01344;P31946			R-HSA-5672950;R-HSA-5672951;R-HSA-5672980;R-HSA-5672978;R-HSA-9653108;R-HSA-5672958;R-HSA-5672957;R-HSA-9657599;R-HSA-5672954;R-HSA-5675417;R-HSA-9657603;R-HSA-5672966;R-HSA-5675431;R-HSA-5672965;R-HSA-9657606;R-HSA-5672960;R-HSA-5672961;R-HSA-5672972;R-HSA-5672973;R-HSA-9657608;R-HSA-9658445;R-HSA-5675433;R-HSA-5672969
R-HSA-6811434	COPI-dependent Golgi-to-ER retrograde traffic	1	103	0	86	0.00916615	0.487528	0.487528	2	11	0.000831318	9606	Homo sapiens	P05214	P0DPH8			R-HSA-6811426;R-HSA-6811423
R-HSA-156580	Phase II - Conjugation of compounds	1	111	0	70	0.00987808	0.487528	0.487528	1	68	0.00513906	9606	Homo sapiens	Q9D1A2	Q96KP4			R-HSA-1247910
R-HSA-2500257	Resolution of Sister Chromatid Cohesion	1	126	0	67	0.011213	0.496953	0.496953	4	8	0.000604595	9606	Homo sapiens	P05214	P0DPH8			R-HSA-2484822;R-HSA-1638803;R-HSA-2468287;R-HSA-1638821
R-HSA-9648025	EML4 and NUDC in mitotic spindle formation	1	117	0	74	0.010412	0.498817	0.498817	2	5	0.000377872	9606	Homo sapiens	P05214	P0DPH8			R-HSA-9648114;R-HSA-9648017
R-HSA-5663220	RHO GTPases Activate Formins	1	141	0	55	0.0125478	0.502526	0.502526	1	27	0.00204051	9606	Homo sapiens	P05214	P0DPH8			R-HSA-5666169
R-HSA-69481	G2/M Checkpoints	1	151	0	56	0.0134378	0.506207	0.506207	1	24	0.00181378	9606	Homo sapiens	Q9CQV8	P31946			R-HSA-75016
R-HSA-8852276	The role of GTSE1 in G2/M progression after G2 checkpoint	1	79	0	127	0.00703035	0.522444	0.522444	3	10	0.000755744	9606	Homo sapiens	P05214	P0DPH8			R-HSA-8852306;R-HSA-8852298;R-HSA-8852280
R-HSA-2467813	Separation of Sister Chromatids	1	191	0	27	0.0169974	0.531236	0.531236	2	8	0.000604595	9606	Homo sapiens	P05214	P0DPH8			R-HSA-2467809;R-HSA-2467811
R-HSA-8856828	Clathrin-mediated endocytosis	1	145	0	76	0.0129038	0.536434	0.536434	11	35	0.0026451	9606	Homo sapiens	Q9CPW4	O15511			R-HSA-8868230;R-HSA-8868661;R-HSA-8868660;R-HSA-8868659;R-HSA-8868658;R-HSA-8869438;R-HSA-8868236;R-HSA-8868651;R-HSA-8871194;R-HSA-8871193;R-HSA-8868648
R-HSA-6807878	COPI-mediated anterograde transport	1	102	0	113	0.00907716	0.539868	0.539868	2	12	0.000906892	9606	Homo sapiens	P05214	P0DPH8			R-HSA-6809006;R-HSA-6809003
R-HSA-9664417	Leishmania phagocytosis	1	149	0	74	0.0132598	0.544972	0.544972	6	27	0.00204051	9606	Homo sapiens	Q9CPW4	O15511			R-HSA-2029466;R-HSA-442592;R-HSA-1861595;R-HSA-9666458;R-HSA-2197690;R-HSA-2029473
R-HSA-9664407	Parasite infection	1	149	0	74	0.0132598	0.544972	0.544972	6	27	0.00204051	9606	Homo sapiens	Q9CPW4	O15511			R-HSA-2029466;R-HSA-442592;R-HSA-1861595;R-HSA-9666458;R-HSA-2197690;R-HSA-2029473
R-HSA-9664422	FCGR3A-mediated phagocytosis	1	149	0	74	0.0132598	0.544972	0.544972	6	27	0.00204051	9606	Homo sapiens	Q9CPW4	O15511			R-HSA-2029466;R-HSA-442592;R-HSA-1861595;R-HSA-9666458;R-HSA-2197690;R-HSA-2029473
R-HSA-450385	Butyrate Response Factor 1 (BRF1) binds and destabilizes mRNA	1	17	0	201	0.00151286	0.546661	0.546661	2	6	0.000453446	9606	Homo sapiens	Q9CQV8	P31946			R-HSA-450406;R-HSA-482788
R-HSA-2028269	Signaling by Hippo	1	20	0	207	0.00177983	0.548344	0.548344	1	30	0.00226723	9606	Homo sapiens	Q9CQV8	P31946			R-HSA-2028644
R-HSA-8856688	Golgi-to-ER retrograde transport	1	137	0	111	0.0121919	0.580736	0.580736	4	18	0.00136034	9606	Homo sapiens	P05214	P0DPH8			R-HSA-8849350;R-HSA-6811426;R-HSA-6811423;R-HSA-8849353
R-HSA-5684996	MAPK1/MAPK3 signaling	2	299	0	279	0.0266085	0.59281	0.59281	23	82	0.0061971	9606	Homo sapiens	Q9CQV8;P21183	Q01344;P31946			R-HSA-5672950;R-HSA-5672951;R-HSA-5672980;R-HSA-5672978;R-HSA-9653108;R-HSA-5672958;R-HSA-5672957;R-HSA-9657599;R-HSA-5672954;R-HSA-5675417;R-HSA-9657603;R-HSA-5672966;R-HSA-5675431;R-HSA-5672965;R-HSA-9657606;R-HSA-5672960;R-HSA-5672961;R-HSA-5672972;R-HSA-5672973;R-HSA-9657608;R-HSA-9658445;R-HSA-5675433;R-HSA-5672969
R-HSA-9663891	Selective autophagy	2	82	0	482	0.00729732	0.594845	0.594845	4	48	0.00362757	9606	Homo sapiens	P05214;P20152	P0DPH8;P08670			R-HSA-9646679;R-HSA-9646390;R-HSA-9646383;R-HSA-9646685
R-HSA-432722	Golgi Associated Vesicle Biogenesis	1	56	0	202	0.00498354	0.597564	0.597564	4	7	0.000529021	9606	Homo sapiens	Q9D8U8	Q9Y5X3			R-HSA-421831;R-HSA-421836;R-HSA-421835;R-HSA-421833
R-HSA-438064	Post NMDA receptor activation events	1	84	0	166	0.0074753	0.597564	0.597564	1	39	0.0029474	9606	Homo sapiens	P05214	P0DPH8			R-HSA-9619542
R-HSA-5617833	Cilium Assembly	2	202	0	413	0.0179763	0.604911	0.604911	10	50	0.00377872	9606	Homo sapiens	P05214;Q8K4E0	Q8TCU4;P0DPH8			R-HSA-5626228;R-HSA-5626227;R-HSA-5626220;R-HSA-5626223;R-HSA-5626681;R-HSA-5618328;R-HSA-5617816;R-HSA-5618331;R-HSA-5626699;R-HSA-5638009
R-HSA-6785807	Interleukin-4 and Interleukin-13 signaling	1	111	0	153	0.00987808	0.604992	0.604992	1	47	0.003552	9606	Homo sapiens	P20152	P08670			R-HSA-6790041
R-HSA-381426	Regulation of Insulin-like Growth Factor (IGF) transport and uptake by Insulin-like Growth Factor Binding Proteins (IGFBPs)	1	124	0	134	0.011035	0.609383	0.609383	1	14	0.00105804	9606	Homo sapiens	P29699	P02765			R-HSA-8952289
R-HSA-5610787	Hedgehog 'off' state	1	114	0	171	0.0101451	0.636101	0.636101	2	32	0.00241838	9606	Homo sapiens	P05214	P0DPH8			R-HSA-5610733;R-HSA-5610767
R-HSA-195258	RHO GTPase Effectors	3	295	0	640	0.0262526	0.641141	0.641141	7	113	0.0085399	9606	Homo sapiens	P05214;Q9CQV8;Q9CPW4	P0DPH8;P31946;O15511			R-HSA-2029466;R-HSA-442592;R-HSA-75016;R-HSA-2197690;R-HSA-2029473;R-HSA-5666169;R-HSA-5672329
R-HSA-2995410	Nuclear Envelope (NE) Reassembly	1	78	0	217	0.00694135	0.644158	0.644158	1	24	0.00181378	9606	Homo sapiens	P05214	P0DPH8			R-HSA-9668419
R-HSA-446203	Asparagine N-linked glycosylation	2	305	0	320	0.0271425	0.653363	0.653363	3	133	0.0100514	9606	Homo sapiens	P05214;Q9JMK0	O43286;P0DPH8			R-HSA-975919;R-HSA-6809006;R-HSA-6809003
R-HSA-9609736	Assembly and cell surface presentation of NMDA receptors	1	44	0	249	0.00391564	0.654628	0.654628	2	23	0.00173821	9606	Homo sapiens	P05214	P0DPH8			R-HSA-9610627;R-HSA-9610408
R-HSA-1632852	Macroautophagy	2	137	0	522	0.0121919	0.665827	0.665827	4	87	0.00657497	9606	Homo sapiens	P05214;P20152	P0DPH8;P08670			R-HSA-9646679;R-HSA-9646390;R-HSA-9646383;R-HSA-9646685
R-HSA-5625740	RHO GTPases activate PKNs	1	63	0	242	0.00560648	0.670997	0.670997	1	20	0.00151149	9606	Homo sapiens	Q9CQV8	P31946			R-HSA-75016
R-HSA-2029482	Regulation of actin dynamics for phagocytic cup formation	1	150	0	169	0.0133488	0.675879	0.675879	6	24	0.00181378	9606	Homo sapiens	Q9CPW4	O15511			R-HSA-2029466;R-HSA-442592;R-HSA-1861595;R-HSA-2029476;R-HSA-2197690;R-HSA-2029473
R-HSA-983168	Antigen processing: Ubiquitination & Proteasome degradation	1	309	0	3	0.0274984	0.685428	0.685428	4	9	0.000680169	9606	Homo sapiens	Q8CH72	Q13049			R-HSA-983147;R-HSA-983157;R-HSA-983156;R-HSA-983140
R-HSA-9613829	Chaperone Mediated Autophagy	1	22	0	302	0.00195782	0.695841	0.695841	9	19	0.00143591	9606	Homo sapiens	P20152	P08670			R-HSA-9625188;R-HSA-9620197;R-HSA-9622840;R-HSA-9615721;R-HSA-9624158;R-HSA-9622831;R-HSA-9625196;R-HSA-9626060;R-HSA-9625197
R-HSA-165159	MTOR signalling	1	41	0	308	0.00364866	0.698108	0.698108	4	29	0.00219166	9606	Homo sapiens	Q9CQV8	P31946			R-HSA-165718;R-HSA-5672828;R-HSA-165692;R-HSA-5672824
R-HSA-109606	Intrinsic Pathway for Apoptosis	1	55	0	301	0.00489454	0.698108	0.698108	2	62	0.00468561	9606	Homo sapiens	Q9CQV8	P31946			R-HSA-139906;R-HSA-139899
R-HSA-5668914	Diseases of metabolism	1	249	0	80	0.0221589	0.698108	0.698108	1	190	0.0143591	9606	Homo sapiens	Q9D0F9	P36871			R-HSA-5609939
R-HSA-211859	Biological oxidations	1	223	0	110	0.0198452	0.709197	0.709197	1	176	0.0133011	9606	Homo sapiens	Q9D1A2	Q96KP4			R-HSA-1247910
R-HSA-9609690	HCMV Early Events	1	208	0	138	0.0185103	0.71459	0.71459	2	12	0.000906892	9606	Homo sapiens	P05214	P0DPH8			R-HSA-9614343;R-HSA-9614367
R-HSA-2565942	Regulation of PLK1 Activity at G2/M Transition	1	87	0	264	0.00774228	0.719885	0.719885	4	12	0.000906892	9606	Homo sapiens	Q8K4E0	Q8TCU4			R-HSA-3000319;R-HSA-2574845;R-HSA-3000310;R-HSA-2574840
R-HSA-199977	ER to Golgi Anterograde Transport	1	155	0	228	0.0137937	0.743982	0.743982	2	39	0.0029474	9606	Homo sapiens	P05214	P0DPH8			R-HSA-6809006;R-HSA-6809003
R-HSA-264870	Caspase-mediated cleavage of cytoskeletal proteins	1	12	0	374	0.0010679	0.757993	0.757993	3	10	0.000755744	9606	Homo sapiens	P20152	P08670			R-HSA-350319;R-HSA-350318;R-HSA-201628
R-HSA-1834949	Cytosolic sensors of pathogen-associated DNA	1	64	0	337	0.00569547	0.757993	0.757993	2	50	0.00377872	9606	Homo sapiens	Q8CH72	Q13049			R-HSA-3134804;R-HSA-1964496
R-HSA-512988	Interleukin-3, Interleukin-5 and GM-CSF signaling	1	48	0	361	0.0042716	0.763384	0.763384	21	38	0.00287183	9606	Homo sapiens	P21183	Q01344			R-HSA-912527;R-HSA-913451;R-HSA-909738;R-HSA-879909;R-HSA-879942;R-HSA-914182;R-HSA-879910;R-HSA-921155;R-HSA-879907;R-HSA-508247;R-HSA-453111;R-HSA-913374;R-HSA-879934;R-HSA-453104;R-HSA-913370;R-HSA-879930;R-HSA-879925;R-HSA-912757;R-HSA-914036;R-HSA-913424;R-HSA-913456
R-HSA-2029480	Fcgamma receptor (FCGR) dependent phagocytosis	1	175	0	234	0.0155736	0.763384	0.763384	6	42	0.00317412	9606	Homo sapiens	Q9CPW4	O15511			R-HSA-2029466;R-HSA-442592;R-HSA-1861595;R-HSA-2029476;R-HSA-2197690;R-HSA-2029473
R-HSA-69275	G2/M Transition	2	198	0	589	0.0176204	0.765188	0.765188	15	78	0.0058948	9606	Homo sapiens	P05214;Q8K4E0	Q8TCU4;P0DPH8			R-HSA-380455;R-HSA-380294;R-HSA-380303;R-HSA-8853419;R-HSA-8852298;R-HSA-3000319;R-HSA-380311;R-HSA-8852306;R-HSA-380272;R-HSA-2574845;R-HSA-8853405;R-HSA-3000310;R-HSA-380283;R-HSA-8852280;R-HSA-2574840
R-HSA-453274	Mitotic G2-G2/M phases	2	200	0	589	0.0177983	0.766498	0.766498	15	80	0.00604595	9606	Homo sapiens	P05214;Q8K4E0	Q8TCU4;P0DPH8			R-HSA-380455;R-HSA-380294;R-HSA-380303;R-HSA-8853419;R-HSA-8852298;R-HSA-3000319;R-HSA-380311;R-HSA-8852306;R-HSA-380272;R-HSA-2574845;R-HSA-8853405;R-HSA-3000310;R-HSA-380283;R-HSA-8852280;R-HSA-2574840
R-HSA-68886	M Phase	2	393	0	414	0.0349737	0.774863	0.774863	12	91	0.00687727	9606	Homo sapiens	P05214;Q8K4E0	Q8TCU4;P0DPH8			R-HSA-9648114;R-HSA-9648017;R-HSA-375302;R-HSA-2467809;R-HSA-2467811;R-HSA-1638803;R-HSA-9668419;R-HSA-2484822;R-HSA-380316;R-HSA-380508;R-HSA-2468287;R-HSA-1638821
R-HSA-76002	Platelet activation, signaling and aggregation	2	265	0	545	0.0235828	0.776127	0.776127	1	116	0.00876663	9606	Homo sapiens	P29699;P97946	P02765;O43915			R-HSA-481007
R-HSA-68882	Mitotic Anaphase	1	237	0	244	0.021091	0.811186	0.811186	3	32	0.00241838	9606	Homo sapiens	P05214	P0DPH8			R-HSA-9668419;R-HSA-2467809;R-HSA-2467811
R-HSA-451927	Interleukin-2 family signaling	1	45	0	433	0.00400463	0.814011	0.814011	6	59	0.00445889	9606	Homo sapiens	P21183	Q01344			R-HSA-508247;R-HSA-453111;R-HSA-912527;R-HSA-913374;R-HSA-453104;R-HSA-913424
R-HSA-6811442	Intra-Golgi and retrograde Golgi-to-ER traffic	1	206	0	282	0.0183323	0.824237	0.824237	4	48	0.00362757	9606	Homo sapiens	P05214	P0DPH8			R-HSA-8849350;R-HSA-6811426;R-HSA-6811423;R-HSA-8849353
R-HSA-9612973	Autophagy	2	152	0	748	0.0135267	0.82651	0.82651	15	108	0.00816203	9606	Homo sapiens	P05214;P20152	P0DPH8;P08670			R-HSA-9646679;R-HSA-9646390;R-HSA-9622840;R-HSA-9631065;R-HSA-9624158;R-HSA-9646685;R-HSA-9631068;R-HSA-9625188;R-HSA-9620197;R-HSA-9615721;R-HSA-9646383;R-HSA-9622831;R-HSA-9625196;R-HSA-9626060;R-HSA-9625197
R-HSA-9609646	HCMV Infection	1	262	0	223	0.0233158	0.829462	0.829462	2	31	0.00234281	9606	Homo sapiens	P05214	P0DPH8			R-HSA-9614343;R-HSA-9614367
R-HSA-216083	Integrin cell surface interactions	1	85	0	407	0.0075643	0.829462	0.829462	1	55	0.00415659	9606	Homo sapiens	Q00780	P27658			R-HSA-2327695
R-HSA-442755	Activation of NMDA receptors and postsynaptic events	1	97	0	417	0.0086322	0.846574	0.846574	3	71	0.00536578	9606	Homo sapiens	P05214	P0DPH8			R-HSA-9610627;R-HSA-9619542;R-HSA-9610408
R-HSA-2555396	Mitotic Metaphase and Anaphase	1	238	0	306	0.02118	0.849446	0.849446	3	33	0.00249395	9606	Homo sapiens	P05214	P0DPH8			R-HSA-9668419;R-HSA-2467809;R-HSA-2467811
R-HSA-168249	Innate Immune System	8	1191	0	1969	0.105989	0.85315	0.85315	19	675	0.0510127	9606	Homo sapiens	P29699;Q9JJN5;O08807;Q02105;Q9CPW4;Q8CH72;Q9D0F9;Q62422	Q13049;P36871;P02747;Q13162;O15511;P02765;Q92882;P15169			R-HSA-166753;R-HSA-2029466;R-HSA-442592;R-HSA-8852481;R-HSA-1861595;R-HSA-166792;R-HSA-1964496;R-HSA-8852266;R-HSA-8852809;R-HSA-9021306;R-HSA-6800434;R-HSA-173626;R-HSA-2029476;R-HSA-3134804;R-HSA-6798748;R-HSA-2197690;R-HSA-173631;R-HSA-6798745;R-HSA-2029473
R-HSA-69620	Cell Cycle Checkpoints	1	275	0	317	0.0244727	0.860943	0.860943	1	56	0.00423216	9606	Homo sapiens	Q9CQV8	P31946			R-HSA-75016
R-HSA-983231	Factors involved in megakaryocyte development and platelet production	1	160	0	396	0.0142387	0.863032	0.863032	2	43	0.0032497	9606	Homo sapiens	P05214	P0DPH8			R-HSA-983259;R-HSA-983266
R-HSA-5358351	Signaling by Hedgehog	1	150	0	404	0.0133488	0.865091	0.865091	2	82	0.0061971	9606	Homo sapiens	P05214	P0DPH8			R-HSA-5610733;R-HSA-5610767
R-HSA-1852241	Organelle biogenesis and maintenance	2	298	0	784	0.0265195	0.885302	0.885302	10	86	0.0064994	9606	Homo sapiens	P05214;Q8K4E0	Q8TCU4;P0DPH8			R-HSA-5626228;R-HSA-5626227;R-HSA-5626220;R-HSA-5626223;R-HSA-5626681;R-HSA-5618328;R-HSA-5617816;R-HSA-5618331;R-HSA-5626699;R-HSA-5638009
R-HSA-5683057	MAPK family signaling cascades	2	338	0	815	0.0300792	0.914914	0.914914	23	122	0.00922007	9606	Homo sapiens	Q9CQV8;P21183	Q01344;P31946			R-HSA-5672950;R-HSA-5672951;R-HSA-5672980;R-HSA-5672978;R-HSA-9653108;R-HSA-5672958;R-HSA-5672957;R-HSA-9657599;R-HSA-5672954;R-HSA-5675417;R-HSA-9657603;R-HSA-5672966;R-HSA-5675431;R-HSA-5672965;R-HSA-9657606;R-HSA-5672960;R-HSA-5672961;R-HSA-5672972;R-HSA-5672973;R-HSA-9657608;R-HSA-9658445;R-HSA-5675433;R-HSA-5672969
R-HSA-187037	Signaling by NTRK1 (TRKA)	1	117	0	577	0.010412	0.91674	0.91674	8	102	0.00770859	9606	Homo sapiens	Q9CQV8	P31946			R-HSA-9610163;R-HSA-9612980;R-HSA-170965;R-HSA-9610154;R-HSA-9610152;R-HSA-9610153;R-HSA-9610156;R-HSA-169901
R-HSA-2682334	EPH-Ephrin signaling	1	92	0	606	0.00818724	0.920466	0.920466	1	56	0.00423216	9606	Homo sapiens	Q9CPW4	O15511			R-HSA-3928595
R-HSA-9614085	FOXO-mediated transcription	1	66	0	636	0.00587345	0.921671	0.921671	1	85	0.00642382	9606	Homo sapiens	Q9CQV8	P31946			R-HSA-9614423
R-HSA-983169	Class I MHC mediated antigen processing & presentation	1	448	0	267	0.0398683	0.92518	0.92518	4	47	0.003552	9606	Homo sapiens	Q8CH72	Q13049			R-HSA-983147;R-HSA-983157;R-HSA-983156;R-HSA-983140
R-HSA-194138	Signaling by VEGF	1	108	0	645	0.00961111	0.930154	0.930154	3	86	0.0064994	9606	Homo sapiens	P97946	O43915			R-HSA-195378;R-HSA-194310;R-HSA-194308
R-HSA-199991	Membrane Trafficking	4	635	0	1444	0.0565097	0.932529	0.932529	27	219	0.0165508	9606	Homo sapiens	P05214;Q9CQV8;Q9D8U8;Q9CPW4	P0DPH8;P31946;O15511;Q9Y5X3			R-HSA-421831;R-HSA-8868230;R-HSA-8849350;R-HSA-6811426;R-HSA-6809006;R-HSA-421836;R-HSA-1445149;R-HSA-8868236;R-HSA-6809003;R-HSA-421835;R-HSA-8849353;R-HSA-421833;R-HSA-2316347;R-HSA-8871194;R-HSA-8871193;R-HSA-190877;R-HSA-8868651;R-HSA-8868648;R-HSA-8868661;R-HSA-8868660;R-HSA-8868659;R-HSA-8868658;R-HSA-1454689;R-HSA-6811423;R-HSA-8869438;R-HSA-190520;R-HSA-191737
R-HSA-111465	Apoptotic cleavage of cellular proteins	1	38	0	718	0.00338169	0.937491	0.937491	3	38	0.00287183	9606	Homo sapiens	P20152	P08670			R-HSA-350319;R-HSA-350318;R-HSA-201628
R-HSA-1280218	Adaptive Immune System	4	951	0	1203	0.0846311	0.942689	0.942689	8	263	0.0198761	9606	Homo sapiens	P05214;Q9CQV8;Q61790;Q8CH72	Q13049;P18627;P0DPH8;P31946			R-HSA-2213248;R-HSA-392513;R-HSA-913993;R-HSA-983147;R-HSA-8856157;R-HSA-983157;R-HSA-983156;R-HSA-983140
R-HSA-9658195	Leishmania infection	1	345	0	472	0.0307021	0.94638	0.94638	6	95	0.00717956	9606	Homo sapiens	Q9CPW4	O15511			R-HSA-2029466;R-HSA-442592;R-HSA-1861595;R-HSA-9666458;R-HSA-2197690;R-HSA-2029473
R-HSA-75153	Apoptotic execution phase	1	52	0	749	0.00462757	0.94638	0.94638	3	57	0.00430774	9606	Homo sapiens	P20152	P08670			R-HSA-350319;R-HSA-350318;R-HSA-201628
R-HSA-109581	Apoptosis	2	182	0	1129	0.0161965	0.946782	0.946782	5	141	0.010656	9606	Homo sapiens	Q9CQV8;P20152	P31946;P08670			R-HSA-139906;R-HSA-139899;R-HSA-350319;R-HSA-350318;R-HSA-201628
R-HSA-450531	Regulation of mRNA stability by proteins that bind AU-rich elements	1	88	0	732	0.00783127	0.950915	0.950915	3	26	0.00196493	9606	Homo sapiens	Q9CQV8	P31946			R-HSA-450406;R-HSA-482788;R-HSA-450394
R-HSA-5653656	Vesicle-mediated transport	4	761	0	1472	0.0677227	0.95415	0.95415	27	252	0.0190447	9606	Homo sapiens	P05214;Q9CQV8;Q9D8U8;Q9CPW4	P0DPH8;P31946;O15511;Q9Y5X3			R-HSA-421831;R-HSA-8868230;R-HSA-8849350;R-HSA-6811426;R-HSA-6809006;R-HSA-421836;R-HSA-1445149;R-HSA-8868236;R-HSA-6809003;R-HSA-421835;R-HSA-8849353;R-HSA-421833;R-HSA-2316347;R-HSA-8871194;R-HSA-8871193;R-HSA-190877;R-HSA-8868651;R-HSA-8868648;R-HSA-8868661;R-HSA-8868660;R-HSA-8868659;R-HSA-8868658;R-HSA-1454689;R-HSA-6811423;R-HSA-8869438;R-HSA-190520;R-HSA-191737
R-HSA-373760	L1CAM interactions	1	121	0	786	0.010768	0.964213	0.964213	2	54	0.00408102	9606	Homo sapiens	P05214	P0DPH8			R-HSA-445077;R-HSA-445071
R-HSA-166520	Signaling by NTRKs	1	139	0	802	0.0123698	0.966617	0.966617	8	164	0.0123942	9606	Homo sapiens	Q9CQV8	P31946			R-HSA-9610163;R-HSA-9612980;R-HSA-170965;R-HSA-9610154;R-HSA-9610152;R-HSA-9610153;R-HSA-9610156;R-HSA-169901
R-HSA-109582	Hemostasis	4	726	0	1612	0.064608	0.968889	0.968889	6	334	0.0252418	9606	Homo sapiens	P29699;P05214;Q80YC5;P97946	P0DPH8;P00748;P02765;O43915			R-HSA-983259;R-HSA-158357;R-HSA-481007;R-HSA-158313;R-HSA-983266;R-HSA-158300
R-HSA-199992	trans-Golgi Network Vesicle Budding	1	74	0	887	0.00658539	0.971183	0.971183	4	19	0.00143591	9606	Homo sapiens	Q9D8U8	Q9Y5X3			R-HSA-421831;R-HSA-421836;R-HSA-421835;R-HSA-421833
R-HSA-112314	Neurotransmitter receptors and postsynaptic signal transmission	1	208	0	772	0.0185103	0.97323	0.97323	3	109	0.00823761	9606	Homo sapiens	P05214	P0DPH8			R-HSA-9610627;R-HSA-9619542;R-HSA-9610408
R-HSA-168256	Immune System	13	2249	0	4019	0.200142	0.98342	0.98342	49	1587	0.119937	9606	Homo sapiens	P29699;P05214;Q9CQV8;O08807;P21183;Q9CPW4;Q8CH72;Q61790;Q62422;Q9JJN5;Q02105;P20152;Q9D0F9	Q13049;P31946;P15169;Q01344;P0DPH8;P36871;P18627;P08670;P02747;Q13162;O15511;P02765;Q92882			R-HSA-912527;R-HSA-2029466;R-HSA-8852481;R-HSA-166792;R-HSA-914182;R-HSA-2197690;R-HSA-913424;R-HSA-2213248;R-HSA-913451;R-HSA-909738;R-HSA-879909;R-HSA-879910;R-HSA-8852266;R-HSA-879907;R-HSA-879934;R-HSA-879930;R-HSA-879925;R-HSA-173626;R-HSA-2029476;R-HSA-913456;R-HSA-173631;R-HSA-2029473;R-HSA-392513;R-HSA-913993;R-HSA-1861595;R-HSA-879942;R-HSA-1964496;R-HSA-921155;R-HSA-8852809;R-HSA-508247…
R-HSA-5357801	Programmed Cell Death	2	217	0	1480	0.0193112	0.984505	0.984505	5	197	0.0148881	9606	Homo sapiens	Q9CQV8;P20152	P31946;P08670			R-HSA-139906;R-HSA-139899;R-HSA-350319;R-HSA-350318;R-HSA-201628
R-HSA-69278	Cell Cycle, Mitotic	2	537	0	1355	0.0477886	0.989194	0.989194	27	350	0.026451	9606	Homo sapiens	P05214;Q8K4E0	Q8TCU4;P0DPH8			R-HSA-9648017;R-HSA-375302;R-HSA-380294;R-HSA-2467809;R-HSA-2467811;R-HSA-1638803;R-HSA-380303;R-HSA-8852298;R-HSA-9668419;R-HSA-3000319;R-HSA-380311;R-HSA-8852306;R-HSA-380316;R-HSA-380508;R-HSA-2468287;R-HSA-2574845;R-HSA-8853405;R-HSA-3000310;R-HSA-2574840;R-HSA-9648114;R-HSA-380455;R-HSA-8853419;R-HSA-2484822;R-HSA-380272;R-HSA-1638821;R-HSA-380283;R-HSA-8852280
R-HSA-112315	Transmission across Chemical Synapses	1	273	0	1061	0.0242947	0.993155	0.993155	3	158	0.0119407	9606	Homo sapiens	P05214	P0DPH8			R-HSA-9610627;R-HSA-9619542;R-HSA-9610408
R-HSA-1640170	Cell Cycle	3	670	0	1990	0.0596245	0.994555	0.994555	28	449	0.0339329	9606	Homo sapiens	P05214;Q9CQV8;Q8K4E0	Q8TCU4;P0DPH8;P31946			R-HSA-9648017;R-HSA-375302;R-HSA-380294;R-HSA-2467809;R-HSA-2467811;R-HSA-75016;R-HSA-1638803;R-HSA-380303;R-HSA-8852298;R-HSA-9668419;R-HSA-3000319;R-HSA-380311;R-HSA-8852306;R-HSA-380316;R-HSA-380508;R-HSA-2468287;R-HSA-2574845;R-HSA-8853405;R-HSA-3000310;R-HSA-2574840;R-HSA-9648114;R-HSA-380455;R-HSA-8853419;R-HSA-2484822;R-HSA-380272;R-HSA-1638821;R-HSA-380283;R-HSA-8852280
R-HSA-422475	Axon guidance	2	558	0	1628	0.0496574	0.996804	0.996804	3	297	0.0224456	9606	Homo sapiens	P05214;Q9CPW4	P0DPH8;O15511			R-HSA-445077;R-HSA-3928595;R-HSA-445071
R-HSA-112316	Neuronal System	1	419	0	1134	0.0372875	0.997046	0.997046	3	211	0.0159462	9606	Homo sapiens	P05214	P0DPH8			R-HSA-9610627;R-HSA-9619542;R-HSA-9610408
R-HSA-5663202	Diseases of signal transduction by growth factor receptors and second messengers	1	457	0	1332	0.0406692	0.998207	0.998207	29	482	0.0364268	9606	Homo sapiens	Q9CQV8	P31946			R-HSA-9656211;R-HSA-6802919;R-HSA-6802918;R-HSA-9656209;R-HSA-6802916;R-HSA-9656215;R-HSA-9656214;R-HSA-6802914;R-HSA-6803234;R-HSA-9656213;R-HSA-6803233;R-HSA-9656212;R-HSA-6802912;R-HSA-6802926;R-HSA-6802925;R-HSA-6802924;R-HSA-6802922;R-HSA-6802921;R-HSA-6803240;R-HSA-6802934;R-HSA-8936731;R-HSA-6802943;R-HSA-6802942;R-HSA-6802941;R-HSA-9660538;R-HSA-9660536;R-HSA-8936676;R-HSA-6803230;R-HSA-6…
R-HSA-9675108	Nervous system development	2	584	0	1779	0.0519712	0.998311	0.998311	3	323	0.0244105	9606	Homo sapiens	P05214;Q9CPW4	P0DPH8;O15511			R-HSA-445077;R-HSA-3928595;R-HSA-445071
R-HSA-449147	Signaling by Interleukins	2	457	0	2093	0.0406692	0.998923	0.998923	22	493	0.0372582	9606	Homo sapiens	P21183;P20152	Q01344;P08670			R-HSA-912527;R-HSA-913451;R-HSA-909738;R-HSA-879909;R-HSA-879942;R-HSA-914182;R-HSA-879910;R-HSA-921155;R-HSA-879907;R-HSA-508247;R-HSA-453111;R-HSA-913374;R-HSA-879934;R-HSA-453104;R-HSA-913370;R-HSA-879930;R-HSA-879925;R-HSA-912757;R-HSA-914036;R-HSA-913424;R-HSA-913456;R-HSA-6790041
R-HSA-3700989	Transcriptional Regulation by TP53	1	367	0	1678	0.03266	0.999415	0.999415	2	258	0.0194982	9606	Homo sapiens	Q9CQV8	P31946			R-HSA-5632738;R-HSA-5632732
R-HSA-9006934	Signaling by Receptor Tyrosine Kinases	2	538	0	2369	0.0478775	0.999716	0.999716	11	746	0.0563785	9606	Homo sapiens	Q9CQV8;P97946	P31946;O43915			R-HSA-195378;R-HSA-9610163;R-HSA-194310;R-HSA-9612980;R-HSA-194308;R-HSA-170965;R-HSA-9610154;R-HSA-9610152;R-HSA-9610153;R-HSA-9610156;R-HSA-169901
R-HSA-1266738	Developmental Biology	4	1110	0	3039	0.0987808	0.999835	0.999835	18	555	0.0419438	9606	Homo sapiens	P05214;Q8BGZ7;Q9CPW4;Q99M74	P0DPH8;O95678;O15511;Q9NSB4			R-HSA-6806629;R-HSA-6805573;R-HSA-3928595;R-HSA-6814734;R-HSA-445071;R-HSA-6814764;R-HSA-6805546;R-HSA-6806613;R-HSA-6810357;R-HSA-445077;R-HSA-6811539;R-HSA-6814387;R-HSA-6806610;R-HSA-6809393;R-HSA-6809663;R-HSA-8942224;R-HSA-6814298;R-HSA-6810937
R-HSA-597592	Post-translational protein modification	4	1423	0	2910	0.126635	0.99991	0.99991	12	514	0.0388452	9606	Homo sapiens	P29699;P05214;Q9R001;Q9JMK0	O43286;Q9UNA0;P0DPH8;P02765			R-HSA-975919;R-HSA-5173192;R-HSA-1964501;R-HSA-8955712;R-HSA-8952289;R-HSA-8865774;R-HSA-6809006;R-HSA-6809003;R-HSA-8867370;R-HSA-8955706;R-HSA-8955869;R-HSA-8866105
R-HSA-8953854	Metabolism of RNA	1	675	0	1990	0.0600694	0.999925	0.999925	3	187	0.0141324	9606	Homo sapiens	Q9CQV8	P31946			R-HSA-450406;R-HSA-482788;R-HSA-450394
R-HSA-1280215	Cytokine Signaling in Immune system	2	804	0	2839	0.0715493	0.999977	0.999977	22	708	0.0535067	9606	Homo sapiens	P21183;P20152	Q01344;P08670			R-HSA-912527;R-HSA-913451;R-HSA-909738;R-HSA-879909;R-HSA-879942;R-HSA-914182;R-HSA-879910;R-HSA-921155;R-HSA-879907;R-HSA-508247;R-HSA-453111;R-HSA-913374;R-HSA-879934;R-HSA-453104;R-HSA-913370;R-HSA-879930;R-HSA-879925;R-HSA-912757;R-HSA-914036;R-HSA-913424;R-HSA-913456;R-HSA-6790041
R-HSA-1430728	Metabolism	4	2148	0	2501	0.191154	0.999978	0.999978	8	2019	0.152585	9606	Homo sapiens	P16858;Q9D0F9;Q9D1A2;Q9JMK0	O43286;Q96KP4;P36871;P04406			R-HSA-70449;R-HSA-70482;R-HSA-2046298;R-HSA-2025723;R-HSA-1247910;R-HSA-2046265;R-HSA-9638127;R-HSA-9638125
R-HSA-2262752	Cellular responses to stress	1	737	0	2520	0.0655869	0.999995	0.999995	1	373	0.0281892	9606	Homo sapiens	P05214	P0DPH8			R-HSA-5618080
R-HSA-8953897	Cellular responses to stimuli	1	751	0	2543	0.0668328	0.999996	0.999996	1	404	0.030532	9606	Homo sapiens	P05214	P0DPH8			R-HSA-5618080
R-HSA-5663205	Infectious disease	2	1193	0	2887	0.106167	0.999997	0.999997	8	738	0.0557739	9606	Homo sapiens	P05214;Q9CPW4	P0DPH8;O15511			R-HSA-2029466;R-HSA-9614343;R-HSA-442592;R-HSA-1861595;R-HSA-9666458;R-HSA-2197690;R-HSA-9614367;R-HSA-2029473
R-HSA-392499	Metabolism of proteins	4	1946	0	3988	0.173178	1	1	22	781	0.0590236	9606	Homo sapiens	P29699;P05214;Q9R001;Q9JMK0	O43286;Q9UNA0;P0DPH8;P02765			R-HSA-975919;R-HSA-5173192;R-HSA-389954;R-HSA-1964501;R-HSA-8955712;R-HSA-8952289;R-HSA-8865774;R-HSA-389964;R-HSA-6809006;R-HSA-389961;R-HSA-6809003;R-HSA-8867370;R-HSA-389963;R-HSA-389972;R-HSA-8955706;R-HSA-389974;R-HSA-8955869;R-HSA-389970;R-HSA-389980;R-HSA-389976;R-HSA-8866105;R-HSA-389978
R-HSA-1643685	Disease	5	2022	0	4600	0.179941	1	1	41	1612	0.121826	9606	Homo sapiens	P05214;Q9CQV8;Q80YC5;Q9CPW4;Q9D0F9	P0DPH8;P31946;P36871;P00748;O15511			R-HSA-9656211;R-HSA-6802919;R-HSA-6802918;R-HSA-9656209;R-HSA-6802916;R-HSA-9656215;R-HSA-2029466;R-HSA-9656214;R-HSA-6802914;R-HSA-6803234;R-HSA-5609939;R-HSA-9656213;R-HSA-6803233;R-HSA-9656212;R-HSA-6802912;R-HSA-1861595;R-HSA-6802926;R-HSA-9666458;R-HSA-6802925;R-HSA-6802924;R-HSA-6802922;R-HSA-9614367;R-HSA-6802921;R-HSA-6803240;R-HSA-6802934;R-HSA-9653249;R-HSA-8936731;R-HSA-9651456;R-HSA-9…
R-HSA-162582	Signal Transduction	8	2574	0	6283	0.229065	1	1	52	2450	0.185157	9606	Homo sapiens	P05214;Q9CQV8;P21183;P68033;Q9CPW4;P20152;P62071;P97946	Q01344;P0DPH8;P31946;P08670;O15511;P62070;P68032;O43915			R-HSA-2029466;R-HSA-194310;R-HSA-194308;R-HSA-75016;R-HSA-9657603;R-HSA-9018778;R-HSA-9657606;R-HSA-9013009;R-HSA-9657608;R-HSA-2197690;R-HSA-9696271;R-HSA-5672950;R-HSA-9610163;R-HSA-5672951;R-HSA-9612980;R-HSA-5672958;R-HSA-9013024;R-HSA-5672828;R-HSA-5672957;R-HSA-5672954;R-HSA-5672824;R-HSA-169901;R-HSA-5666169;R-HSA-195378;R-HSA-9610154;R-HSA-5610733;R-HSA-9610152;R-HSA-9610153;R-HSA-165692;…
R-HSA-212436	Generic Transcription Pathway	1	1258	0	4578	0.111952	1	1	3	829	0.0626511	9606	Homo sapiens	Q9CQV8	P31946			R-HSA-9614423;R-HSA-5632738;R-HSA-5632732
R-HSA-73857	RNA Polymerase II Transcription	1	1380	0	4716	0.122809	1	1	3	890	0.0672612	9606	Homo sapiens	Q9CQV8	P31946			R-HSA-9614423;R-HSA-5632738;R-HSA-5632732
R-HSA-74160	Gene expression (Transcription)	1	1524	0	4923	0.135623	1	1	3	1004	0.0758767	9606	Homo sapiens	Q9CQV8	P31946			R-HSA-9614423;R-HSA-5632738;R-HSA-5632732

## Sheet: CoC_Unique_267_Prot
Pathway identifier	Pathway name	#Entities found	#Entities total	#Interactors found	#Interactors total	Entities ratio	Entities pValue	Entities FDR	#Reactions found	#Reactions total	Reactions ratio	Species identifier	Species name	Submitted entities found	Mapped entities	Submitted entities hit interactor	Interacts with	Found reaction identifiers
R-HSA-2022090	Assembly of collagen fibrils and other multimeric structures	22	61	0	14	0.0054285	1.11022e-16	9.14824e-14	20	26	0.00196493	9606	Homo sapiens	P02463;Q63ZW6;P28481;Q3UQ28;Q3U962;Q9QXS1;P33435;Q61398;Q61245;Q04857;Q02788;P11087;Q80X19;O88207;P58022;Q01149;Q60847;P08121;E9PWQ3;P08122;P06797;P98063	P02452;P02462;P07711;P02461;Q15149;Q92626;P05997;P29400;P12109;P20908;P12107;Q9Y4K0;P12111;P13497;P12110;P08123;P45452;P08572;P02458;Q99715;Q05707;Q15113			R-HSA-2022141;R-HSA-2299620;R-HSA-2395340;R-HSA-2213192;R-HSA-1474266;R-HSA-2396234;R-HSA-2559639;R-HSA-2213201;R-HSA-2213200;R-HSA-2213205;R-HSA-2243926;R-HSA-2213207;R-HSA-2395324;R-HSA-2243931;R-HSA-2213208;R-HSA-2213210;R-HSA-2214330;R-HSA-2002466;R-HSA-2395257;R-HSA-2250301
R-HSA-8957275	Post-translational protein phosphorylation	20	107	0	0	0.00952211	3.44169e-15	1.41798e-12	1	1	7.55744e-05	9606	Homo sapiens	Q61554;Q61468;P07724;P21460;Q8K1I3;Q8BND5;Q07079;P12023;Q62356;P21956;P16045;P12032;P32261;P08113;P47878;O88452;P47879;E9Q414;O88783;Q8CG19	P04114;Q14766;P01033;Q12841;P24593;Q13421;Q13103;P22692;P14625;P35555;P12259;Q08431;O76061;O00391;P17936;P09382;P02768;P01008;P05067;P01034			R-HSA-8952289
R-HSA-1442490	Collagen degradation	17	64	0	12	0.00569547	1.60982e-14	4.41092e-12	22	34	0.00256953	9606	Homo sapiens	P02463;Q63ZW6;P34960;P28481;Q3U962;P33435;Q61245;P33434;Q04857;Q02788;Q80X19;O88207;Q60847;P08121;E9PWQ3;P08122;P06797	P02462;P07711;P02461;P05997;P29400;P12109;P20908;P12107;P12111;P39900;P12110;P45452;P08572;P02458;P08253;Q99715;Q05707			R-HSA-2471621;R-HSA-1564117;R-HSA-1474196;R-HSA-1474197;R-HSA-1564179;R-HSA-1564112;R-HSA-2168046;R-HSA-1564120;R-HSA-1564184;R-HSA-1454822;R-HSA-2485111;R-HSA-1454757;R-HSA-1564164;R-HSA-1474213;R-HSA-1474210;R-HSA-2473584;R-HSA-2484882;R-HSA-1564143;R-HSA-1564142;R-HSA-2168923;R-HSA-2537499;R-HSA-2473594
R-HSA-1474290	Collagen formation	24	90	0	107	0.00800926	3.87468e-14	7.98184e-12	49	77	0.00581923	9606	Homo sapiens	P02463;Q63ZW6;P28481;Q3UQ28;Q3U962;Q9QXS1;P33435;P19324;Q61398;Q61245;Q04857;Q02788;P11087;Q80X19;O88207;P58022;Q01149;Q60847;P24369;P08121;E9PWQ3;P08122;P06797;P98063	P02452;P02462;P07711;P23284;P02461;Q15149;Q92626;P05997;P29400;P12109;P20908;P12107;P50454;Q9Y4K0;P12111;P13497;P12110;P08123;P45452;P08572;P02458;Q99715;Q05707;Q15113			R-HSA-8948232;R-HSA-8944265;R-HSA-2002460;R-HSA-8944266;R-HSA-8948224;R-HSA-8948226;R-HSA-8948228;R-HSA-8948230;R-HSA-8948231;R-HSA-8944263;R-HSA-2002440;R-HSA-2395324;R-HSA-2214330;R-HSA-2250301;R-HSA-2022073;R-HSA-1981104;R-HSA-2559639;R-HSA-2002466;R-HSA-2299620;R-HSA-1474266;R-HSA-1981128;R-HSA-8944223;R-HSA-1980233;R-HSA-2395257;R-HSA-1981120;R-HSA-8944232;R-HSA-1650808;R-HSA-2002428;R-HSA-2…
R-HSA-8948216	Collagen chain trimerization	13	44	0	0	0.00391564	9.34697e-13	1.5329e-10	8	28	0.00211608	9606	Homo sapiens	P02463;Q63ZW6;P28481;Q3U962;Q61245;Q02788;Q04857;Q80X19;O88207;Q60847;P08121;E9PWQ3;P08122	P02462;P02461;P05997;P29400;P12109;P20908;P12107;P12111;P12110;P02458;P08572;Q99715;Q05707			R-HSA-8944232;R-HSA-8944265;R-HSA-8944266;R-HSA-8944236;R-HSA-8944223;R-HSA-8944240;R-HSA-8944247;R-HSA-8944263
R-HSA-1474228	Degradation of the extracellular matrix	23	140	0	80	0.0124588	1.42453e-12	1.9516e-10	62	105	0.00793531	9606	Homo sapiens	P02463;Q61554;Q63ZW6;P34960;P20918;P28481;Q3U962;P33435;P51125;Q61245;P33434;Q9R118;Q04857;Q02788;Q80X19;O88207;Q60847;P08121;E9PWQ3;P08122;P25785;P06797;P98063	P02462;P07711;P02461;P05997;P29400;P12109;P35555;P20908;P12107;P12111;P13497;P39900;P16035;P12110;P20810;P00747;P45452;P08572;P02458;P08253;Q99715;Q05707;Q92743			R-HSA-1602458;R-HSA-1474196;R-HSA-8940554;R-HSA-1474197;R-HSA-1564179;R-HSA-1592349;R-HSA-3791295;R-HSA-1604368;R-HSA-1604752;R-HSA-1564184;R-HSA-1604360;R-HSA-1566981;R-HSA-1564164;R-HSA-1566979;R-HSA-3791149;R-HSA-8848658;R-HSA-8855825;R-HSA-1604741;R-HSA-3814820;R-HSA-1604359;R-HSA-1602488;R-HSA-2514823;R-HSA-2514831;R-HSA-1592371;R-HSA-1454781;R-HSA-1454757;R-HSA-1474213;R-HSA-1474210;R-HSA-2…
R-HSA-381426	Regulation of Insulin-like Growth Factor (IGF) transport and uptake by Insulin-like Growth Factor Binding Proteins (IGFBPs)	25	124	0	134	0.011035	1.79268e-12	2.09743e-10	13	14	0.00105804	9606	Homo sapiens	Q61554;P07724;P47880;P20918;Q07079;P33434;P16045;P47878;O88452;P47879;P47877;Q61468;P21460;Q8K1I3;Q8BND5;P19221;P12023;Q62356;P21956;P12032;P32261;P08113;E9Q414;O88783;Q8CG19	P04114;Q14766;Q12841;P18065;P35555;P12259;O76061;P00747;O00391;P02768;P01034;P24592;P01033;P24593;Q13421;Q13103;P22692;P14625;Q08431;P17936;P09382;P00734;P01008;P08253;P05067			R-HSA-381412;R-HSA-381543;R-HSA-381446;R-HSA-381537;R-HSA-8952289;R-HSA-381518;R-HSA-381545;R-HSA-381461;R-HSA-381500;R-HSA-381503;R-HSA-381496;R-HSA-381435;R-HSA-381466
R-HSA-114608	Platelet degranulation	21	128	0	45	0.0113909	2.23066e-12	2.29758e-10	7	11	0.000831318	9606	Homo sapiens	Q921M7;P07724;Q64727;P70274;Q61704;Q8K1I3;Q8BND5;P20918;Q8BTM8;Q06890;P17742;P40124;Q8K1B8;P20029;Q01339;P40240;P05064;P62962;O88783;P41731;P26039	Q86UX7;Q13103;P62937;P07737;P12259;Q06033;P18206;P11021;P00747;P21926;P02749;O00391;P49908;Q9NUQ9;P02768;P04075;Q01518;P08962;Q9Y490;P10909;P21333			R-HSA-482775;R-HSA-482772;R-HSA-481044;R-HSA-481010;R-HSA-481009;R-HSA-481007;R-HSA-351323
R-HSA-2243919	Crosslinking of collagen fibrils	9	18	0	0	0.00160185	3.21237e-11	2.92326e-09	9	13	0.000982467	9606	Homo sapiens	P02463;Q63ZW6;P11087;P58022;Q01149;P08122;Q3UQ28;Q61398;P98063	P02452;P02462;P29400;Q92626;P08123;P08572;Q15113;Q9Y4K0;P13497			R-HSA-2559639;R-HSA-2022141;R-HSA-2243926;R-HSA-2395324;R-HSA-2395340;R-HSA-2243931;R-HSA-2002466;R-HSA-2395257;R-HSA-2250301
R-HSA-76005	Response to elevated platelet cytosolic Ca2+	21	133	0	96	0.0118359	3.13359e-10	2.56954e-08	7	14	0.00105804	9606	Homo sapiens	Q921M7;P07724;Q64727;P70274;Q61704;Q8K1I3;Q8BND5;P20918;Q8BTM8;Q06890;P17742;P40124;Q8K1B8;P20029;Q01339;P40240;P05064;P62962;O88783;P41731;P26039	Q86UX7;Q13103;P62937;P07737;P12259;Q06033;P18206;P11021;P00747;P21926;P02749;O00391;P49908;Q9NUQ9;P02768;P04075;Q01518;P08962;Q9Y490;P10909;P21333			R-HSA-482775;R-HSA-482772;R-HSA-481044;R-HSA-481010;R-HSA-481009;R-HSA-481007;R-HSA-351323
R-HSA-6798695	Neutrophil degranulation	30	480	0	0	0.042716	6.35901e-10	4.70567e-08	10	10	0.000755744	9606	Homo sapiens	Q3UHX2;P07901;Q9WV54;Q64727;Q6W5C0;P19157;P70168;Q62465;P40124;P63168;O08992;Q9DBJ1;P52480;P25785;P07356;P41731;P06869;P50580;Q8BND5;P11499;Q06138;P50543;P17742;Q9QUI0;P13020;Q9JI48;P01887;P05064;Q6ZQ38;P63017	Q13510;P07900;P14618;P62937;O00560;P63167;P00749;O00391;P61586;P09211;Q13442;P61769;P07355;Q9UQ80;P08962;Q14974;Q9Y376;Q86VP6;P18206;Q99536;P11142;P16035;P18669;P09341;P31949;P04075;P06396;P08238;Q01518;Q9NZF1			R-HSA-6798743;R-HSA-6799350;R-HSA-6798739;R-HSA-6800434;R-HSA-6798751;R-HSA-6798749;R-HSA-6798748;R-HSA-6798747;R-HSA-6800426;R-HSA-6798745
R-HSA-1650814	Collagen biosynthesis and modifying enzymes	17	67	0	93	0.00596245	1.88282e-09	1.28032e-07	29	51	0.00385429	9606	Homo sapiens	P02463;Q63ZW6;P28481;Q3U962;P19324;Q61398;Q61245;Q04857;Q02788;Q80X19;O88207;Q60847;P24369;P08121;E9PWQ3;P08122;P98063	P02462;P23284;P02461;P05997;P29400;P12109;P20908;P12107;P50454;P12111;P13497;P12110;P08572;P02458;Q99715;Q05707;Q15113			R-HSA-8948232;R-HSA-8944265;R-HSA-2002460;R-HSA-8944266;R-HSA-8948224;R-HSA-8948226;R-HSA-8948228;R-HSA-8948230;R-HSA-8948231;R-HSA-8944263;R-HSA-1981128;R-HSA-2002440;R-HSA-8944223;R-HSA-1980233;R-HSA-1981120;R-HSA-8944232;R-HSA-1650808;R-HSA-2002428;R-HSA-1614460;R-HSA-8944236;R-HSA-1614461;R-HSA-2022073;R-HSA-2089971;R-HSA-1981104;R-HSA-8948219;R-HSA-8948222;R-HSA-8944240;R-HSA-1981157;R-HSA-8…
R-HSA-3000178	ECM proteoglycans	12	76	0	41	0.00676337	5.83491e-07	3.67599e-05	8	23	0.00173821	9606	Homo sapiens	P02463;Q02788;Q04857;Q63ZW6;Q9R0G6;O88207;P28481;P08121;E9PWQ3;P08122;Q3U962;P29788	P04004;P02462;P02461;P12110;P05997;P29400;P12109;P20908;P02458;P08572;P12111;P49747			R-HSA-2426471;R-HSA-2327909;R-HSA-2396370;R-HSA-2424252;R-HSA-2396079;R-HSA-2466238;R-HSA-2465883;R-HSA-2466106
R-HSA-1474244	Extracellular matrix organization	34	301	0	659	0.0267865	8.07966e-06	0.00046862	150	319	0.0241082	9606	Homo sapiens	Q61554;Q63ZW6;P20918;P34960;P28481;Q3UQ28;P33435;P51125;Q61398;P33434;Q9R118;Q04857;P58022;Q01149;Q60847;E9PWQ3;P08121;P08122;P25785;P98063;P29788;P02463;P37889;Q3U962;Q9QXS1;P19324;Q61245;Q02788;P11087;Q80X19;Q9R0G6;O88207;P24369;P06797	P02452;P35555;P12111;Q9Y4K0;P50454;P20810;P00747;P08123;P45452;Q05707;P04004;P07711;P02462;P23284;P02461;Q15149;Q92626;P05997;P29400;P12109;P20908;P12107;P13497;P39900;P16035;P12110;P08253;P08572;P02458;P98095;Q99715;Q15113;P49747;Q92743			R-HSA-8944265;R-HSA-2002460;R-HSA-8944266;R-HSA-1564179;R-HSA-1592349;R-HSA-1604368;R-HSA-216076;R-HSA-8944263;R-HSA-1564184;R-HSA-1604360;R-HSA-1566981;R-HSA-1564164;R-HSA-1566979;R-HSA-3791149;R-HSA-2002440;R-HSA-2466106;R-HSA-2250301;R-HSA-1604359;R-HSA-4084501;R-HSA-1592371;R-HSA-2534160;R-HSA-2002466;R-HSA-2537499;R-HSA-2426471;R-HSA-2327909;R-HSA-2465890;R-HSA-1604690;R-HSA-2534248;R-HSA-24…
R-HSA-419037	NCAM1 interactions	8	42	0	27	0.00373765	2.06722e-05	0.0011163	3	10	0.000755744	9606	Homo sapiens	Q02788;Q04857;O08842;O88207;P28481;P08121;E9PWQ3;Q3U962	P02461;P12110;P05997;P12109;O00451;P20908;P02458;P12111			R-HSA-375149;R-HSA-375151;R-HSA-375144
R-HSA-2214320	Anchoring fibril formation	4	15	0	0	0.00133488	0.000123264	0.00628646	2	4	0.000302297	9606	Homo sapiens	P02463;Q63ZW6;P08122;P98063	P02462;P29400;P08572;P13497			R-HSA-2214330;R-HSA-2396234
R-HSA-70263	Gluconeogenesis	6	34	0	14	0.00302572	0.000162902	0.00781931	6	25	0.00188936	9606	Homo sapiens	Q9DBJ1;P09411;P05064;P17182;P08249;P17751	P06733;P18669;P40926;P00558;P60174;P04075			R-HSA-70481;R-HSA-71445;R-HSA-71495;R-HSA-71783;R-HSA-70486;R-HSA-70494
R-HSA-166665	Terminal pathway of complement	3	8	0	2	0.000711934	0.000475728	0.0214078	5	5	0.000377872	9606	Homo sapiens	E9Q6D8;Q06890;D3YXF5	P13671;P10643;P10909			R-HSA-173723;R-HSA-173720;R-HSA-173705;R-HSA-173725;R-HSA-173709
R-HSA-76002	Platelet activation, signaling and aggregation	25	265	0	545	0.0235828	0.000923357	0.0397044	37	116	0.00876663	9606	Homo sapiens	P07724;Q64727;P20918;Q8BTM8;P35235;P40124;P40240;P41731;P26039;Q921M7;P70274;Q61704;Q8K1I3;Q8BND5;P19221;Q06890;P17742;Q9QUI0;Q8K1B8;P20029;Q01339;P05064;P62962;O88783;P60766	P62937;P12259;Q06124;P00747;P21926;P02749;O00391;Q9NUQ9;P02768;P61586;P60953;P08962;Q9Y490;Q86UX7;Q13103;P07737;Q06033;P18206;P11021;P00734;P49908;P04075;Q01518;P10909;P21333			R-HSA-443910;R-HSA-443905;R-HSA-429441;R-HSA-114697;R-HSA-354124;R-HSA-442314;R-HSA-482775;R-HSA-372693;R-HSA-482772;R-HSA-481044;R-HSA-430096;R-HSA-453200;R-HSA-5684801;R-HSA-354066;R-HSA-354077;R-HSA-372697;R-HSA-354073;R-HSA-351323;R-HSA-5684169;R-HSA-429529;R-HSA-354149;R-HSA-429415;R-HSA-354087;R-HSA-372705;R-HSA-432096;R-HSA-442273;R-HSA-481007;R-HSA-377644;R-HSA-377641;R-HSA-377640;R-HSA-3…
R-HSA-3371568	Attenuation phase	3	14	0	0	0.00124588	0.00168582	0.0691186	4	5	0.000377872	9606	Homo sapiens	P07901;P11499;P63017	P11142;P07900;P08238			R-HSA-3371554;R-HSA-5324617;R-HSA-5082369;R-HSA-5082384
R-HSA-9662361	Sensory processing of sound by outer hair cells of the cochlea	5	56	0	0	0.00498354	0.00249984	0.0974936	1	8	0.000604595	9606	Homo sapiens	P13020;Q8VDD5;P26041;Q62261;P60710	P60709;P06396;Q01082;P26038;P35579			R-HSA-9663363
R-HSA-6809371	Formation of the cornified envelope	10	129	0	100	0.0114799	0.00360336	0.133324	9	27	0.00204051	9606	Homo sapiens	Q3TTY5;Q8VED5;Q922U2;Q6NXH9;Q3UV17;Q9QWL7;E9Q0F0;P02535;F6XJP7;Q61781	Q8N1N4;Q01546;P29122;P35908;Q04695;P13647;Q86Y46;P13645;Q5XKE5;P02533			R-HSA-6810357;R-HSA-8849797;R-HSA-6811539;R-HSA-6814387;R-HSA-8942224;R-HSA-6814734;R-HSA-6814764;R-HSA-6814298;R-HSA-6810937
R-HSA-3000480	Scavenging by Class A Receptors	3	19	0	0	0.00169084	0.00396816	0.138886	3	10	0.000755744	9606	Homo sapiens	P08113;P08121;E9Q414	P04114;P02461;P14625			R-HSA-3221843;R-HSA-2173778;R-HSA-2507854
R-HSA-3000171	Non-integrin membrane-ECM interactions	9	59	0	136	0.00525051	0.00414983	0.141094	4	22	0.00166264	9606	Homo sapiens	P02463;Q63ZW6;O88207;P28481;P08121;P08122;Q3U962;P29788;Q61245	P04004;P02462;P02461;P05997;P29400;P20908;P12107;P02458;P08572			R-HSA-2465890;R-HSA-2327738;R-HSA-2731075;R-HSA-2731122
R-HSA-5626467	RHO GTPases activate IQGAPs	4	32	0	9	0.00284774	0.00453069	0.144982	5	5	0.000377872	9606	Homo sapiens	P26231;P68372;P60766;P60710	P35221;Q3ZCM7;P60709;P60953			R-HSA-5626549;R-HSA-5626469;R-HSA-5672304;R-HSA-5626507;R-HSA-5672329
R-HSA-186797	Signaling by PDGF	10	60	0	196	0.0053395	0.0073083	0.219602	3	31	0.00234281	9606	Homo sapiens	Q02788;Q04857;O88207;Q9Z1T2;P20918;P28481;P35235;P08121;E9PWQ3;Q3U962	P02461;P12110;P05997;P12109;P00747;P20908;P35443;P02458;Q06124;P12111			R-HSA-382054;R-HSA-382061;R-HSA-186778
R-HSA-3371571	HSF1-dependent transactivation	3	24	0	0	0.0021358	0.00753306	0.219602	5	8	0.000604595	9606	Homo sapiens	P07901;P11499;P63017	P11142;P07900;P08238			R-HSA-3371554;R-HSA-5324617;R-HSA-5082356;R-HSA-5082369;R-HSA-5082384
R-HSA-3371497	HSP90 chaperone cycle for steroid hormone receptors (SHR) in the presence of ligand	6	57	0	50	0.00507253	0.00757248	0.219602	16	16	0.00120919	9606	Homo sapiens	P63168;P07901;Q60864;P11499;P68372;P63017	P63167;P11142;P07900;Q3ZCM7;P31948;P08238			R-HSA-5618099;R-HSA-5618098;R-HSA-9725885;R-HSA-5618110;R-HSA-5618073;R-HSA-5618105;R-HSA-3371422;R-HSA-5618107;R-HSA-5618085;R-HSA-9705925;R-HSA-5618080;R-HSA-9690534;R-HSA-3371590;R-HSA-5618093;R-HSA-3371503;R-HSA-9678925
R-HSA-70171	Glycolysis	5	78	0	4	0.00694135	0.0103345	0.281335	5	24	0.00181378	9606	Homo sapiens	Q9DBJ1;P09411;P05064;P17182;P17751	P06733;P18669;P00558;P60174;P04075			R-HSA-70454;R-HSA-71654;R-HSA-71496;R-HSA-71850;R-HSA-71660
R-HSA-75205	Dissolution of Fibrin Clot	4	13	0	38	0.00115689	0.0104198	0.281335	18	19	0.00143591	9606	Homo sapiens	P06869;P20918;Q07235;P07356	P00749;P07093;P00747;P07355			R-HSA-158722;R-HSA-158784;R-HSA-158721;R-HSA-158982;R-HSA-158756;R-HSA-158795;R-HSA-158766;R-HSA-158959;R-HSA-158925;R-HSA-158893;R-HSA-158800;R-HSA-158747;R-HSA-158744;R-HSA-159001;R-HSA-158750;R-HSA-158942;R-HSA-159005;R-HSA-158941
R-HSA-70326	Glucose metabolism	6	98	0	18	0.00872119	0.0115534	0.29858	11	49	0.00370314	9606	Homo sapiens	Q9DBJ1;P09411;P05064;P17182;P08249;P17751	P06733;P18669;P40926;P00558;P60174;P04075			R-HSA-70481;R-HSA-71445;R-HSA-71495;R-HSA-71783;R-HSA-70454;R-HSA-71654;R-HSA-70486;R-HSA-71496;R-HSA-71850;R-HSA-71660;R-HSA-70494
R-HSA-375165	NCAM signaling for neurite out-growth	9	64	0	163	0.00569547	0.0119432	0.29858	10	23	0.00173821	9606	Homo sapiens	Q02788;Q04857;O08842;O88207;Q62261;P28481;P08121;E9PWQ3;Q3U962	P02461;P12110;P05997;P12109;O00451;P20908;P02458;Q01082;P12111			R-HSA-392053;R-HSA-392054;R-HSA-392051;R-HSA-375149;R-HSA-391868;R-HSA-375151;R-HSA-391871;R-HSA-391865;R-HSA-375144;R-HSA-391866
R-HSA-5663220	RHO GTPases Activate Formins	7	141	1	55	0.0125478	0.0137101	0.329042	16	27	0.00204051	9606	Homo sapiens	P63168;Q9QUI0;P68372;Q61166;P62962;P60766;P60710	P63167;Q3ZCM7;P60709;P07737;Q15691;P61586;P60953	P26039	P05556	R-HSA-5665686;R-HSA-5665751;R-HSA-3858495;R-HSA-5666160;R-HSA-5665809;R-HSA-5666001;R-HSA-5666129;R-HSA-5665982;R-HSA-5665727;R-HSA-5665659;R-HSA-5666169;R-HSA-5665767;R-HSA-5665989;R-HSA-5666049;R-HSA-5665802;R-HSA-203070
R-HSA-5625970	RHO GTPases activate KTN1	2	11	0	0	0.000978909	0.0144051	0.345723	2	2	0.000151149	9606	Homo sapiens	Q9QUI0;P60766	P61586;P60953			R-HSA-5625959;R-HSA-5672083
R-HSA-3000157	Laminin interactions	3	30	0	2	0.00266975	0.0162341	0.357881	3	15	0.00113362	9606	Homo sapiens	P02463;Q63ZW6;P08122	P02462;P29400;P08572			R-HSA-2328145;R-HSA-2426450;R-HSA-4084501
R-HSA-3359454	Defective TCN2 causes TCN2 deficiency	1	1	0	0	8.89917e-05	0.0162673	0.357881	1	1	7.55744e-05	9606	Homo sapiens	O88968	P20062			R-HSA-3299657
R-HSA-446107	Type I hemidesmosome assembly	3	11	0	25	0.000978909	0.0190161	0.409994	6	6	0.000453446	9606	Homo sapiens	Q922U2;Q9QXS1;Q61781	Q15149;P13647;P02533			R-HSA-446083;R-HSA-432956;R-HSA-446077;R-HSA-432909;R-HSA-432952;R-HSA-446089
R-HSA-1566948	Elastic fibre formation	4	45	0	22	0.00400463	0.0198242	0.409994	12	17	0.00128476	9606	Homo sapiens	Q61554;P58022;P37889;P29788	P04004;P35555;P98095;Q9Y4K0			R-HSA-2161282;R-HSA-2328033;R-HSA-2328037;R-HSA-2537665;R-HSA-2129353;R-HSA-2129385;R-HSA-2396399;R-HSA-2129357;R-HSA-2129362;R-HSA-2328048;R-HSA-1592387;R-HSA-2129375
R-HSA-193697	p75NTR regulates axonogenesis	3	10	0	28	0.000889917	0.0204997	0.409994	6	8	0.000604595	9606	Homo sapiens	Q9QUI0;Q99PT1;Q99P72	P52565;Q9NQC3;P61586			R-HSA-9012761;R-HSA-193696;R-HSA-194518;R-HSA-193655;R-HSA-193668;R-HSA-193646
R-HSA-193634	Axonal growth inhibition (RHOA activation)	3	9	0	28	0.000800926	0.0204997	0.409994	4	6	0.000453446	9606	Homo sapiens	Q9QUI0;Q99PT1;Q99P72	P52565;Q9NQC3;P61586			R-HSA-9012761;R-HSA-193696;R-HSA-194518;R-HSA-193655
R-HSA-380320	Recruitment of NuMA to mitotic centrosomes	5	95	0	0	0.00845421	0.0211133	0.422265	2	2	0.000151149	9606	Homo sapiens	P63168;P07901;P68372;P61982;Q61166	P63167;P07900;Q3ZCM7;P61981;Q15691			R-HSA-380316;R-HSA-380508
R-HSA-209563	Axonal growth stimulation	2	4	0	11	0.000355967	0.0225982	0.429366	2	2	0.000151149	9606	Homo sapiens	Q9QUI0;Q99PT1	P52565;P61586			R-HSA-193668;R-HSA-193646
R-HSA-6802948	Signaling by high-kinase activity BRAF mutants	3	37	0	0	0.00329269	0.0236527	0.43589	4	6	0.000453446	9606	Homo sapiens	Q64727;P60710;P26039	P18206;P60709;Q9Y490			R-HSA-6802912;R-HSA-6802911;R-HSA-6802910;R-HSA-6803227
R-HSA-6802952	Signaling by BRAF and RAF1 fusions	4	66	0	0	0.00587345	0.0242161	0.43589	5	5	0.000377872	9606	Homo sapiens	Q64727;P48678;P60710;P26039	P18206;P60709;P02545;Q9Y490			R-HSA-6802935;R-HSA-6802934;R-HSA-6802933;R-HSA-6802932;R-HSA-6802927
R-HSA-9636667	Manipulation of host energy metabolism	2	3	0	12	0.000266975	0.025667	0.462006	2	2	0.000151149	9606	Homo sapiens	P09411;P17182	P06733;P00558			R-HSA-9636658;R-HSA-9636669
R-HSA-2129379	Molecules associated with elastic fibres	3	38	0	2	0.00338169	0.0288461	0.489242	6	10	0.000755744	9606	Homo sapiens	Q61554;P37889;P29788	P04004;P35555;P98095			R-HSA-2161282;R-HSA-2328033;R-HSA-2328048;R-HSA-2537665;R-HSA-1592387;R-HSA-2396399
R-HSA-6805567	Keratinization	10	217	0	100	0.0193112	0.0295451	0.489242	16	34	0.00256953	9606	Homo sapiens	Q3TTY5;Q8VED5;Q922U2;Q6NXH9;Q3UV17;Q9QWL7;E9Q0F0;P02535;F6XJP7;Q61781	Q8N1N4;Q01546;P29122;P35908;Q04695;P13647;Q86Y46;P13645;Q5XKE5;P02533			R-HSA-6806629;R-HSA-6805573;R-HSA-8849797;R-HSA-6814734;R-HSA-6814764;R-HSA-6805546;R-HSA-6806613;R-HSA-6810357;R-HSA-6811539;R-HSA-6814387;R-HSA-6806610;R-HSA-6809393;R-HSA-6809663;R-HSA-8942224;R-HSA-6814298;R-HSA-6810937
R-HSA-5674135	MAP2K and MAPK activation	3	41	0	0	0.00364866	0.0307005	0.489242	8	12	0.000906892	9606	Homo sapiens	Q64727;P60710;P26039	P18206;P60709;Q9Y490			R-HSA-9657603;R-HSA-5672980;R-HSA-5672978;R-HSA-9657606;R-HSA-5672972;R-HSA-5672973;R-HSA-9657608;R-HSA-9657599
R-HSA-1592389	Activation of Matrix Metalloproteinases	4	33	0	45	0.00293673	0.0318282	0.489242	18	27	0.00204051	9606	Homo sapiens	P20918;P33435;P25785;P33434	P16035;P00747;P45452;P08253			R-HSA-1602488;R-HSA-1602458;R-HSA-1592316;R-HSA-1604732;R-HSA-1592349;R-HSA-1604350;R-HSA-1604368;R-HSA-1604752;R-HSA-1604690;R-HSA-1592371;R-HSA-1592436;R-HSA-1592278;R-HSA-1604360;R-HSA-1604712;R-HSA-1592297;R-HSA-1592398;R-HSA-1604741;R-HSA-1604359
R-HSA-3359485	Defective CD320 causes MMATC	1	2	0	0	0.000177983	0.0322709	0.489242	1	1	7.55744e-05	9606	Homo sapiens	O88968	P20062			R-HSA-3325546
R-HSA-163754	Insulin effects increased synthesis of Xylulose-5-Phosphate	1	2	0	0	0.000177983	0.0322709	0.489242	2	3	0.000226723	9606	Homo sapiens	P40142	P29401			R-HSA-163751;R-HSA-163741
R-HSA-9656223	Signaling by RAF1 mutants	3	42	0	0	0.00373765	0.0326161	0.489242	4	7	0.000529021	9606	Homo sapiens	Q64727;P60710;P26039	P18206;P60709;Q9Y490			R-HSA-9656211;R-HSA-9656209;R-HSA-9656215;R-HSA-9656214
R-HSA-977606	Regulation of Complement cascade	8	135	0	106	0.0120139	0.0361197	0.541796	20	42	0.00317412	9606	Homo sapiens	P01029;P19221;E9Q6D8;P35762;P01027;Q06890;P29788;D3YXF5	P04004;P13671;P0C0L5;P60033;P00734;P10643;P01024;P10909			R-HSA-977615;R-HSA-8852580;R-HSA-8853252;R-HSA-2530445;R-HSA-981637;R-HSA-8852716;R-HSA-977602;R-HSA-2855047;R-HSA-977375;R-HSA-981535;R-HSA-2530453;R-HSA-977629;R-HSA-977626;R-HSA-981658;R-HSA-8951486;R-HSA-2530429;R-HSA-981621;R-HSA-977619;R-HSA-981648;R-HSA-981680
R-HSA-140837	Intrinsic Pathway of Fibrin Clot Formation	3	23	0	26	0.00204681	0.0431024	0.603677	4	24	0.00181378	9606	Homo sapiens	P32261;P19221;Q07235	P07093;P00734;P01008			R-HSA-158419;R-HSA-9603302;R-HSA-9015379;R-HSA-158137
R-HSA-416572	Sema4D induced cell migration and growth-cone collapse	2	20	0	0	0.00177983	0.0432737	0.603677	4	7	0.000529021	9606	Homo sapiens	Q9QUI0;Q8VDD5	P61586;P35579			R-HSA-419087;R-HSA-416588;R-HSA-419197;R-HSA-419049
R-HSA-166658	Complement cascade	8	146	0	106	0.0129928	0.0435782	0.603677	35	71	0.00536578	9606	Homo sapiens	P01029;P19221;E9Q6D8;P35762;P01027;Q06890;P29788;D3YXF5	P04004;P13671;P0C0L5;P60033;P00734;P10643;P01024;P10909			R-HSA-977615;R-HSA-8853252;R-HSA-173636;R-HSA-166795;R-HSA-173705;R-HSA-981637;R-HSA-977602;R-HSA-173709;R-HSA-977375;R-HSA-981535;R-HSA-977629;R-HSA-977626;R-HSA-981658;R-HSA-183130;R-HSA-173723;R-HSA-173720;R-HSA-2530429;R-HSA-977619;R-HSA-981648;R-HSA-173725;R-HSA-981713;R-HSA-8852580;R-HSA-166817;R-HSA-166753;R-HSA-173739;R-HSA-2530445;R-HSA-8852716;R-HSA-2855047;R-HSA-173740;R-HSA-173680;R-H…
R-HSA-9659379	Sensory processing of sound	5	78	0	38	0.00694135	0.0437377	0.603677	2	13	0.000982467	9606	Homo sapiens	P13020;Q8VDD5;P26041;Q62261;P60710	P60709;P06396;Q01082;P26038;P35579			R-HSA-9663363;R-HSA-9659380
R-HSA-8854518	AURKA Activation by TPX2	4	72	0	11	0.0064074	0.0439312	0.603677	2	2	0.000151149	9606	Homo sapiens	P63168;P07901;P61982;Q61166	P63167;P07900;P61981;Q15691			R-HSA-8853405;R-HSA-8853419
R-HSA-8874081	MET activates PTK2 signaling	5	30	0	91	0.00266975	0.0464367	0.603677	1	5	0.000377872	9606	Homo sapiens	O88207;P28481;P08121;Q3U962;Q61245	P02461;P05997;P20908;P12107;P02458			R-HSA-8874079
R-HSA-9672391	Defective F8 cleavage by thrombin	1	3	0	0	0.000266975	0.048015	0.624194	1	1	7.55744e-05	9606	Homo sapiens	P19221	P00734			R-HSA-9666383
R-HSA-9657688	Defective factor XII causes hereditary angioedema	1	3	0	0	0.000266975	0.048015	0.624194	1	2	0.000151149	9606	Homo sapiens	P19221	P00734			R-HSA-9653249
R-HSA-216083	Integrin cell surface interactions	13	85	0	407	0.0075643	0.051845	0.635037	11	55	0.00415659	9606	Homo sapiens	P02463;Q61554;Q63ZW6;P28481;Q3U962;Q02788;Q04857;Q9R0G6;O88207;P08121;E9PWQ3;P08122;P29788	P04004;P02462;P02461;P05997;P29400;P12109;P35555;P20908;P12111;P12110;P02458;P08572;P49747			R-HSA-4084910;R-HSA-4085087;R-HSA-4539779;R-HSA-2426259;R-HSA-216043;R-HSA-4084903;R-HSA-216040;R-HSA-265423;R-HSA-2327695;R-HSA-4084912;R-HSA-216076
R-HSA-9013418	RHOBTB2 GTPase cycle	2	23	0	0	0.00204681	0.0554473	0.635037	1	2	0.000151149	9606	Homo sapiens	P07901;P11499	P07900;P08238			R-HSA-9018785
R-HSA-400685	Sema4D in semaphorin signaling	2	24	0	0	0.0021358	0.0597421	0.635037	5	13	0.000982467	9606	Homo sapiens	Q9QUI0;Q8VDD5	P61586;P35579			R-HSA-416559;R-HSA-419087;R-HSA-416588;R-HSA-419197;R-HSA-419049
R-HSA-8875878	MET promotes cell motility	5	41	0	93	0.00364866	0.0613905	0.635037	1	12	0.000906892	9606	Homo sapiens	O88207;P28481;P08121;Q3U962;Q61245	P02461;P05997;P20908;P12107;P02458			R-HSA-8874079
R-HSA-9665230	Drug resistance in ERBB2 KD mutants	1	4	0	0	0.000355967	0.0635037	0.635037	8	8	0.000604595	9606	Homo sapiens	P07901	P07900			R-HSA-9665315;R-HSA-9665232;R-HSA-9665280;R-HSA-9665286;R-HSA-9665284;R-HSA-9665304;R-HSA-9665311;R-HSA-9665278
R-HSA-9652282	Drug-mediated inhibition of ERBB2 signaling	1	4	0	0	0.000355967	0.0635037	0.635037	3	3	0.000226723	9606	Homo sapiens	P07901	P07900			R-HSA-9652277;R-HSA-9652264;R-HSA-9665726
R-HSA-9665250	Resistance of ERBB2 KD mutants to AEE788	1	4	0	0	0.000355967	0.0635037	0.635037	1	1	7.55744e-05	9606	Homo sapiens	P07901	P07900			R-HSA-9665278
R-HSA-9665251	Resistance of ERBB2 KD mutants to lapatinib	1	4	0	0	0.000355967	0.0635037	0.635037	1	1	7.55744e-05	9606	Homo sapiens	P07901	P07900			R-HSA-9665284
R-HSA-9665737	Drug resistance in ERBB2 TMD/JMD mutants	1	4	0	0	0.000355967	0.0635037	0.635037	1	1	7.55744e-05	9606	Homo sapiens	P07901	P07900			R-HSA-9665708
R-HSA-9665244	Resistance of ERBB2 KD mutants to sapitinib	1	4	0	0	0.000355967	0.0635037	0.635037	1	1	7.55744e-05	9606	Homo sapiens	P07901	P07900			R-HSA-9665304
R-HSA-9665247	Resistance of ERBB2 KD mutants to osimertinib	1	4	0	0	0.000355967	0.0635037	0.635037	1	1	7.55744e-05	9606	Homo sapiens	P07901	P07900			R-HSA-9665280
R-HSA-9665233	Resistance of ERBB2 KD mutants to trastuzumab	1	4	0	0	0.000355967	0.0635037	0.635037	1	1	7.55744e-05	9606	Homo sapiens	P07901	P07900			R-HSA-9665232
R-HSA-9665245	Resistance of ERBB2 KD mutants to tesevatinib	1	4	0	0	0.000355967	0.0635037	0.635037	1	1	7.55744e-05	9606	Homo sapiens	P07901	P07900			R-HSA-9665315
R-HSA-9665249	Resistance of ERBB2 KD mutants to afatinib	1	4	0	0	0.000355967	0.0635037	0.635037	1	1	7.55744e-05	9606	Homo sapiens	P07901	P07900			R-HSA-9665311
R-HSA-9665246	Resistance of ERBB2 KD mutants to neratinib	1	4	0	0	0.000355967	0.0635037	0.635037	1	1	7.55744e-05	9606	Homo sapiens	P07901	P07900			R-HSA-9665286
R-HSA-204626	Hypusine synthesis from eIF5A-lysine	1	4	0	0	0.000355967	0.0635037	0.635037	2	3	0.000226723	9606	Homo sapiens	P63242	P63241			R-HSA-204647;R-HSA-204617
R-HSA-8985586	SLIT2:ROBO1 increases RHOA activity	1	4	0	0	0.000355967	0.0635037	0.635037	1	2	0.000151149	9606	Homo sapiens	Q9QUI0	P61586			R-HSA-8985594
R-HSA-140875	Common Pathway of Fibrin Clot Formation	4	22	0	75	0.00195782	0.0642292	0.642292	18	29	0.00219166	9606	Homo sapiens	P32261;P19221;Q07235;O88783	P07093;P00734;P01008;P12259			R-HSA-141026;R-HSA-140870;R-HSA-140806;R-HSA-140872;R-HSA-140840;R-HSA-140686;R-HSA-5607002;R-HSA-141040;R-HSA-141046;R-HSA-140599;R-HSA-5602080;R-HSA-5591040;R-HSA-140791;R-HSA-5578883;R-HSA-140696;R-HSA-140664;R-HSA-9015122;R-HSA-140700
R-HSA-5666185	RHO GTPases Activate Rhotekin and Rhophilins	1	9	1	19	0.000800926	0.0732697	0.732697	5	6	0.000453446	9606	Homo sapiens	Q9QUI0	P61586	Q9QUI0	Q9BST9	R-HSA-5666197;R-HSA-5666178;R-HSA-5667008;R-HSA-5667052;R-HSA-5666216
R-HSA-162588	Budding and maturation of HIV virion	3	36	0	28	0.0032037	0.0770855	0.749855	3	4	0.000302297	9606	Homo sapiens	Q9D1C8;Q9WU78;P17742	P62937;Q9UK41;Q8WUM4			R-HSA-3159232;R-HSA-3159227;R-HSA-3139027
R-HSA-166020	Transfer of LPS from LBP carrier to CD14	1	2	0	3	0.000177983	0.0787413	0.749855	2	2	0.000151149	9606	Homo sapiens	Q61805	P18428			R-HSA-166038;R-HSA-169719
R-HSA-6802957	Oncogenic MAPK signaling	4	84	0	18	0.0074753	0.0886266	0.749855	25	46	0.00347642	9606	Homo sapiens	Q64727;P48678;P60710;P26039	P18206;P60709;P02545;Q9Y490			R-HSA-6802919;R-HSA-9656211;R-HSA-6802918;R-HSA-9656209;R-HSA-9656215;R-HSA-6802914;R-HSA-6803234;R-HSA-9656214;R-HSA-6803233;R-HSA-6802912;R-HSA-6802927;R-HSA-6802926;R-HSA-6802925;R-HSA-6802922;R-HSA-6802921;R-HSA-6802935;R-HSA-6802934;R-HSA-6802933;R-HSA-6802932;R-HSA-6802943;R-HSA-6802942;R-HSA-6802911;R-HSA-6802910;R-HSA-6803230;R-HSA-6803227
R-HSA-380108	Chemokine receptors bind chemokines	4	57	0	70	0.00507253	0.0886266	0.749855	3	19	0.00143591	9606	Homo sapiens	P50228;Q6W5C0;Q03366;P12850	P09341;P80098;P80162;P19876			R-HSA-373813;R-HSA-443986;R-HSA-373791
R-HSA-445355	Smooth Muscle Contraction	4	39	0	66	0.00347068	0.0910385	0.749855	5	11	0.000831318	9606	Homo sapiens	Q64727;P10107;P07356;P26039	P18206;P04083;P07355;Q9Y490			R-HSA-445700;R-HSA-445699;R-HSA-5263628;R-HSA-445704;R-HSA-445705
R-HSA-2173782	Binding and Uptake of Ligands by Scavenger Receptors	6	129	0	61	0.0114799	0.091492	0.749855	13	33	0.00249395	9606	Homo sapiens	P07901;P07724;P01942;P08113;P08121;E9Q414	P04114;P02461;P07900;P02768;P14625;P69905			R-HSA-3221843;R-HSA-2512800;R-HSA-2507854;R-HSA-2197645;R-HSA-2197646;R-HSA-2168883;R-HSA-2173778;R-HSA-2168885;R-HSA-2168884;R-HSA-2168887;R-HSA-2247514;R-HSA-2168889;R-HSA-2230938
R-HSA-9649948	Signaling downstream of RAS mutants	3	47	0	18	0.00418261	0.0925143	0.749855	4	7	0.000529021	9606	Homo sapiens	Q64727;P60710;P26039	P18206;P60709;Q9Y490			R-HSA-6803233;R-HSA-6802926;R-HSA-6802925;R-HSA-6802922
R-HSA-6802955	Paradoxical activation of RAF signaling by kinase inactive BRAF	3	47	0	18	0.00418261	0.0925143	0.749855	4	7	0.000529021	9606	Homo sapiens	Q64727;P60710;P26039	P18206;P60709;Q9Y490			R-HSA-6802918;R-HSA-6803234;R-HSA-6802943;R-HSA-6802942
R-HSA-6802946	Signaling by moderate kinase activity BRAF mutants	3	47	0	18	0.00418261	0.0925143	0.749855	4	7	0.000529021	9606	Homo sapiens	Q64727;P60710;P26039	P18206;P60709;Q9Y490			R-HSA-6802919;R-HSA-6802914;R-HSA-6803230;R-HSA-6802921
R-HSA-6802949	Signaling by RAS mutants	3	47	0	18	0.00418261	0.0925143	0.749855	4	9	0.000680169	9606	Homo sapiens	Q64727;P60710;P26039	P18206;P60709;Q9Y490			R-HSA-6803233;R-HSA-6802926;R-HSA-6802925;R-HSA-6802922
R-HSA-445095	Interaction between L1 and Ankyrins	2	31	0	0	0.00275874	0.09264	0.749855	2	4	0.000302297	9606	Homo sapiens	Q62261;P60710	P60709;Q01082			R-HSA-392751;R-HSA-373739
R-HSA-964739	N-glycan trimming and elongation in the cis-Golgi	1	5	0	1	0.000444959	0.0937318	0.749855	1	5	0.000377872	9606	Homo sapiens	P27808	P26572			R-HSA-964768
R-HSA-9662360	Sensory processing of sound by inner hair cells of the cochlea	4	70	0	38	0.00622942	0.10356	0.776019	1	7	0.000529021	9606	Homo sapiens	Q8VDD5;P26041;Q62261;P60710	P60709;Q01082;P26038;P35579			R-HSA-9659380
R-HSA-162589	Reverse Transcription of HIV RNA	1	7	0	0	0.000622942	0.108479	0.776019	12	12	0.000906892	9606	Homo sapiens	P17742	P62937			R-HSA-164512;R-HSA-164513;R-HSA-164519;R-HSA-9697051;R-HSA-182795;R-HSA-182859;R-HSA-164520;R-HSA-173769;R-HSA-164528;R-HSA-164503;R-HSA-164504;R-HSA-164505
R-HSA-164516	Minus-strand DNA synthesis	1	7	0	0	0.000622942	0.108479	0.776019	8	8	0.000604595	9606	Homo sapiens	P17742	P62937			R-HSA-164528;R-HSA-164503;R-HSA-164519;R-HSA-9697051;R-HSA-182795;R-HSA-182859;R-HSA-164520;R-HSA-164504
R-HSA-164525	Plus-strand DNA synthesis	1	7	0	0	0.000622942	0.108479	0.776019	4	4	0.000302297	9606	Homo sapiens	P17742	P62937			R-HSA-164512;R-HSA-164513;R-HSA-164505;R-HSA-173769
R-HSA-9645135	STAT5 Activation	1	7	0	0	0.000622942	0.108479	0.776019	3	3	0.000226723	9606	Homo sapiens	P35235	Q06124			R-HSA-9645137;R-HSA-9645126;R-HSA-9645134
R-HSA-9636249	Inhibition of nitric oxide production	1	4	0	3	0.000355967	0.108479	0.776019	3	5	0.000377872	9606	Homo sapiens	P70168	Q14974			R-HSA-9636242;R-HSA-9636247;R-HSA-9636251
R-HSA-8937144	Aryl hydrocarbon receptor signalling	1	7	0	0	0.000622942	0.108479	0.776019	3	5	0.000377872	9606	Homo sapiens	P11499	P08238			R-HSA-8937169;R-HSA-8936849;R-HSA-8937191
R-HSA-9662001	Defective factor VIII causes hemophilia A	1	7	0	1	0.000622942	0.108479	0.776019	1	8	0.000604595	9606	Homo sapiens	P19221	P00734			R-HSA-9666383
R-HSA-8852276	The role of GTSE1 in G2/M progression after G2 checkpoint	6	79	0	127	0.00703035	0.113613	0.776019	5	10	0.000755744	9606	Homo sapiens	P07901;Q9CX56;P11499;P68372;Q61166;P97371	P07900;Q3ZCM7;P48556;Q15691;Q06323;P08238			R-HSA-8852354;R-HSA-8852306;R-HSA-8852362;R-HSA-8852298;R-HSA-8852280
R-HSA-111446	Activation of BIM and translocation to mitochondria	1	3	1	34	0.000266975	0.118625	0.776019	2	2	0.000151149	9606	Homo sapiens	P63168	P63167	Q07813	O43521	R-HSA-139918;R-HSA-139919
R-HSA-8964046	VLDL clearance	1	6	0	2	0.00053395	0.122987	0.776019	3	3	0.000226723	9606	Homo sapiens	E9Q414	P04114			R-HSA-8933292;R-HSA-8854462;R-HSA-8854408
R-HSA-72731	Recycling of eIF2:GDP	1	8	0	0	0.000711934	0.122987	0.776019	2	2	0.000151149	9606	Homo sapiens	Q99L45	P20042			R-HSA-72722;R-HSA-72670
R-HSA-3595174	Defective CHST14 causes EDS, musculocontractural type	1	8	0	0	0.000711934	0.122987	0.776019	1	1	7.55744e-05	9606	Homo sapiens	Q80V53	Q8NCH0			R-HSA-3636919
R-HSA-8964041	LDL remodeling	1	6	0	2	0.00053395	0.122987	0.776019	2	3	0.000226723	9606	Homo sapiens	E9Q414	P04114			R-HSA-266350;R-HSA-176879
R-HSA-428890	Role of ABL in ROBO-SLIT signaling	1	8	0	0	0.000711934	0.122987	0.776019	1	4	0.000302297	9606	Homo sapiens	P40124	Q01518			R-HSA-428883
R-HSA-428543	Inactivation of CDC42 and RAC1	1	8	0	0	0.000711934	0.122987	0.776019	1	4	0.000302297	9606	Homo sapiens	P60766	P60953			R-HSA-428533
R-HSA-416550	Sema4D mediated inhibition of cell attachment and migration	1	8	0	0	0.000711934	0.122987	0.776019	1	6	0.000453446	9606	Homo sapiens	Q9QUI0	P61586			R-HSA-416559
R-HSA-9013424	RHOV GTPase cycle	2	37	0	0	0.00329269	0.124021	0.776019	1	2	0.000151149	9606	Homo sapiens	Q62261;P60766	Q01082;P60953			R-HSA-9018794
R-HSA-437239	Recycling pathway of L1	4	49	0	74	0.00436059	0.127939	0.776019	7	14	0.00105804	9606	Homo sapiens	P26040;P26043;P68372;P60710	P15311;Q3ZCM7;P60709;P35241			R-HSA-374677;R-HSA-445077;R-HSA-443779;R-HSA-445089;R-HSA-445071;R-HSA-374680;R-HSA-373736
R-HSA-5173214	O-glycosylation of TSR domain-containing proteins	2	39	0	0	0.00347068	0.134983	0.776019	1	2	0.000151149	9606	Homo sapiens	Q80T21;Q8VCC9	Q6UY14;Q9HCB6			R-HSA-5173192
R-HSA-71336	Pentose phosphate pathway	2	15	0	26	0.00133488	0.134983	0.776019	5	20	0.00151149	9606	Homo sapiens	P40142;Q9DCD0	P29401;P52209			R-HSA-71299;R-HSA-163751;R-HSA-71335;R-HSA-71324;R-HSA-163741
R-HSA-3928663	EPHA-mediated growth cone collapse	2	29	0	11	0.00258076	0.140543	0.776019	2	4	0.000302297	9606	Homo sapiens	Q9QUI0;Q8VDD5	P61586;P35579			R-HSA-3928651;R-HSA-3928616
R-HSA-373755	Semaphorin interactions	5	64	0	115	0.00569547	0.142054	0.776019	8	41	0.00309855	9606	Homo sapiens	P07901;Q9QUI0;Q8VDD5;P11499;P26039	P07900;P61586;P08238;P35579;Q9Y490			R-HSA-399936;R-HSA-416559;R-HSA-419087;R-HSA-419644;R-HSA-416588;R-HSA-419645;R-HSA-419197;R-HSA-419049
R-HSA-167060	NGF processing	1	4	0	6	0.000355967	0.151302	0.776019	1	5	0.000377872	9606	Homo sapiens	F6XJP7	P29122			R-HSA-187020
R-HSA-9036866	Expression and Processing of Neurotrophins	1	4	0	6	0.000355967	0.151302	0.776019	1	5	0.000377872	9606	Homo sapiens	F6XJP7	P29122			R-HSA-187020
R-HSA-1474151	Tetrahydrobiopterin (BH4) synthesis, recycling, salvage and regulation	1	10	0	0	0.000889917	0.151302	0.776019	2	10	0.000755744	9606	Homo sapiens	P07901	P07900			R-HSA-1497796;R-HSA-1497784
R-HSA-174577	Activation of C3 and C5	2	7	0	35	0.000622942	0.151806	0.776019	3	3	0.000226723	9606	Homo sapiens	P01029;P01027	P0C0L5;P01024			R-HSA-173680;R-HSA-166817;R-HSA-173636
R-HSA-399954	Sema3A PAK dependent Axon repulsion	2	16	0	30	0.00142387	0.151806	0.776019	2	6	0.000453446	9606	Homo sapiens	P07901;P11499	P07900;P08238			R-HSA-419644;R-HSA-419645
R-HSA-9035034	RHOF GTPase cycle	2	42	0	0	0.00373765	0.151806	0.776019	1	3	0.000226723	9606	Homo sapiens	P60710;Q91XV3	P60709;P80723			R-HSA-9693125
R-HSA-9706574	RHOBTB GTPase Cycle	2	35	0	7	0.00311471	0.151806	0.776019	1	4	0.000302297	9606	Homo sapiens	P07901;P11499	P07900;P08238			R-HSA-9018785
R-HSA-5625900	RHO GTPases activate CIT	2	20	1	63	0.00177983	0.152989	0.776019	6	6	0.000453446	9606	Homo sapiens	Q9QUI0;Q8VDD5	P61586;P35579	P70168	P46527	R-HSA-5671972;R-HSA-5671970;R-HSA-5625901;R-HSA-5671919;R-HSA-8981443;R-HSA-5671993
R-HSA-6811436	COPI-independent Golgi-to-ER retrograde traffic	3	53	0	35	0.00471656	0.156871	0.776019	3	7	0.000529021	9606	Homo sapiens	P63168;Q6PB93;P68372	P63167;Q3ZCM7;Q10471			R-HSA-8849350;R-HSA-8849348;R-HSA-8849353
R-HSA-5661231	Metallothioneins bind metals	2	11	0	33	0.000978909	0.163239	0.776019	6	27	0.00204051	9606	Homo sapiens	P02802;P02798	P04731;P02795			R-HSA-5662598;R-HSA-5661219;R-HSA-5662608;R-HSA-5661217;R-HSA-5661230;R-HSA-5662986
R-HSA-2022923	Dermatan sulfate biosynthesis	1	11	0	0	0.000978909	0.165115	0.776019	1	4	0.000302297	9606	Homo sapiens	Q80V53	Q8NCH0			R-HSA-2022063
R-HSA-140877	Formation of Fibrin Clot (Clotting Cascade)	4	39	0	100	0.00347068	0.166865	0.776019	22	61	0.00461004	9606	Homo sapiens	P32261;P19221;Q07235;O88783	P07093;P00734;P01008;P12259			R-HSA-141026;R-HSA-140870;R-HSA-140806;R-HSA-140872;R-HSA-140840;R-HSA-140686;R-HSA-5607002;R-HSA-158419;R-HSA-141040;R-HSA-9603302;R-HSA-141046;R-HSA-140599;R-HSA-5602080;R-HSA-5591040;R-HSA-140791;R-HSA-5578883;R-HSA-140696;R-HSA-140664;R-HSA-9015379;R-HSA-158137;R-HSA-9015122;R-HSA-140700
R-HSA-5627117	RHO GTPases Activate ROCKs	2	19	1	69	0.00169084	0.172693	0.776019	5	7	0.000529021	9606	Homo sapiens	Q9QUI0;Q8VDD5	P61586;P35579	P60766	Q13153	R-HSA-419232;R-HSA-419087;R-HSA-419197;R-HSA-419083;R-HSA-419049
R-HSA-3000170	Syndecan interactions	4	27	0	113	0.00240278	0.173196	0.776019	2	15	0.00113362	9606	Homo sapiens	O88207;P08121;Q3U962;P29788	P04004;P02461;P05997;P20908			R-HSA-2731075;R-HSA-2731122
R-HSA-162585	Uncoating of the HIV Virion	1	8	0	4	0.000711934	0.178705	0.776019	2	2	0.000151149	9606	Homo sapiens	P17742	P62937			R-HSA-173111;R-HSA-173642
R-HSA-180689	APOBEC3G mediated resistance to HIV-1 infection	1	12	0	0	0.0010679	0.178705	0.776019	2	3	0.000226723	9606	Homo sapiens	P17742	P62937			R-HSA-180634;R-HSA-180632
R-HSA-114452	Activation of BH3-only proteins	2	30	1	73	0.00266975	0.188943	0.776019	4	19	0.00143591	9606	Homo sapiens	P63168;P61982	P63167;P61981	Q07813	O43521	R-HSA-139906;R-HSA-139899;R-HSA-139918;R-HSA-139919
R-HSA-73930	Abasic sugar-phosphate removal via the single-nucleotide replacement pathway	1	2	0	11	0.000177983	0.192074	0.776019	2	2	0.000151149	9606	Homo sapiens	P28352	P27695			R-HSA-110375;R-HSA-110360
R-HSA-1247673	Erythrocytes take up oxygen and release carbon dioxide	1	8	0	5	0.000711934	0.192074	0.776019	1	6	0.000453446	9606	Homo sapiens	P01942	P69905			R-HSA-1247668
R-HSA-380259	Loss of Nlp from mitotic centrosomes	4	69	0	72	0.00614043	0.192667	0.776019	2	2	0.000151149	9606	Homo sapiens	P63168;P07901;P61982;Q61166	P63167;P07900;P61981;Q15691			R-HSA-380272;R-HSA-380303
R-HSA-380270	Recruitment of mitotic centrosome proteins and complexes	4	81	0	59	0.00720833	0.192667	0.776019	3	3	0.000226723	9606	Homo sapiens	P63168;P07901;P61982;Q61166	P63167;P07900;P61981;Q15691			R-HSA-380311;R-HSA-380455;R-HSA-380283
R-HSA-1236978	Cross-presentation of soluble exogenous antigens (endosomes)	2	50	0	0	0.00444959	0.198336	0.776019	1	5	0.000377872	9606	Homo sapiens	Q9CX56;P97371	P48556;Q06323			R-HSA-1236970
R-HSA-2473224	Antagonism of Activin by Follistatin	1	4	0	10	0.000355967	0.205226	0.776019	2	2	0.000151149	9606	Homo sapiens	Q04998	P08476			R-HSA-2473184;R-HSA-2473186
R-HSA-110381	Resolution of AP sites via the single-nucleotide replacement pathway	1	4	0	11	0.000355967	0.205226	0.776019	2	6	0.000453446	9606	Homo sapiens	P28352	P27695			R-HSA-110375;R-HSA-110360
R-HSA-71384	Ethanol oxidation	1	12	0	2	0.0010679	0.205226	0.776019	1	7	0.000529021	9606	Homo sapiens	Q99NB1	Q9NUB1			R-HSA-449911
R-HSA-380284	Loss of proteins required for interphase microtubule organization from the centrosome	4	69	0	76	0.00614043	0.206012	0.776019	3	3	0.000226723	9606	Homo sapiens	P63168;P07901;P61982;Q61166	P63167;P07900;P61981;Q15691			R-HSA-380294;R-HSA-380272;R-HSA-380303
R-HSA-71387	Metabolism of carbohydrates	10	300	0	161	0.0266975	0.211478	0.776019	18	236	0.0178356	9606	Homo sapiens	Q8VC30;P40142;Q9DBJ1;Q9DCD0;P09411;P05064;P17182;P08249;P17751;Q80V53	P06733;P29401;P18669;P40926;P00558;Q8NCH0;P60174;P52209;P04075;Q3LXA3			R-HSA-71299;R-HSA-163751;R-HSA-71335;R-HSA-71495;R-HSA-71783;R-HSA-71654;R-HSA-71496;R-HSA-71850;R-HSA-70349;R-HSA-71660;R-HSA-70481;R-HSA-2022063;R-HSA-71445;R-HSA-70454;R-HSA-70486;R-HSA-71324;R-HSA-163741;R-HSA-70494
R-HSA-5627123	RHO GTPases activate PAKs	3	21	1	128	0.00186883	0.212783	0.776019	11	15	0.00113362	9606	Homo sapiens	Q8VDD5;Q8BTM8;P60766	P35579;P60953;P21333	P60766	Q13153	R-HSA-5668932;R-HSA-8981931;R-HSA-5668978;R-HSA-5669250;R-HSA-5668947;R-HSA-419232;R-HSA-5627775;R-HSA-2029460;R-HSA-5669240;R-HSA-2029456;R-HSA-8981926
R-HSA-444473	Formyl peptide receptors bind formyl peptides and many other ligands	1	9	0	7	0.000800926	0.218164	0.776019	2	3	0.000226723	9606	Homo sapiens	P10107	P04083			R-HSA-444476;R-HSA-391913
R-HSA-209822	Glycoprotein hormones	1	10	0	8	0.000889917	0.218164	0.776019	1	4	0.000302297	9606	Homo sapiens	Q04998	P08476			R-HSA-378975
R-HSA-8941332	RUNX2 regulates genes involved in cell migration	1	9	0	6	0.000800926	0.218164	0.776019	1	7	0.000529021	9606	Homo sapiens	P33435	P45452			R-HSA-8940007
R-HSA-71406	Pyruvate metabolism and Citric Acid (TCA) cycle	2	55	1	46	0.00489454	0.222507	0.776019	5	36	0.00272068	9606	Homo sapiens	P16125;P08249	P40926;P07195	Q07813	P21796	R-HSA-70979;R-HSA-71783;R-HSA-71849;R-HSA-9012374;R-HSA-70510
R-HSA-174113	SCF-beta-TrCP mediated degradation of Emi1	2	55	0	0	0.00489454	0.228208	0.776019	1	3	0.000226723	9606	Homo sapiens	Q9CX56;P97371	P48556;Q06323			R-HSA-174203
R-HSA-6785807	Interleukin-4 and Interleukin-13 signaling	6	111	0	153	0.00987808	0.232353	0.776019	5	47	0.003552	9606	Homo sapiens	P07901;P10107;Q61805;P08113;P63017;P33434	P11142;P07900;P18428;P04083;P14625;P08253			R-HSA-6785895;R-HSA-6790038;R-HSA-6797269;R-HSA-6789615;R-HSA-6790041
R-HSA-5660526	Response to metal ions	2	14	0	42	0.00124588	0.234224	0.776019	6	31	0.00234281	9606	Homo sapiens	P02802;P02798	P04731;P02795			R-HSA-5662598;R-HSA-5661219;R-HSA-5662608;R-HSA-5661217;R-HSA-5661230;R-HSA-5662986
R-HSA-5362768	Hh mutants are degraded by ERAD	2	56	0	0	0.00498354	0.234224	0.776019	1	6	0.000453446	9606	Homo sapiens	Q9CX56;P97371	P48556;Q06323			R-HSA-5387392
R-HSA-5620912	Anchoring of the basal body to the plasma membrane	4	97	0	70	0.0086322	0.236946	0.776019	8	9	0.000680169	9606	Homo sapiens	P63168;P07901;P61982;Q61166	P63167;P07900;P61981;Q15691			R-HSA-5626228;R-HSA-5626227;R-HSA-5626220;R-HSA-5626223;R-HSA-5626681;R-HSA-5617816;R-HSA-5626699;R-HSA-5638009
R-HSA-350562	Regulation of ornithine decarboxylase (ODC)	2	51	0	10	0.00453858	0.240248	0.776019	1	4	0.000302297	9606	Homo sapiens	Q9CX56;P97371	P48556;Q06323			R-HSA-353125
R-HSA-180585	Vif-mediated degradation of APOBEC3G	2	56	0	2	0.00498354	0.240248	0.776019	1	4	0.000302297	9606	Homo sapiens	Q9CX56;P97371	P48556;Q06323			R-HSA-180603
R-HSA-1237044	Erythrocytes take up carbon dioxide and release oxygen	1	12	0	5	0.0010679	0.243415	0.776019	2	7	0.000529021	9606	Homo sapiens	P01942	P69905			R-HSA-6806831;R-HSA-1237325
R-HSA-140342	Apoptosis induced DNA fragmentation	1	13	0	6	0.00115689	0.243415	0.776019	3	12	0.000906892	9606	Homo sapiens	P70168	Q14974			R-HSA-211191;R-HSA-211206;R-HSA-9029667
R-HSA-1480926	O2/CO2 exchange in erythrocytes	1	12	0	5	0.0010679	0.243415	0.776019	3	13	0.000982467	9606	Homo sapiens	P01942	P69905			R-HSA-1247668;R-HSA-6806831;R-HSA-1237325
R-HSA-1679131	Trafficking and processing of endosomal TLR	2	13	0	47	0.00115689	0.246281	0.776019	4	7	0.000529021	9606	Homo sapiens	P08113;P06797	P07711;P14625			R-HSA-1678920;R-HSA-1678923;R-HSA-1678944;R-HSA-1678981
R-HSA-380287	Centrosome maturation	4	81	0	76	0.00720833	0.247496	0.776019	6	6	0.000453446	9606	Homo sapiens	P63168;P07901;P61982;Q61166	P63167;P07900;P61981;Q15691			R-HSA-380311;R-HSA-380455;R-HSA-380294;R-HSA-380272;R-HSA-380303;R-HSA-380283
R-HSA-2467813	Separation of Sister Chromatids	5	191	0	27	0.0169974	0.248136	0.776019	3	8	0.000604595	9606	Homo sapiens	P63168;Q9CX56;P68372;Q61166;P97371	P63167;Q3ZCM7;P48556;Q15691;Q06323			R-HSA-2467809;R-HSA-2467811;R-HSA-174202
R-HSA-196025	Formation of annular gap junctions	1	11	0	7	0.000978909	0.255734	0.776019	2	2	0.000151149	9606	Homo sapiens	P60710	P60709			R-HSA-196017;R-HSA-196026
R-HSA-2025928	Calcineurin activates NFAT	1	9	0	9	0.000800926	0.255734	0.776019	1	3	0.000226723	9606	Homo sapiens	P17742	P62937			R-HSA-2025882
R-HSA-5387390	Hh mutants abrogate ligand secretion	2	59	0	1	0.00525051	0.258359	0.776019	1	7	0.000529021	9606	Homo sapiens	Q9CX56;P97371	P48556;Q06323			R-HSA-5387392
R-HSA-173107	Binding and entry of HIV virion	1	12	0	11	0.0010679	0.267853	0.776019	8	8	0.000604595	9606	Homo sapiens	P17742	P62937			R-HSA-164515;R-HSA-164500;R-HSA-164507;R-HSA-164521;R-HSA-164510;R-HSA-164524;R-HSA-164508;R-HSA-164509
R-HSA-975634	Retinoid metabolism and transport	3	44	0	72	0.00391564	0.274718	0.776019	10	26	0.00196493	9606	Homo sapiens	P11152;Q9Z1R3;E9Q414	P04114;O95445;P06858			R-HSA-2395764;R-HSA-2187332;R-HSA-2404131;R-HSA-2404140;R-HSA-2424254;R-HSA-2395768;R-HSA-2395784;R-HSA-2423785;R-HSA-5246478;R-HSA-2429643
R-HSA-8963899	Plasma lipoprotein remodeling	4	35	0	134	0.00311471	0.276092	0.776019	10	31	0.00234281	9606	Homo sapiens	P07724;P11152;F6XJP7;E9Q414	P04114;P06858;P29122;P02768			R-HSA-174690;R-HSA-174739;R-HSA-264679;R-HSA-6784676;R-HSA-6784628;R-HSA-174757;R-HSA-266350;R-HSA-6784861;R-HSA-176879;R-HSA-8857928
R-HSA-190840	Microtubule-dependent trafficking of connexons from Golgi to the plasma membrane	1	20	0	0	0.00177983	0.279776	0.776019	1	2	0.000151149	9606	Homo sapiens	P68372	Q3ZCM7			R-HSA-190520
R-HSA-173736	Alternative complement activation	1	5	0	15	0.000444959	0.279776	0.776019	4	9	0.000680169	9606	Homo sapiens	P01027	P01024			R-HSA-173745;R-HSA-183130;R-HSA-173739;R-HSA-173740
R-HSA-3296469	Defects in cobalamin (B12) metabolism	1	14	0	7	0.00124588	0.279776	0.776019	2	15	0.00113362	9606	Homo sapiens	O88968	P20062			R-HSA-3325546;R-HSA-3299657
R-HSA-9671793	Diseases of hemostasis	1	16	0	5	0.00142387	0.279776	0.776019	2	18	0.00136034	9606	Homo sapiens	P19221	P00734			R-HSA-9653249;R-HSA-9666383
R-HSA-9651496	Defects of contact activation system (CAS) and kallikrein/kinin system (KKS)	1	16	0	5	0.00142387	0.279776	0.776019	2	18	0.00136034	9606	Homo sapiens	P19221	P00734			R-HSA-9653249;R-HSA-9666383
R-HSA-174084	Autodegradation of Cdh1 by Cdh1:APC/C	2	64	0	0	0.00569547	0.282527	0.776019	1	2	0.000151149	9606	Homo sapiens	Q9CX56;P97371	P48556;Q06323			R-HSA-174058
R-HSA-3371511	HSF1 activation	2	12	0	56	0.0010679	0.282527	0.776019	3	7	0.000529021	9606	Homo sapiens	P07901;P11499	P07900;P08238			R-HSA-3371586;R-HSA-5082409;R-HSA-5324632
R-HSA-190872	Transport of connexons to the plasma membrane	1	21	0	0	0.00186883	0.291505	0.776019	1	3	0.000226723	9606	Homo sapiens	P68372	Q3ZCM7			R-HSA-190520
R-HSA-189483	Heme degradation	1	16	0	6	0.00142387	0.291505	0.776019	2	17	0.00128476	9606	Homo sapiens	P07724	P02768			R-HSA-9661425;R-HSA-9661432
R-HSA-68827	CDT1 association with the CDC6:ORC:origin complex	2	59	0	9	0.00525051	0.294591	0.776019	1	3	0.000226723	9606	Homo sapiens	Q9CX56;P97371	P48556;Q06323			R-HSA-68825
R-HSA-1168372	Downstream signaling events of B Cell Receptor (BCR)	3	82	0	41	0.00729732	0.296862	0.776019	2	15	0.00113362	9606	Homo sapiens	Q9CX56;P17742;P97371	P62937;P48556;Q06323			R-HSA-1168640;R-HSA-2025882
R-HSA-9709957	Sensory Perception	9	288	0	160	0.0256296	0.300434	0.776019	13	128	0.00967352	9606	Homo sapiens	P13020;Q8VDD5;P11152;P26041;Q9Z1R3;O70310;Q62261;E9Q414;P60710	P04114;O95445;P06858;P60709;P30419;P06396;Q01082;P26038;P35579			R-HSA-2534087;R-HSA-2187332;R-HSA-2404131;R-HSA-9659380;R-HSA-2404140;R-HSA-2395784;R-HSA-2423785;R-HSA-2429643;R-HSA-9663363;R-HSA-2395764;R-HSA-2424254;R-HSA-2395768;R-HSA-5246478
R-HSA-8963889	Assembly of active LPL and LIPC lipase complexes	2	19	0	51	0.00169084	0.300613	0.776019	4	12	0.000906892	9606	Homo sapiens	P11152;F6XJP7	P06858;P29122			R-HSA-6784676;R-HSA-6784628;R-HSA-6784861;R-HSA-8857928
R-HSA-190873	Gap junction degradation	1	12	0	12	0.0010679	0.303043	0.776019	4	4	0.000302297	9606	Homo sapiens	P60710	P60709			R-HSA-196017;R-HSA-190519;R-HSA-196026;R-HSA-190829
R-HSA-75108	Activation, myristolyation of BID and translocation to mitochondria	1	4	0	18	0.000355967	0.303043	0.776019	1	4	0.000302297	9606	Homo sapiens	O70310	P30419			R-HSA-141367
R-HSA-1482801	Acyl chain remodelling of PS	1	22	0	0	0.00195782	0.303043	0.776019	1	8	0.000604595	9606	Homo sapiens	Q8VI78	Q53H76			R-HSA-8869425
R-HSA-189451	Heme biosynthesis	1	15	0	8	0.00133488	0.303043	0.776019	1	16	0.00120919	9606	Homo sapiens	P07724	P02768			R-HSA-9661419
R-HSA-1445148	Translocation of SLC2A4 (GLUT4) to the plasma membrane	4	72	0	103	0.0064074	0.308859	0.776019	5	15	0.00113362	9606	Homo sapiens	Q8VDD5;P68372;P61982;P60710	P61981;Q3ZCM7;P60709;P35579			R-HSA-2316352;R-HSA-1454689;R-HSA-2316347;R-HSA-1445149;R-HSA-2316349
R-HSA-4641257	Degradation of AXIN	2	55	0	17	0.00489454	0.31263	0.776019	2	8	0.000604595	9606	Homo sapiens	Q9CX56;P97371	P48556;Q06323			R-HSA-3640874;R-HSA-4641256
R-HSA-114604	GPVI-mediated activation cascade	3	35	0	91	0.00311471	0.314654	0.776019	6	25	0.00188936	9606	Homo sapiens	Q9QUI0;P35235;P60766	Q06124;P61586;P60953			R-HSA-442291;R-HSA-453200;R-HSA-442273;R-HSA-5684801;R-HSA-442314;R-HSA-5684169
R-HSA-5658442	Regulation of RAS by GAPs	2	69	0	3	0.00614043	0.318622	0.776019	1	5	0.000377872	9606	Homo sapiens	Q9CX56;P97371	P48556;Q06323			R-HSA-5658430
R-HSA-71403	Citric acid cycle (TCA cycle)	1	22	0	2	0.00195782	0.325561	0.776019	2	17	0.00128476	9606	Homo sapiens	P08249	P40926			R-HSA-70979;R-HSA-71783
R-HSA-174154	APC/C:Cdc20 mediated degradation of Securin	2	68	0	4	0.00605144	0.330568	0.776019	1	3	0.000226723	9606	Homo sapiens	Q9CX56;P97371	P48556;Q06323			R-HSA-174202
R-HSA-68867	Assembly of the pre-replicative complex	3	100	0	37	0.00889917	0.341373	0.776019	4	18	0.00136034	9606	Homo sapiens	Q9CX56;P70168;P97371	Q14974;P48556;Q06323			R-HSA-68825;R-HSA-9734670;R-HSA-9734687;R-HSA-9734713
R-HSA-211733	Regulation of activated PAK-2p34 by proteasome mediated degradation	2	50	0	25	0.00444959	0.342456	0.776019	1	2	0.000151149	9606	Homo sapiens	Q9CX56;P97371	P48556;Q06323			R-HSA-211715
R-HSA-9013408	RHOG GTPase cycle	2	74	0	0	0.00658539	0.342456	0.776019	2	6	0.000453446	9606	Homo sapiens	Q99PT1;P60766	P52565;P60953			R-HSA-9014456;R-HSA-9014449
R-HSA-70268	Pyruvate metabolism	1	31	1	45	0.00275874	0.342456	0.776019	3	15	0.00113362	9606	Homo sapiens	P16125	P07195	Q07813	P21796	R-HSA-71849;R-HSA-9012374;R-HSA-70510
R-HSA-5173105	O-linked glycosylation	3	114	0	14	0.0101451	0.345822	0.776019	2	28	0.00211608	9606	Homo sapiens	Q6PB93;Q80T21;Q8VCC9	Q6UY14;Q9HCB6;Q10471			R-HSA-913675;R-HSA-5173192
R-HSA-174490	Membrane binding and targetting of GAG proteins	1	15	0	11	0.00133488	0.347354	0.776019	2	4	0.000302297	9606	Homo sapiens	Q9D1C8	Q9UK41			R-HSA-3149434;R-HSA-184269
R-HSA-174495	Synthesis And Processing Of GAG, GAGPOL Polyproteins	1	15	0	11	0.00133488	0.347354	0.776019	2	5	0.000377872	9606	Homo sapiens	Q9D1C8	Q9UK41			R-HSA-3149434;R-HSA-184269
R-HSA-399955	SEMA3A-Plexin repulsion signaling by inhibiting Integrin adhesion	1	14	0	12	0.00124588	0.347354	0.776019	1	8	0.000604595	9606	Homo sapiens	P26039	Q9Y490			R-HSA-399936
R-HSA-110362	POLB-Dependent Long Patch Base Excision Repair	1	8	0	18	0.000711934	0.347354	0.776019	1	10	0.000755744	9606	Homo sapiens	P28352	P27695			R-HSA-5649873
R-HSA-8963901	Chylomicron remodeling	2	10	0	66	0.000889917	0.348375	0.776019	3	3	0.000226723	9606	Homo sapiens	P11152;E9Q414	P04114;P06858			R-HSA-174690;R-HSA-174739;R-HSA-174757
R-HSA-68949	Orc1 removal from chromatin	2	71	0	10	0.00631841	0.348375	0.776019	1	4	0.000302297	9606	Homo sapiens	Q9CX56;P97371	P48556;Q06323			R-HSA-68948
R-HSA-9646399	Aggrephagy	3	44	0	88	0.00391564	0.350268	0.776019	7	15	0.00113362	9606	Homo sapiens	P63168;P07901;P68372	P63167;P07900;Q3ZCM7			R-HSA-9646354;R-HSA-9646679;R-HSA-9646390;R-HSA-9646347;R-HSA-9646383;R-HSA-9646685;R-HSA-9646348
R-HSA-3000484	Scavenging by Class F Receptors	1	7	0	20	0.000622942	0.357986	0.776019	2	2	0.000151149	9606	Homo sapiens	P07901	P07900			R-HSA-2247514;R-HSA-2197645
R-HSA-164940	Nef mediated downregulation of MHC class I complex cell surface expression	1	11	0	16	0.000978909	0.357986	0.776019	4	4	0.000302297	9606	Homo sapiens	P01887	P61769			R-HSA-182243;R-HSA-182279;R-HSA-182263;R-HSA-182286
R-HSA-8978934	Metabolism of cofactors	1	19	0	13	0.00169084	0.357986	0.776019	2	19	0.00143591	9606	Homo sapiens	P07901	P07900			R-HSA-1497796;R-HSA-1497784
R-HSA-69017	CDK-mediated phosphorylation and removal of Cdc6	2	73	0	5	0.0064964	0.366021	0.776019	1	4	0.000302297	9606	Homo sapiens	Q9CX56;P97371	P48556;Q06323			R-HSA-69016
R-HSA-389957	Prefoldin mediated transfer of substrate to CCT/TriC	1	28	0	0	0.00249177	0.368445	0.776019	2	2	0.000151149	9606	Homo sapiens	P60710	P60709			R-HSA-389970;R-HSA-389980
R-HSA-159740	Gamma-carboxylation of protein precursors	1	10	0	19	0.000889917	0.368445	0.776019	1	9	0.000680169	9606	Homo sapiens	P19221	P00734			R-HSA-159826
R-HSA-3296482	Defects in vitamin and cofactor metabolism	1	22	0	7	0.00195782	0.368445	0.776019	2	21	0.00158706	9606	Homo sapiens	O88968	P20062			R-HSA-3325546;R-HSA-3299657
R-HSA-1236977	Endosomal/Vacuolar pathway	2	79	0	0	0.00703035	0.371862	0.776019	4	4	0.000302297	9606	Homo sapiens	P01887;P06797	P07711;P61769			R-HSA-1236964;R-HSA-1236948;R-HSA-1236954;R-HSA-1236943
R-HSA-6806834	Signaling by MET	7	80	0	297	0.00711934	0.372844	0.776019	3	51	0.00385429	9606	Homo sapiens	Q9R098;O88207;P28481;P35235;P08121;Q3U962;Q61245	P02461;P05997;Q04756;P20908;P12107;P02458;Q06124			R-HSA-8874079;R-HSA-6800299;R-HSA-8865994
R-HSA-446728	Cell junction organization	7	92	1	344	0.00818724	0.37457	0.776019	12	37	0.00279625	9606	Homo sapiens	P26231;Q922U2;Q01730;Q8BTM8;Q9QXS1;Q61781;P60710	Q15404;Q15149;P35221;P60709;P13647;P02533;P21333	P26039	P05556	R-HSA-430311;R-HSA-5692437;R-HSA-446083;R-HSA-432897;R-HSA-432909;R-HSA-430347;R-HSA-446089;R-HSA-432956;R-HSA-446077;R-HSA-433725;R-HSA-419002;R-HSA-432952
R-HSA-2173791	TGF-beta receptor signaling in EMT (epithelial to mesenchymal transition)	1	16	0	14	0.00142387	0.378735	0.776019	6	6	0.000453446	9606	Homo sapiens	Q9QUI0	P61586			R-HSA-2160931;R-HSA-2134532;R-HSA-2160932;R-HSA-2134519;R-HSA-2160935;R-HSA-2134506
R-HSA-6806942	MET Receptor Activation	1	6	0	25	0.00053395	0.378735	0.776019	1	5	0.000377872	9606	Homo sapiens	Q9R098	Q04756			R-HSA-6800299
R-HSA-2029482	Regulation of actin dynamics for phagocytic cup formation	5	150	1	169	0.0133488	0.381521	0.776019	15	24	0.00181378	9606	Homo sapiens	P07901;Q8VDD5;P11499;P60766;P60710	P07900;P60709;P08238;P35579;P60953	P60766	Q13153	R-HSA-2197698;R-HSA-2029466;R-HSA-442592;R-HSA-1861595;R-HSA-2029460;R-HSA-2029456;R-HSA-2029454;R-HSA-419644;R-HSA-2029476;R-HSA-2197691;R-HSA-419645;R-HSA-2029445;R-HSA-2197690;R-HSA-442586;R-HSA-2029473
R-HSA-446353	Cell-extracellular matrix interactions	3	18	1	181	0.00160185	0.382584	0.776019	3	10	0.000755744	9606	Homo sapiens	Q01730;Q8BTM8;P60710	Q15404;P60709;P21333	P26039	P05556	R-HSA-430311;R-HSA-432897;R-HSA-430347
R-HSA-9013106	RHOC GTPase cycle	2	75	0	7	0.00667438	0.38348	0.776019	2	6	0.000453446	9606	Homo sapiens	Q9QUI0;Q99PT1	P52565;P61586			R-HSA-9013108;R-HSA-9013110
R-HSA-3000471	Scavenging by Class B Receptors	1	6	0	24	0.00053395	0.388857	0.776019	2	5	0.000377872	9606	Homo sapiens	E9Q414	P04114			R-HSA-2512800;R-HSA-2197646
R-HSA-5663213	RHO GTPases Activate WASPs and WAVEs	2	36	0	54	0.0032037	0.389255	0.776019	7	10	0.000755744	9606	Homo sapiens	P60766;P60710	P60709;P60953			R-HSA-2197698;R-HSA-2029466;R-HSA-442592;R-HSA-2197691;R-HSA-2197690;R-HSA-442586;R-HSA-2029473
R-HSA-8964026	Chylomicron clearance	1	5	0	28	0.000444959	0.398815	0.776019	4	4	0.000302297	9606	Homo sapiens	E9Q414	P04114			R-HSA-174706;R-HSA-174624;R-HSA-174657;R-HSA-174808
R-HSA-349425	Autodegradation of the E3 ubiquitin ligase COP1	2	52	0	33	0.00462757	0.400731	0.776019	1	5	0.000377872	9606	Homo sapiens	Q9CX56;P97371	P48556;Q06323			R-HSA-264458
R-HSA-169911	Regulation of Apoptosis	2	53	0	33	0.00471656	0.406431	0.776019	1	5	0.000377872	9606	Homo sapiens	Q9CX56;P97371	P48556;Q06323			R-HSA-211715
R-HSA-114294	Activation, translocation and oligomerization of BAX	1	2	0	32	0.000177983	0.408611	0.776019	4	4	0.000302297	9606	Homo sapiens	Q07813	Q07812			R-HSA-114275;R-HSA-168849;R-HSA-114264;R-HSA-139917
R-HSA-3371556	Cellular response to heat stress	5	95	0	174	0.00845421	0.410164	0.776019	15	29	0.00219166	9606	Homo sapiens	P07901;P20029;Q99L47;P11499;P63017	P11021;P11142;P07900;P50502;P08238			R-HSA-5251955;R-HSA-5082409;R-HSA-5251959;R-HSA-5324632;R-HSA-5082369;R-HSA-3371518;R-HSA-3371586;R-HSA-3371554;R-HSA-5251942;R-HSA-5324617;R-HSA-3371467;R-HSA-5082356;R-HSA-5252041;R-HSA-5082384;R-HSA-5252079
R-HSA-9012999	RHO GTPase cycle	10	452	0	110	0.0402243	0.41311	0.776019	30	91	0.00687727	9606	Homo sapiens	P07901;Q9QUI0;Q60864;Q62261;P11499;Q99PT1;Q7M6Y3;P60766;P60710;Q91XV3	P52565;P07900;P60709;P31948;Q13492;P61586;Q01082;P08238;P60953;P80723			R-HSA-9013004;R-HSA-9018766;R-HSA-9013006;R-HSA-9018754;R-HSA-8981637;R-HSA-9013145;R-HSA-9013147;R-HSA-9692800;R-HSA-9693125;R-HSA-9013009;R-HSA-9692809;R-HSA-8980691;R-HSA-9696271;R-HSA-9014293;R-HSA-9696268;R-HSA-9014294;R-HSA-9013161;R-HSA-9018794;R-HSA-9018785;R-HSA-9017507;R-HSA-9012835;R-HSA-9013157;R-HSA-9013159;R-HSA-9013158;R-HSA-9018808;R-HSA-9014456;R-HSA-9018746;R-HSA-9014449;R-HSA-9…
R-HSA-209952	Peptide hormone biosynthesis	1	12	0	24	0.0010679	0.418248	0.776019	1	5	0.000377872	9606	Homo sapiens	Q04998	P08476			R-HSA-378975
R-HSA-3928665	EPH-ephrin mediated repulsion of cells	2	51	0	38	0.00453858	0.423372	0.776019	2	9	0.000680169	9606	Homo sapiens	P33434;P60710	P60709;P08253			R-HSA-3928654;R-HSA-3928657
R-HSA-168249	Innate Immune System	48	1191	1	1969	0.105989	0.423892	0.776019	96	675	0.0510127	9606	Homo sapiens	Q3UHX2;P07901;Q9WV54;Q64727;P35235;Q6W5C0;E9Q6D8;P19157;P70168;Q62465;P40124;P63168;Q8VDD5;O08992;Q9DBJ1;P52480;P25785;P07356;P97371;P41731;P29788;P60710;Q8VC30;P06869;Q9CX56;P50580;Q8BND5;P11499;P19221;Q06138;P35762;P50543;Q06890;P17742;P13020;Q9QUI0;Q9JI48;Q61805;P01887;P08113;P01029;P05064;Q6ZQ38;P01027;P63017;P60766;P06797;D3YXF5	Q13510;P07900;P14618;P62937;O00560;Q06124;Q06323;Q3LXA3;P35579;P13671;P63167;P0C0L5;P00749;O00391;P60033;P09211;P61586;P61769;Q13442;P07355;P60953;P08962;Q9UQ80;P04004;P07711;Q14974;Q9Y376;P60709;P14625;P10643;Q86VP6;P18206;Q99536;P11142;P16035;P18669;P18428;P09341;P00734;P48556;P31949;P04075;P06396;P08238;Q01518;P01024;P10909;Q9NZF1	P60766	Q13153	R-HSA-2395439;R-HSA-981535;R-HSA-2395412;R-HSA-913725;R-HSA-8951486;R-HSA-1296421;R-HSA-2272795;R-HSA-419644;R-HSA-419645;R-HSA-173636;R-HSA-844612;R-HSA-6800426;R-HSA-844610;R-HSA-1678920;R-HSA-1678923;R-HSA-6800434;R-HSA-183130;R-HSA-2530429;R-HSA-166753;R-HSA-5607731;R-HSA-874087;R-HSA-8852716;R-HSA-210289;R-HSA-173680;R-HSA-6810643;R-HSA-1678944;R-HSA-5607724;R-HSA-981621;R-HSA-166015;R-HSA-1…
R-HSA-111447	Activation of BAD and translocation to mitochondria	1	15	0	27	0.00133488	0.427729	0.776019	2	5	0.000377872	9606	Homo sapiens	P61982	P61981			R-HSA-139906;R-HSA-139899
R-HSA-6803211	TP53 Regulates Transcription of Death Receptors and Ligands	1	12	0	25	0.0010679	0.427729	0.776019	2	7	0.000529021	9606	Homo sapiens	P47878	P17936			R-HSA-6800035;R-HSA-6800044
R-HSA-163841	Gamma carboxylation, hypusine formation and arylsulfatase activation	2	42	0	50	0.00373765	0.428964	0.776019	4	40	0.00302297	9606	Homo sapiens	P63242;P19221	P00734;P63241			R-HSA-159826;R-HSA-159728;R-HSA-204647;R-HSA-204617
R-HSA-69601	Ubiquitin Mediated Degradation of Phosphorylated Cdc25A	2	52	0	40	0.00462757	0.434527	0.776019	1	4	0.000302297	9606	Homo sapiens	Q9CX56;P97371	P48556;Q06323			R-HSA-69600
R-HSA-69610	p53-Independent DNA Damage Response	2	52	0	40	0.00462757	0.434527	0.776019	1	4	0.000302297	9606	Homo sapiens	Q9CX56;P97371	P48556;Q06323			R-HSA-69600
R-HSA-69613	p53-Independent G1/S DNA damage checkpoint	2	52	0	40	0.00462757	0.434527	0.776019	1	4	0.000302297	9606	Homo sapiens	Q9CX56;P97371	P48556;Q06323			R-HSA-69600
R-HSA-5673001	RAF/MAP kinase cascade	8	292	0	176	0.0259856	0.436331	0.776019	11	75	0.00566808	9606	Homo sapiens	O08842;Q64727;Q9CX56;Q62261;P62983;P97371;P60710;P26039	P0CG47;P18206;P60709;P48556;O00451;Q06323;Q01082;Q9Y490			R-HSA-9657603;R-HSA-5672980;R-HSA-5672965;R-HSA-5672978;R-HSA-9657606;R-HSA-5658430;R-HSA-9653514;R-HSA-5672972;R-HSA-5672973;R-HSA-9657608;R-HSA-9657599
R-HSA-901042	Calnexin/calreticulin cycle	1	26	0	10	0.00231378	0.437055	0.776019	2	11	0.000831318	9606	Homo sapiens	P27773	P30101			R-HSA-548890;R-HSA-901047
R-HSA-159782	Removal of aminoterminal propeptides from gamma-carboxylated proteins	1	10	0	26	0.000889917	0.437055	0.776019	1	9	0.000680169	9606	Homo sapiens	P19221	P00734			R-HSA-159728
R-HSA-8856828	Clathrin-mediated endocytosis	4	145	0	76	0.0129038	0.444633	0.776019	17	35	0.0026451	9606	Homo sapiens	Q7M6Y3;E9Q414;P63017;P60710	P04114;P11142;P60709;Q13492			R-HSA-8868071;R-HSA-8868230;R-HSA-8863471;R-HSA-8867756;R-HSA-8868236;R-HSA-8868651;R-HSA-8867754;R-HSA-8868072;R-HSA-8868648;R-HSA-8868661;R-HSA-8868660;R-HSA-8868659;R-HSA-8868658;R-HSA-8869438;R-HSA-8867613;R-HSA-8871194;R-HSA-8871193
R-HSA-9668328	Sealing of the nuclear envelope (NE) by ESCRT-III	1	32	1	65	0.00284774	0.445565	0.776019	3	7	0.000529021	9606	Homo sapiens	P68372	Q3ZCM7	Q9WU78	Q9H444	R-HSA-9668419;R-HSA-9668415;R-HSA-9668398
R-HSA-1169091	Activation of NF-kappaB in B cells	2	67	0	32	0.00596245	0.445565	0.776019	1	10	0.000755744	9606	Homo sapiens	Q9CX56;P97371	P48556;Q06323			R-HSA-1168640
R-HSA-354194	GRB2:SOS provides linkage to MAPK signaling for Integrins	1	15	0	21	0.00133488	0.44623	0.776019	2	2	0.000151149	9606	Homo sapiens	P26039	Q9Y490			R-HSA-354165;R-HSA-354087
R-HSA-5651801	PCNA-Dependent Long Patch Base Excision Repair	1	21	0	16	0.00186883	0.44623	0.776019	6	6	0.000453446	9606	Homo sapiens	P28352	P27695			R-HSA-110368;R-HSA-110371;R-HSA-5651809;R-HSA-110363;R-HSA-5651805;R-HSA-110364
R-HSA-2187338	Visual phototransduction	4	100	0	115	0.00889917	0.448232	0.776019	11	82	0.0061971	9606	Homo sapiens	P11152;Q9Z1R3;O70310;E9Q414	P04114;O95445;P06858;P30419			R-HSA-2395764;R-HSA-2534087;R-HSA-2187332;R-HSA-2404131;R-HSA-2404140;R-HSA-2424254;R-HSA-2395768;R-HSA-2395784;R-HSA-2423785;R-HSA-5246478;R-HSA-2429643
R-HSA-6807878	COPI-mediated anterograde transport	4	102	0	113	0.00907716	0.451824	0.776019	9	12	0.000906892	9606	Homo sapiens	P63168;Q62261;P68372;P61205	P63167;Q3ZCM7;P61204;Q01082			R-HSA-6807877;R-HSA-6807875;R-HSA-6809011;R-HSA-6809010;R-HSA-6807872;R-HSA-6809006;R-HSA-6807868;R-HSA-6809003;R-HSA-6807866
R-HSA-6785631	ERBB2 Regulates Cell Motility	1	18	0	19	0.00160185	0.455256	0.776019	1	2	0.000151149	9606	Homo sapiens	Q9QUI0	P61586			R-HSA-6785648
R-HSA-159854	Gamma-carboxylation, transport, and amino-terminal cleavage of proteins	1	11	0	27	0.000978909	0.455256	0.776019	2	27	0.00204051	9606	Homo sapiens	P19221	P00734			R-HSA-159826;R-HSA-159728
R-HSA-9013404	RAC2 GTPase cycle	2	88	0	7	0.00783127	0.456482	0.776019	2	10	0.000755744	9606	Homo sapiens	Q99PT1;P60766	P52565;P60953			R-HSA-9014293;R-HSA-9014294
R-HSA-9615710	Late endosomal microautophagy	2	34	0	61	0.00302572	0.461894	0.776019	3	3	0.000226723	9606	Homo sapiens	Q9D1C8;P63017	P11142;Q9UK41			R-HSA-9631065;R-HSA-9615721;R-HSA-9631068
R-HSA-9603505	NTRK3 as a dependence receptor	1	3	0	36	0.000266975	0.464136	0.776019	1	4	0.000302297	9606	Homo sapiens	Q07813	Q07812			R-HSA-9603598
R-HSA-9637628	Modulation by Mtb of host immune system	1	11	0	29	0.000978909	0.464136	0.776019	1	6	0.000453446	9606	Homo sapiens	P01887	P61769			R-HSA-9637635
R-HSA-68877	Mitotic Prometaphase	5	203	0	82	0.0180653	0.470561	0.776019	9	20	0.00151149	9606	Homo sapiens	P63168;P07901;P68372;P61982;Q61166	P63167;P07900;Q3ZCM7;P61981;Q15691			R-HSA-9648114;R-HSA-9648017;R-HSA-2484822;R-HSA-375302;R-HSA-380316;R-HSA-380508;R-HSA-1638803;R-HSA-2468287;R-HSA-1638821
R-HSA-8865999	MET activates PTPN11	1	5	0	36	0.000444959	0.472871	0.776019	1	1	7.55744e-05	9606	Homo sapiens	P35235	Q06124			R-HSA-8865994
R-HSA-189445	Metabolism of porphyrins	1	29	0	11	0.00258076	0.472871	0.776019	3	33	0.00249395	9606	Homo sapiens	P07724	P02768			R-HSA-9661425;R-HSA-9661419;R-HSA-9661432
R-HSA-5336415	Uptake and function of diphtheria toxin	4	7	0	213	0.000622942	0.476746	0.776019	5	5	0.000377872	9606	Homo sapiens	P07901;P58252;P40240;P11499	P07900;P13639;P21926;P08238			R-HSA-5336417;R-HSA-5336421;R-HSA-5336420;R-HSA-5336422;R-HSA-5336413
R-HSA-8939242	RUNX1 regulates transcription of genes involved in differentiation of keratinocytes	1	8	0	32	0.000711934	0.481464	0.776019	1	8	0.000604595	9606	Homo sapiens	P06797	P07711			R-HSA-8938108
R-HSA-391160	Signal regulatory protein family interactions	1	16	0	26	0.00142387	0.481464	0.776019	1	10	0.000755744	9606	Homo sapiens	P35235	Q06124			R-HSA-391150
R-HSA-156590	Glutathione conjugation	1	37	0	3	0.00329269	0.481464	0.776019	1	12	0.000906892	9606	Homo sapiens	P19157	P09211			R-HSA-176054
R-HSA-5601884	PIWI-interacting RNA (piRNA) biogenesis	1	29	0	11	0.00258076	0.481464	0.776019	1	15	0.00113362	9606	Homo sapiens	P07901	P07900			R-HSA-5601883
R-HSA-3928662	EPHB-mediated forward signaling	3	42	0	128	0.00373765	0.484169	0.776019	6	26	0.00196493	9606	Homo sapiens	Q9QUI0;P60766;P60710	P60709;P61586;P60953			R-HSA-3928601;R-HSA-3928632;R-HSA-3928595;R-HSA-3928577;R-HSA-3928576;R-HSA-3928592
R-HSA-198203	PI3K/AKT activation	1	9	0	32	0.000800926	0.489918	0.776019	1	5	0.000377872	9606	Homo sapiens	Q9QUI0	P61586			R-HSA-202692
R-HSA-9614399	Regulation of localization of FOXO transcription factors	1	12	0	34	0.0010679	0.489918	0.776019	1	5	0.000377872	9606	Homo sapiens	P61982	P61981			R-HSA-9614423
R-HSA-9662834	CD163 mediating an anti-inflammatory response	1	9	0	33	0.000800926	0.489918	0.776019	1	9	0.000680169	9606	Homo sapiens	Q8VDD5	P35579			R-HSA-9663426
R-HSA-3560782	Diseases associated with glycosaminoglycan metabolism	1	41	0	1	0.00364866	0.489918	0.776019	1	29	0.00219166	9606	Homo sapiens	Q80V53	Q8NCH0			R-HSA-3636919
R-HSA-174184	Cdc20:Phospho-APC/C mediated degradation of Cyclin A	2	73	0	29	0.0064964	0.49369	0.776019	1	3	0.000226723	9606	Homo sapiens	Q9CX56;P97371	P48556;Q06323			R-HSA-174255
R-HSA-195258	RHO GTPase Effectors	11	295	4	640	0.0262526	0.494092	0.776019	60	113	0.0085399	9606	Homo sapiens	P26231;P63168;Q9QUI0;Q8VDD5;Q8BTM8;P68372;P61982;P62962;Q61166;P60766;P60710	P63167;P35221;Q3ZCM7;P61981;P60709;P07737;Q15691;P61586;P35579;P60953;P21333	P26039;P60766;P70168;Q9QUI0	P05556;Q13153;P46527;Q9BST9	R-HSA-5665751;R-HSA-2029466;R-HSA-5668947;R-HSA-5623632;R-HSA-3858495;R-HSA-5666001;R-HSA-5666129;R-HSA-419087;R-HSA-75016;R-HSA-2029460;R-HSA-419083;R-HSA-2029456;R-HSA-5668932;R-HSA-5623622;R-HSA-5665989;R-HSA-5667008;R-HSA-2197691;R-HSA-2197690;R-HSA-8981931;R-HSA-5668978;R-HSA-5666160;R-HSA-419232;R-HSA-5672304;R-HSA-5623667;R-HSA-5627775;R-HSA-5665659;R-HSA-5669240;R-HSA-5666169;R-HSA-898192…
R-HSA-110357	Displacement of DNA glycosylase by APEX1	1	10	0	32	0.000889917	0.498234	0.776019	8	8	0.000604595	9606	Homo sapiens	P28352	P27695			R-HSA-110353;R-HSA-110352;R-HSA-110355;R-HSA-110354;R-HSA-110356;R-HSA-110349;R-HSA-110351;R-HSA-110350
R-HSA-110373	Resolution of AP sites via the multiple-nucleotide patch replacement pathway	1	25	0	18	0.00222479	0.498234	0.776019	10	19	0.00143591	9606	Homo sapiens	P28352	P27695			R-HSA-110368;R-HSA-110371;R-HSA-111253;R-HSA-5649856;R-HSA-5649873;R-HSA-5651809;R-HSA-5649854;R-HSA-110363;R-HSA-5651805;R-HSA-110364
R-HSA-162592	Integration of provirus	1	15	0	29	0.00133488	0.498234	0.776019	2	14	0.00105804	9606	Homo sapiens	P17742	P62937			R-HSA-8951690;R-HSA-173115
R-HSA-69002	DNA Replication Pre-Initiation	3	117	0	62	0.010412	0.504616	0.776019	4	27	0.00204051	9606	Homo sapiens	Q9CX56;P70168;P97371	Q14974;P48556;Q06323			R-HSA-68825;R-HSA-9734670;R-HSA-9734687;R-HSA-9734713
R-HSA-389948	PD-1 signaling	1	42	0	4	0.00373765	0.506415	0.776019	2	5	0.000377872	9606	Homo sapiens	P35235	Q06124			R-HSA-389759;R-HSA-389758
R-HSA-9683686	Maturation of spike protein	1	6	0	38	0.00053395	0.506415	0.776019	1	8	0.000604595	9606	Homo sapiens	P27808	P26572			R-HSA-9683648
R-HSA-194315	Signaling by Rho GTPases	18	678	4	726	0.0603364	0.510706	0.776019	90	203	0.0153416	9606	Homo sapiens	P26231;P07901;Q60864;Q8BTM8;Q62261;P11499;Q99PT1;P68372;Q7M6Y3;Q61166;Q9QUI0;P63168;Q8VDD5;P61982;P62962;P60766;P60710;Q91XV3	P52565;P07900;Q3ZCM7;P07737;P60709;P31948;Q01082;P35579;P63167;P35221;P61981;Q13492;Q15691;P61586;P08238;P60953;P80723;P21333	P26039;P60766;P70168;Q9QUI0	P05556;Q13153;P46527;Q9BST9	R-HSA-5665751;R-HSA-2029466;R-HSA-5668947;R-HSA-5623632;R-HSA-9013004;R-HSA-3858495;R-HSA-5666001;R-HSA-5666129;R-HSA-9018766;R-HSA-9013006;R-HSA-419087;R-HSA-75016;R-HSA-2029460;R-HSA-9018754;R-HSA-8981637;R-HSA-419083;R-HSA-2029456;R-HSA-9013145;R-HSA-5668932;R-HSA-9013147;R-HSA-9692800;R-HSA-5623622;R-HSA-5665989;R-HSA-5667008;R-HSA-9013009;R-HSA-9692809;R-HSA-2197691;R-HSA-2197690;R-HSA-96962…
R-HSA-4608870	Asymmetric localization of PCP proteins	2	64	0	41	0.00569547	0.514218	0.776019	1	7	0.000529021	9606	Homo sapiens	Q9CX56;P97371	P48556;Q06323			R-HSA-4608855
R-HSA-5686938	Regulation of TLR by endogenous ligand	1	21	0	24	0.00186883	0.514463	0.776019	1	12	0.000906892	9606	Homo sapiens	Q61805	P18428			R-HSA-8869683
R-HSA-1234176	Oxygen-dependent proline hydroxylation of Hypoxia-inducible Factor Alpha	2	66	0	49	0.00587345	0.519264	0.776019	1	12	0.000906892	9606	Homo sapiens	Q9CX56;P97371	P48556;Q06323			R-HSA-1234159
R-HSA-1300645	Acrosome Reaction and Sperm:Oocyte Membrane Binding	1	6	0	39	0.00053395	0.522381	0.776019	1	3	0.000226723	9606	Homo sapiens	P40240	P21926			R-HSA-1297275
R-HSA-9013420	RHOU GTPase cycle	2	40	0	71	0.00355967	0.52925	0.776019	1	4	0.000302297	9606	Homo sapiens	Q62261;P60766	Q01082;P60953			R-HSA-9018766
R-HSA-8955332	Carboxyterminal post-translational modifications of tubulin	1	46	0	0	0.00409362	0.530169	0.776019	6	6	0.000453446	9606	Homo sapiens	P68372	Q3ZCM7			R-HSA-8955706;R-HSA-8955869;R-HSA-8955712;R-HSA-8865774;R-HSA-8867370;R-HSA-8866105
R-HSA-9696273	RND1 GTPase cycle	1	42	0	5	0.00373765	0.530169	0.776019	1	2	0.000151149	9606	Homo sapiens	Q60864	P31948			R-HSA-9696271
R-HSA-9619483	Activation of AMPK downstream of NMDARs	1	29	0	19	0.00258076	0.530169	0.776019	1	3	0.000226723	9606	Homo sapiens	P68372	Q3ZCM7			R-HSA-9619542
R-HSA-75035	Chk1/Chk2(Cds1) mediated inactivation of Cyclin B:Cdk1 complex	1	13	0	42	0.00115689	0.537831	0.776019	1	5	0.000377872	9606	Homo sapiens	P61982	P61981			R-HSA-75016
R-HSA-8856688	Golgi-to-ER retrograde transport	4	137	0	111	0.0121919	0.53865	0.776019	10	18	0.00136034	9606	Homo sapiens	P63168;Q6PB93;P68372;P61205	P63167;Q3ZCM7;P61204;Q10471			R-HSA-8849350;R-HSA-6811414;R-HSA-8849348;R-HSA-6811412;R-HSA-6811411;R-HSA-6811426;R-HSA-6811423;R-HSA-6811418;R-HSA-8849353;R-HSA-6811417
R-HSA-179419	APC:Cdc20 mediated degradation of cell cycle proteins prior to satisfation of the cell cycle checkpoint	2	74	0	40	0.00658539	0.539096	0.776019	1	6	0.000453446	9606	Homo sapiens	Q9CX56;P97371	P48556;Q06323			R-HSA-174255
R-HSA-5676590	NIK-->noncanonical NF-kB signaling	2	59	0	57	0.00525051	0.543965	0.776019	1	9	0.000680169	9606	Homo sapiens	Q9CX56;P97371	P48556;Q06323			R-HSA-5607731
R-HSA-1500931	Cell-Cell communication	9	130	1	517	0.0115689	0.544761	0.776019	14	60	0.00453446	9606	Homo sapiens	P26231;Q922U2;Q01730;Q8BTM8;Q62261;P35235;Q9QXS1;Q61781;P60710	Q15404;Q15149;P35221;P60709;P13647;Q06124;Q01082;P02533;P21333	P26039	P05556	R-HSA-430311;R-HSA-5692437;R-HSA-446083;R-HSA-432897;R-HSA-432909;R-HSA-391150;R-HSA-430347;R-HSA-451403;R-HSA-446089;R-HSA-432956;R-HSA-446077;R-HSA-433725;R-HSA-419002;R-HSA-432952
R-HSA-9696264	RND3 GTPase cycle	1	42	0	6	0.00373765	0.545369	0.776019	1	2	0.000151149	9606	Homo sapiens	Q7M6Y3	Q13492			R-HSA-9696268
R-HSA-9716542	Signaling by Rho GTPases, Miro GTPases and RHOBTB3	18	694	4	738	0.0617603	0.54827	0.776019	90	212	0.0160218	9606	Homo sapiens	P26231;P07901;Q60864;Q8BTM8;Q62261;P11499;Q99PT1;P68372;Q7M6Y3;Q61166;Q9QUI0;P63168;Q8VDD5;P61982;P62962;P60766;P60710;Q91XV3	P52565;P07900;Q3ZCM7;P07737;P60709;P31948;Q01082;P35579;P63167;P35221;P61981;Q13492;Q15691;P61586;P08238;P60953;P80723;P21333	P26039;P60766;P70168;Q9QUI0	P05556;Q13153;P46527;Q9BST9	R-HSA-5665751;R-HSA-2029466;R-HSA-5668947;R-HSA-5623632;R-HSA-9013004;R-HSA-3858495;R-HSA-5666001;R-HSA-5666129;R-HSA-9018766;R-HSA-9013006;R-HSA-419087;R-HSA-75016;R-HSA-2029460;R-HSA-9018754;R-HSA-8981637;R-HSA-419083;R-HSA-2029456;R-HSA-9013145;R-HSA-5668932;R-HSA-9013147;R-HSA-9692800;R-HSA-5623622;R-HSA-5665989;R-HSA-5667008;R-HSA-9013009;R-HSA-9692809;R-HSA-2197691;R-HSA-2197690;R-HSA-96962…
R-HSA-5607761	Dectin-1 mediated noncanonical NF-kB signaling	2	60	0	57	0.0053395	0.548798	0.776019	1	9	0.000680169	9606	Homo sapiens	Q9CX56;P97371	P48556;Q06323			R-HSA-5607731
R-HSA-8952158	RUNX3 regulates BCL2L11 (BIM) transcription	0	5	1	47	0.000444959	0.552784	0.776019	1	2	0.000151149	9606	Homo sapiens			Q07813	O43521	R-HSA-8952232
R-HSA-5696394	DNA Damage Recognition in GG-NER	1	38	0	14	0.00338169	0.552784	0.776019	1	5	0.000377872	9606	Homo sapiens	P60710	P60709			R-HSA-5691006
R-HSA-532668	N-glycan trimming in the ER and Calnexin/Calreticulin cycle	1	35	0	15	0.00311471	0.552784	0.776019	2	16	0.00120919	9606	Homo sapiens	P27773	P30101			R-HSA-548890;R-HSA-901047
R-HSA-75815	Ubiquitin-dependent degradation of Cyclin D	2	52	0	62	0.00462757	0.553596	0.776019	1	5	0.000377872	9606	Homo sapiens	Q9CX56;P97371	P48556;Q06323			R-HSA-75825
R-HSA-351202	Metabolism of polyamines	2	59	0	63	0.00525051	0.558357	0.776019	1	15	0.00113362	9606	Homo sapiens	Q9CX56;P97371	P48556;Q06323			R-HSA-353125
R-HSA-8866423	VLDL assembly	1	5	0	46	0.000444959	0.560078	0.776019	5	5	0.000377872	9606	Homo sapiens	E9Q414	P04114			R-HSA-8866327;R-HSA-8866308;R-HSA-8866321;R-HSA-8866304;R-HSA-8866329
R-HSA-380972	Energy dependent regulation of mTOR by LKB1-AMPK	1	29	0	25	0.00258076	0.560078	0.776019	2	7	0.000529021	9606	Homo sapiens	Q06138	Q9Y376			R-HSA-200421;R-HSA-380942
R-HSA-196741	Cobalamin (Cbl, vitamin B12) transport and metabolism	1	21	0	31	0.00186883	0.560078	0.776019	5	28	0.00211608	9606	Homo sapiens	O88968	P20062			R-HSA-3000109;R-HSA-3000122;R-HSA-3000074;R-HSA-3000263;R-HSA-3000112
R-HSA-2168880	Scavenging of heme from plasma	2	99	0	17	0.00881018	0.563082	0.776019	6	12	0.000906892	9606	Homo sapiens	P07724;P01942	P02768;P69905			R-HSA-2168883;R-HSA-2168885;R-HSA-2168884;R-HSA-2168887;R-HSA-2168889;R-HSA-2230938
R-HSA-176409	APC/C:Cdc20 mediated degradation of mitotic proteins	2	76	0	44	0.00676337	0.563082	0.776019	2	13	0.000982467	9606	Homo sapiens	Q9CX56;P97371	P48556;Q06323			R-HSA-174202;R-HSA-174255
R-HSA-156827	L13a-mediated translational silencing of Ceruloplasmin expression	2	112	0	4	0.00996707	0.567771	0.776019	2	3	0.000226723	9606	Homo sapiens	P53026;Q99L45	P62906;P20042			R-HSA-156823;R-HSA-156826
R-HSA-69052	Switching of origins to a post-replicative state	2	91	0	39	0.00809825	0.572424	0.776019	2	9	0.000680169	9606	Homo sapiens	Q9CX56;P97371	P48556;Q06323			R-HSA-68948;R-HSA-69016
R-HSA-72695	Formation of the ternary complex, and subsequently, the 43S complex	1	52	0	0	0.00462757	0.574313	0.776019	3	3	0.000226723	9606	Homo sapiens	Q99L45	P20042			R-HSA-72691;R-HSA-72663;R-HSA-72669
R-HSA-9013407	RHOH GTPase cycle	1	37	0	16	0.00329269	0.581258	0.776019	1	3	0.000226723	9606	Homo sapiens	Q99PT1	P52565			R-HSA-9018754
R-HSA-8963888	Chylomicron assembly	1	10	0	47	0.000889917	0.588089	0.776019	5	5	0.000377872	9606	Homo sapiens	E9Q414	P04114			R-HSA-174786;R-HSA-174660;R-HSA-174741;R-HSA-174587;R-HSA-174731
R-HSA-9634285	Constitutive Signaling by Overexpressed ERBB2	1	12	0	46	0.0010679	0.588089	0.776019	4	8	0.000604595	9606	Homo sapiens	P07901	P07900			R-HSA-1248694;R-HSA-9652277;R-HSA-9652264;R-HSA-1227964
R-HSA-2514859	Inactivation, recovery and regulation of the phototransduction cascade	1	33	0	21	0.00293673	0.588089	0.776019	1	19	0.00143591	9606	Homo sapiens	O70310	P30419			R-HSA-2534087
R-HSA-2500257	Resolution of Sister Chromatid Cohesion	3	126	0	67	0.011213	0.589219	0.776019	4	8	0.000604595	9606	Homo sapiens	P63168;P68372;Q61166	P63167;Q3ZCM7;Q15691			R-HSA-2484822;R-HSA-1638803;R-HSA-2468287;R-HSA-1638821
R-HSA-9010553	Regulation of expression of SLITs and ROBOs	4	172	0	87	0.0153066	0.590432	0.776019	4	19	0.00143591	9606	Homo sapiens	P53026;Q63ZW6;Q9CX56;P97371	P29400;P62906;P48556;Q06323			R-HSA-9014652;R-HSA-9010396;R-HSA-9011313;R-HSA-9014610
R-HSA-8932339	ROS sensing by NFE2L2	2	57	0	65	0.00507253	0.59067	0.776019	1	8	0.000604595	9606	Homo sapiens	Q9CX56;P97371	P48556;Q06323			R-HSA-8932355
R-HSA-9648025	EML4 and NUDC in mitotic spindle formation	3	117	0	74	0.010412	0.592839	0.776019	2	5	0.000377872	9606	Homo sapiens	P63168;P68372;Q61166	P63167;Q3ZCM7;Q15691			R-HSA-9648114;R-HSA-9648017
R-HSA-917729	Endosomal Sorting Complex Required For Transport (ESCRT)	1	31	0	28	0.00275874	0.59481	0.776019	2	4	0.000302297	9606	Homo sapiens	Q9D1C8	Q9UK41			R-HSA-917730;R-HSA-917696
R-HSA-9013409	RHOJ GTPase cycle	1	55	0	0	0.00489454	0.59481	0.776019	1	3	0.000226723	9606	Homo sapiens	P60766	P60953			R-HSA-9017507
R-HSA-1660514	Synthesis of PIPs at the Golgi membrane	1	18	0	37	0.00160185	0.59481	0.776019	2	11	0.000831318	9606	Homo sapiens	P61205	P61204			R-HSA-1676152;R-HSA-1675883
R-HSA-2514856	The phototransduction cascade	1	34	0	21	0.00302572	0.59481	0.776019	1	27	0.00204051	9606	Homo sapiens	O70310	P30419			R-HSA-2534087
R-HSA-397795	G-protein beta:gamma signalling	2	32	1	162	0.00284774	0.600017	0.776019	6	15	0.00113362	9606	Homo sapiens	Q9QUI0;P60766	P61586;P60953	P60766	Q13153	R-HSA-8964634;R-HSA-8964619;R-HSA-8964604;R-HSA-202692;R-HSA-8964614;R-HSA-8964599
R-HSA-390450	Folding of actin by CCT/TriC	1	10	0	47	0.000889917	0.601421	0.776019	2	2	0.000151149	9606	Homo sapiens	P60710	P60709			R-HSA-390453;R-HSA-390459
R-HSA-8964038	LDL clearance	1	19	0	43	0.00169084	0.601421	0.776019	7	18	0.00136034	9606	Homo sapiens	E9Q414	P04114			R-HSA-171106;R-HSA-171122;R-HSA-171059;R-HSA-8933258;R-HSA-8865667;R-HSA-171141;R-HSA-8876366
R-HSA-68882	Mitotic Anaphase	6	237	1	244	0.021091	0.603045	0.776019	9	32	0.00241838	9606	Homo sapiens	P63168;Q9CX56;P68372;P70168;Q61166;P97371	P63167;Q14974;Q3ZCM7;P48556;Q15691;Q06323	Q9WU78	Q9H444	R-HSA-9668419;R-HSA-9615937;R-HSA-2467809;R-HSA-2467811;R-HSA-174202;R-HSA-9615945;R-HSA-9668415;R-HSA-9624798;R-HSA-9668398
R-HSA-69481	G2/M Checkpoints	3	151	0	56	0.0134378	0.607112	0.776019	2	24	0.00181378	9606	Homo sapiens	Q9CX56;P61982;P97371	P61981;P48556;Q06323			R-HSA-8852354;R-HSA-75016
R-HSA-68616	Assembly of the ORC complex at the origin of replication	1	38	0	25	0.00338169	0.607924	0.776019	3	11	0.000831318	9606	Homo sapiens	P70168	Q14974			R-HSA-9734670;R-HSA-9734687;R-HSA-9734713
R-HSA-389513	CTLA4 inhibitory signaling	1	21	0	36	0.00186883	0.607924	0.776019	1	5	0.000377872	9606	Homo sapiens	P35235	Q06124			R-HSA-388829
R-HSA-5610780	Degradation of GLI1 by the proteasome	2	60	0	66	0.0053395	0.608333	0.776019	2	6	0.000453446	9606	Homo sapiens	Q9CX56;P97371	P48556;Q06323			R-HSA-5610758;R-HSA-5610760
R-HSA-109606	Intrinsic Pathway for Apoptosis	4	55	1	301	0.00489454	0.611962	0.776019	11	62	0.00468561	9606	Homo sapiens	P63168;Q07813;O70310;P61982	P63167;P61981;Q07812;P30419	Q07813	O43521	R-HSA-139906;R-HSA-114307;R-HSA-114275;R-HSA-168849;R-HSA-141367;R-HSA-114264;R-HSA-139899;R-HSA-139918;R-HSA-114284;R-HSA-139919;R-HSA-139917
R-HSA-418990	Adherens junctions interactions	2	33	0	101	0.00293673	0.612657	0.776019	3	16	0.00120919	9606	Homo sapiens	P26231;P60710	P35221;P60709			R-HSA-5692437;R-HSA-433725;R-HSA-419002
R-HSA-2029480	Fcgamma receptor (FCGR) dependent phagocytosis	5	175	1	234	0.0155736	0.613001	0.776019	15	42	0.00317412	9606	Homo sapiens	P07901;Q8VDD5;P11499;P60766;P60710	P07900;P60709;P08238;P35579;P60953	P60766	Q13153	R-HSA-2197698;R-HSA-2029466;R-HSA-442592;R-HSA-1861595;R-HSA-2029460;R-HSA-2029456;R-HSA-2029454;R-HSA-419644;R-HSA-2029476;R-HSA-2197691;R-HSA-419645;R-HSA-2029445;R-HSA-2197690;R-HSA-442586;R-HSA-2029473
R-HSA-1793185	Chondroitin sulfate/dermatan sulfate metabolism	1	50	0	8	0.00444959	0.614322	0.776019	1	28	0.00211608	9606	Homo sapiens	Q80V53	Q8NCH0			R-HSA-2022063
R-HSA-9013406	RHOQ GTPase cycle	1	59	0	0	0.00525051	0.620616	0.776019	1	5	0.000377872	9606	Homo sapiens	P60766	P60953			R-HSA-9018746
R-HSA-8964616	G beta:gamma signalling through CDC42	1	20	1	111	0.00177983	0.621196	0.776019	5	6	0.000453446	9606	Homo sapiens	P60766	P60953	P60766	Q13153	R-HSA-8964634;R-HSA-8964619;R-HSA-8964604;R-HSA-8964614;R-HSA-8964599
R-HSA-8876725	Protein methylation	3	17	0	182	0.00151286	0.624482	0.776019	3	9	0.000680169	9606	Homo sapiens	Q01853;P10126;P63017	P11142;P68104;P55072			R-HSA-8932221;R-HSA-8932276;R-HSA-8931974
R-HSA-525793	Myogenesis	2	29	0	103	0.00258076	0.625412	0.776019	8	14	0.00105804	9606	Homo sapiens	P26231;P60766	P35221;P60953			R-HSA-376117;R-HSA-448951;R-HSA-375140;R-HSA-376119;R-HSA-449200;R-HSA-448958;R-HSA-448957;R-HSA-376121
R-HSA-2132295	MHC class II antigen presentation	3	142	0	58	0.0126368	0.627893	0.776019	4	26	0.00196493	9606	Homo sapiens	P63168;P68372;P06797	P07711;P63167;Q3ZCM7			R-HSA-2213248;R-HSA-2130706;R-HSA-2130504;R-HSA-2130349
R-HSA-1170546	Prolactin receptor signaling	1	15	0	47	0.00133488	0.632898	0.776019	2	14	0.00105804	9606	Homo sapiens	P35235	Q06124			R-HSA-1369114;R-HSA-1369115
R-HSA-5358346	Hedgehog ligand biogenesis	2	65	0	67	0.00578446	0.637839	0.776019	1	15	0.00113362	9606	Homo sapiens	Q9CX56;P97371	P48556;Q06323			R-HSA-5362448
R-HSA-5689603	UCH proteinases	3	96	0	155	0.00854321	0.637996	0.776019	3	11	0.000831318	9606	Homo sapiens	Q9CX56;P60710;P97371	P60709;P48556;Q06323			R-HSA-5665854;R-HSA-5665871;R-HSA-5689544
R-HSA-392451	G beta:gamma signalling through PI3Kgamma	1	25	0	38	0.00222479	0.63889	0.776019	1	4	0.000302297	9606	Homo sapiens	Q9QUI0	P61586			R-HSA-202692
R-HSA-70350	Fructose catabolism	1	5	0	58	0.000444959	0.644784	0.776019	1	5	0.000377872	9606	Homo sapiens	Q8VC30	Q3LXA3			R-HSA-70349
R-HSA-381042	PERK regulates gene expression	2	32	0	109	0.00284774	0.645943	0.776019	3	11	0.000831318	9606	Homo sapiens	P20029;Q99L45	P11021;P20042			R-HSA-381111;R-HSA-381086;R-HSA-381128
R-HSA-8853659	RET signaling	2	41	0	105	0.00364866	0.649942	0.776019	20	24	0.00181378	9606	Homo sapiens	O08842;P35235	O00451;Q06124			R-HSA-8853734;R-HSA-8854981;R-HSA-8855747;R-HSA-8853762;R-HSA-8853793;R-HSA-8855617;R-HSA-8853792;R-HSA-8853774;R-HSA-8855564;R-HSA-8855915;R-HSA-8853737;R-HSA-8855508;R-HSA-8854899;R-HSA-8854897;R-HSA-8853789;R-HSA-8854908;R-HSA-8853755;R-HSA-8871226;R-HSA-8853753;R-HSA-8854905
R-HSA-166663	Initial triggering of complement	2	111	0	24	0.00987808	0.649942	0.776019	7	21	0.00158706	9606	Homo sapiens	P01029;P01027	P0C0L5;P01024			R-HSA-173745;R-HSA-166753;R-HSA-183130;R-HSA-173739;R-HSA-166795;R-HSA-173740;R-HSA-981713
R-HSA-72702	Ribosomal scanning and start codon recognition	1	59	0	10	0.00525051	0.656286	0.776019	2	2	0.000151149	9606	Homo sapiens	Q99L45	P20042			R-HSA-72697;R-HSA-72621
R-HSA-162594	Early Phase of HIV Life Cycle	1	22	0	49	0.00195782	0.656286	0.776019	27	39	0.0029474	9606	Homo sapiens	P17742	P62937			R-HSA-8951690;R-HSA-9697051;R-HSA-173642;R-HSA-173771;R-HSA-182795;R-HSA-182859;R-HSA-173769;R-HSA-164503;R-HSA-164500;R-HSA-164507;R-HSA-164504;R-HSA-164505;R-HSA-164510;R-HSA-182876;R-HSA-164508;R-HSA-164509;R-HSA-164515;R-HSA-164512;R-HSA-164513;R-HSA-164519;R-HSA-164520;R-HSA-164521;R-HSA-164527;R-HSA-164524;R-HSA-164528;R-HSA-173111;R-HSA-173115
R-HSA-2995383	Initiation of Nuclear Envelope (NE) Reformation	1	20	0	46	0.00177983	0.656286	0.776019	1	7	0.000529021	9606	Homo sapiens	P70168	Q14974			R-HSA-9624798
R-HSA-1187000	Fertilization	1	26	0	39	0.00231378	0.656286	0.776019	1	9	0.000680169	9606	Homo sapiens	P40240	P21926			R-HSA-1297275
R-HSA-913709	O-linked glycosylation of mucins	1	65	0	0	0.00578446	0.656286	0.776019	1	17	0.00128476	9606	Homo sapiens	Q6PB93	Q10471			R-HSA-913675
R-HSA-6806667	Metabolism of fat-soluble vitamins	3	48	0	165	0.0042716	0.657625	0.776019	10	32	0.00241838	9606	Homo sapiens	P11152;Q9Z1R3;E9Q414	P04114;O95445;P06858			R-HSA-2395764;R-HSA-2187332;R-HSA-2404131;R-HSA-2404140;R-HSA-2424254;R-HSA-2395768;R-HSA-2395784;R-HSA-2423785;R-HSA-5246478;R-HSA-2429643
R-HSA-5684996	MAPK1/MAPK3 signaling	8	299	0	279	0.0266085	0.660381	0.776019	11	82	0.0061971	9606	Homo sapiens	O08842;Q64727;Q9CX56;Q62261;P62983;P97371;P60710;P26039	P0CG47;P18206;P60709;P48556;O00451;Q06323;Q01082;Q9Y490			R-HSA-9657603;R-HSA-5672980;R-HSA-5672965;R-HSA-5672978;R-HSA-9657606;R-HSA-5658430;R-HSA-9653514;R-HSA-5672972;R-HSA-5672973;R-HSA-9657608;R-HSA-9657599
R-HSA-187577	SCF(Skp2)-mediated degradation of p27/p21	2	60	0	86	0.0053395	0.661722	0.776019	1	7	0.000529021	9606	Homo sapiens	Q9CX56;P97371	P48556;Q06323			R-HSA-187574
R-HSA-948021	Transport to the Golgi and subsequent modification	6	186	0	240	0.0165525	0.663119	0.776019	21	59	0.00445889	9606	Homo sapiens	P63168;P27808;Q62261;P68372;O88783;P61205	P63167;P26572;Q3ZCM7;P12259;P61204;Q01082			R-HSA-6807877;R-HSA-6807875;R-HSA-5694418;R-HSA-203973;R-HSA-6807872;R-HSA-5694417;R-HSA-6809006;R-HSA-5694431;R-HSA-5694527;R-HSA-204008;R-HSA-6809003;R-HSA-5694522;R-HSA-964768;R-HSA-5694439;R-HSA-6809011;R-HSA-6809010;R-HSA-5694446;R-HSA-6807868;R-HSA-6807866;R-HSA-5694441;R-HSA-5694409
R-HSA-5652084	Fructose metabolism	1	7	0	60	0.000622942	0.667417	0.776019	1	7	0.000529021	9606	Homo sapiens	Q8VC30	Q3LXA3			R-HSA-70349
R-HSA-111457	Release of apoptotic factors from the mitochondria	1	7	0	61	0.000622942	0.672847	0.776019	2	4	0.000302297	9606	Homo sapiens	Q07813	Q07812			R-HSA-114307;R-HSA-114284
R-HSA-9664407	Parasite infection	3	149	0	74	0.0132598	0.679546	0.776019	11	27	0.00204051	9606	Homo sapiens	Q8VDD5;P60766;P60710	P60709;P35579;P60953			R-HSA-2197698;R-HSA-2029466;R-HSA-442592;R-HSA-1861595;R-HSA-9670155;R-HSA-9666458;R-HSA-2197691;R-HSA-2197690;R-HSA-2029445;R-HSA-442586;R-HSA-2029473
R-HSA-9664422	FCGR3A-mediated phagocytosis	3	149	0	74	0.0132598	0.679546	0.776019	11	27	0.00204051	9606	Homo sapiens	Q8VDD5;P60766;P60710	P60709;P35579;P60953			R-HSA-2197698;R-HSA-2029466;R-HSA-442592;R-HSA-1861595;R-HSA-9670155;R-HSA-9666458;R-HSA-2197691;R-HSA-2197690;R-HSA-2029445;R-HSA-442586;R-HSA-2029473
R-HSA-9664417	Leishmania phagocytosis	3	149	0	74	0.0132598	0.679546	0.776019	11	27	0.00204051	9606	Homo sapiens	Q8VDD5;P60766;P60710	P60709;P35579;P60953			R-HSA-2197698;R-HSA-2029466;R-HSA-442592;R-HSA-1861595;R-HSA-9670155;R-HSA-9666458;R-HSA-2197691;R-HSA-2197690;R-HSA-2029445;R-HSA-442586;R-HSA-2029473
R-HSA-9648002	RAS processing	1	26	0	47	0.00231378	0.683444	0.776019	1	21	0.00158706	9606	Homo sapiens	P62983	P0CG47			R-HSA-9653514
R-HSA-3371453	Regulation of HSF1-mediated heat shock response	3	75	0	149	0.00667438	0.688618	0.776019	7	14	0.00105804	9606	Homo sapiens	P20029;Q99L47;P63017	P11142;P11021;P50502			R-HSA-5251955;R-HSA-5251942;R-HSA-5251959;R-HSA-3371467;R-HSA-5252041;R-HSA-3371518;R-HSA-5252079
R-HSA-190828	Gap junction trafficking	2	49	0	103	0.00436059	0.691582	0.776019	7	20	0.00151149	9606	Homo sapiens	P68372;P60710	Q3ZCM7;P60709			R-HSA-196017;R-HSA-190519;R-HSA-196026;R-HSA-190520;R-HSA-191737;R-HSA-190877;R-HSA-190829
R-HSA-211945	Phase I - Functionalization of compounds	2	105	0	42	0.00934413	0.695158	0.776019	4	97	0.00733071	9606	Homo sapiens	P11499;Q99NB1	P08238;Q9NUB1			R-HSA-449911;R-HSA-8937169;R-HSA-8936849;R-HSA-8937191
R-HSA-8980692	RHOA GTPase cycle	2	150	0	0	0.0133488	0.705682	0.776019	6	6	0.000453446	9606	Homo sapiens	Q9QUI0;Q99PT1	P52565;P61586			R-HSA-9013004;R-HSA-9013006;R-HSA-9013009;R-HSA-9012835;R-HSA-8980691;R-HSA-8981637
R-HSA-156842	Eukaryotic Translation Elongation	2	95	0	59	0.00845421	0.705682	0.776019	6	9	0.000680169	9606	Homo sapiens	P53026;Q9D8N0	P26641;P62906			R-HSA-156915;R-HSA-156912;R-HSA-156913;R-HSA-156923;R-HSA-156907;R-HSA-156910
R-HSA-1236975	Antigen processing-Cross presentation	5	176	0	195	0.0156625	0.706818	0.776019	9	22	0.00166264	9606	Homo sapiens	P27773;Q9CX56;P01887;P06797;P97371	P07711;P48556;Q06323;P61769;P30101			R-HSA-8863973;R-HSA-1236935;R-HSA-1236964;R-HSA-1236948;R-HSA-1236965;R-HSA-1236954;R-HSA-1236970;R-HSA-1236971;R-HSA-1236943
R-HSA-174178	APC/C:Cdh1 mediated degradation of Cdc20 and other APC/C:Cdh1 targeted proteins in late mitosis/early G1	2	74	0	79	0.00658539	0.709122	0.776019	2	6	0.000453446	9606	Homo sapiens	Q9CX56;P97371	P48556;Q06323			R-HSA-174105;R-HSA-188191
R-HSA-9604323	Negative regulation of NOTCH4 signaling	2	55	0	98	0.00489454	0.709122	0.776019	1	6	0.000453446	9606	Homo sapiens	Q9CX56;P97371	P48556;Q06323			R-HSA-9604642
R-HSA-447041	CHL1 interactions	1	9	0	67	0.000800926	0.713224	0.776019	1	5	0.000377872	9606	Homo sapiens	P63017	P11142			R-HSA-445087
R-HSA-8964058	HDL remodeling	1	11	0	70	0.000978909	0.717908	0.776019	1	13	0.000982467	9606	Homo sapiens	P07724	P02768			R-HSA-264679
R-HSA-8983711	OAS antiviral response	1	10	0	68	0.000889917	0.717908	0.776019	1	15	0.00113362	9606	Homo sapiens	Q8BTM8	P21333			R-HSA-8985123
R-HSA-75105	Fatty acyl-CoA biosynthesis	1	37	0	41	0.00329269	0.717908	0.776019	1	24	0.00181378	9606	Homo sapiens	O88531	P50897			R-HSA-5690517
R-HSA-4086400	PCP/CE pathway	4	92	0	212	0.00818724	0.718663	0.776019	3	24	0.00181378	9606	Homo sapiens	Q9QUI0;Q9CX56;P62962;P97371	P07737;P48556;Q06323;P61586			R-HSA-4608855;R-HSA-3858495;R-HSA-3965450
R-HSA-157858	Gap junction trafficking and regulation	2	51	0	112	0.00453858	0.719242	0.776019	7	24	0.00181378	9606	Homo sapiens	P68372;P60710	Q3ZCM7;P60709			R-HSA-196017;R-HSA-190519;R-HSA-196026;R-HSA-190520;R-HSA-191737;R-HSA-190877;R-HSA-190829
R-HSA-4641258	Degradation of DVL	2	57	0	103	0.00507253	0.719242	0.776019	2	7	0.000529021	9606	Homo sapiens	Q9CX56;P97371	P48556;Q06323			R-HSA-1504193;R-HSA-4641260
R-HSA-199977	ER to Golgi Anterograde Transport	5	155	0	228	0.0137937	0.720213	0.776019	20	39	0.0029474	9606	Homo sapiens	P63168;Q62261;P68372;O88783;P61205	P63167;Q3ZCM7;P12259;P61204;Q01082			R-HSA-6807877;R-HSA-6807875;R-HSA-5694418;R-HSA-203973;R-HSA-6807872;R-HSA-5694417;R-HSA-6809006;R-HSA-5694431;R-HSA-5694527;R-HSA-204008;R-HSA-6809003;R-HSA-5694522;R-HSA-5694439;R-HSA-6809011;R-HSA-6809010;R-HSA-5694446;R-HSA-6807868;R-HSA-6807866;R-HSA-5694441;R-HSA-5694409
R-HSA-174824	Plasma lipoprotein assembly, remodeling, and clearance	4	72	0	243	0.0064074	0.721091	0.776019	34	84	0.00634825	9606	Homo sapiens	P07724;P11152;F6XJP7;E9Q414	P04114;P06858;P29122;P02768			R-HSA-174786;R-HSA-8933258;R-HSA-8866308;R-HSA-174657;R-HSA-6784676;R-HSA-8865667;R-HSA-174660;R-HSA-171141;R-HSA-8866304;R-HSA-8876366;R-HSA-174731;R-HSA-8854408;R-HSA-8857928;R-HSA-8866327;R-HSA-174739;R-HSA-6784628;R-HSA-8866321;R-HSA-174741;R-HSA-174808;R-HSA-8866329;R-HSA-171106;R-HSA-174690;R-HSA-174624;R-HSA-264679;R-HSA-8933292;R-HSA-174757;R-HSA-266350;R-HSA-176879;R-HSA-171122;R-HSA-174…
R-HSA-180292	GAB1 signalosome	1	17	0	68	0.00151286	0.722517	0.776019	5	11	0.000831318	9606	Homo sapiens	P35235	Q06124			R-HSA-177923;R-HSA-177926;R-HSA-177924;R-HSA-177944;R-HSA-177935
R-HSA-9013148	CDC42 GTPase cycle	2	155	0	0	0.0137937	0.722549	0.776019	6	6	0.000453446	9606	Homo sapiens	Q99PT1;P60766	P52565;P60953			R-HSA-9013161;R-HSA-9692800;R-HSA-9692809;R-HSA-9013157;R-HSA-9013159;R-HSA-9013158
R-HSA-8856825	Cargo recognition for clathrin-mediated endocytosis	2	105	0	59	0.00934413	0.725824	0.776019	2	15	0.00113362	9606	Homo sapiens	Q7M6Y3;E9Q414	P04114;Q13492			R-HSA-8863471;R-HSA-8867613
R-HSA-5625740	RHO GTPases activate PKNs	3	63	1	242	0.00560648	0.725899	0.776019	5	20	0.00151149	9606	Homo sapiens	Q9QUI0;Q8VDD5;P61982	P61981;P61586;P35579	P60766	Q13153	R-HSA-5623622;R-HSA-5623632;R-HSA-419232;R-HSA-5623667;R-HSA-75016
R-HSA-389958	Cooperation of Prefoldin and TriC/CCT in actin and tubulin folding	1	33	0	47	0.00293673	0.72705	0.776019	4	6	0.000453446	9606	Homo sapiens	P60710	P60709			R-HSA-390453;R-HSA-389970;R-HSA-389980;R-HSA-390459
R-HSA-2555396	Mitotic Metaphase and Anaphase	6	238	1	306	0.02118	0.729107	0.776019	9	33	0.00249395	9606	Homo sapiens	P63168;Q9CX56;P68372;P70168;Q61166;P97371	P63167;Q14974;Q3ZCM7;P48556;Q15691;Q06323	Q9WU78	Q9H444	R-HSA-9668419;R-HSA-9615937;R-HSA-2467809;R-HSA-2467811;R-HSA-174202;R-HSA-9615945;R-HSA-9668415;R-HSA-9624798;R-HSA-9668398
R-HSA-5339562	Uptake and actions of bacterial toxins	5	48	0	334	0.0042716	0.73104	0.776019	7	66	0.00498791	9606	Homo sapiens	P07901;Q9WU78;P58252;P40240;P11499	P07900;P13639;P21926;Q8WUM4;P08238			R-HSA-5210943;R-HSA-5336417;R-HSA-5336421;R-HSA-5336420;R-HSA-5336422;R-HSA-5210947;R-HSA-5336413
R-HSA-9725371	Nuclear events stimulated by ALK signaling in cancer	1	20	0	61	0.00177983	0.731509	0.776019	7	9	0.000680169	9606	Homo sapiens	Q61937	P06748			R-HSA-9725030;R-HSA-9725009;R-HSA-9701810;R-HSA-9725357;R-HSA-9725342;R-HSA-9725023;R-HSA-9725338
R-HSA-5610783	Degradation of GLI2 by the proteasome	2	60	0	99	0.0053395	0.732274	0.776019	1	5	0.000377872	9606	Homo sapiens	Q9CX56;P97371	P48556;Q06323			R-HSA-5610757
R-HSA-72706	GTP hydrolysis and joining of the 60S ribosomal subunit	2	113	0	58	0.0100561	0.735451	0.776019	3	3	0.000226723	9606	Homo sapiens	P53026;Q99L45	P62906;P20042			R-HSA-72672;R-HSA-72619;R-HSA-72671
R-HSA-5610785	GLI3 is processed to GLI3R by the proteasome	2	60	0	102	0.0053395	0.735451	0.776019	1	5	0.000377872	9606	Homo sapiens	Q9CX56;P97371	P48556;Q06323			R-HSA-5610754
R-HSA-168276	NS1 Mediated Effects on Host Pathways	1	46	0	37	0.00409362	0.740211	0.776019	2	6	0.000453446	9606	Homo sapiens	P70168	Q14974			R-HSA-1176059;R-HSA-6791035
R-HSA-109582	Hemostasis	33	726	0	1612	0.064608	0.74061	0.776019	90	334	0.0252418	9606	Homo sapiens	P07724;Q64727;P20918;Q8BTM8;P35235;Q07235;P40124;P40240;P07356;P41731;P26039;P60710;Q61543;Q921M7;P06869;Q61704;P70274;Q8K1I3;Q8BND5;P19221;P68372;Q06890;P17742;Q9QUI0;P20029;Q8K1B8;Q01339;P32261;P05064;O88783;E9Q414;P62962;P60766	P04114;Q3ZCM7;P62937;P12259;Q06124;P07093;P00749;P00747;P21926;O00391;P02749;Q9NUQ9;Q92896;P02768;P61586;P07355;P60953;P08962;Q9Y490;Q86UX7;Q13103;P07737;P60709;Q06033;P18206;P11021;P00734;P49908;P01008;P04075;Q01518;P10909;P21333			R-HSA-158722;R-HSA-443910;R-HSA-1011598;R-HSA-158721;R-HSA-158982;R-HSA-140806;R-HSA-432129;R-HSA-443905;R-HSA-429441;R-HSA-114697;R-HSA-140686;R-HSA-5607002;R-HSA-481044;R-HSA-430096;R-HSA-5684801;R-HSA-354066;R-HSA-354077;R-HSA-158747;R-HSA-140696;R-HSA-158744;R-HSA-159001;R-HSA-158750;R-HSA-354073;R-HSA-140700;R-HSA-159005;R-HSA-5684169;R-HSA-354087;R-HSA-158756;R-HSA-442273;R-HSA-377644;R-HSA…
R-HSA-5620971	Pyroptosis	1	27	0	57	0.00240278	0.744456	0.776019	1	23	0.00173821	9606	Homo sapiens	Q07813	Q07812			R-HSA-114284
R-HSA-8964043	Plasma lipoprotein clearance	1	33	0	60	0.00293673	0.75274	0.776019	14	34	0.00256953	9606	Homo sapiens	E9Q414	P04114			R-HSA-171106;R-HSA-8933258;R-HSA-174624;R-HSA-174657;R-HSA-8933292;R-HSA-8865667;R-HSA-171141;R-HSA-8876366;R-HSA-8854408;R-HSA-171122;R-HSA-174706;R-HSA-171059;R-HSA-8854462;R-HSA-174808
R-HSA-9665348	Signaling by ERBB2 ECD mutants	1	17	0	73	0.00151286	0.75274	0.776019	4	15	0.00113362	9606	Homo sapiens	P07901	P07900			R-HSA-9665412;R-HSA-9665389;R-HSA-9665405;R-HSA-9665388
R-HSA-399997	Acetylcholine regulates insulin secretion	1	10	0	75	0.000889917	0.75274	0.776019	1	7	0.000529021	9606	Homo sapiens	P26645	P29966			R-HSA-399978
R-HSA-456926	Thrombin signalling through proteinase activated receptors (PARs)	1	32	0	57	0.00284774	0.75274	0.776019	2	15	0.00113362	9606	Homo sapiens	P19221	P00734			R-HSA-114697;R-HSA-9708859
R-HSA-5210891	Uptake and function of anthrax toxins	1	16	0	73	0.00142387	0.75274	0.776019	2	20	0.00151149	9606	Homo sapiens	Q9WU78	Q8WUM4			R-HSA-5210943;R-HSA-5210947
R-HSA-446343	Localization of the PINCH-ILK-PARVIN complex to focal adhesions	0	4	1	85	0.000355967	0.756781	0.776019	1	2	0.000151149	9606	Homo sapiens			P26039	P05556	R-HSA-432897
R-HSA-5669034	TNFs bind their physiological receptors	1	30	0	61	0.00266975	0.756781	0.776019	1	13	0.000982467	9606	Homo sapiens	O08712	O00300			R-HSA-5669035
R-HSA-69306	DNA Replication	3	160	0	111	0.0142387	0.756809	0.776019	6	53	0.00400544	9606	Homo sapiens	Q9CX56;P70168;P97371	Q14974;P48556;Q06323			R-HSA-68948;R-HSA-68825;R-HSA-69016;R-HSA-9734670;R-HSA-9734687;R-HSA-9734713
R-HSA-983170	Antigen Presentation: Folding, assembly and peptide loading of class I MHC	3	93	0	164	0.00827623	0.759268	0.776019	13	16	0.00120919	9606	Homo sapiens	P27773;P20029;P01887	P11021;P61769;P30101			R-HSA-8951499;R-HSA-983148;R-HSA-983146;R-HSA-983145;R-HSA-983142;R-HSA-983427;R-HSA-983426;R-HSA-983138;R-HSA-983425;R-HSA-983424;R-HSA-983422;R-HSA-983421;R-HSA-983161
R-HSA-141424	Amplification of signal from the kinetochores	2	94	0	79	0.00836522	0.759728	0.776019	4	4	0.000302297	9606	Homo sapiens	P63168;Q61166	P63167;Q15691			R-HSA-141409;R-HSA-141431;R-HSA-141422;R-HSA-141439
R-HSA-141444	Amplification of signal from unattached kinetochores via a MAD2 inhibitory signal	2	94	0	79	0.00836522	0.759728	0.776019	4	4	0.000302297	9606	Homo sapiens	P63168;Q61166	P63167;Q15691			R-HSA-141409;R-HSA-141431;R-HSA-141422;R-HSA-141439
R-HSA-376176	Signaling by ROBO receptors	8	218	0	398	0.0194002	0.760041	0.776019	8	59	0.00445889	9606	Homo sapiens	P40124;P53026;Q63ZW6;Q9QUI0;Q9CX56;P62962;P60766;P97371	P29400;P07737;P62906;P48556;Q06323;P61586;Q01518;P60953			R-HSA-428534;R-HSA-428533;R-HSA-8985594;R-HSA-428883;R-HSA-9014652;R-HSA-9010396;R-HSA-9011313;R-HSA-9014610
R-HSA-168271	Transport of Ribonucleoproteins into the Host Nucleus	1	40	0	51	0.00355967	0.760756	0.776019	3	4	0.000302297	9606	Homo sapiens	P70168	Q14974			R-HSA-168337;R-HSA-168310;R-HSA-168317
R-HSA-1660662	Glycosphingolipid metabolism	1	46	0	44	0.00409362	0.760756	0.776019	1	32	0.00241838	9606	Homo sapiens	Q9WV54	Q13510			R-HSA-1606602
R-HSA-175474	Assembly Of The HIV Virion	2	24	0	147	0.0021358	0.762624	0.776019	3	15	0.00113362	9606	Homo sapiens	Q9D1C8;P17742	P62937;Q9UK41			R-HSA-3149434;R-HSA-3149454;R-HSA-184269
R-HSA-176814	Activation of APC/C and APC/C:Cdc20 mediated degradation of mitotic proteins	2	77	0	100	0.00685236	0.77113	0.776019	2	15	0.00113362	9606	Homo sapiens	Q9CX56;P97371	P48556;Q06323			R-HSA-174202;R-HSA-174255
R-HSA-69541	Stabilization of p53	2	57	0	121	0.00507253	0.77113	0.776019	1	15	0.00113362	9606	Homo sapiens	Q9CX56;P97371	P48556;Q06323			R-HSA-264458
R-HSA-5668541	TNFR2 non-canonical NF-kB pathway	3	102	0	165	0.00907716	0.771264	0.776019	4	43	0.0032497	9606	Homo sapiens	Q9CX56;O08712;P97371	P48556;Q06323;O00300			R-HSA-5607731;R-HSA-5668481;R-HSA-5669035;R-HSA-5668520
R-HSA-192905	vRNP Assembly	1	6	0	89	0.00053395	0.772297	0.776019	1	2	0.000151149	9606	Homo sapiens	P07901	P07900			R-HSA-192830
R-HSA-210991	Basigin interactions	1	25	0	67	0.00222479	0.772297	0.776019	1	10	0.000755744	9606	Homo sapiens	P17742	P62937			R-HSA-204485
R-HSA-422475	Axon guidance	29	558	1	1628	0.0496574	0.772532	0.776019	72	297	0.0224456	9606	Homo sapiens	P53026;Q63ZW6;P07901;P26040;P26043;Q62261;P28481;P35235;P33434;Q04857;P40124;Q8VDD5;O08992;P08121;E9PWQ3;P97371;P26039;P60710;Q9CX56;P11499;P68372;Q3U962;Q02788;Q9QUI0;O08842;O88207;P63017;P62962;P60766	P07900;Q3ZCM7;O00560;Q06124;Q06323;P12111;P35579;P15311;P35241;P61586;P60953;Q9Y490;P02461;P05997;P29400;P12109;P07737;P60709;P62906;O00451;P20908;Q01082;P11142;P12110;P48556;P02458;P08253;P08238;Q01518	P60766	Q13153	R-HSA-3928632;R-HSA-8853762;R-HSA-443779;R-HSA-8853774;R-HSA-419087;R-HSA-445071;R-HSA-8855564;R-HSA-374677;R-HSA-3928616;R-HSA-445077;R-HSA-445072;R-HSA-445087;R-HSA-8853789;R-HSA-374680;R-HSA-3928601;R-HSA-418850;R-HSA-8853793;R-HSA-8853792;R-HSA-445089;R-HSA-3928595;R-HSA-416559;R-HSA-418863;R-HSA-392751;R-HSA-3928592;R-HSA-4093329;R-HSA-391868;R-HSA-419644;R-HSA-3928577;R-HSA-391871;R-HSA-419…
R-HSA-389359	CD28 dependent Vav1 pathway	1	12	0	81	0.0010679	0.776019	0.776019	2	6	0.000453446	9606	Homo sapiens	P60766	P60953			R-HSA-389350;R-HSA-389788
R-HSA-9707587	Regulation of HMOX1 expression and activity	2	65	0	112	0.00578446	0.776653	0.776653	1	19	0.00143591	9606	Homo sapiens	Q9CX56;P97371	P48556;Q06323			R-HSA-8932355
R-HSA-9707564	Cytoprotection by HMOX1	4	123	0	209	0.010946	0.780865	0.780865	6	32	0.00241838	9606	Homo sapiens	P07724;Q9CX56;P01942;P97371	P02768;P48556;Q06323;P69905			R-HSA-9709317;R-HSA-9709360;R-HSA-9707504;R-HSA-9661432;R-HSA-8932355;R-HSA-9709883
R-HSA-72649	Translation initiation complex formation	1	59	0	39	0.00525051	0.786826	0.786826	2	2	0.000151149	9606	Homo sapiens	Q99L45	P20042			R-HSA-156808;R-HSA-157849
R-HSA-9013423	RAC3 GTPase cycle	1	94	0	0	0.00836522	0.786826	0.786826	1	6	0.000453446	9606	Homo sapiens	P60766	P60953			R-HSA-9018808
R-HSA-69239	Synthesis of DNA	2	120	0	78	0.010679	0.789953	0.789953	2	26	0.00196493	9606	Homo sapiens	Q9CX56;P97371	P48556;Q06323			R-HSA-68948;R-HSA-69016
R-HSA-9665686	Signaling by ERBB2 TMD/JMD mutants	1	26	0	73	0.00231378	0.790312	0.790312	4	13	0.000982467	9606	Homo sapiens	P07901	P07900			R-HSA-9665697;R-HSA-9665696;R-HSA-9665703;R-HSA-9665702
R-HSA-5218920	VEGFR2 mediated vascular permeability	2	27	0	160	0.00240278	0.792528	0.792528	7	15	0.00113362	9606	Homo sapiens	P26231;P07901	P07900;P35221			R-HSA-202129;R-HSA-202144;R-HSA-5357477;R-HSA-202137;R-HSA-202111;R-HSA-202127;R-HSA-1497784
R-HSA-156902	Peptide chain elongation	1	90	0	6	0.00800926	0.793741	0.793741	4	5	0.000377872	9606	Homo sapiens	P53026	P62906			R-HSA-156915;R-HSA-156912;R-HSA-156923;R-HSA-156907
R-HSA-8849471	PTK6 Regulates RHO GTPases, RAS GTPase and MAP kinases	1	15	0	83	0.00133488	0.793741	0.793741	2	13	0.000982467	9606	Homo sapiens	Q9QUI0	P61586			R-HSA-8849085;R-HSA-8849082
R-HSA-432142	Platelet sensitization by LDL	2	17	0	166	0.00151286	0.795075	0.795075	5	9	0.000680169	9606	Homo sapiens	P35235;E9Q414	P04114;Q06124			R-HSA-210294;R-HSA-432129;R-HSA-435244;R-HSA-8948034;R-HSA-432121
R-HSA-72764	Eukaryotic Translation Termination	1	94	0	4	0.00836522	0.797114	0.797114	3	5	0.000377872	9606	Homo sapiens	P53026	P62906			R-HSA-141671;R-HSA-141691;R-HSA-141673
R-HSA-2408557	Selenocysteine synthesis	1	94	0	3	0.00836522	0.797114	0.797114	2	7	0.000529021	9606	Homo sapiens	P53026	P62906			R-HSA-2408529;R-HSA-5333615
R-HSA-9664565	Signaling by ERBB2 KD Mutants	1	29	0	73	0.00258076	0.797114	0.797114	4	17	0.00128476	9606	Homo sapiens	P07901	P07900			R-HSA-9649393;R-HSA-9665121;R-HSA-9664567;R-HSA-9664588
R-HSA-446388	Regulation of cytoskeletal remodeling and cell spreading by IPP complex components	1	8	0	93	0.000711934	0.797114	0.797114	1	5	0.000377872	9606	Homo sapiens	Q01730	Q15404			R-HSA-430311
R-HSA-6811434	COPI-dependent Golgi-to-ER retrograde traffic	2	103	0	86	0.00916615	0.797595	0.797595	7	11	0.000831318	9606	Homo sapiens	P68372;P61205	Q3ZCM7;P61204			R-HSA-6811414;R-HSA-6811412;R-HSA-6811411;R-HSA-6811426;R-HSA-6811423;R-HSA-6811418;R-HSA-6811417
R-HSA-69656	Cyclin A:Cdk2-associated events at S phase entry	2	85	1	194	0.0075643	0.798071	0.798071	2	19	0.00143591	9606	Homo sapiens	Q9CX56;P97371	P48556;Q06323	P70168	P46527	R-HSA-187506;R-HSA-187574
R-HSA-9678110	Attachment and Entry	1	10	0	92	0.000889917	0.800432	0.800432	2	9	0.000680169	9606	Homo sapiens	P06797	P07711			R-HSA-9685655;R-HSA-9686710
R-HSA-68886	M Phase	8	393	2	414	0.0349737	0.802798	0.802798	19	91	0.00687727	9606	Homo sapiens	P63168;P07901;Q9CX56;P68372;P70168;P61982;Q61166;P97371	P63167;Q14974;P07900;Q3ZCM7;P61981;P48556;Q15691;Q06323	P10126;Q9WU78	Q01105;Q9H444	R-HSA-9648114;R-HSA-9648017;R-HSA-375302;R-HSA-2467809;R-HSA-2467811;R-HSA-1638803;R-HSA-9668415;R-HSA-9624798;R-HSA-9668419;R-HSA-2429719;R-HSA-2484822;R-HSA-9615937;R-HSA-174202;R-HSA-380316;R-HSA-380508;R-HSA-2468287;R-HSA-9615945;R-HSA-1638821;R-HSA-9668398
R-HSA-9694548	Maturation of spike protein	1	30	0	71	0.00266975	0.803695	0.803695	1	11	0.000831318	9606	Homo sapiens	P27808	P26572			R-HSA-9694656
R-HSA-8963898	Plasma lipoprotein assembly	1	19	0	85	0.00169084	0.806906	0.806906	10	19	0.00143591	9606	Homo sapiens	E9Q414	P04114			R-HSA-8866327;R-HSA-174786;R-HSA-8866308;R-HSA-8866321;R-HSA-174660;R-HSA-8866304;R-HSA-174741;R-HSA-174587;R-HSA-174731;R-HSA-8866329
R-HSA-9013149	RAC1 GTPase cycle	2	185	0	0	0.0164635	0.807402	0.807402	2	6	0.000453446	9606	Homo sapiens	Q99PT1;P60766	P52565;P60953			R-HSA-9013145;R-HSA-9013147
R-HSA-176408	Regulation of APC/C activators between G1/S and early anaphase	2	81	0	122	0.00720833	0.809787	0.809787	1	14	0.00105804	9606	Homo sapiens	Q9CX56;P97371	P48556;Q06323			R-HSA-174203
R-HSA-1227990	Signaling by ERBB2 in Cancer	1	30	0	77	0.00266975	0.810064	0.810064	25	62	0.00468561	9606	Homo sapiens	P07901	P07900			R-HSA-9665232;R-HSA-9665304;R-HSA-9665311;R-HSA-9665280;R-HSA-9665286;R-HSA-9665412;R-HSA-9665284;R-HSA-9664588;R-HSA-9649393;R-HSA-9664567;R-HSA-1248694;R-HSA-9652277;R-HSA-9665278;R-HSA-9665405;R-HSA-1227964;R-HSA-9665315;R-HSA-9665697;R-HSA-9665121;R-HSA-9665696;R-HSA-9665703;R-HSA-9665702;R-HSA-9652264;R-HSA-9665389;R-HSA-9665388;R-HSA-9665708
R-HSA-2565942	Regulation of PLK1 Activity at G2/M Transition	4	87	0	264	0.00774228	0.814773	0.814773	4	12	0.000906892	9606	Homo sapiens	P63168;P07901;P61982;Q61166	P63167;P07900;P61981;Q15691			R-HSA-3000319;R-HSA-2574845;R-HSA-3000310;R-HSA-2574840
R-HSA-372708	p130Cas linkage to MAPK signaling for integrins	1	15	0	92	0.00133488	0.816227	0.816227	3	3	0.000226723	9606	Homo sapiens	P26039	Q9Y490			R-HSA-372693;R-HSA-372705;R-HSA-372697
R-HSA-1236974	ER-Phagosome pathway	4	160	0	195	0.0142387	0.818262	0.818262	4	10	0.000755744	9606	Homo sapiens	P27773;Q9CX56;P01887;P97371	P48556;Q06323;P61769;P30101			R-HSA-8863973;R-HSA-1236935;R-HSA-1236965;R-HSA-1236971
R-HSA-9694614	Attachment and Entry	1	11	0	97	0.000978909	0.819234	0.819234	2	10	0.000755744	9606	Homo sapiens	P06797	P07711			R-HSA-9685655;R-HSA-9694287
R-HSA-166208	mTORC1-mediated signalling	1	24	0	86	0.0021358	0.819234	0.819234	1	8	0.000604595	9606	Homo sapiens	Q8BGD9	P23588			R-HSA-165777
R-HSA-936964	Activation of IRF3/IRF7 mediated by TBK1/IKK epsilon	1	17	0	91	0.00151286	0.819234	0.819234	1	9	0.000680169	9606	Homo sapiens	P35235	Q06124			R-HSA-166271
R-HSA-397014	Muscle contraction	4	196	0	159	0.0174424	0.819986	0.819986	5	42	0.00317412	9606	Homo sapiens	Q64727;P10107;P07356;P26039	P18206;P04083;P07355;Q9Y490			R-HSA-445700;R-HSA-445699;R-HSA-5263628;R-HSA-445704;R-HSA-445705
R-HSA-416482	G alpha (12/13) signalling events	1	80	0	28	0.00711934	0.822191	0.822191	3	15	0.00113362	9606	Homo sapiens	Q9QUI0	P61586			R-HSA-114544;R-HSA-419166;R-HSA-419049
R-HSA-8854050	FBXL7 down-regulates AURKA during mitotic entry and in early mitosis	2	55	0	142	0.00489454	0.825757	0.825757	2	6	0.000453446	9606	Homo sapiens	Q9CX56;P97371	P48556;Q06323			R-HSA-8854071;R-HSA-8854044
R-HSA-72689	Formation of a pool of free 40S subunits	1	102	0	7	0.00907716	0.827962	0.827962	1	2	0.000151149	9606	Homo sapiens	P53026	P62906			R-HSA-72673
R-HSA-180746	Nuclear import of Rev protein	1	39	0	73	0.00347068	0.83627	0.83627	6	7	0.000529021	9606	Homo sapiens	P70168	Q14974			R-HSA-180736;R-HSA-180710;R-HSA-180725;R-HSA-180709;R-HSA-180728;R-HSA-180732
R-HSA-9702518	STAT5 activation downstream of FLT3 ITD mutants	1	10	0	102	0.000889917	0.83627	0.83627	7	14	0.00105804	9606	Homo sapiens	P35235	Q06124			R-HSA-9698016;R-HSA-9698007;R-HSA-9698005;R-HSA-9698021;R-HSA-9698026;R-HSA-9698029;R-HSA-9698013
R-HSA-418885	DCC mediated attractive signaling	1	14	0	102	0.00124588	0.83627	0.83627	2	12	0.000906892	9606	Homo sapiens	P60766	P60953			R-HSA-418850;R-HSA-418874
R-HSA-69473	G2/M DNA damage checkpoint	1	78	0	42	0.00694135	0.83627	0.83627	1	12	0.000906892	9606	Homo sapiens	P61982	P61981			R-HSA-75016
R-HSA-2995410	Nuclear Envelope (NE) Reassembly	2	78	1	217	0.00694135	0.836903	0.836903	6	24	0.00181378	9606	Homo sapiens	P68372;P70168	Q14974;Q3ZCM7	Q9WU78	Q9H444	R-HSA-9668419;R-HSA-9615937;R-HSA-9615945;R-HSA-9668415;R-HSA-9624798;R-HSA-9668398
R-HSA-1234174	Cellular response to hypoxia	2	76	0	139	0.00676337	0.838478	0.838478	1	20	0.00151149	9606	Homo sapiens	Q9CX56;P97371	P48556;Q06323			R-HSA-1234159
R-HSA-196854	Metabolism of vitamins and cofactors	5	192	0	264	0.0170864	0.839308	0.839308	17	185	0.0139813	9606	Homo sapiens	O88968;P07901;P11152;Q9Z1R3;E9Q414	P04114;O95445;P07900;P06858;P20062			R-HSA-3000109;R-HSA-2187332;R-HSA-3000074;R-HSA-2404131;R-HSA-2404140;R-HSA-3000263;R-HSA-2395784;R-HSA-2423785;R-HSA-1497784;R-HSA-2429643;R-HSA-2395764;R-HSA-1497796;R-HSA-3000122;R-HSA-2424254;R-HSA-2395768;R-HSA-3000112;R-HSA-5246478
R-HSA-8941858	Regulation of RUNX3 expression and activity	2	55	0	148	0.00489454	0.840515	0.840515	1	9	0.000680169	9606	Homo sapiens	Q9CX56;P97371	P48556;Q06323			R-HSA-8952408
R-HSA-375276	Peptide ligand-binding receptors	6	198	0	343	0.0176204	0.842376	0.842376	6	77	0.00581923	9606	Homo sapiens	P10107;P50228;P19221;Q6W5C0;Q03366;P12850	P09341;P00734;P04083;P80098;P80162;P19876			R-HSA-373813;R-HSA-389463;R-HSA-443986;R-HSA-444476;R-HSA-373791;R-HSA-391913
R-HSA-72737	Cap-dependent Translation Initiation	2	120	0	95	0.010679	0.842528	0.842528	13	18	0.00136034	9606	Homo sapiens	P53026;Q99L45	P62906;P20042			R-HSA-72673;R-HSA-72672;R-HSA-72619;R-HSA-156808;R-HSA-72621;R-HSA-72691;R-HSA-72722;R-HSA-72663;R-HSA-72697;R-HSA-157849;R-HSA-72669;R-HSA-72671;R-HSA-72670
R-HSA-1799339	SRP-dependent cotranslational protein targeting to membrane	1	113	0	0	0.0100561	0.844178	0.844178	5	5	0.000377872	9606	Homo sapiens	P53026	P62906			R-HSA-1799326;R-HSA-1799330;R-HSA-1799329;R-HSA-1799335;R-HSA-1799332
R-HSA-69618	Mitotic Spindle Checkpoint	2	111	0	112	0.00987808	0.846487	0.846487	4	7	0.000529021	9606	Homo sapiens	P63168;Q61166	P63167;Q15691			R-HSA-141409;R-HSA-141431;R-HSA-141422;R-HSA-141439
R-HSA-912694	Regulation of IFNA signaling	1	26	0	88	0.00231378	0.846728	0.846728	1	5	0.000377872	9606	Homo sapiens	P35235	Q06124			R-HSA-997309
R-HSA-72613	Eukaryotic Translation Initiation	2	120	0	98	0.010679	0.848432	0.848432	15	21	0.00158706	9606	Homo sapiens	P53026;Q99L45	P62906;P20042			R-HSA-72673;R-HSA-72672;R-HSA-72619;R-HSA-156808;R-HSA-72621;R-HSA-72691;R-HSA-72722;R-HSA-156823;R-HSA-72663;R-HSA-156826;R-HSA-72697;R-HSA-157849;R-HSA-72669;R-HSA-72671;R-HSA-72670
R-HSA-382556	ABC-family proteins mediated transport	3	103	0	193	0.00916615	0.848892	0.848892	2	27	0.00204051	9606	Homo sapiens	Q9CX56;Q99L45;P97371	P48556;P20042;Q06323			R-HSA-8866553;R-HSA-5227009
R-HSA-421270	Cell-cell junction organization	2	65	0	150	0.00578446	0.850355	0.850355	3	21	0.00158706	9606	Homo sapiens	P26231;P60710	P35221;P60709			R-HSA-5692437;R-HSA-433725;R-HSA-419002
R-HSA-975956	Nonsense Mediated Decay (NMD) independent of the Exon Junction Complex (EJC)	1	96	0	24	0.00854321	0.851705	0.851705	1	1	7.55744e-05	9606	Homo sapiens	P53026	P62906			R-HSA-927789
R-HSA-1502540	Signaling by Activin	1	15	0	104	0.00133488	0.851705	0.851705	7	10	0.000755744	9606	Homo sapiens	Q04998	P08476			R-HSA-1549526;R-HSA-1181153;R-HSA-2473184;R-HSA-2470483;R-HSA-2473186;R-HSA-2470508;R-HSA-1181149
R-HSA-418886	Netrin mediated repulsion signals	1	8	0	111	0.000711934	0.854133	0.854133	1	4	0.000302297	9606	Homo sapiens	P35235	Q06124			R-HSA-418863
R-HSA-381183	ATF6 (ATF6-alpha) activates chaperone genes	2	10	0	205	0.000889917	0.85964	0.85964	2	5	0.000377872	9606	Homo sapiens	P20029;P08113	P11021;P14625			R-HSA-1791163;R-HSA-1791150
R-HSA-381033	ATF6 (ATF6-alpha) activates chaperones	2	12	0	205	0.0010679	0.863205	0.863205	3	10	0.000755744	9606	Homo sapiens	P20029;P08113	P11021;P14625			R-HSA-1791163;R-HSA-381158;R-HSA-1791150
R-HSA-192823	Viral mRNA Translation	1	101	0	22	0.00898816	0.86569	0.86569	2	2	0.000151149	9606	Homo sapiens	P53026	P62906			R-HSA-192704;R-HSA-192841
R-HSA-446203	Asparagine N-linked glycosylation	7	305	0	320	0.0271425	0.865941	0.865941	23	133	0.0100514	9606	Homo sapiens	P27773;P63168;P27808;Q62261;P68372;O88783;P61205	P63167;P26572;Q3ZCM7;P12259;P61204;Q01082;P30101			R-HSA-6807877;R-HSA-6807875;R-HSA-5694418;R-HSA-203973;R-HSA-6807872;R-HSA-5694417;R-HSA-6809006;R-HSA-5694431;R-HSA-5694527;R-HSA-204008;R-HSA-6809003;R-HSA-5694522;R-HSA-964768;R-HSA-5694439;R-HSA-548890;R-HSA-6809011;R-HSA-6809010;R-HSA-5694446;R-HSA-901047;R-HSA-6807868;R-HSA-6807866;R-HSA-5694441;R-HSA-5694409
R-HSA-73933	Resolution of Abasic Sites (AP sites)	1	39	0	86	0.00347068	0.867889	0.867889	21	43	0.0032497	9606	Homo sapiens	P28352	P27695			R-HSA-110368;R-HSA-110371;R-HSA-110375;R-HSA-5649873;R-HSA-5649854;R-HSA-5651805;R-HSA-110349;R-HSA-110351;R-HSA-110350;R-HSA-110353;R-HSA-110352;R-HSA-110355;R-HSA-110354;R-HSA-111253;R-HSA-110356;R-HSA-5649856;R-HSA-110359;R-HSA-5651809;R-HSA-110360;R-HSA-110363;R-HSA-110364
R-HSA-1059683	Interleukin-6 signaling	1	15	0	112	0.00133488	0.867889	0.867889	3	20	0.00151149	9606	Homo sapiens	P35235	Q06124			R-HSA-1112690;R-HSA-1112708;R-HSA-1112703
R-HSA-5689880	Ub-specific processing proteases	4	205	0	189	0.0182433	0.86973	0.86973	22	40	0.00302297	9606	Homo sapiens	Q9CX56;Q9JMA1;P62983;P97371	P0CG47;P54578;P48556;Q06323			R-HSA-5696534;R-HSA-5696564;R-HSA-5689972;R-HSA-5689973;R-HSA-5696914;R-HSA-5696947;R-HSA-5696945;R-HSA-5697009;R-HSA-5689950;R-HSA-5696958;R-HSA-5696605;R-HSA-5696600;R-HSA-6781897;R-HSA-6783177;R-HSA-5696997;R-HSA-5689539;R-HSA-8869456;R-HSA-5690159;R-HSA-6782106;R-HSA-5696968;R-HSA-5690152;R-HSA-5696872
R-HSA-2424491	DAP12 signaling	1	30	0	100	0.00266975	0.872181	0.872181	10	17	0.00128476	9606	Homo sapiens	P01887	P61769			R-HSA-2395412;R-HSA-2424484;R-HSA-210289;R-HSA-2424486;R-HSA-2424487;R-HSA-2424480;R-HSA-2396594;R-HSA-2424482;R-HSA-2395439;R-HSA-2395801
R-HSA-190861	Gap junction assembly	1	38	0	91	0.00338169	0.872181	0.872181	3	16	0.00120919	9606	Homo sapiens	P68372	Q3ZCM7			R-HSA-190520;R-HSA-191737;R-HSA-190877
R-HSA-180534	Vpu mediated degradation of CD4	2	53	0	171	0.00471656	0.87504	0.87504	1	5	0.000377872	9606	Homo sapiens	Q9CX56;P97371	P48556;Q06323			R-HSA-180573
R-HSA-69202	Cyclin E associated events during G1/S transition	2	83	1	246	0.00738631	0.876269	0.876269	2	20	0.00151149	9606	Homo sapiens	Q9CX56;P97371	P48556;Q06323	P70168	P46527	R-HSA-187506;R-HSA-187574
R-HSA-1236382	Constitutive Signaling by Ligand-Responsive EGFR Cancer Variants	1	20	0	113	0.00177983	0.87836	0.87836	23	23	0.00173821	9606	Homo sapiens	P07901	P07900			R-HSA-1218833;R-HSA-1225947;R-HSA-1226014;R-HSA-1225950;R-HSA-1225951;R-HSA-1226012;R-HSA-1225949;R-HSA-1220610;R-HSA-1220611;R-HSA-1247842;R-HSA-1247841;R-HSA-1226016;R-HSA-1225952;R-HSA-1220614;R-HSA-1225956;R-HSA-1220612;R-HSA-1247844;R-HSA-1225957;R-HSA-1220613;R-HSA-1218824;R-HSA-1225960;R-HSA-1225961;R-HSA-1169421
R-HSA-5637815	Signaling by Ligand-Responsive EGFR Variants in Cancer	1	20	0	113	0.00177983	0.87836	0.87836	23	23	0.00173821	9606	Homo sapiens	P07901	P07900			R-HSA-1218833;R-HSA-1225947;R-HSA-1226014;R-HSA-1225950;R-HSA-1225951;R-HSA-1226012;R-HSA-1225949;R-HSA-1220610;R-HSA-1220611;R-HSA-1247842;R-HSA-1247841;R-HSA-1226016;R-HSA-1225952;R-HSA-1220614;R-HSA-1225956;R-HSA-1220612;R-HSA-1247844;R-HSA-1225957;R-HSA-1220613;R-HSA-1218824;R-HSA-1225960;R-HSA-1225961;R-HSA-1169421
R-HSA-2408522	Selenoamino acid metabolism	1	118	0	10	0.010501	0.87836	0.87836	2	23	0.00173821	9606	Homo sapiens	P53026	P62906			R-HSA-2408529;R-HSA-5333615
R-HSA-210993	Tie2 Signaling	1	19	0	118	0.00169084	0.880352	0.880352	1	14	0.00105804	9606	Homo sapiens	P35235	Q06124			R-HSA-204873
R-HSA-8939236	RUNX1 regulates transcription of genes involved in differentiation of HSCs	2	99	0	128	0.00881018	0.881373	0.881373	1	15	0.00113362	9606	Homo sapiens	Q9CX56;P97371	P48556;Q06323			R-HSA-8957265
R-HSA-5678895	Defective CFTR causes cystic fibrosis	2	61	0	171	0.0054285	0.884427	0.884427	1	7	0.000529021	9606	Homo sapiens	Q9CX56;P97371	P48556;Q06323			R-HSA-8866858
R-HSA-983168	Antigen processing: Ubiquitination & Proteasome degradation	3	309	0	3	0.0274984	0.886963	0.886963	5	9	0.000680169	9606	Homo sapiens	P68037;Q9CX56;P97371	P68036;P48556;Q06323			R-HSA-983150;R-HSA-983157;R-HSA-983156;R-HSA-983140;R-HSA-983152
R-HSA-9615933	Postmitotic nuclear pore complex (NPC) reformation	1	28	0	116	0.00249177	0.889838	0.889838	2	10	0.000755744	9606	Homo sapiens	P70168	Q14974			R-HSA-9615937;R-HSA-9615945
R-HSA-1181150	Signaling by NODAL	1	23	0	115	0.00204681	0.889838	0.889838	1	12	0.000906892	9606	Homo sapiens	F6XJP7	P29122			R-HSA-1181152
R-HSA-6783783	Interleukin-10 signaling	1	45	0	93	0.00400463	0.889838	0.889838	1	15	0.00113362	9606	Homo sapiens	Q6W5C0	P09341			R-HSA-6784160
R-HSA-6803157	Antimicrobial peptides	1	95	0	43	0.00845421	0.889838	0.889838	1	58	0.00438331	9606	Homo sapiens	Q06890	P10909			R-HSA-6810643
R-HSA-450520	HuR (ELAVL1) binds and stabilizes mRNA	0	8	1	129	0.000711934	0.893419	0.893419	1	7	0.000529021	9606	Homo sapiens			P10126	Q01105	R-HSA-450387
R-HSA-9675108	Nervous system development	29	584	1	1779	0.0519712	0.893642	0.893642	72	323	0.0244105	9606	Homo sapiens	P53026;Q63ZW6;P07901;P26040;P26043;Q62261;P28481;P35235;P33434;Q04857;P40124;Q8VDD5;O08992;P08121;E9PWQ3;P97371;P26039;P60710;Q9CX56;P11499;P68372;Q3U962;Q02788;Q9QUI0;O08842;O88207;P63017;P62962;P60766	P07900;Q3ZCM7;O00560;Q06124;Q06323;P12111;P35579;P15311;P35241;P61586;P60953;Q9Y490;P02461;P05997;P29400;P12109;P07737;P60709;P62906;O00451;P20908;Q01082;P11142;P12110;P48556;P02458;P08253;P08238;Q01518	P60766	Q13153	R-HSA-3928632;R-HSA-8853762;R-HSA-443779;R-HSA-8853774;R-HSA-419087;R-HSA-445071;R-HSA-8855564;R-HSA-374677;R-HSA-3928616;R-HSA-445077;R-HSA-445072;R-HSA-445087;R-HSA-8853789;R-HSA-374680;R-HSA-3928601;R-HSA-418850;R-HSA-8853793;R-HSA-8853792;R-HSA-445089;R-HSA-3928595;R-HSA-416559;R-HSA-418863;R-HSA-392751;R-HSA-3928592;R-HSA-4093329;R-HSA-391868;R-HSA-419644;R-HSA-3928577;R-HSA-391871;R-HSA-419…
R-HSA-5689877	Josephin domain DUBs	1	12	0	128	0.0010679	0.895165	0.895165	2	6	0.000453446	9606	Homo sapiens	P62983	P0CG47			R-HSA-5689111;R-HSA-5688837
R-HSA-877312	Regulation of IFNG signaling	1	14	0	124	0.00124588	0.895165	0.895165	1	4	0.000302297	9606	Homo sapiens	P35235	Q06124			R-HSA-877308
R-HSA-2586552	Signaling by Leptin	1	11	0	127	0.000978909	0.895165	0.895165	2	19	0.00143591	9606	Homo sapiens	P35235	Q06124			R-HSA-2671742;R-HSA-2671747
R-HSA-202424	Downstream TCR signaling	2	116	0	140	0.010323	0.895932	0.895932	1	24	0.00181378	9606	Homo sapiens	Q9CX56;P97371	P48556;Q06323			R-HSA-5607724
R-HSA-164938	Nef-mediates down modulation of cell surface receptors by recruiting them to clathrin adapters	1	22	0	120	0.00195782	0.896884	0.896884	4	15	0.00113362	9606	Homo sapiens	P01887	P61769			R-HSA-182243;R-HSA-182279;R-HSA-182263;R-HSA-182286
R-HSA-9613829	Chaperone Mediated Autophagy	3	22	0	302	0.00195782	0.898003	0.898003	15	19	0.00143591	9606	Homo sapiens	P07901;P11499;P63017	P11142;P07900;P08238			R-HSA-9626256;R-HSA-9626039;R-HSA-9626235;R-HSA-9622840;R-HSA-9624158;R-HSA-9626242;R-HSA-9626276;R-HSA-9625188;R-HSA-9620197;R-HSA-9615721;R-HSA-9622831;R-HSA-9626060;R-HSA-9625196;R-HSA-9626253;R-HSA-9625197
R-HSA-8951664	Neddylation	3	236	0	107	0.021002	0.898003	0.898003	6	31	0.00234281	9606	Homo sapiens	Q9CX56;Q6ZQ38;P97371	P48556;Q86VP6;Q06323			R-HSA-8956184;R-HSA-8955289;R-HSA-8955241;R-HSA-8956140;R-HSA-8955245;R-HSA-8955285
R-HSA-9707616	Heme signaling	2	47	0	204	0.00418261	0.898638	0.898638	3	25	0.00188936	9606	Homo sapiens	P01942;E9Q414	P04114;P69905			R-HSA-9707504;R-HSA-9707586;R-HSA-9707516
R-HSA-69580	p53-Dependent G1/S DNA damage checkpoint	2	66	0	182	0.00587345	0.898638	0.898638	1	22	0.00166264	9606	Homo sapiens	Q9CX56;P97371	P48556;Q06323			R-HSA-264458
R-HSA-69563	p53-Dependent G1 DNA Damage Response	2	66	0	182	0.00587345	0.898638	0.898638	1	22	0.00166264	9606	Homo sapiens	Q9CX56;P97371	P48556;Q06323			R-HSA-264458
R-HSA-5620924	Intraflagellar transport	1	54	0	109	0.00480555	0.900236	0.900236	6	12	0.000906892	9606	Homo sapiens	P63168	P63167			R-HSA-5624949;R-HSA-5625424;R-HSA-5625426;R-HSA-5625421;R-HSA-5624952;R-HSA-5625416
R-HSA-72662	Activation of the mRNA upon binding of the cap-binding complex and eIFs, and subsequent binding to 43S	1	60	0	92	0.0053395	0.900236	0.900236	2	6	0.000453446	9606	Homo sapiens	Q99L45	P20042			R-HSA-156808;R-HSA-157849
R-HSA-8950505	Gene and protein expression by JAK-STAT signaling after Interleukin-12 stimulation	4	37	1	456	0.00329269	0.901769	0.901769	5	36	0.00272068	9606	Homo sapiens	O88569;P07356;P60766;P17742	P22626;P62937;P07355;P60953	P20029	P00441	R-HSA-8950328;R-HSA-8950637;R-HSA-8950480;R-HSA-8950771;R-HSA-8950292
R-HSA-177243	Interactions of Rev with host cellular proteins	1	42	0	104	0.00373765	0.901872	0.901872	6	16	0.00120919	9606	Homo sapiens	P70168	Q14974			R-HSA-180736;R-HSA-180710;R-HSA-180725;R-HSA-180709;R-HSA-180728;R-HSA-180732
R-HSA-2871837	FCERI mediated NF-kB activation	2	167	0	93	0.0148616	0.903854	0.903854	1	19	0.00143591	9606	Homo sapiens	Q9CX56;P97371	P48556;Q06323			R-HSA-5607724
R-HSA-5619084	ABC transporter disorders	2	78	0	171	0.00694135	0.907601	0.907601	1	22	0.00166264	9606	Homo sapiens	Q9CX56;P97371	P48556;Q06323			R-HSA-8866858
R-HSA-390466	Chaperonin-mediated protein folding	1	92	0	55	0.00818724	0.90815	0.90815	4	19	0.00143591	9606	Homo sapiens	P60710	P60709			R-HSA-390453;R-HSA-389970;R-HSA-389980;R-HSA-390459
R-HSA-6803204	TP53 Regulates Transcription of Genes Involved in Cytochrome C Release	1	20	0	131	0.00177983	0.909656	0.909656	1	25	0.00188936	9606	Homo sapiens	Q07813	Q07812			R-HSA-3700984
R-HSA-5205685	PINK1-PRKN Mediated Mitophagy	0	22	1	134	0.00195782	0.911138	0.911138	2	8	0.000604595	9606	Homo sapiens			Q07813	P21796	R-HSA-5205673;R-HSA-5205682
R-HSA-211859	Biological oxidations	3	223	0	110	0.0198452	0.911216	0.911216	5	176	0.0133011	9606	Homo sapiens	P11499;Q99NB1;P19157	P09211;P08238;Q9NUB1			R-HSA-449911;R-HSA-176054;R-HSA-8937169;R-HSA-8936849;R-HSA-8937191
R-HSA-432722	Golgi Associated Vesicle Biogenesis	2	56	0	202	0.00498354	0.912384	0.912384	4	7	0.000529021	9606	Homo sapiens	Q7M6Y3;P63017	P11142;Q13492			R-HSA-421831;R-HSA-421836;R-HSA-421835;R-HSA-421833
R-HSA-9725370	Signaling by ALK fusions and activated point mutants	4	57	1	450	0.00507253	0.912572	0.912572	25	29	0.00219166	9606	Homo sapiens	Q8VDD5;Q64727;Q9D8N0;Q61937	P18206;P26641;P06748;P35579	P35235	P62993	R-HSA-9712084;R-HSA-9700181;R-HSA-9712085;R-HSA-9712086;R-HSA-9712087;R-HSA-9712081;R-HSA-9725009;R-HSA-9712082;R-HSA-9700179;R-HSA-9712083;R-HSA-9700190;R-HSA-9725342;R-HSA-9725023;R-HSA-9712088;R-HSA-9725338;R-HSA-9710917;R-HSA-9710914;R-HSA-9724099;R-HSA-9712078;R-HSA-9712079;R-HSA-9701810;R-HSA-9724090;R-HSA-9725030;R-HSA-9700193;R-HSA-9725357
R-HSA-9700206	Signaling by ALK in cancer	4	57	1	450	0.00507253	0.912572	0.912572	25	37	0.00279625	9606	Homo sapiens	Q8VDD5;Q64727;Q9D8N0;Q61937	P18206;P26641;P06748;P35579	P35235	P62993	R-HSA-9712084;R-HSA-9700181;R-HSA-9712085;R-HSA-9712086;R-HSA-9712087;R-HSA-9712081;R-HSA-9725009;R-HSA-9712082;R-HSA-9700179;R-HSA-9712083;R-HSA-9700190;R-HSA-9725342;R-HSA-9725023;R-HSA-9712088;R-HSA-9725338;R-HSA-9710917;R-HSA-9710914;R-HSA-9724099;R-HSA-9712078;R-HSA-9712079;R-HSA-9701810;R-HSA-9724090;R-HSA-9725030;R-HSA-9700193;R-HSA-9725357
R-HSA-8866652	Synthesis of active ubiquitin: roles of E1 and E2 enzymes	1	30	0	120	0.00266975	0.914028	0.914028	3	16	0.00120919	9606	Homo sapiens	P68037	P68036			R-HSA-8852130;R-HSA-8852129;R-HSA-8852127
R-HSA-430116	GP1b-IX-V activation signalling	1	12	0	139	0.0010679	0.914028	0.914028	1	7	0.000529021	9606	Homo sapiens	Q8BTM8	P21333			R-HSA-430096
R-HSA-1630316	Glycosaminoglycan metabolism	1	124	0	26	0.011035	0.915438	0.915438	1	86	0.0064994	9606	Homo sapiens	Q80V53	Q8NCH0			R-HSA-2022063
R-HSA-69615	G1/S DNA Damage Checkpoints	2	68	0	195	0.00605144	0.915819	0.915819	2	26	0.00196493	9606	Homo sapiens	Q9CX56;P97371	P48556;Q06323			R-HSA-69600;R-HSA-264458
R-HSA-76009	Platelet Aggregation (Plug Formation)	2	40	0	220	0.00355967	0.918039	0.918039	21	27	0.00204051	9606	Homo sapiens	P19221;P26039	P00734;Q9Y490			R-HSA-354149;R-HSA-443910;R-HSA-429415;R-HSA-354087;R-HSA-372705;R-HSA-432096;R-HSA-443905;R-HSA-429441;R-HSA-377644;R-HSA-354124;R-HSA-377641;R-HSA-377640;R-HSA-377643;R-HSA-372693;R-HSA-354165;R-HSA-354097;R-HSA-354066;R-HSA-354077;R-HSA-372697;R-HSA-354073;R-HSA-429529
R-HSA-9028731	Activated NTRK2 signals through FRS2 and FRS3	1	12	0	143	0.0010679	0.918189	0.918189	2	7	0.000529021	9606	Homo sapiens	P35235	Q06124			R-HSA-9031981;R-HSA-9032067
R-HSA-168273	Influenza Viral RNA Transcription and Replication	2	152	0	111	0.0135267	0.920203	0.920203	3	13	0.000982467	9606	Homo sapiens	P53026;P07901	P07900;P62906			R-HSA-192704;R-HSA-192841;R-HSA-192830
R-HSA-5694530	Cargo concentration in the ER	1	33	0	125	0.00293673	0.920851	0.920851	2	12	0.000906892	9606	Homo sapiens	O88783	P12259			R-HSA-5694431;R-HSA-5694522
R-HSA-983705	Signaling by the B Cell Receptor (BCR)	3	176	0	185	0.0156625	0.921947	0.921947	2	44	0.00332527	9606	Homo sapiens	Q9CX56;P17742;P97371	P62937;P48556;Q06323			R-HSA-1168640;R-HSA-2025882
R-HSA-1433557	Signaling by SCF-KIT	1	45	1	225	0.00400463	0.922314	0.922314	8	39	0.0029474	9606	Homo sapiens	P35235	Q06124	P35235	P10721	R-HSA-1433508;R-HSA-1433488;R-HSA-205238;R-HSA-205321;R-HSA-1433423;R-HSA-9681375;R-HSA-205231;R-HSA-9669854
R-HSA-69275	G2/M Transition	8	198	0	589	0.0176204	0.924525	0.924525	19	78	0.0058948	9606	Homo sapiens	P63168;P07901;Q9CX56;P11499;P68372;P61982;Q61166;P97371	P63167;P07900;Q3ZCM7;P61981;P48556;Q15691;Q06323;P08238			R-HSA-380455;R-HSA-380294;R-HSA-8852354;R-HSA-380303;R-HSA-8853419;R-HSA-8852362;R-HSA-8852298;R-HSA-8854071;R-HSA-380311;R-HSA-3000319;R-HSA-380272;R-HSA-8852306;R-HSA-2574845;R-HSA-8853405;R-HSA-3000310;R-HSA-8854044;R-HSA-380283;R-HSA-2574840;R-HSA-8852280
R-HSA-2172127	DAP12 interactions	1	47	0	122	0.00418261	0.924683	0.924683	14	33	0.00249395	9606	Homo sapiens	P01887	P61769			R-HSA-2424484;R-HSA-2424486;R-HSA-2424487;R-HSA-2424480;R-HSA-210309;R-HSA-2424482;R-HSA-2395439;R-HSA-2395412;R-HSA-210289;R-HSA-2272753;R-HSA-2396594;R-HSA-2272795;R-HSA-2395801;R-HSA-2172126
R-HSA-983189	Kinesins	1	64	0	98	0.00569547	0.924683	0.924683	2	14	0.00105804	9606	Homo sapiens	P68372	Q3ZCM7			R-HSA-983259;R-HSA-983266
R-HSA-453274	Mitotic G2-G2/M phases	8	200	0	589	0.0177983	0.925791	0.925791	19	80	0.00604595	9606	Homo sapiens	P63168;P07901;Q9CX56;P11499;P68372;P61982;Q61166;P97371	P63167;P07900;Q3ZCM7;P61981;P48556;Q15691;Q06323;P08238			R-HSA-380455;R-HSA-380294;R-HSA-8852354;R-HSA-380303;R-HSA-8853419;R-HSA-8852362;R-HSA-8852298;R-HSA-8854071;R-HSA-380311;R-HSA-3000319;R-HSA-380272;R-HSA-8852306;R-HSA-2574845;R-HSA-8853405;R-HSA-3000310;R-HSA-8854044;R-HSA-380283;R-HSA-2574840;R-HSA-8852280
R-HSA-3781865	Diseases of glycosylation	1	146	0	14	0.0129928	0.925919	0.925919	1	77	0.00581923	9606	Homo sapiens	Q80V53	Q8NCH0			R-HSA-3636919
R-HSA-418346	Platelet homeostasis	2	88	0	175	0.00783127	0.926379	0.926379	5	30	0.00226723	9606	Homo sapiens	P35235;E9Q414	P04114;Q06124			R-HSA-210294;R-HSA-432129;R-HSA-435244;R-HSA-8948034;R-HSA-432121
R-HSA-162599	Late Phase of HIV Life Cycle	4	152	0	308	0.0135267	0.928136	0.928136	7	77	0.00581923	9606	Homo sapiens	Q9D1C8;Q9WU78;O70310;P17742	P62937;P30419;Q9UK41;Q8WUM4			R-HSA-162914;R-HSA-3159232;R-HSA-3149434;R-HSA-3159227;R-HSA-3139027;R-HSA-3149454;R-HSA-184269
R-HSA-8934593	Regulation of RUNX1 Expression and Activity	1	17	0	149	0.00151286	0.92833	0.92833	2	19	0.00143591	9606	Homo sapiens	P35235	Q06124			R-HSA-8937744;R-HSA-8937767
R-HSA-9034015	Signaling by NTRK3 (TRKC)	1	19	0	147	0.00169084	0.929506	0.929506	1	19	0.00143591	9606	Homo sapiens	Q07813	Q07812			R-HSA-9603598
R-HSA-5654706	FRS-mediated FGFR3 signaling	1	22	0	143	0.00195782	0.930663	0.930663	2	9	0.000680169	9606	Homo sapiens	P35235	Q06124			R-HSA-5654631;R-HSA-5654633
R-HSA-6783589	Interleukin-6 family signaling	1	28	0	143	0.00249177	0.930663	0.930663	3	34	0.00256953	9606	Homo sapiens	P35235	Q06124			R-HSA-1112690;R-HSA-1112708;R-HSA-1112703
R-HSA-211000	Gene Silencing by RNA	1	112	0	58	0.00996707	0.930663	0.930663	1	40	0.00302297	9606	Homo sapiens	P07901	P07900			R-HSA-5601883
R-HSA-5654712	FRS-mediated FGFR4 signaling	1	23	0	143	0.00204681	0.931801	0.931801	2	9	0.000680169	9606	Homo sapiens	P35235	Q06124			R-HSA-5654658;R-HSA-5654655
R-HSA-9679191	Potential therapeutics for SARS	2	88	0	185	0.00783127	0.934805	0.934805	1	34	0.00256953	9606	Homo sapiens	P07901;P11499	P07900;P08238			R-HSA-9678925
R-HSA-5654693	FRS-mediated FGFR1 signaling	1	26	0	143	0.00231378	0.935104	0.935104	2	9	0.000680169	9606	Homo sapiens	P35235	Q06124			R-HSA-5654587;R-HSA-5654584
R-HSA-391251	Protein folding	1	98	0	70	0.00872119	0.935104	0.935104	4	28	0.00211608	9606	Homo sapiens	P60710	P60709			R-HSA-390453;R-HSA-389970;R-HSA-389980;R-HSA-390459
R-HSA-69620	Cell Cycle Checkpoints	5	275	0	317	0.0244727	0.935806	0.935806	8	56	0.00423216	9606	Homo sapiens	P63168;Q9CX56;P61982;Q61166;P97371	P63167;P61981;P48556;Q15691;Q06323			R-HSA-69600;R-HSA-141409;R-HSA-141431;R-HSA-8852354;R-HSA-75016;R-HSA-141422;R-HSA-141439;R-HSA-264458
R-HSA-73884	Base Excision Repair	1	74	0	95	0.00658539	0.93617	0.93617	21	105	0.00793531	9606	Homo sapiens	P28352	P27695			R-HSA-110368;R-HSA-110371;R-HSA-110375;R-HSA-5649873;R-HSA-5649854;R-HSA-5651805;R-HSA-110349;R-HSA-110351;R-HSA-110350;R-HSA-110353;R-HSA-110352;R-HSA-110355;R-HSA-110354;R-HSA-111253;R-HSA-110356;R-HSA-5649856;R-HSA-110359;R-HSA-5651809;R-HSA-110360;R-HSA-110363;R-HSA-110364
R-HSA-983169	Class I MHC mediated antigen processing & presentation	7	448	0	267	0.0398683	0.938201	0.938201	27	47	0.003552	9606	Homo sapiens	P27773;P20029;P68037;Q9CX56;P01887;P06797;P97371	P07711;P11021;P68036;P48556;Q06323;P61769;P30101			R-HSA-8951499;R-HSA-1236948;R-HSA-1236954;R-HSA-983427;R-HSA-983426;R-HSA-983425;R-HSA-983424;R-HSA-1236935;R-HSA-1236943;R-HSA-983150;R-HSA-8863973;R-HSA-983148;R-HSA-983146;R-HSA-983145;R-HSA-983142;R-HSA-983140;R-HSA-983138;R-HSA-983422;R-HSA-983421;R-HSA-1236964;R-HSA-983161;R-HSA-1236965;R-HSA-1236970;R-HSA-1236971;R-HSA-983157;R-HSA-983156;R-HSA-983152
R-HSA-5654700	FRS-mediated FGFR2 signaling	1	29	0	143	0.00258076	0.938248	0.938248	2	9	0.000680169	9606	Homo sapiens	P35235	Q06124			R-HSA-5654608;R-HSA-5654607
R-HSA-9711123	Cellular response to chemical stress	5	161	0	385	0.0143277	0.938363	0.938363	7	64	0.00483676	9606	Homo sapiens	P07724;Q9CX56;P01942;P19157;P97371	P02768;P48556;Q06323;P09211;P69905			R-HSA-9709317;R-HSA-9709360;R-HSA-9707504;R-HSA-3343700;R-HSA-9661432;R-HSA-8932355;R-HSA-9709883
R-HSA-5610787	Hedgehog 'off' state	2	114	0	171	0.0101451	0.939084	0.939084	4	32	0.00241838	9606	Homo sapiens	Q9CX56;P97371	P48556;Q06323			R-HSA-5610757;R-HSA-5610758;R-HSA-5610754;R-HSA-5610760
R-HSA-3858494	Beta-catenin independent WNT signaling	4	144	0	320	0.0128148	0.939627	0.939627	3	51	0.00385429	9606	Homo sapiens	Q9QUI0;Q9CX56;P62962;P97371	P07737;P48556;Q06323;P61586			R-HSA-4608855;R-HSA-3858495;R-HSA-3965450
R-HSA-8939902	Regulation of RUNX2 expression and activity	2	74	0	203	0.00658539	0.939907	0.939907	4	32	0.00241838	9606	Homo sapiens	Q9CX56;P97371	P48556;Q06323			R-HSA-8939801;R-HSA-9008475;R-HSA-9008110;R-HSA-9009362
R-HSA-8866654	E3 ubiquitin ligases ubiquitinate target proteins	1	60	0	123	0.0053395	0.943154	0.943154	1	16	0.00120919	9606	Homo sapiens	P68037	P68036			R-HSA-8938773
R-HSA-5628897	TP53 Regulates Metabolic Genes	1	88	0	98	0.00783127	0.943154	0.943154	2	34	0.00256953	9606	Homo sapiens	P61982	P61981			R-HSA-5632738;R-HSA-5632732
R-HSA-9663891	Selective autophagy	4	82	1	482	0.00729732	0.943206	0.943206	14	48	0.00362757	9606	Homo sapiens	P63168;P07901;P68372;P63017	P63167;P11142;P07900;Q3ZCM7	Q07813	P21796	R-HSA-9646354;R-HSA-9646679;R-HSA-9646390;R-HSA-5205673;R-HSA-9613530;R-HSA-9646685;R-HSA-9613565;R-HSA-9613666;R-HSA-9646347;R-HSA-9613352;R-HSA-9613513;R-HSA-9646383;R-HSA-5205682;R-HSA-9646348
R-HSA-163685	Integration of energy metabolism	2	109	0	177	0.0097001	0.943868	0.943868	3	62	0.00468561	9606	Homo sapiens	P40142;P26645	P29401;P29966			R-HSA-163751;R-HSA-399978;R-HSA-163741
R-HSA-111471	Apoptotic factor-mediated response	1	20	0	164	0.00177983	0.944088	0.944088	2	28	0.00211608	9606	Homo sapiens	Q07813	Q07812			R-HSA-114307;R-HSA-114284
R-HSA-9013694	Signaling by NOTCH4	2	83	0	206	0.00738631	0.94463	0.94463	1	20	0.00151149	9606	Homo sapiens	Q9CX56;P97371	P48556;Q06323			R-HSA-9604642
R-HSA-5205647	Mitophagy	0	29	1	160	0.00258076	0.945909	0.945909	2	15	0.00113362	9606	Homo sapiens			Q07813	P21796	R-HSA-5205673;R-HSA-5205682
R-HSA-2299718	Condensation of Prophase Chromosomes	0	45	1	136	0.00400463	0.945909	0.945909	1	10	0.000755744	9606	Homo sapiens			P10126	Q01105	R-HSA-2429719
R-HSA-9613354	Lipophagy	1	9	0	172	0.000800926	0.946798	0.946798	5	5	0.000377872	9606	Homo sapiens	P63017	P11142			R-HSA-9613666;R-HSA-9613530;R-HSA-9613352;R-HSA-9613513;R-HSA-9613565
R-HSA-210990	PECAM1 interactions	1	12	0	171	0.0010679	0.947672	0.947672	1	7	0.000529021	9606	Homo sapiens	P35235	Q06124			R-HSA-210294
R-HSA-5617833	Cilium Assembly	5	202	0	413	0.0179763	0.948778	0.948778	16	50	0.00377872	9606	Homo sapiens	P63168;P07901;P68372;P61982;Q61166	P63167;P07900;Q3ZCM7;P61981;Q15691			R-HSA-5624949;R-HSA-5626228;R-HSA-5625424;R-HSA-5626227;R-HSA-5625426;R-HSA-5626681;R-HSA-5617816;R-HSA-5624952;R-HSA-5618328;R-HSA-5618331;R-HSA-5638009;R-HSA-5625421;R-HSA-5626220;R-HSA-5626223;R-HSA-5625416;R-HSA-5626699
R-HSA-6811442	Intra-Golgi and retrograde Golgi-to-ER traffic	4	206	0	282	0.0183323	0.948861	0.948861	10	48	0.00362757	9606	Homo sapiens	P63168;Q6PB93;P68372;P61205	P63167;Q3ZCM7;P61204;Q10471			R-HSA-8849350;R-HSA-6811414;R-HSA-8849348;R-HSA-6811412;R-HSA-6811411;R-HSA-6811426;R-HSA-6811423;R-HSA-6811418;R-HSA-8849353;R-HSA-6811417
R-HSA-8863795	Downregulation of ERBB2 signaling	1	32	0	153	0.00284774	0.949377	0.949377	2	14	0.00105804	9606	Homo sapiens	P07901	P07900			R-HSA-1918092;R-HSA-1918095
R-HSA-159418	Recycling of bile acids and salts	1	18	0	168	0.00160185	0.949377	0.949377	2	17	0.00128476	9606	Homo sapiens	P07724	P02768			R-HSA-9733960;R-HSA-9733545
R-HSA-373753	Nephrin family interactions	1	23	0	166	0.00204681	0.949377	0.949377	1	13	0.000982467	9606	Homo sapiens	Q62261	Q01082			R-HSA-451403
R-HSA-156580	Phase II - Conjugation of compounds	1	111	0	70	0.00987808	0.949377	0.949377	1	68	0.00513906	9606	Homo sapiens	P19157	P09211			R-HSA-176054
R-HSA-162587	HIV Life Cycle	4	165	0	331	0.0146836	0.949428	0.949428	34	116	0.00876663	9606	Homo sapiens	Q9D1C8;Q9WU78;O70310;P17742	P62937;P30419;Q9UK41;Q8WUM4			R-HSA-8951690;R-HSA-9697051;R-HSA-173642;R-HSA-173771;R-HSA-182795;R-HSA-182859;R-HSA-3149434;R-HSA-173769;R-HSA-3159227;R-HSA-184269;R-HSA-164503;R-HSA-164500;R-HSA-164507;R-HSA-164504;R-HSA-164505;R-HSA-164510;R-HSA-182876;R-HSA-164508;R-HSA-164509;R-HSA-162914;R-HSA-164515;R-HSA-164512;R-HSA-164513;R-HSA-164519;R-HSA-164520;R-HSA-164521;R-HSA-164527;R-HSA-164524;R-HSA-3159232;R-HSA-164528;R-HS…
R-HSA-453276	Regulation of mitotic cell cycle	2	88	0	224	0.00783127	0.95038	0.95038	6	40	0.00302297	9606	Homo sapiens	Q9CX56;P97371	P48556;Q06323			R-HSA-174058;R-HSA-174202;R-HSA-174203;R-HSA-174105;R-HSA-188191;R-HSA-174255
R-HSA-174143	APC/C-mediated degradation of cell cycle proteins	2	88	0	224	0.00783127	0.95038	0.95038	6	40	0.00302297	9606	Homo sapiens	Q9CX56;P97371	P48556;Q06323			R-HSA-174058;R-HSA-174202;R-HSA-174203;R-HSA-174105;R-HSA-188191;R-HSA-174255
R-HSA-9633012	Response of EIF2AK4 (GCN2) to amino acid deficiency	2	102	0	193	0.00907716	0.951058	0.951058	6	16	0.00120919	9606	Homo sapiens	P53026;Q99L45	P62906;P20042			R-HSA-9650722;R-HSA-9633008;R-HSA-9633742;R-HSA-381128;R-HSA-9634669;R-HSA-9633005
R-HSA-182971	EGFR downregulation	1	31	0	162	0.00275874	0.953401	0.953401	4	22	0.00166264	9606	Homo sapiens	P60766	P60953			R-HSA-183094;R-HSA-183002;R-HSA-8951490;R-HSA-183084
R-HSA-450408	AUF1 (hnRNP D0) binds and destabilizes mRNA	3	56	0	338	0.00498354	0.953466	0.953466	3	4	0.000302297	9606	Homo sapiens	Q9CX56;P63017;P97371	P11142;P48556;Q06323			R-HSA-450551;R-HSA-450580;R-HSA-450466
R-HSA-877300	Interferon gamma signaling	3	172	0	230	0.0153066	0.95515	0.95515	2	16	0.00120919	9606	Homo sapiens	P01887;P35235;P02798	Q06124;P61769;P02795			R-HSA-877308;R-HSA-1031716
R-HSA-1295596	Spry regulation of FGF signaling	1	16	0	177	0.00142387	0.955661	0.955661	1	11	0.000831318	9606	Homo sapiens	P35235	Q06124			R-HSA-1549564
R-HSA-1433559	Regulation of KIT signaling	0	16	1	177	0.00142387	0.95639	0.95639	1	8	0.000604595	9606	Homo sapiens			P35235	P10721	R-HSA-1433508
R-HSA-9703465	Signaling by FLT3 fusion proteins	1	20	0	176	0.00177983	0.95639	0.95639	2	18	0.00136034	9606	Homo sapiens	Q62261	Q01082			R-HSA-9703437;R-HSA-9703433
R-HSA-388841	Costimulation by the CD28 family	2	88	0	221	0.00783127	0.956772	0.956772	6	35	0.0026451	9606	Homo sapiens	P35235;P60766	Q06124;P60953			R-HSA-389941;R-HSA-389350;R-HSA-388829;R-HSA-389788;R-HSA-389759;R-HSA-389758
R-HSA-204005	COPII-mediated vesicle transport	1	68	0	133	0.00605144	0.957107	0.957107	10	16	0.00120919	9606	Homo sapiens	O88783	P12259			R-HSA-5694439;R-HSA-5694418;R-HSA-203973;R-HSA-5694417;R-HSA-5694446;R-HSA-5694527;R-HSA-204008;R-HSA-5694522;R-HSA-5694441;R-HSA-5694409
R-HSA-1169410	Antiviral mechanism by IFN-stimulated genes	3	89	0	319	0.00792026	0.958347	0.958347	3	31	0.00234281	9606	Homo sapiens	Q80X90;Q8BTM8;P70168	Q14974;O75369;P21333			R-HSA-1169398;R-HSA-8985123;R-HSA-1176059
R-HSA-927802	Nonsense-Mediated Decay (NMD)	1	117	0	92	0.010412	0.958506	0.958506	5	6	0.000453446	9606	Homo sapiens	P53026	P62906			R-HSA-927836;R-HSA-927789;R-HSA-927832;R-HSA-927813;R-HSA-927889
R-HSA-975957	Nonsense Mediated Decay (NMD) enhanced by the Exon Junction Complex (EJC)	1	117	0	92	0.010412	0.958506	0.958506	4	5	0.000377872	9606	Homo sapiens	P53026	P62906			R-HSA-927836;R-HSA-927832;R-HSA-927813;R-HSA-927889
R-HSA-9648895	Response of EIF2AK1 (HRI) to heme deficiency	1	15	0	185	0.00133488	0.959188	0.959188	5	20	0.00151149	9606	Homo sapiens	Q99L45	P20042			R-HSA-9650722;R-HSA-9653745;R-HSA-9650710;R-HSA-9648888;R-HSA-381128
R-HSA-9614657	FOXO-mediated transcription of cell death genes	0	16	1	184	0.00142387	0.960519	0.960519	1	15	0.00113362	9606	Homo sapiens			Q07813	O43521	R-HSA-9622604
R-HSA-1483255	PI Metabolism	1	84	0	121	0.0074753	0.961168	0.961168	2	84	0.00634825	9606	Homo sapiens	P61205	P61204			R-HSA-1676152;R-HSA-1675883
R-HSA-8857538	PTK6 promotes HIF1A stabilization	0	6	2	304	0.00053395	0.961311	0.961311	1	6	0.000453446	9606	Homo sapiens			P11499;P07901	Q5S007	R-HSA-8857565
R-HSA-9020591	Interleukin-12 signaling	4	46	1	546	0.00409362	0.961849	0.961849	5	56	0.00423216	9606	Homo sapiens	O88569;P07356;P60766;P17742	P22626;P62937;P07355;P60953	P20029	P00441	R-HSA-8950328;R-HSA-8950637;R-HSA-8950480;R-HSA-8950771;R-HSA-8950292
R-HSA-186763	Downstream signal transduction	1	31	0	180	0.00275874	0.962435	0.962435	1	16	0.00120919	9606	Homo sapiens	P35235	Q06124			R-HSA-186778
R-HSA-6804114	TP53 Regulates Transcription of Genes Involved in G2 Cell Cycle Arrest	1	18	0	188	0.00160185	0.96366	0.96366	1	11	0.000831318	9606	Homo sapiens	Q07813	Q07812			R-HSA-6803892
R-HSA-5675482	Regulation of necroptotic cell death	3	32	0	388	0.00284774	0.964112	0.964112	3	18	0.00136034	9606	Homo sapiens	P07901;Q9WU78;O08992	P07900;O00560;Q8WUM4			R-HSA-9688832;R-HSA-9688459;R-HSA-9698844
R-HSA-5654732	Negative regulation of FGFR3 signaling	1	30	0	177	0.00266975	0.964258	0.964258	1	14	0.00105804	9606	Homo sapiens	P35235	Q06124			R-HSA-1549564
R-HSA-5654733	Negative regulation of FGFR4 signaling	1	31	0	177	0.00275874	0.964846	0.964846	1	14	0.00105804	9606	Homo sapiens	P35235	Q06124			R-HSA-1549564
R-HSA-8854691	Interleukin-20 family signaling	1	25	0	189	0.00222479	0.965424	0.965424	4	56	0.00423216	9606	Homo sapiens	P35235	Q06124			R-HSA-8987132;R-HSA-8987070;R-HSA-8987236;R-HSA-8987014
R-HSA-5218859	Regulated Necrosis	4	63	0	462	0.00560648	0.9656	0.9656	5	57	0.00430774	9606	Homo sapiens	P07901;Q9WU78;Q07813;O08992	P07900;Q07812;O00560;Q8WUM4			R-HSA-9688832;R-HSA-9688459;R-HSA-5620975;R-HSA-114284;R-HSA-9698844
R-HSA-193704	p75 NTR receptor-mediated signalling	3	99	1	424	0.00881018	0.965994	0.965994	7	50	0.00377872	9606	Homo sapiens	Q9QUI0;Q99PT1;Q99P72	P52565;Q9NQC3;P61586	Q07813	O43521	R-HSA-9012761;R-HSA-205075;R-HSA-193696;R-HSA-194518;R-HSA-193655;R-HSA-193668;R-HSA-193646
R-HSA-2682334	EPH-Ephrin signaling	6	92	0	606	0.00818724	0.96678	0.96678	11	56	0.00423216	9606	Homo sapiens	Q9QUI0;Q8VDD5;O08992;P60766;P33434;P60710	P60709;O00560;P08253;P61586;P35579;P60953			R-HSA-3928651;R-HSA-3928601;R-HSA-3928616;R-HSA-3928632;R-HSA-3928654;R-HSA-3928595;R-HSA-3928577;R-HSA-3928657;R-HSA-3928576;R-HSA-3928592;R-HSA-4093329
R-HSA-9617828	FOXO-mediated transcription of cell cycle genes	0	17	1	192	0.00151286	0.967102	0.967102	1	22	0.00166264	9606	Homo sapiens			P70168	P46527	R-HSA-9617848
R-HSA-1655829	Regulation of cholesterol biosynthesis by SREBP (SREBF)	1	56	0	159	0.00498354	0.967644	0.967644	3	52	0.00392987	9606	Homo sapiens	P70168	Q14974			R-HSA-2065550;R-HSA-2065539;R-HSA-1655831
R-HSA-5654727	Negative regulation of FGFR2 signaling	1	37	0	177	0.00329269	0.968176	0.968176	1	14	0.00105804	9606	Homo sapiens	P35235	Q06124			R-HSA-1549564
R-HSA-196849	Metabolism of water-soluble vitamins and cofactors	1	126	0	90	0.011213	0.968176	0.968176	5	134	0.010127	9606	Homo sapiens	O88968	P20062			R-HSA-3000109;R-HSA-3000122;R-HSA-3000074;R-HSA-3000263;R-HSA-3000112
R-HSA-389356	CD28 co-stimulation	1	33	0	181	0.00293673	0.9687	0.9687	2	19	0.00143591	9606	Homo sapiens	P60766	P60953			R-HSA-389350;R-HSA-389788
R-HSA-5654726	Negative regulation of FGFR1 signaling	1	35	0	181	0.00311471	0.969215	0.969215	1	15	0.00113362	9606	Homo sapiens	P35235	Q06124			R-HSA-1549564
R-HSA-165159	MTOR signalling	2	41	0	308	0.00364866	0.96949	0.96949	3	29	0.00219166	9606	Homo sapiens	Q06138;Q8BGD9	Q9Y376;P23588			R-HSA-165777;R-HSA-200421;R-HSA-380942
R-HSA-5668914	Diseases of metabolism	2	249	0	80	0.0221589	0.96949	0.96949	3	190	0.0143591	9606	Homo sapiens	O88968;Q80V53	P20062;Q8NCH0			R-HSA-3636919;R-HSA-3325546;R-HSA-3299657
R-HSA-9006115	Signaling by NTRK2 (TRKB)	1	27	0	192	0.00240278	0.969721	0.969721	2	38	0.00287183	9606	Homo sapiens	P35235	Q06124			R-HSA-9031981;R-HSA-9032067
R-HSA-9009391	Extra-nuclear estrogen signaling	2	80	1	361	0.00711934	0.96989	0.96989	4	38	0.00287183	9606	Homo sapiens	P07901;P33434	P07900;P08253	P70168	P46527	R-HSA-9624272;R-HSA-9632868;R-HSA-9632873;R-HSA-202127
R-HSA-1227986	Signaling by ERBB2	2	56	0	283	0.00498354	0.970335	0.970335	8	46	0.00347642	9606	Homo sapiens	P07901;Q9QUI0	P07900;P61586			R-HSA-1918092;R-HSA-1918095;R-HSA-1963582;R-HSA-9652277;R-HSA-6785648;R-HSA-1963589;R-HSA-9652264;R-HSA-9665726
R-HSA-2028269	Signaling by Hippo	0	20	1	207	0.00177983	0.971192	0.971192	1	30	0.00226723	9606	Homo sapiens			P35700	Q13043	R-HSA-2028692
R-HSA-193648	NRAGE signals death through JNK	0	59	1	162	0.00525051	0.971666	0.971666	1	7	0.000529021	9606	Homo sapiens			Q07813	O43521	R-HSA-205075
R-HSA-1169408	ISG15 antiviral mechanism	2	80	0	258	0.00711934	0.971958	0.971958	2	16	0.00120919	9606	Homo sapiens	Q80X90;P70168	Q14974;O75369			R-HSA-1169398;R-HSA-1176059
R-HSA-888590	GABA synthesis, release, reuptake and degradation	1	19	0	203	0.00169084	0.972591	0.972591	2	9	0.000680169	9606	Homo sapiens	P63017	P11142			R-HSA-888589;R-HSA-917744
R-HSA-3299685	Detoxification of Reactive Oxygen Species	1	39	0	181	0.00347068	0.972591	0.972591	1	32	0.00241838	9606	Homo sapiens	P19157	P09211			R-HSA-3343700
R-HSA-422356	Regulation of insulin secretion	1	79	0	144	0.00703035	0.973042	0.973042	1	34	0.00256953	9606	Homo sapiens	P26645	P29966			R-HSA-399978
R-HSA-5607764	CLEC7A (Dectin-1) signaling	2	98	0	269	0.00872119	0.973867	0.973867	2	45	0.00340085	9606	Homo sapiens	Q9CX56;P97371	P48556;Q06323			R-HSA-5607731;R-HSA-5607724
R-HSA-1632852	Macroautophagy	4	137	1	522	0.0121919	0.974451	0.974451	18	87	0.00657497	9606	Homo sapiens	P63168;P07901;P68372;P63017	P63167;P11142;P07900;Q3ZCM7	Q07813	P21796	R-HSA-1632857;R-HSA-9646354;R-HSA-9646679;R-HSA-9646390;R-HSA-5205673;R-HSA-9613530;R-HSA-9646685;R-HSA-9613565;R-HSA-9613666;R-HSA-1632843;R-HSA-9646347;R-HSA-9613352;R-HSA-9613513;R-HSA-9646383;R-HSA-5678315;R-HSA-5205682;R-HSA-9646348;R-HSA-5678313
R-HSA-5213460	RIPK1-mediated regulated necrosis	3	36	0	416	0.0032037	0.97446	0.97446	4	34	0.00256953	9606	Homo sapiens	P07901;Q9WU78;O08992	P07900;O00560;Q8WUM4			R-HSA-9688832;R-HSA-9688459;R-HSA-5620975;R-HSA-9698844
R-HSA-9008059	Interleukin-37 signaling	1	21	0	206	0.00186883	0.974774	0.974774	1	14	0.00105804	9606	Homo sapiens	P35235	Q06124			R-HSA-9008894
R-HSA-5696399	Global Genome Nucleotide Excision Repair (GG-NER)	1	84	0	155	0.0074753	0.974774	0.974774	1	20	0.00151149	9606	Homo sapiens	P60710	P60709			R-HSA-5691006
R-HSA-9683701	Translation of Structural Proteins	1	34	0	197	0.00302572	0.97519	0.97519	1	37	0.00279625	9606	Homo sapiens	P27808	P26572			R-HSA-9683648
R-HSA-9609690	HCMV Early Events	2	208	0	138	0.0185103	0.975304	0.975304	2	12	0.000906892	9606	Homo sapiens	P63168;P68372	P63167;Q3ZCM7			R-HSA-9614343;R-HSA-9614367
R-HSA-203615	eNOS activation	1	11	0	216	0.000978909	0.975598	0.975598	8	19	0.00143591	9606	Homo sapiens	P07901	P07900			R-HSA-202129;R-HSA-1497796;R-HSA-202144;R-HSA-1497810;R-HSA-202137;R-HSA-202111;R-HSA-202127;R-HSA-1497784
R-HSA-69242	S Phase	2	162	1	322	0.0144167	0.975728	0.975728	5	54	0.00408102	9606	Homo sapiens	Q9CX56;P97371	P48556;Q06323	P70168	P46527	R-HSA-75825;R-HSA-187506;R-HSA-187574;R-HSA-68948;R-HSA-69016
R-HSA-9634638	Estrogen-dependent nuclear events downstream of ESR-membrane signaling	0	24	1	211	0.0021358	0.976395	0.976395	2	12	0.000906892	9606	Homo sapiens			P70168	P46527	R-HSA-9632868;R-HSA-9632873
R-HSA-9020702	Interleukin-1 signaling	2	102	0	283	0.00907716	0.976993	0.976993	1	47	0.003552	9606	Homo sapiens	Q9CX56;P97371	P48556;Q06323			R-HSA-209061
R-HSA-1428517	The citric acid (TCA) cycle and respiratory electron transport	2	178	1	314	0.0158405	0.977806	0.977806	5	64	0.00483676	9606	Homo sapiens	P16125;P08249	P40926;P07195	Q07813	P21796	R-HSA-70979;R-HSA-71783;R-HSA-71849;R-HSA-9012374;R-HSA-70510
R-HSA-373760	L1CAM interactions	7	121	1	786	0.010768	0.978459	0.978459	12	54	0.00408102	9606	Homo sapiens	P26040;P26043;O08992;Q62261;P68372;P63017;P60710	P15311;P11142;Q3ZCM7;P60709;P35241;O00560;Q01082	P60766	Q13153	R-HSA-443779;R-HSA-445089;R-HSA-445071;R-HSA-392751;R-HSA-373736;R-HSA-373739;R-HSA-373738;R-HSA-374677;R-HSA-445077;R-HSA-445072;R-HSA-445087;R-HSA-374680
R-HSA-5689896	Ovarian tumor domain proteases	2	39	0	320	0.00347068	0.97857	0.97857	2	14	0.00105804	9606	Homo sapiens	Q9QUI0;P62983	P0CG47;P61586			R-HSA-8865182;R-HSA-5690843
R-HSA-9711097	Cellular response to starvation	2	157	0	200	0.0139717	0.979466	0.979466	6	28	0.00211608	9606	Homo sapiens	P53026;Q99L45	P62906;P20042			R-HSA-9650722;R-HSA-9633008;R-HSA-9633742;R-HSA-381128;R-HSA-9634669;R-HSA-9633005
R-HSA-354192	Integrin signaling	1	28	0	220	0.00249177	0.980662	0.980662	20	24	0.00181378	9606	Homo sapiens	P26039	Q9Y490			R-HSA-354149;R-HSA-443910;R-HSA-429415;R-HSA-354087;R-HSA-372705;R-HSA-432096;R-HSA-443905;R-HSA-429441;R-HSA-377644;R-HSA-354124;R-HSA-377641;R-HSA-377640;R-HSA-377643;R-HSA-372693;R-HSA-354165;R-HSA-354097;R-HSA-354066;R-HSA-354077;R-HSA-372697;R-HSA-354073
R-HSA-9607240	FLT3 Signaling	1	39	2	438	0.00347068	0.980733	0.980733	8	43	0.0032497	9606	Homo sapiens	P35235	Q06124	Q07813;P70168	P46527;O43521	R-HSA-9699574;R-HSA-9606784;R-HSA-9645137;R-HSA-9699575;R-HSA-9645126;R-HSA-9604969;R-HSA-9645134;R-HSA-9699578
R-HSA-5632684	Hedgehog 'on' state	2	85	0	280	0.0075643	0.980878	0.980878	2	37	0.00279625	9606	Homo sapiens	Q9CX56;P97371	P48556;Q06323			R-HSA-5635868;R-HSA-5635854
R-HSA-69206	G1/S Transition	2	131	1	374	0.0116579	0.981465	0.981465	2	61	0.00461004	9606	Homo sapiens	Q9CX56;P97371	P48556;Q06323	P70168	P46527	R-HSA-187506;R-HSA-187574
R-HSA-450604	KSRP (KHSRP) binds and destabilizes mRNA	0	17	1	227	0.00151286	0.981602	0.981602	4	5	0.000377872	9606	Homo sapiens			Q60668	Q92945	R-HSA-450499;R-HSA-451152;R-HSA-450592;R-HSA-450620
R-HSA-428157	Sphingolipid metabolism	1	91	0	160	0.00809825	0.981906	0.981906	1	64	0.00483676	9606	Homo sapiens	Q9WV54	Q13510			R-HSA-1606602
R-HSA-438064	Post NMDA receptor activation events	1	84	0	166	0.0074753	0.982786	0.982786	1	39	0.0029474	9606	Homo sapiens	P68372	Q3ZCM7			R-HSA-9619542
R-HSA-844456	The NLRP3 inflammasome	1	17	0	238	0.00151286	0.98307	0.98307	7	18	0.00136034	9606	Homo sapiens	P11499	P08238			R-HSA-873951;R-HSA-844440;R-HSA-1296421;R-HSA-844612;R-HSA-874087;R-HSA-844610;R-HSA-1306876
R-HSA-9682385	FLT3 signaling in disease	2	30	1	450	0.00266975	0.983291	0.983291	11	52	0.00392987	9606	Homo sapiens	Q62261;P35235	Q06124;Q01082	P35235	P62993	R-HSA-9695841;R-HSA-9698016;R-HSA-9698007;R-HSA-9698005;R-HSA-9698021;R-HSA-9698026;R-HSA-9703437;R-HSA-9698008;R-HSA-9703433;R-HSA-9698029;R-HSA-9698013
R-HSA-5250924	B-WICH complex positively regulates rRNA expression	1	60	0	195	0.0053395	0.983349	0.983349	1	3	0.000226723	9606	Homo sapiens	P60710	P60709			R-HSA-5250947
R-HSA-9664424	Cell recruitment (pro-inflammatory response)	1	27	0	231	0.00240278	0.983623	0.983623	5	23	0.00173821	9606	Homo sapiens	P11499	P08238			R-HSA-873951;R-HSA-844612;R-HSA-874087;R-HSA-844610;R-HSA-1306876
R-HSA-9660826	Purinergic signaling in leishmaniasis infection	1	27	0	231	0.00240278	0.983623	0.983623	5	23	0.00173821	9606	Homo sapiens	P11499	P08238			R-HSA-873951;R-HSA-844612;R-HSA-874087;R-HSA-844610;R-HSA-1306876
R-HSA-5654708	Downstream signaling of activated FGFR3	1	28	0	229	0.00249177	0.983893	0.983893	2	23	0.00173821	9606	Homo sapiens	P35235	Q06124			R-HSA-5654631;R-HSA-5654633
R-HSA-5654716	Downstream signaling of activated FGFR4	1	29	0	229	0.00258076	0.984159	0.984159	2	23	0.00173821	9606	Homo sapiens	P35235	Q06124			R-HSA-5654658;R-HSA-5654655
R-HSA-622312	Inflammasomes	1	25	0	240	0.00222479	0.98442	0.98442	7	28	0.00211608	9606	Homo sapiens	P11499	P08238			R-HSA-873951;R-HSA-844440;R-HSA-1296421;R-HSA-844612;R-HSA-874087;R-HSA-844610;R-HSA-1306876
R-HSA-68875	Mitotic Prophase	0	119	1	138	0.01059	0.98442	0.98442	1	34	0.00256953	9606	Homo sapiens			P10126	Q01105	R-HSA-2429719
R-HSA-9609646	HCMV Infection	3	262	0	223	0.0233158	0.984746	0.984746	4	31	0.00234281	9606	Homo sapiens	Q9D1C8;P63168;P68372	P63167;Q3ZCM7;Q9UK41			R-HSA-9614343;R-HSA-9610954;R-HSA-9610942;R-HSA-9614367
R-HSA-168255	Influenza Infection	3	172	0	329	0.0153066	0.985332	0.985332	8	58	0.00438331	9606	Homo sapiens	P53026;P07901;P70168	Q14974;P07900;P62906			R-HSA-192704;R-HSA-168337;R-HSA-168310;R-HSA-1176059;R-HSA-192841;R-HSA-192830;R-HSA-6791035;R-HSA-168317
R-HSA-5654696	Downstream signaling of activated FGFR2	1	35	0	229	0.00311471	0.985423	0.985423	2	23	0.00173821	9606	Homo sapiens	P35235	Q06124			R-HSA-5654608;R-HSA-5654607
R-HSA-5654687	Downstream signaling of activated FGFR1	1	35	0	229	0.00311471	0.985664	0.985664	2	24	0.00181378	9606	Homo sapiens	P35235	Q06124			R-HSA-5654587;R-HSA-5654584
R-HSA-9610379	HCMV Late Events	1	173	0	88	0.0153956	0.986133	0.986133	2	19	0.00143591	9606	Homo sapiens	Q9D1C8	Q9UK41			R-HSA-9610954;R-HSA-9610942
R-HSA-8878159	Transcriptional regulation by RUNX3	2	96	1	414	0.00854321	0.98644	0.98644	2	47	0.003552	9606	Homo sapiens	Q9CX56;P97371	P48556;Q06323	Q07813	O43521	R-HSA-8952408;R-HSA-8952232
R-HSA-264870	Caspase-mediated cleavage of cytoskeletal proteins	2	12	0	374	0.0010679	0.986836	0.986836	2	10	0.000755744	9606	Homo sapiens	P13020;Q9QXS1	Q15149;P06396			R-HSA-201622;R-HSA-201637
R-HSA-9612973	Autophagy	6	152	1	748	0.0135267	0.987148	0.987148	35	108	0.00816203	9606	Homo sapiens	Q9D1C8;P63168;P07901;P11499;P68372;P63017	P63167;P11142;P07900;Q3ZCM7;Q9UK41;P08238	Q07813	P21796	R-HSA-1632857;R-HSA-9646354;R-HSA-9626256;R-HSA-9646679;R-HSA-9613530;R-HSA-9631065;R-HSA-9624158;R-HSA-9646685;R-HSA-9631068;R-HSA-9626242;R-HSA-1632843;R-HSA-9646347;R-HSA-9613513;R-HSA-9626060;R-HSA-9646348;R-HSA-9626253;R-HSA-9646390;R-HSA-9626039;R-HSA-5205673;R-HSA-9626235;R-HSA-9622840;R-HSA-9613565;R-HSA-9613666;R-HSA-9626276;R-HSA-9625188;R-HSA-9620197;R-HSA-9613352;R-HSA-9615721;R-HSA-9…
R-HSA-168928	DDX58/IFIH1-mediated induction of interferon-alpha/beta	3	81	0	440	0.00720833	0.98842	0.98842	3	53	0.00400544	9606	Homo sapiens	P07901;Q8VC30;P11499	P07900;Q3LXA3;P08238			R-HSA-913725;R-HSA-9709831;R-HSA-9709852
R-HSA-5619115	Disorders of transmembrane transporters	2	181	0	220	0.0161075	0.988773	0.988773	1	87	0.00657497	9606	Homo sapiens	Q9CX56;P97371	P48556;Q06323			R-HSA-8866858
R-HSA-194068	Bile acid and bile salt metabolism	1	45	0	236	0.00400463	0.98955	0.98955	2	79	0.00597037	9606	Homo sapiens	P07724	P02768			R-HSA-9733960;R-HSA-9733545
R-HSA-4420097	VEGFA-VEGFR2 Pathway	5	98	0	637	0.00872119	0.989809	0.989809	25	79	0.00597037	9606	Homo sapiens	P26231;P07901;Q9QUI0;P60766;P60710	P07900;P35221;P60709;P61586;P60953			R-HSA-5218829;R-HSA-5218828;R-HSA-5218826;R-HSA-5218822;R-HSA-202127;R-HSA-5228992;R-HSA-202129;R-HSA-5218839;R-HSA-5218838;R-HSA-202137;R-HSA-5218643;R-HSA-5218832;R-HSA-202144;R-HSA-5218855;R-HSA-5218916;R-HSA-5218851;R-HSA-1497784;R-HSA-5218814;R-HSA-5218812;R-HSA-5218811;R-HSA-5357477;R-HSA-5218809;R-HSA-5218804;R-HSA-202111;R-HSA-3928647
R-HSA-112310	Neurotransmitter release cycle	1	51	0	233	0.00453858	0.99006	0.99006	2	32	0.00241838	9606	Homo sapiens	P63017	P11142			R-HSA-888589;R-HSA-917744
R-HSA-373752	Netrin-1 signaling	2	50	0	365	0.00444959	0.990149	0.990149	3	37	0.00279625	9606	Homo sapiens	P35235;P60766	Q06124;P60953			R-HSA-418850;R-HSA-418863;R-HSA-418874
R-HSA-202403	TCR signaling	2	138	0	310	0.0122809	0.990974	0.990974	1	52	0.00392987	9606	Homo sapiens	Q9CX56;P97371	P48556;Q06323			R-HSA-5607724
R-HSA-9637687	Suppression of phagosomal maturation	1	23	0	264	0.00204681	0.991154	0.991154	3	16	0.00120919	9606	Homo sapiens	P70168	Q14974			R-HSA-9636242;R-HSA-9636247;R-HSA-9636251
R-HSA-194138	Signaling by VEGF	5	108	0	645	0.00961111	0.991248	0.991248	25	86	0.0064994	9606	Homo sapiens	P26231;P07901;Q9QUI0;P60766;P60710	P07900;P35221;P60709;P61586;P60953			R-HSA-5218829;R-HSA-5218828;R-HSA-5218826;R-HSA-5218822;R-HSA-202127;R-HSA-5228992;R-HSA-202129;R-HSA-5218839;R-HSA-5218838;R-HSA-202137;R-HSA-5218643;R-HSA-5218832;R-HSA-202144;R-HSA-5218855;R-HSA-5218916;R-HSA-5218851;R-HSA-1497784;R-HSA-5218814;R-HSA-5218812;R-HSA-5218811;R-HSA-5357477;R-HSA-5218809;R-HSA-5218804;R-HSA-202111;R-HSA-3928647
R-HSA-9609736	Assembly and cell surface presentation of NMDA receptors	1	44	0	249	0.00391564	0.9913	0.9913	2	23	0.00173821	9606	Homo sapiens	P68372	Q3ZCM7			R-HSA-9610627;R-HSA-9610408
R-HSA-202131	Metabolism of nitric oxide: NOS3 activation and regulation	1	15	0	280	0.00133488	0.991861	0.991861	8	25	0.00188936	9606	Homo sapiens	P07901	P07900			R-HSA-202129;R-HSA-1497796;R-HSA-202144;R-HSA-1497810;R-HSA-202137;R-HSA-202111;R-HSA-202127;R-HSA-1497784
R-HSA-3214847	HATs acetylate histones	1	108	0	199	0.00961111	0.992128	0.992128	1	15	0.00113362	9606	Homo sapiens	P60710	P60709			R-HSA-3321975
R-HSA-8852135	Protein ubiquitination	1	80	0	228	0.00711934	0.992636	0.992636	4	32	0.00241838	9606	Homo sapiens	P68037	P68036			R-HSA-8852130;R-HSA-8852129;R-HSA-8852127;R-HSA-8938773
R-HSA-8948751	Regulation of PTEN stability and activity	2	69	0	362	0.00614043	0.992752	0.992752	1	13	0.000982467	9606	Homo sapiens	Q9CX56;P97371	P48556;Q06323			R-HSA-8850992
R-HSA-983231	Factors involved in megakaryocyte development and platelet production	3	160	0	396	0.0142387	0.992928	0.992928	4	43	0.0032497	9606	Homo sapiens	P68372;P60766;P60710	Q3ZCM7;P60709;P60953			R-HSA-1011598;R-HSA-983259;R-HSA-994169;R-HSA-983266
R-HSA-5696398	Nucleotide Excision Repair	1	110	0	214	0.00978909	0.993447	0.993447	1	37	0.00279625	9606	Homo sapiens	P60710	P60709			R-HSA-5691006
R-HSA-5683057	MAPK family signaling cascades	9	338	0	815	0.0300792	0.993545	0.993545	14	122	0.00922007	9606	Homo sapiens	O08842;Q64727;Q9CX56;Q62261;P62983;P60766;P97371;P60710;P26039	P0CG47;P18206;P60709;P48556;O00451;Q06323;Q01082;P60953;Q9Y490			R-HSA-5672980;R-HSA-5672978;R-HSA-5658430;R-HSA-5627775;R-HSA-9657599;R-HSA-9657603;R-HSA-5672965;R-HSA-9657606;R-HSA-389788;R-HSA-9653514;R-HSA-5672972;R-HSA-5672973;R-HSA-9657608;R-HSA-5687112
R-HSA-373076	Class A/1 (Rhodopsin-like receptors)	6	333	0	543	0.0296342	0.993591	0.993591	6	160	0.0120919	9606	Homo sapiens	P10107;P50228;P19221;Q6W5C0;Q03366;P12850	P09341;P00734;P04083;P80098;P80162;P19876			R-HSA-373813;R-HSA-389463;R-HSA-443986;R-HSA-444476;R-HSA-373791;R-HSA-391913
R-HSA-198933	Immunoregulatory interactions between a Lymphoid and a non-Lymphoid cell	4	297	0	361	0.0264305	0.993759	0.993759	16	44	0.00332527	9606	Homo sapiens	P01887;P28481;P08121;P35762	P02461;P60033;P02458;P61769			R-HSA-199043;R-HSA-199587;R-HSA-199169;R-HSA-199558;R-HSA-198955;R-HSA-199566;R-HSA-198958;R-HSA-8850326;R-HSA-5696356;R-HSA-8850356;R-HSA-5696357;R-HSA-199062;R-HSA-199579;R-HSA-199576;R-HSA-199583;R-HSA-199518
R-HSA-447115	Interleukin-12 family signaling	4	56	1	700	0.00498354	0.99387	0.99387	5	114	0.00861548	9606	Homo sapiens	O88569;P07356;P60766;P17742	P22626;P62937;P07355;P60953	P20029	P00441	R-HSA-8950328;R-HSA-8950637;R-HSA-8950480;R-HSA-8950771;R-HSA-8950292
R-HSA-162906	HIV Infection	8	248	0	825	0.0220699	0.994432	0.994432	48	159	0.0120163	9606	Homo sapiens	Q9D1C8;Q9WU78;Q9CX56;O70310;P01887;P70168;P17742;P97371	Q14974;P62937;P30419;P48556;Q9UK41;Q8WUM4;Q06323;P61769			R-HSA-8951690;R-HSA-180736;R-HSA-182279;R-HSA-9697051;R-HSA-182795;R-HSA-3159227;R-HSA-182286;R-HSA-164503;R-HSA-164500;R-HSA-180634;R-HSA-164507;R-HSA-164504;R-HSA-180632;R-HSA-164505;R-HSA-164510;R-HSA-164508;R-HSA-164509;R-HSA-164515;R-HSA-164512;R-HSA-164513;R-HSA-164519;R-HSA-164520;R-HSA-164521;R-HSA-164527;R-HSA-164524;R-HSA-164528;R-HSA-173111;R-HSA-173115;R-HSA-3149454;R-HSA-173642;R-HSA…
[truncated: 148 more rows]

## Sheet: KPC_Unique_130_Phospho
Pathway identifier	Pathway name	#Entities found	#Entities total	#Interactors found	#Interactors total	Entities ratio	Entities pValue	Entities FDR	#Reactions found	#Reactions total	Reactions ratio	Species identifier	Species name	Submitted entities found	Mapped entities	Submitted entities hit interactor	Interacts with	Found reaction identifiers
[truncated: 483 more rows]

## Sheet: PSC_Unique_150_Phospho
Pathway identifier	Pathway name	#Entities found	#Entities total	#Interactors found	#Interactors total	Entities ratio	Entities pValue	Entities FDR	#Reactions found	#Reactions total	Reactions ratio	Species identifier	Species name	Submitted entities found	Mapped entities	Submitted entities hit interactor	Interacts with	Found reaction identifiers
[truncated: 492 more rows]

[truncated: 1 more sheets: CoC_Unique_78_Phospho]
