# Supplementary material for: Identification of novel early pancreatic cancer biomarkers KIF5B and SFRP2 from “first contact” interactions in the tumor microenvironment
Source: J Exp Clin Cancer Res. 2022 Aug 24;41:258. doi: 10.1186/s13046-022-02425-y (PMC9400270; doi:10.1186/s13046-022-02425-y)
Supplement: Supplementary file 10 — Additional file 10: File S5. Design and details of donor samples used to construct the Hybrid TMA for rapid validation of biomarkers identified in mass spectrometric studies. [file 13046_2022_2425_MOESM10_ESM.xlsx]

## Sheet: Hybrid TMA sample info
IseTMA + Pick&Place Report
N. of Copies + Microplates:	1
Recipient blocks:	MiceCTC_TMA01		Needle diameter:	1mm	mm
Recipient notes:
Block creation date:	2021-08-12 17:28:53
N. of TMA Rows:	11	N. of TMA Cols:	18	Needle diameter:
Donor blocks	Donor	Code	Pathology	Notes	Description
	1	D1_A1	H2878	N B6 pancreas	Normal C57BL6 pancreas
	2	D2_A2a	Ns1	N B6 pancreas	Normal C57Bl6 pancreas
	3	D2_A2b	Ns1	N B6 spleen	Normal C57Bl6 Spleen
	4	D3_A3	H3115	N Rag1 panc	Normal Rag1 mouse pancreas
	5	D4_A4	H3116	N Rag1 panc	Normal Rag1 mouse pancreas
	6	D5_A5	NL1	N B6 liver	Normal C57BL6 liver
	7	D6_A6	NLU1	N B6 lung	Normal C57BL6 lung
	8	D7_B1a	TS1	25k cells Tumor	Spleen Orthotopic model tumor
	9	D7_B1b	TS1	25k cells pancreas	Spleen Orthotopic model pancreas met
	10	D7_B1c	TS1	25k cells spleen	Spleen Orthotopic model spleen
	11	D8_B2a	TL1	25k cells tumor in liver	Spleen Orthotopic model liver met
	12	D8_B2b	TL1	25 k cells liver	Spleen Orthotopic model liver met
	13	D9_B3a	TLU1	25k cells tumor in lung	Spleen Orthotopic model lung met
	14	D9_B3b	TLU1	25k cells lung	Spleen Orthotopic model lung met
	15	D10_B4a	TLU3	50k cells tumor in lung	Spleen Orthotopic model lung met
	16	D10_B4b	TLU3	50k cells lung	Spleen Orthotopic model lung met
	17	D11_F1	KGFP1	KPCGFP SubQ	KPC GFP labeled subcutaneous injection
	18	D12_F2	KCTC1	KPCCTCGFP SubQ	KPC CTC GFP labeled Subcutaneous injection
	19	D13_F3	KLM1	GEMM Livermet SubQ	KPC liver met propogated SubQ in C57BL6
	20	D14_F4	GKPC1	KPC GEMM dig SubQ1	KPC tumor propogated SubQ in C57BL6
	21	D15_F5	GKPC2	KPC GEMM dig SubQ2	KPC tumor propogated SubQ in C57BL6
	22	D16_G1	US15-21613 C4	N liver human	Normal human liver
	23	D17_G2	US15-20975 8	N pancreas human	Normal human pancreas
	24	D18_G3a	US18-27572 E8	Pancreas tumor human	Human pancreas tumor
	25	D18_G3b	US18-27572 E8	N pancreas human	Normal human pancreas
	26	D19_G4a	US18-18596	Pancreas tumor human	Human pancreas tumor
	27	D19_G4b	US18-18596	Normal pancreas adjacent to tumor human	Human normal pancreas adjacent to tumor
	28	D19_G4c	US18-18596	Liver metastasis human	Human liver metastasis
	29	D19_G4d	US18-18596	Normal liver adjacent to metastasis human	Human normal liver adjacent to metastasis
	30	D20_C1a	1_KPC 25 days	GEMM Mice Tumor	KPC GEMM 25 days tumor pancreas
	31	D20_C1b	1_KPC 25 days	GEMM Mice N panc	KPC GEMM 25 days normal pancreas
	32	D21_C3a	7_KPC 37 days	GEMM mice normal liver	KPC GEMM 37 days normal liver
	33	D21_C3b	7_KPC 37 days	GEMM mice normal pancreas	KPC GEMM 37 Days normal pancreas
	34	D22_C5a	KLMM2	KPC 7 mth pancreas tumor	KPC GEMM 7 month panreas tumor
	35	D22_C5b	KLMM2	GEMM-KPC 7 mth pancreas normal	KPC GEMM 7 month pancreas adjacent normal
	36	D23_C6	KLMM3	GEMM-KPC 7 mth spleen normal	KPC GEMM 3 month spleen normal
	37	D24_C11a	KPCA5	GEMM-KPC 3 mth pancreas tumor	KPC GEMM 3 month pancreas tumor
	38	D24_C11b	KPCA5	GEMM-KPC 3 mth pancreas normal	KPC GEMM 3 month pancreas adjacent normal
	39	D25_C13a	7272 P	GEMM-7272 P tumor	KPC GEMM pancreas tumor
	40	D25_C13b	7272 P	GEMM-7272 P normal pancreas	KPC GEMM pancreas normal
	41	D26_C15a	KPC 9P	GEMM-KPC 9P normal pancreas	KPC GEMM 6 month pancreas normal
	42	D26_C15b	KPC 9P	GEMM-KPC 9P normal spleen	KPC GEMM 6 month spleen normal
	43	D27_C17a	KPC 11P	GEMM-KPC 11P normal pancreas	KPC GEMM Pancreas normal
	44	D27_C17b	KPC 11P	GEMM-KPC 11P normal spleen	KPC GEMM Spleen normal
	45	D28_C19	KPC13 AM	GEMM-KPC13 axillary mass	KPC GEMM 9 months Axillary mass
	46	D29_C20	KPC 13P	GEMM-KPC 13P normal pancreas	KPC GEMM 9 months Pancreas normal
	47	D30_C21	KPC 13S	GEMM-KPC 13S normal spleen	KPC GEMM 9 months Spleen normal
	48	D31_C22	KPC 13 LI	GEMM-KPC 13LI normal liver	KPC GEMM 9 months liver normal
	49	D32_C27a	KPC 15P	GEMM-KPC 15P tumor	KPC GEMM 7 month pancreas tumor
	50	D32_C27b	KPC 15P	GEMM-KPC 15P normal pancreas	KPC GEMM 7 month Adjacent pancreas normal
	51	D33_C28	KPC 15LI	GEMM-KPC 15LI normal liver	KPC GEMM 7 month Liver normal
	52	D34_C29	KPC 15S	GEMM-KPC 15S normal spleen	KPC GEMm 7 month Spleen normal
	53	D35_C31a	CJ2	GEMM-CJ2 lung metastasis	KPCY Orthotopic lung met
	54	D35_C31b	CJ2	GEMM-CJ2 normal adjacent lung	KPCY orhtotopic adjacent lung normal
	55	D36_C34	CJ7	GEMM-CJ7 tumor invading muscle and bone	p53 bone tumor
	56	D37_C35a	CJ8	GEMM-CJ8 normal liver	p53 bone tumor liver normal
	57	D37_C35b	CJ8	GEMM-CJ8 normal spleen	p53 bone tumor nomal spleen
	58	D38_C38a	CJ29	GEMM-CJ29 tumor	HM59 CTC SubQ Tumor
	59	D38_C38b	CJ29	GEMM-CJ29 normal liver	HM59 CTC SubQ Liver normal
	60	D38_C38c	CJ29	GEMM-CJ29 normal pancreas	HM59 CTC SubQ pancreas normal
	61	D38_C38d	CJ29	GEMM-CJ29 normal spleen	HM59 CTC SubQ spleen normal
	62	D39_C39a	CJ31	GEMM-CJ31 tumor	CF49 CTC SubQ tumor
	63	D39_C39b	CJ31	GEMM-CJ31normal spleen	CF49 CTC spleen normal
	64	D39_C39c	CJ31	GEMM-CJ31normal liver	CF49 CTC liver normal
	65	D40_D1	iKRAS1 (SubQ B6)	iKras SubQ Tumor	Inducible Kras SubQ tumor
	66	D41_E1	GKPC1(Ascitic DTC in B6)	CTC (SubQ Ascitic DTC and BLood CTC) Tumor	KPC GEMM ascitic DTC SubQ in C57BL6
	67	D42_E3	GKPC7 (Blood CTC in B6)	CTC (SubQ Ascitic DTC and BLood CTC) Tumor	KPC GEMM blood CTC SubQ in C57BL6
	68	D43_Heart	KPC14N	Heart tissue for orientation	KPC GEMM heart tissue
	69	D44_Intestine	KPC14G	Intestinal tissue for orientation	KPC GEMM Instestine

## Sheet: Hybrid TMA Map
	TMA Geometry
	Block Code:	MiceCTC_TMA01
	Copy:	1	Of:
		COLUMN
		1	2	3	4	5	6	7	8	9	10	11	12	13	14	15	16	17	18
		Donor 68	Donor 68		Donor 1	Donor 1	Donor 1	Donor 30	Donor 30	Donor 30	Donor 31	Donor 31	Donor 32	Donor 32	Donor 33	Donor 33	Donor 17	Donor 17	Donor 17
ROW	1	D43_Heart	D43_Heart		D1_A1	D1_A1	D1_A1	D20_C1a	D20_C1a	D20_C1a	D20_C1b	D20_C1b	D21_C3a	D21_C3a	D21_C3b	D21_C3b	D11_F1	D11_F1	D11_F1
					N panc mice	N panc mice	N panc mice	Tumor mice	Tumor mice	Tumor mice	N panc mice	N panc mice			N panc mice	N panc mice	Tumor mice	Tumor mice	Tumor mice
		Donor 68		Donor 62	Donor 62	Donor 62	Donor 2	Donor 2	Donor 2	Donor 3	Donor 3	Donor 3	Donor 24	Donor 24	Donor 24	Donor 25	Donor 25	Donor 59	Donor 59
	2	D43_Heart		D39_C39a	D39_C39a	D39_C39a	D2_A2a	D2_A2a	D2_A2a	D2_A2b	D2_A2b	D2_A2b	D18_G3a	D18_G3a	D18_G3a	D18_G3b	D18_G3b	D38_C38b	D38_C38b
				Tumor mice	Tumor mice	Tumor mice	N panc mice	N panc mice	N panc mice	N spleen mice	N spleen mice	N spleen mice	Tumor panc human	Tumor panc human	Tumor panc human	N panc human	N panc human	N liver mice	N liver mice
			Donor 22	Donor 22	Donor 22	Donor 28	Donor 28	Donor 28	Donor 54	Donor 54	Donor 63	Donor 63	Donor 4	Donor 4	Donor 4	Donor 36	Donor 36	Donor 60	Donor 60
	3		D16_G1	D16_G1	D16_G1	D19_G4c	D19_G4c	D19_G4c	D35_C31b	D35_C31b	D39_C39b	D39_C39b	D3_A3	D3_A3	D3_A3	D23_C6	D23_C6	D38_C38c	D38_C38c
			N liver human	N liver human	N liver human	liver met human	liver met human	liver met human	N lung mice	N lung mice	N spleen mice	N spleen mice	N panc mice	N panc mice	N panc mice			N panc mice	N panc mice
	4
		Donor 6	Donor 6	Donor 6	Donor 53	Donor 53	Donor 53	Donor 29	Donor 29	Donor 27	Donor 27	Donor 34	Donor 34	Donor 34	Donor 35	Donor 35	Donor 5	Donor 5	Donor 5
	5	D5_A5	D5_A5	D5_A5	D35_C31a	D35_C31a	D35_C31a	D19_G4d	D19_G4d	D19_G4b	D19_G4b	D22_C5a	D22_C5a	D22_C5a	D22_C5b	D22_C5b	D4_A4	D4_A4	D4_A4
		N liver mice	N liver mice	N liver mice	Lung met mice	Lung met mice	Lung met mice	N adj liver human	N adj liver human	N adj panc human	N adj panc human	Tumor mice	Tumor mice	Tumor mice	N panc mice	N panc mice	N panc mice	N panc mice	N panc mice
		Donor 55	Donor 55	Donor 55	Donor 7	Donor 7	Donor 7	Donor 56	Donor 56	Donor 57	Donor 57	Donor 61	Donor 61	Donor 18	Donor 18	Donor 18	Donor 58	Donor 58	Donor 58
	6	D36_C34	D36_C34	D36_C34	D6_A6	D6_A6	D6_A6	D37_C35a	D37_C35a	D37_C35b	D37_C35b	D38_C38d	D38_C38d	D12_F2	D12_F2	D12_F2	D38_C38a	D38_C38a	D38_C38a
		Tumor mice (muscle+bone invasion)	Tumor mice (muscle+bone invasion)	Tumor mice (muscle+bone invasion)	N lung mice	N lung mice	N lung mice	N liver mice	N liver mice	N spleen mice	N spleen mice	N spleen mice	N spleen mice	Tumor mice	Tumor mice	Tumor mice
		Donor 23	Donor 23	Donor 23	Donor 66	Donor 66	Donor 66	Donor 10	Donor 10	Donor 8	Donor 8	Donor 8	Donor 9	Donor 9	Donor 37	Donor 37	Donor 37	Donor 38	Donor 38
	7	D17_G2	D17_G2	D17_G2	D41_E1	D41_E1	D41_E1	D7_B1c	D7_B1c	D7_B1a	D7_B1a	D7_B1a	D7_B1b	D7_B1b	D24_C11a	D24_C11a	D24_C11a	D24_C11b	D24_C11b
		N panc human	N panc human	N panc human				N spleen mice	N spleen mice	Tumor mice	Tumor mice	Tumor mice	N panc mice	N panc mice	Tumor mice	Tumor mice	Tumor mice	N panc mice	N panc mice
		Donor 65	Donor 65	Donor 65	Donor 26	Donor 26	Donor 26	Donor 39	Donor 39	Donor 39	Donor 40	Donor 40	Donor 64	Donor 64	Donor 11	Donor 11	Donor 11	Donor 12	Donor 12
	8	D40_D1	D40_D1	D40_D1	D19_G4a	D19_G4a	D19_G4a	D25_C13a	D25_C13a	D25_C13a	D25_C13b	D25_C13b	D39_C39c	D39_C39c	D8_B2a	D8_B2a	D8_B2a	D8_B2b	D8_B2b
		Tumor mice	Tumor mice	Tumor mice	Tumor panc human	Tumor panc human	Tumor panc human	Tumor mice	Tumor mice	Tumor mice	N panc mice	N panc mice	N liver mice	N liver mice	Tumor in liver mice	Tumor in liver mice	Tumor in liver mice	N liver mice	N liver mice
		Donor 13	Donor 13	Donor 13	Donor 14	Donor 14	Donor 41	Donor 41	Donor 42	Donor 42	Donor 19	Donor 19	Donor 19	Donor 67	Donor 67	Donor 67	Donor 48	Donor 48
	9	D9_B3a	D9_B3a	D9_B3a	D9_B3b	D9_B3b	D26_C15a	D26_C15a	D26_C15b	D26_C15b	D13_F3	D13_F3	D13_F3	D42_E3	D42_E3	D42_E3	D31_C22	D31_C22
		Tumor in lung mice	Tumor in lung mice	Tumor in lung mice	N lung mice	N lung mice	N panc mice	N panc mice	N spleen mice	N spleen mice	Tumor mice	Tumor mice	Tumor mice				N liver mice	N liver mice
		Donor 43	Donor 43	Donor 44	Donor 44	Donor 50	Donor 50	Donor 20	Donor 20	Donor 20	Donor 45	Donor 45	Donor 45	Donor 46	Donor 46	Donor 47	Donor 47		Donor 69
	10	D27_C17a	D27_C17a	D27_C17b	D27_C17b	D32_C27b	D32_C27b	D14_F4	D14_F4	D14_F4	D28_C19	D28_C19	D28_C19	D29_C20	D29_C20	D30_C21	D30_C21		D44_Intestine
		N panc mice	N panc mice	N spleen mice	N spleen mice	N panc mice	N panc mice	Tumor mice	Tumor mice	Tumor mice	Axillary met mice	Axillary met mice	Axillary met mice	N panc mice	N panc mice	N spleen mice	N spleen mice
		Donor 49	Donor 49	Donor 49	Donor 21	Donor 21	Donor 21	Donor 51	Donor 51	Donor 52	Donor 52	Donor 15	Donor 15	Donor 15	Donor 16	Donor 16		Donor 69	Donor 69
	11	D32_C27a	D32_C27a	D32_C27a	D15_F5	D15_F5	D15_F5	D33_C28	D33_C28	D34_C29	D34_C29	D10_B4a	D10_B4a	D10_B4a	D10_B4b	D10_B4b		D44_Intestine	D44_Intestine
		Tumor mice	Tumor mice	Tumor mice	Tumor mice	Tumor mice	Tumor mice	N liver mice	N liver mice	N spleen mice	N spleen mice	Tumor in lung mice	Tumor in lung mice	Tumor in lung mice	N lung mice	N lung mice

## Sheet: CHTN PancProg1 Detailed map
UVA "megablock"			1.5 mm punches on 2.2 mm centers
Microarray name:			CHTN_PancProg1			4 duplicate blocks:A,B,C,D
	X	1	2	3	4	5	6	7	8	9
Y	mm	0	2.2	4.4	6.6	8.8	11	13.2	15.4	17.6	mm
1	0										0
2	2.2		Placenta	Placenta	Placenta	Placenta	Placenta	Placenta	Placenta		2.2
3	4.4		Normal duct from benign pancreas	Low-Grade PanIN	Adenocarcinoma	Normal duct from benign pancreas	Low-Grade PanIN	Adenocarcinoma	Adenocarcinoma, Nodal Metastasis		4.4
4	6.6		Normal duct from benign pancreas	Low-Grade PanIN	Adenocarcinoma	Normal duct from benign pancreas	Low-Grade PanIN	Adenocarcinoma	Adenocarcinoma, Nodal Metastasis		6.6
5	8.8		Normal duct from malignant pancreas	Low-Grade PanIN	Adenocarcinoma	Normal duct from malignant pancreas	Low-Grade PanIN	Adenocarcinoma	Adenocarcinoma, Nodal Metastasis		8.8
6	11		Normal duct from malignant pancreas	Low-Grade PanIN	Adenocarcinoma	Normal duct from malignant pancreas	Low-Grade PanIN	Adenocarcinoma	Adenocarcinoma, Nodal Metastasis		11
7	13.2		High-grade PanIN	Adenocarcinoma, Nodal Metastasis	Adenocarcinoma	Normal duct from malignant pancreas	High-grade PanIN	Adenocarcinoma	Adenocarcinoma, Nodal Metastasis		13.2
8	15.4		High-grade PanIN	Adenocarcinoma, Nodal Metastasis	Adenocarcinoma	Adenocarcinoma, Distant Metastasis	High-grade PanIN	Adenocarcinoma	Adenocarcinoma, Nodal Metastasis		15.4
9	17.6		High-grade PanIN	Adenocarcinoma, Nodal Metastasis	Adenocarcinoma	Adenocarcinoma, Distant Metastasis	High-grade PanIN	Adenocarcinoma, Distant Metastasis	Adenocarcinoma, Distant Metastasis		17.6
10	19.8		High-grade PanIN	Adenocarcinoma, Nodal Metastasis	Adenocarcinoma	Adenocarcinoma, Distant Metastasis	Adenocarcinoma, Distant Metastasis	Adenocarcinoma, Distant Metastasis			19.8
11	22		Kidney	Kidney	Kidney	Kidney	Kidney	Kidney	Kidney		22
12	24.2										24.2
13	26.4										26.4
	mm	0	2.2	4.4	6.6	8.8	11	13.2	15.4	17.6	mm

## Sheet: CHTN PancProg1 Case info
Code	Diagnosis	Stage	Site	Age	Race	Sex	Redundant patients
NDB	Normal duct from benign pancreas
NDB1			Pancreas	66	B	F
NDB2			Pancreas	43	W	F
NDB3			Pancreas	55	W	M
NDB4			Pancreas	14	W	F
NDC	Normal duct from malignant pancreas
NDC1			Pancreas	42	W	F	AC4
NDC2			Pancreas	70	W	F	AC3
NDC3			Pancreas	81	W	M
NDC4			Pancreas	80	W	F	AC14
NDC5			Pancreas	68	B	M	AC13
LGP	Low-Grade PanIN
LGP1	from benign		Pancreas	71	W	M
LGP2	from benign		Pancreas	68	W	M
LGP3	from benign		Pancreas	81	W	F
LGP4	from benign		Pancreas	38	B	F
LGP5	from malignant		Pancreas	71	W	M
LGP6	from malignant		Pancreas	82	B	F	HGP4	AC9	N2
LGP7	from malignant		Pancreas	57	W	F	AC2
LGP8	from malignant		Pancreas	58	W	F
HGP	High-grade PanIN
HGP1			Pancreas	70	W	M	AC12	N9
HGP2			Pancreas	60	W	F	AC11	N10
HGP3			Pancreas	74	O	F	AC10
HGP4			Pancreas	82	B	F	LGP6	AC9	N2
HGP5			Pancreas	52	W	F	AC8
HGP6			Pancreas	74	W	F	AC7
HGP7			Pancreas	69	W	M	AC6	N4
AC	Adenocarcinoma
AC1		pT3N1	Pancreas	56	W	M	N8
AC2		pT3N0	Pancreas	57	W	F	LGP7
AC3		pT3N1	Pancreas	70	W	F	NDC2
AC4		pT3N0	Pancreas	42	W	F	NDC1
AC5		pT3N1	Pancreas	71	W	M
AC6		pT3N1	Pancreas	69	W	M	HGP7	N4
AC7		pT2N0	Pancreas	74	W	F	HGP6
AC8		pT1N0	Pancreas	52	W	F	HGP5
AC9		pT2N1	Pancreas	82	B	F	LGP6	HGP4	N2
AC10		pT3N0	Pancreas	74	O	F	HGP3
AC11		pT3N1	Pancreas	60	W	F	HGP2	N10
AC12		pT3N1	Pancreas	70	W	M	HGP1	N9
AC13		pT3N1	Pancreas	68	B	M	NDC5
AC14		pT3N1	Pancreas	80	W	F	NDC4
N	Adenocarcinoma, Nodal Metastasis
N1		pT3N2	Lymph node	50	W	M
N2		pT2N1	Lymph node	82	B	F	LGP6	HGP4	AC9
N3		pT4N1	Lymph node	58	B	M
N4		pT3N1	Lymph node	69	W	M	AC6	HGP7
N5		pT3N1	Lymph node	51	W	M
N6		pT4N1	Lymph node	63	W	F
N7		pT3N1	Lymph node	70	W	F
N8		pT3N1	Lymph node	56	W	M	AC1
N9		pT3N1	Lymph node	70	W	M	AC12	HGP1
N10		pT3N1	Lymph node	60	W	F	AC11	HGP2
M	Adenocarcinoma, Distant Metastasis
M1		M1	Omentum	63	B	F
M2		M1	Omentum	63	W	M
M3		M1	Liver	72	W	M
M4		M1	Liver	42	W	M
M5		M1	Liver	64	W	M
M6		M1	Lung	85	W	F
M7		M1	Liver	82	W	F

## Sheet: CHN PancProg1 Simplified Map
UVA "megablock"			1.5 mm punches on 2.2 mm centers
Microarray name:			CHTN_PancProg1			4 duplicate blocks:A,B,C,D
	X	1	2	3	4	5	6	7	8	9				Code	Tissue type	# of cases*
Y	mm	0	2.2	4.4	6.6	8.8	11	13.2	15.4	17.6	mm
1	0										0			NDB	normal pancreatic ducts from benign cases	4
2	2.2		CON1	CON1	CON1	CON1	CON1	CON1	CON1		2.2			NDC	normal pancreatic ducts from malignant cases	5
3	4.4		NDB1	LGP1	AC1	NDB3	LGP5	AC9	N5		4.4			LGP	low-grade PanIN, including 4 from benign and 4 from malignant cases	8
4	6.6		NDB2	LGP2	AC2	NDB4	LGP6	AC10	N6		6.6			HGP	high-grade PanIN, all from malignant cases	7
5	8.8		NDC1	LGP3	AC3	NDC3	LGP7	AC11	N7		8.8			AC	invasive pancreatic adenocarcinoma (conventional type)	14
6	11		NDC2	LGP4	AC4	NDC4	LGP8	AC12	N8		11			N	lymph nodal pancreatic adenocarcinoma metastases	10
7	13.2		HGP1	N1	AC5	NDC5	HGP5	AC13	N9		13.2			M	non-nodal pancreatic adenocarcinoma metastases	7
8	15.4		HGP2	N2	AC6	M1	HGP6	AC14	N10		15.4			CON1	Placenta
9	17.6		HGP3	N3	AC7	M2	HGP7	M5	M7		17.6			CON2	Kidney
10	19.8		HGP4	N4	AC8	M3	M4	M6			19.8				*This number represents the number of cases selected in the original design of the TMA. Due to the non-uniformity inherent to tissue samples and histologic techniques, not all cases will be represented in all of the TMA sections. For QA criteria, please refer to the TMA infomation sheet for this TMA.
11	22		CON2	CON2	CON2	CON2	CON2	CON2	CON2		22
12	24.2										24.2
13	26.4										26.4
	mm	0	2.2	4.4	6.6	8.8	11	13.2	15.4	17.6	mm
