# Supplementary material for: Identification of novel early pancreatic cancer biomarkers KIF5B and SFRP2 from “first contact” interactions in the tumor microenvironment
Source: J Exp Clin Cancer Res. 2022 Aug 24;41:258. doi: 10.1186/s13046-022-02425-y (PMC9400270; doi:10.1186/s13046-022-02425-y)
Supplement: Supplementary file 11 — Additional file 11. [file 13046_2022_2425_MOESM11_ESM.xlsx]

## Sheet: Sheet1
Coc-3	Coc-2	Coc-1	PSC-1	PSC-3	PSC-2	KPC-3	KPC-2	KPC-1	Avg CoC	Avg PSC	Avg KPC	GOBP name	GOMF name	GOCC name	KEGG name	ANOVA Significant	Cluster	# Peptides	# PSMs	-Log ANOVA p value	ANOVA q-value	Accession	Symbol	Description	R.Cluster
0.562567	0.754253	0.512444	0.596021	0.840836	0.711856	-1.3368	-1.25696	-1.38422	0.609754	0.716238	-1.32599	anatomical structure morphogenesis;biological adhesion;biological regulation;calcium-independent cell-matrix adhesion;cell adhesion;cell differentiation;cell junction assembly;cell junction organization;cell morphogenesis;cell morphogenesis involved in differentiation;cell-matrix adhesion;cell-substrate adhesion;cell-substrate junction assembly;cellular component assembly;cellular component assem…	binding;enzyme activator activity;enzyme binding;enzyme regulator activity;integrin binding;peptidase activator activity;peptidase regulator activity;protease binding;protein binding;protein complex binding;receptor binding	apical plasma membrane;basal lamina;basement membrane;blood microparticle;cell part;cytoplasmic part;endoplasmic reticulum-Golgi intermediate compartment;extracellular matrix;extracellular matrix part;extracellular membrane-bounded organelle;extracellular organelle;extracellular region part;extracellular space;extracellular vesicular exosome;fibrinogen complex;intracellular membrane-bounded organ…	Amoebiasis;Bacterial invasion of epithelial cells;ECM-receptor interaction;Focal adhesion;Pathways in cancer;Regulation of actin cytoskeleton;Small cell lung cancer	+	Cluster -604	125	1372	6.15833	0	A0A087WR50	Fn1	Fibronectin OS=Mus musculus GN=Fn1 PE=1 SV=1	Cluster2
0.120041	0.338122	0.0846402	0.876999	1.2207	1.03317	-1.12696	-1.16265	-1.38406	0.180935	1.04362	-1.22456		endopeptidase inhibitor activity;endopeptidase regulator activity;enzyme inhibitor activity;enzyme regulator activity;peptidase inhibitor activity;peptidase regulator activity;serine-type endopeptidase inhibitor activity	cell part;collagen;extracellular matrix;extracellular matrix part;extracellular membrane-bounded organelle;extracellular organelle;extracellular region part;extracellular space;extracellular vesicular exosome;membrane;membrane-bounded organelle;membrane-bounded vesicle;organelle;plasma membrane;proteinaceous extracellular matrix;sarcolemma;vesicle		+	Cluster -604	81	332	5.31137	0	A0A087WS16	No data available	Protein Col6a3 OS=Mus musculus GN=Col6a3 PE=1 SV=1	Cluster2
0.69038	0.623559	0.696889	0.499118	0.794835	0.667357	-1.44543	-1.40697	-1.11974	0.670276	0.65377	-1.32405	anatomical structure morphogenesis;biological adhesion;biological regulation;calcium-independent cell-matrix adhesion;cell adhesion;cell differentiation;cell junction assembly;cell junction organization;cell morphogenesis;cell morphogenesis involved in differentiation;cell-matrix adhesion;cell-substrate adhesion;cell-substrate junction assembly;cellular component assembly;cellular component assem…	binding;enzyme activator activity;enzyme binding;enzyme regulator activity;integrin binding;peptidase activator activity;peptidase regulator activity;protease binding;protein binding;protein complex binding;receptor binding	apical plasma membrane;basal lamina;basement membrane;blood microparticle;cell part;cytoplasmic part;endoplasmic reticulum-Golgi intermediate compartment;extracellular matrix;extracellular matrix part;extracellular membrane-bounded organelle;extracellular organelle;extracellular region part;extracellular space;extracellular vesicular exosome;fibrinogen complex;intracellular membrane-bounded organ…	Amoebiasis;Bacterial invasion of epithelial cells;ECM-receptor interaction;Focal adhesion;Pathways in cancer;Regulation of actin cytoskeleton;Small cell lung cancer	+	Cluster -604	1	9	5.57747	0	A0A087WSN6	Fn1	Fibronectin OS=Mus musculus GN=Fn1 PE=1 SV=1	Cluster2
0.507058	1.01036	0.472033	0.520608	0.833341	0.574375	-1.23697	-1.1399	-1.5409	0.66315	0.642775	-1.30593	alcohol catabolic process;alcohol metabolic process;carbohydrate catabolic process;carbohydrate metabolic process;catabolic process;cellular carbohydrate catabolic process;cellular carbohydrate metabolic process;cellular metabolic process;cellular process;generation of precursor metabolites and energy;glucose catabolic process;glucose metabolic process;glycolysis;hexose catabolic process;hexose m…	binding;catalytic activity;coenzyme binding;cofactor binding;glyceraldehyde-3-phosphate dehydrogenase (NAD+) (phosphorylating) activity;NAD binding;NADP binding;nucleotide binding;oxidoreductase activity;oxidoreductase activity, acting on the aldehyde or oxo group of donors;oxidoreductase activity, acting on the aldehyde or oxo group of donors, NAD or NADP as acceptor		Alzheimer's disease;Glycolysis / Gluconeogenesis	+	Cluster -604	20	181	4.17404	0	A0A0A0MQF6	Gapdh	Glyceraldehyde-3-phosphate dehydrogenase OS=Mus musculus GN=Gapdh PE=1 SV=1	Cluster2
0.672212	1.3193	0.979326	0.893891	-1.26355	-1.12744	0.0498161	-0.85841	-0.66515	0.99028	-0.499032	-0.491248	anatomical structure morphogenesis;axon guidance;cell migration;cell motility;cell part morphogenesis;cell projection morphogenesis;cell projection organization;cellular component morphogenesis;cellular component movement;cellular component organization;cellular component organization at cellular level;cellular component organization or biogenesis;cellular component organization or biogenesis at …	binding;calcium ion binding;cation binding;ion binding;metal ion binding	basement membrane;extracellular matrix;extracellular matrix part;extracellular region part;proteinaceous extracellular matrix		+	Cluster -607	13	37	1.04509	0.0227589	A0A0A0MQM7	No data available	Matrilin-2 OS=Mus musculus GN=Matn2 PE=1 SV=1	Cluster2
1.32399	1.26569	1.23635	0.0703083	-0.634712	-0.864002	-0.810518	-0.642238	-0.944875	1.27535	-0.476135	-0.79921					+	Cluster -607	3	17	3.55089	0	A0A0G2JEK2	No data available	Cysteine-rich protein 1 OS=Mus musculus GN=Crip1 PE=1 SV=1	Cluster2
0.206423	0.22701	0.310869	0.73604	0.931916	1.2715	-0.817183	-1.48752	-1.37905	0.2481	0.979818	-1.22792					+	Cluster -604	4	22	3.86502	0	A0A0G2JGD2	No data available	Protein S100-A4 (Fragment) OS=Mus musculus GN=S100a4 PE=1 SV=1	Cluster2
0.837173	0.598177	0.803146	0.252979	0.680123	0.701783	-0.947056	-1.24111	-1.68521	0.746166	0.544962	-1.29113					+	Cluster -604	8	36	3.78564	0	A0A0J9YUL3	2022-09-11	Septin 11, isoform CRA_b OS=Mus musculus GN=Sept11 PE=1 SV=1	Cluster2
0.938012	0.87945	1.08195	0.49985	0.176361	0.156729	-1.61746	-0.962577	-1.15231	0.966471	0.277646	-1.24412					+	Cluster -604	6	42	4.18145	0	A0A0N4SVS6	No data available	Cellular nucleic acid-binding protein OS=Mus musculus GN=Cnbp PE=1 SV=1	Cluster2
0.053332	1.11995	1.37253	-0.874719	0.874141	0.42172	-0.65176	-1.00418	-1.31102	0.848604	0.140381	-0.988984					+	Cluster -604	1	2	1.34646	0.00422124	A0A0R4J026	Fst	Follistatin OS=Mus musculus GN=Fst PE=1 SV=1	Cluster2
0.0901655	0.252763	0.496274	1.13512	1.05561	0.726312	-1.35547	-1.07354	-1.32724	0.279734	0.972348	-1.25208					+	Cluster -604	12	50	4.64851	0	A0A0R4J086	Olfml3	Olfactomedin-like protein 3 OS=Mus musculus GN=Olfml3 PE=1 SV=1	Cluster2
0.578342	0.702372	0.681818	-1.4045	0.910216	0.923907	-0.277405	-0.44928	-1.66547	0.654178	0.143207	-0.797384					+	Cluster -604	3	12	0.679967	0.0232509	A0A0R4J097	Tgfbr3	Transforming growth factor beta receptor type 3 OS=Mus musculus GN=Tgfbr3 PE=1 SV=1	Cluster2
1.24825	0.50842	-0.106428	0.266391	1.17853	0.261293	-1.23475	-1.71982	-0.401885	0.550079	0.568738	-1.11882					+	Cluster -604	5	13	1.5869	0.00223256	A0A0R4J0G6	Qpct	Glutaminyl-peptide cyclotransferase OS=Mus musculus GN=Qpct PE=1 SV=1	Cluster2
0.879405	0.877831	0.710378	1.23755	-1.10809	-0.446935	-0.629603	-1.60876	0.088228	0.822538	-0.105826	-0.716712					+	Cluster -607	2	2	0.780195	0.0235158	A0A0R4J0K1	No data available	15 kDa selenoprotein OS=Mus musculus GN=Sep15 PE=1 SV=1	Cluster2
0.299323	0.428222	0.437231	0.99753	0.84234	0.884439	-1.24209	-1.28513	-1.36187	0.388259	0.908103	-1.29636					+	Cluster -604	10	25	7.18774	0	A0A0R4J0Z1	Pdia4	Protein disulfide-isomerase A4 OS=Mus musculus GN=Pdia4 PE=1 SV=1	Cluster2
-0.141097	-0.0151911	-0.583655	1.26191	1.2347	1.23028	-1.0143	-1.1171	-0.855552	-0.246648	1.2423	-0.995652	amine metabolic process;carboxylic acid metabolic process;cellular amine metabolic process;cellular amino acid metabolic process;cellular ketone metabolic process;cellular metabolic process;cellular modified amino acid metabolic process;cellular nitrogen compound metabolic process;cellular process;cellular response to chemical stimulus;cellular response to drug;cellular response to stimulus;gluta…	binding;catalytic activity;glutathione transferase activity;identical protein binding;protein binding;protein dimerization activity;protein heterodimerization activity;protein homodimerization activity;transferase activity;transferase activity, transferring alkyl or aryl (other than methyl) groups			+	Cluster -604	6	11	4.72047	0	A2AE89	Gstm1	Glutathione S-transferase Mu 1 OS=Mus musculus GN=Gstm1 PE=1 SV=2	Cluster2
0.612133	0.351876	0.526248	0.81184	0.803874	0.707221	-0.971509	-0.953043	-1.88864	0.496752	0.774312	-1.27106	actin cytoskeleton organization;actin filament capping;actin filament-based process;anatomical structure development;anatomical structure morphogenesis;barbed-end actin filament capping;biological regulation;cell development;cell morphogenesis;cell projection assembly;cell projection organization;cellular component assembly;cellular component assembly at cellular level;cellular component morphoge…	beta-tubulin binding;binding;cytoskeletal protein binding;protein binding;tubulin binding	actin filament;cell cortex part;cell junction;cell part;cell projection;cell-cell contact zone;cell-cell junction;contractile fiber part;cortical cytoskeleton;cytoplasmic part;cytoskeletal part;cytoskeleton;extracellular membrane-bounded organelle;extracellular organelle;extracellular region part;extracellular vesicular exosome;F-actin capping protein complex;intercalated disc;intracellular non-m…		+	Cluster -604	11	41	3.34429	0	A2AMW0	No data available	Capping protein (Actin filament) muscle Z-line, beta, isoform CRA_a OS=Mus musculus GN=Capzb PE=1 SV=1	Cluster2
0.379238	0.242484	0.212129	1.26021	0.78124	0.893367	-1.15917	-1.24403	-1.36547	0.27795	0.978274	-1.25622	actin cytoskeleton organization;actin filament capping;actin filament organization;actin filament polymerization;actin filament severing;actin filament-based process;actin nucleation;actin polymerization or depolymerization;aging;anatomical structure development;anatomical structure morphogenesis;barbed-end actin filament capping;biological regulation;cell development;cell part morphogenesis;cell…	actin binding;binding;calcium ion binding;cation binding;cytoskeletal protein binding;ion binding;metal ion binding;myosin binding;myosin II binding;protein binding;protein domain specific binding	actin cap;adherens junction;anchoring junction;blood microparticle;cell cortex part;cell junction;cell part;cell projection;cell-substrate adherens junction;cell-substrate junction;cortical actin cytoskeleton;cortical cytoskeleton;cytoplasm;cytoplasmic part;cytoskeletal part;cytoskeleton;cytosol;extracellular membrane-bounded organelle;extracellular organelle;extracellular region;extracellular re…		+	Cluster -604	2	35	5.0737	0	A6PWS5	No data available	Gelsolin (Fragment) OS=Mus musculus GN=Gsn PE=1 SV=1	Cluster2
0.355957	0.0137173	0.300522	1.33475	0.938026	0.745741	-1.35225	-1.10854	-1.22792	0.223399	1.00617	-1.22957	acute inflammatory response;acute-phase response;amine metabolic process;aminoglycan metabolic process;carbohydrate metabolic process;defense response;glycosaminoglycan metabolic process;hyaluronan metabolic process;inflammatory response;macromolecule metabolic process;metabolic process;nitrogen compound metabolic process;polysaccharide metabolic process;primary metabolic process;response to chem…	endopeptidase inhibitor activity;endopeptidase regulator activity;enzyme inhibitor activity;enzyme regulator activity;peptidase inhibitor activity;peptidase regulator activity;serine-type endopeptidase inhibitor activity	blood microparticle;cell part;cytoplasm;extracellular membrane-bounded organelle;extracellular organelle;extracellular region part;extracellular vesicular exosome;intracellular part;membrane;membrane-bounded organelle;membrane-bounded vesicle;organelle;plasma membrane;vesicle		+	Cluster -604	4	31	4.37894	0	A6X935	Itih4	Inter alpha-trypsin inhibitor, heavy chain 4 OS=Mus musculus GN=Itih4 PE=1 SV=2	Cluster2
0.49062	0.475305	0.464285	0.527282	0.898986	1.02171	-1.21992	-1.6175	-1.04077	0.476737	0.815994	-1.29273		binding;protein binding;scaffold protein binding;structural molecule activity	cell part;cytoskeletal part;extracellular membrane-bounded organelle;extracellular organelle;extracellular region part;extracellular vesicular exosome;intermediate filament;intracellular membrane-bounded organelle;intracellular organelle;intracellular organelle part;intracellular part;macromolecular complex;membrane-bounded organelle;membrane-bounded vesicle;nucleus;organelle;organelle part;prote…		+	Cluster -604	2	10	4.24711	0	B1AQ77	Krt15	Keratin 15, isoform CRA_a OS=Mus musculus GN=Krt15 PE=1 SV=1	Cluster2
0.279946	0.313208	0.296145	0.779817	1.00653	1.10538	-1.1175	-1.55173	-1.11179	0.296433	0.963908	-1.26034	anatomical structure development;bone development;developmental process	binding;calcium ion binding;cation binding;ion binding;metal ion binding	cell part;cytoplasm;intracellular part		+	Cluster -604	19	61	4.91731	0	B1AX58	Pls3	Plastin-3 OS=Mus musculus GN=Pls3 PE=1 SV=1	Cluster2
-0.0120429	0.0980072	-0.156769	1.58609	0.994935	0.83216	-1.28491	-1.02689	-1.03058	-0.0236017	1.13773	-1.11413		catalytic activity;endopeptidase activity;hydrolase activity;peptidase activity;peptidase activity, acting on L-amino acid peptides;serine hydrolase activity;serine-type endopeptidase activity;serine-type peptidase activity			+	Cluster -604	34	129	3.93205	0	B8JJN0	No data available	Protein Gm20547 OS=Mus musculus GN=Gm20547 PE=3 SV=1	Cluster2
0.836618	0.589905	1.10888	1.21134	0.0234424	-0.233501	-1.31582	-1.07452	-1.14634	0.845134	0.333759	-1.17889	actin cytoskeleton organization;actin filament organization;actin filament-based process;biological adhesion;cell adhesion;cell migration;cell motility;cellular component movement;cellular component organization;cellular component organization at cellular level;cellular component organization or biogenesis;cellular component organization or biogenesis at cellular level;cellular process;cytoskelet…	binding;cation binding;ion binding;metal ion binding;protein binding;protein domain specific binding	cell part;membrane;plasma membrane		+	Cluster -604	2	7	2.3147	0.000770186	B9EKP8	Sorbs2	Sorbin and SH3 domain-containing protein 2 OS=Mus musculus GN=Sorbs2 PE=1 SV=1	Cluster2
0.191367	-0.130421	-0.216789	1.31871	1.13599	1.04543	-0.986364	-1.06906	-1.28886	-0.0519479	1.16671	-1.11476	biological regulation;cation homeostasis;cellular cation homeostasis;cellular chemical homeostasis;cellular homeostasis;cellular ion homeostasis;cellular metal ion homeostasis;cellular monovalent inorganic cation homeostasis;cellular process;cellular sodium ion homeostasis;chemical homeostasis;homeostatic process;immune response;immune system process;ion homeostasis;metal ion homeostasis;monovale…		cell part;extracellular membrane-bounded organelle;extracellular organelle;extracellular region part;extracellular vesicular exosome;macromolecular complex;membrane attack complex;membrane part;membrane-bounded organelle;membrane-bounded vesicle;organelle;plasma membrane part;pore complex;protein complex;vesicle	Complement and coagulation cascades;Prion diseases;Systemic lupus erythematosus	+	Cluster -604	5	33	4.94218	0	D3YXF5	C7	Oxidation resistance protein 1 OS=Mus musculus GN=C7 PE=1 SV=2	Cluster2
0.0485216	-0.000463532	-0.321404	0.419486	1.5262	1.40103	-1.09934	-1.35395	-0.620073	-0.0911152	1.11557	-1.02445	cell maturation;cellular developmental process;cellular process;cellular process involved in reproduction;developmental maturation;developmental process;developmental process involved in reproduction;reproductive process;sperm capacitation	binding;enzyme binding;kinase binding;protein binding;protein kinase binding	cell part;cell surface;extracellular membrane-bounded organelle;extracellular organelle;extracellular region part;extracellular vesicular exosome;intracellular membrane-bounded organelle;intracellular organelle;intracellular part;membrane-bounded organelle;membrane-bounded vesicle;nucleus;organelle;vesicle		+	Cluster -604	2	4	2.59331	0.000120172	D3Z1V4	No data available	Phosphatidylethanolamine-binding protein 1 OS=Mus musculus GN=Pebp1 PE=1 SV=1	Cluster2
0.658245	0.880565	0.0979142	0.051656	0.865254	1.13778	-0.87486	-1.45279	-1.36377	0.545575	0.684898	-1.23047		binding;cation binding;ion binding;metal ion binding;transition metal ion binding;zinc ion binding	actin cytoskeleton;cell part;contractile fiber part;cytoplasmic part;cytoskeleton;intracellular non-membrane-bounded organelle;intracellular organelle;intracellular part;non-membrane-bounded organelle;organelle;organelle part;Z disc		+	Cluster -604	3	5	2.5186	0.00010687	D9J302	Pdlim5	ENH isoform 1e OS=Mus musculus GN=Pdlim5 PE=1 SV=1	Cluster2
0.455694	0.0199175	0.0785122	0.979048	1.00043	1.12928	-1.02574	-1.21437	-1.42277	0.184708	1.03625	-1.22096		endopeptidase inhibitor activity;endopeptidase regulator activity;enzyme inhibitor activity;enzyme regulator activity;peptidase inhibitor activity;peptidase regulator activity;serine-type endopeptidase inhibitor activity	cell part;collagen;extracellular matrix;extracellular matrix part;extracellular membrane-bounded organelle;extracellular organelle;extracellular region part;extracellular space;extracellular vesicular exosome;membrane;membrane-bounded organelle;membrane-bounded vesicle;organelle;plasma membrane;proteinaceous extracellular matrix;sarcolemma;vesicle		+	Cluster -604	3	10	4.78064	0	E9PWQ3	No data available	Protein Col6a3 OS=Mus musculus GN=Col6a3 PE=1 SV=2	Cluster2
0.169815	-0.34387	-0.0415481	1.14374	1.2214	1.05776	-0.497334	-1.43586	-1.27411	-0.0718678	1.14097	-1.0691	biological regulation;biosynthetic process;cellular biosynthetic process;cellular metabolic process;cellular nitrogen compound biosynthetic process;cellular nitrogen compound metabolic process;cellular process;CTP biosynthetic process;CTP metabolic process;GTP biosynthetic process;GTP metabolic process;heterocycle biosynthetic process;heterocycle metabolic process;metabolic process;nitrogen compo…	adenyl nucleotide binding;adenyl ribonucleotide binding;ATP binding;binding;catalytic activity;kinase activity;nucleobase-containing compound kinase activity;nucleoside diphosphate kinase activity;nucleotide binding;phosphotransferase activity, phosphate group as acceptor;purine nucleotide binding;purine ribonucleoside triphosphate binding;purine ribonucleotide binding;ribonucleotide binding;tran…	cell part;cytoplasmic part;cytosol;intracellular membrane-bounded organelle;intracellular organelle;intracellular part;membrane-bounded organelle;mitochondrion;organelle		+	Cluster -604	6	35	3.27019	0	E9PZF0	No data available	Nucleoside diphosphate kinase OS=Mus musculus GN=Gm20390 PE=3 SV=1	Cluster2
0.577392	0.795293	0.944344	0.563635	0.119575	-1.09082	-1.69594	-1.03449	0.821018	0.772343	-0.135872	-0.636472	biological regulation;cellular process;cellular response to chemical stimulus;cellular response to hypoxia;cellular response to oxygen levels;cellular response to stimulus;cellular response to stress;positive regulation of apoptosis;positive regulation of biological process;positive regulation of cardiac muscle cell apoptosis;positive regulation of cell death;positive regulation of cellular metab…		cell junction;cell part;cell-cell junction;cytoplasm;cytoplasmic part;intracellular organelle part;intracellular part;membrane;mitochondrial membrane;mitochondrial part;nuclear part;nucleoplasm;organelle membrane;organelle part;plasma membrane		+	Cluster -607	2	3	0.628146	0.0448661	E9Q043	Fndc1	Protein Fndc1 OS=Mus musculus GN=Fndc1 PE=1 SV=1	Cluster2
0.859461	1.02383	0.938086	0.603372	0.304301	-0.0299788	-1.08306	-1.68269	-0.933325	0.940458	0.292565	-1.23302	cellular component organization;cellular component organization at cellular level;cellular component organization or biogenesis;cellular component organization or biogenesis at cellular level;cellular process;nucleolus organization;nucleus organization;organelle organization		Cajal body;cell part;intracellular non-membrane-bounded organelle;intracellular organelle;intracellular organelle part;intracellular part;macromolecular complex;non-membrane-bounded organelle;nuclear body;nuclear part;nucleolus;nucleoplasm;nucleoplasm part;organelle;organelle part;ribonucleoprotein complex;small nuclear ribonucleoprotein complex		+	Cluster -604	15	57	3.5394	0	E9Q5C9	Nolc1	Protein Nolc1 OS=Mus musculus GN=Nolc1 PE=1 SV=1	Cluster2
0.735042	-0.886139	-0.482446	0.910884	1.17366	1.29676	-0.81884	-0.859345	-1.06957	-0.211181	1.1271	-0.915919	chordate embryonic development;developmental process;embryo development;embryo development ending in birth or egg hatching;immune response;immune system process;in utero embryonic development;response to stimulus		cell part;extracellular membrane-bounded organelle;extracellular organelle;extracellular region part;extracellular vesicular exosome;macromolecular complex;membrane attack complex;membrane part;membrane-bounded organelle;membrane-bounded vesicle;organelle;plasma membrane part;pore complex;protein complex;vesicle		+	Cluster -604	3	13	2.14804	0.000101449	E9Q6D8	No data available	Protein C6 OS=Mus musculus GN=C6 PE=1 SV=1	Cluster2
-0.0453366	0.0369022	0.0326122	1.34329	1.10578	0.984601	-1.20599	-1.05871	-1.19315	0.00805929	1.14456	-1.15262	biological regulation;multicellular organismal process;muscle contraction;muscle system process;regulation of biological process;regulation of multicellular organismal process;regulation of muscle contraction;regulation of muscle system process;regulation of smooth muscle contraction;regulation of system process;system process	actin binding;binding;cytoskeletal protein binding;protein binding	actin cap;cell cortex part;cell part;cytoplasmic part;cytoskeletal part;intracellular organelle part;intracellular part;membrane;organelle part		+	Cluster -604	24	141	5.93362	0	E9QA16	Cald1	Protein Cald1 OS=Mus musculus GN=Cald1 PE=1 SV=1	Cluster2
0.0330966	0.420198	0.484537	0.634624	0.834601	0.770795	-2.04264	-1.30157	0.166359	0.31261	0.746673	-1.05928	biological regulation;negative regulation of biological process;negative regulation of cellular component organization;negative regulation of cellular process;negative regulation of cytoskeleton organization;negative regulation of microtubule polymerization;negative regulation of microtubule polymerization or depolymerization;negative regulation of organelle organization;negative regulation of pr…	binding;cytoskeletal protein binding;microtubule binding;protein binding;tubulin binding			+	Cluster -604	2	2	1.4307	0.00283933	E9QK48	Eml2	Echinoderm microtubule-associated protein-like 2 OS=Mus musculus GN=Eml2 PE=1 SV=1	Cluster2
-0.195928	-0.0209958	0.0733181	2.15361	0.451141	0.399151	-0.646786	-0.898437	-1.31507	-0.0478686	1.0013	-0.953431	anatomical structure development;appendage development;biological regulation;cellular component organization;cellular component organization at cellular level;cellular component organization or biogenesis;cellular component organization or biogenesis at cellular level;cellular process;cellular response to stimulus;developmental process;extracellular matrix organization;extracellular structure org…	binding;calcium ion binding;cation binding;extracellular matrix binding;ion binding;metal ion binding	basement membrane;extracellular matrix part;extracellular region part		+	Cluster -604	4	19	1.64796	0.00313333	E9QKW2	Smoc1	SPARC-related modular calcium-binding protein 1 OS=Mus musculus GN=Smoc1 PE=1 SV=1	Cluster2
0.500299	0.460349	0.30833	0.77893	0.727698	0.943908	-0.50916	-1.56615	-1.6442	0.422993	0.816845	-1.23984		binding;calcium ion binding;cation binding;ion binding;metal ion binding	extracellular membrane-bounded organelle;extracellular organelle;extracellular region part;extracellular space;extracellular vesicular exosome;membrane-bounded organelle;membrane-bounded vesicle;organelle;vesicle		+	Cluster -604	11	25	2.92112	0	E9QNQ3	No data available	Latent-transforming growth factor beta-binding protein 2 OS=Mus musculus GN=Ltbp2 PE=1 SV=1	Cluster2
0.386255	0.274902	0.114148	0.593421	1.00527	1.20133	-0.747634	-1.86073	-0.966959	0.258435	0.93334	-1.19178			cell part;cytoplasm;intracellular part;membrane;plasma membrane		+	Cluster -604	7	32	2.81046	0	F7DBB3	No data available	Protein Ahnak2 (Fragment) OS=Mus musculus GN=Ahnak2 PE=1 SV=1	Cluster2
0.344043	0.883313	0.0952256	0.271567	1.25099	0.845379	-1.35317	-0.871822	-1.46553	0.44086	0.789314	-1.23017	aging;anatomical structure formation involved in morphogenesis;angiogenesis;biological regulation;cell aging;cellular process;cellular response to biotic stimulus;cellular response to lipopolysaccharide;cellular response to molecule of bacterial origin;cellular response to stimulus;chronological cell aging;defense response;defense response to bacterium;defense response to Gram-negative bacterium;…	endopeptidase inhibitor activity;endopeptidase regulator activity;enzyme inhibitor activity;enzyme regulator activity;peptidase inhibitor activity;peptidase regulator activity;serine-type endopeptidase inhibitor activity	extracellular matrix;extracellular membrane-bounded organelle;extracellular organelle;extracellular region part;extracellular space;extracellular vesicular exosome;membrane-bounded organelle;membrane-bounded vesicle;organelle;vesicle	Chagas disease (American trypanosomiasis);Complement and coagulation cascades;p53 signaling pathway	+	Cluster -604	29	343	2.69903	0.00183696	G5E899	Serpine1	Plasminogen activator inhibitor 1 OS=Mus musculus GN=Serpine1 PE=1 SV=1	Cluster2
0.488471	-0.524923	0.400837	1.0402	0.966774	1.0111	-0.573754	-1.325	-1.48371	0.121462	1.00602	-1.12749	biological regulation;catabolic process;cellular catabolic process;cellular metabolic process;cellular nitrogen compound metabolic process;cellular process;cellular response to chemical stimulus;cellular response to hydrogen peroxide;cellular response to oxidative stress;cellular response to reactive oxygen species;cellular response to stimulus;cellular response to stress;coenzyme metabolic proce…	antioxidant activity;binding;caspase inhibitor activity;caspase regulator activity;catalytic activity;cysteine-type endopeptidase inhibitor activity;DNA binding;endopeptidase inhibitor activity;endopeptidase regulator activity;enzyme inhibitor activity;enzyme regulator activity;nucleic acid binding;oxidoreductase activity;oxidoreductase activity, acting on paired donors, with incorporation or red…	cell part;cytoplasm;cytoplasmic part;cytoplasmic vesicle;cytosol;extracellular membrane-bounded organelle;extracellular organelle;extracellular region part;extracellular space;extracellular vesicular exosome;intracellular membrane-bounded organelle;intracellular organelle;intracellular organelle lumen;intracellular organelle part;intracellular part;membrane-bounded organelle;membrane-bounded vesi…		+	Cluster -604	2	7	2.57822	0	H3BJQ7	No data available	Peroxiredoxin-5, mitochondrial OS=Mus musculus GN=Prdx5 PE=1 SV=1	Cluster2
0.167784	0.361807	0.289905	1.13825	0.879986	0.870454	-1.68344	-0.861633	-1.16312	0.273165	0.962897	-1.23606	aldehyde catabolic process;catabolic process;cellular aldehyde metabolic process;cellular catabolic process;cellular metabolic process;cellular process;formaldehyde catabolic process;formaldehyde metabolic process;metabolic process;small molecule catabolic process;small molecule metabolic process	catalytic activity;hydrolase activity;hydrolase activity, acting on ester bonds;S-formylglutathione hydrolase activity;thiolester hydrolase activity	cell part;cytoplasm;cytoplasmic part;extracellular membrane-bounded organelle;extracellular organelle;extracellular region part;extracellular vesicular exosome;Golgi apparatus;intracellular membrane-bounded organelle;intracellular organelle;intracellular organelle part;intracellular part;membrane;membrane-bounded organelle;membrane-bounded vesicle;nuclear part;nucleoplasm;organelle;organelle part…	Methane metabolism	+	Cluster -604	12	36	3.86751	0	H3BKH6	Esd	S-formylglutathione hydrolase OS=Mus musculus GN=Esd PE=1 SV=1	Cluster2
0.469631	0.498487	0.485984	0.7816	0.881999	0.817255	-1.50981	-1.30705	-1.11809	0.484701	0.826952	-1.31165	adult behavior;adult locomotory behavior;ameboidal cell migration;anatomical structure development;anatomical structure morphogenesis;axon guidance;behavior;biological regulation;brain development;branching morphogenesis of a tube;cell activation;cell chemotaxis;cell development;cell migration;cell motility;cell proliferation;cell surface receptor linked signaling pathway;cellular component movem…	binding;chemokine activity;chemokine receptor binding;CXCR chemokine receptor binding;cytokine activity;cytokine receptor binding;G-protein-coupled receptor binding;protein binding;receptor binding	cell part;external side of plasma membrane;extracellular membrane-bounded organelle;extracellular organelle;extracellular region part;extracellular space;extracellular vesicular exosome;membrane part;membrane-bounded organelle;membrane-bounded vesicle;organelle;plasma membrane part;vesicle	Chemokine signaling pathway;Cytokine-cytokine receptor interaction;Intestinal immune network for IgA production;Leukocyte transendothelial migration;Rheumatoid arthritis	+	Cluster -604	3	17	5.96219	0	H7BX38	Cxcl12	Stromal cell-derived factor 1 OS=Mus musculus GN=Cxcl12 PE=1 SV=1	Cluster2
0.195196	0.22011	0.638452	1.62997	0.381108	0.461194	-0.69914	-1.47118	-1.3557	0.351252	0.824089	-1.17534	biosynthetic process;cellular biosynthetic process;cellular macromolecule biosynthetic process;cellular macromolecule metabolic process;cellular metabolic process;cellular process;cellular protein metabolic process;establishment of localization;establishment of localization in cell;establishment of RNA localization;intracellular transport;macromolecule biosynthetic process;macromolecule metabolic…	structural constituent of ribosome;structural molecule activity	cell part;cytosolic small ribosomal subunit;intracellular organelle part;intracellular part;macromolecular complex;organelle part;ribonucleoprotein complex;small ribosomal subunit		+	Cluster -604	1	6	2.22677	0.000316832	J3QNN8		MCG49140 OS=Mus musculus GN=Gm10263 PE=3 SV=1	Cluster2
0.0731207	0.464517	0.557562	0.152509	0.971465	1.35232	-1.33366	-1.5603	-0.677532	0.365067	0.825431	-1.1905	anatomical structure development;biological regulation;cell surface receptor linked signaling pathway;cellular process;cellular response to stimulus;developmental process;enzyme linked receptor protein signaling pathway;negative regulation of biological process;negative regulation of cellular metabolic process;negative regulation of cellular process;negative regulation of cellular protein metabol…	binding;cytokine binding;cytokine receptor activity;glial cell-derived neurotrophic factor receptor activity;molecular transducer activity;protein binding;receptor activity;signal transducer activity;signaling receptor activity;transmembrane signaling receptor activity	anchored to membrane;cell part;intrinsic to membrane;membrane;membrane part;plasma membrane		+	Cluster -604	13	57	2.36312	0.00106344	O08842	Gfra2	GDNF family receptor alpha-2 OS=Mus musculus GN=Gfra2 PE=1 SV=2	Cluster2
0.295988	0.126232	-0.162153	0.329512	1.48397	1.30018	-1.07666	-0.9595	-1.33757	0.0866889	1.03789	-1.12458	acylglycerol metabolic process;biological adhesion;biological regulation;carboxylic acid metabolic process;cell adhesion;cell-cell adhesion;cell-matrix adhesion;cell-substrate adhesion;cellular component assembly;cellular component assembly at cellular level;cellular component organization;cellular component organization at cellular level;cellular component organization or biogenesis;cellular com…	binding;carbohydrate binding;collagen binding;glycosaminoglycan binding;heparin binding;pattern binding;polysaccharide binding;protein binding	cell part;extracellular matrix;extracellular membrane-bounded organelle;extracellular organelle;extracellular region;extracellular region part;extracellular space;extracellular vesicular exosome;intracellular;membrane-bounded organelle;membrane-bounded vesicle;organelle;proteinaceous extracellular matrix;vesicle		+	Cluster -604	11	51	2.77364	0.000318937	O35452	No data available	Protein Tnxb OS=Mus musculus GN=Tnxb PE=1 SV=1	Cluster2
0.963632	1.33155	0.848386	-0.931834	0.864464	-0.150818	-1.12159	-0.735367	-1.06843	1.04786	-0.0727296	-0.975128	anatomical structure morphogenesis;biological regulation;cell cycle phase;cell cycle process;cell division;cell part morphogenesis;cell projection morphogenesis;cell projection organization;cellular component assembly;cellular component morphogenesis;cellular component organization;cellular component organization at cellular level;cellular component organization or biogenesis;cellular component o…	binding;GTP binding;guanyl nucleotide binding;guanyl ribonucleotide binding;identical protein binding;nucleotide binding;protein binding;purine nucleotide binding;purine ribonucleoside triphosphate binding;purine ribonucleotide binding;ribonucleotide binding	actin cytoskeleton;actin filament bundle;actomyosin;axon part;axon terminus;axoneme;cell cortex;cell cortex part;cell division site part;cell part;cell projection part;chromosomal part;cleavage furrow;condensed chromosome kinetochore;cytoplasm;cytoplasmic part;cytoskeletal part;cytoskeleton;extracellular membrane-bounded organelle;extracellular organelle;extracellular region part;extracellular ve…		+	Cluster -604	11	66	1.91659	0.00517094	O55131	2022-09-07	Septin-7 OS=Mus musculus GN=Sept7 PE=1 SV=1	Cluster2
0.788174	0.685967	0.886109	-0.256832	1.31761	0.13812	-1.41454	-1.04688	-1.09774	0.78675	0.399634	-1.18638	biological regulation;regulation of biological process;regulation of biosynthetic process;regulation of cellular biosynthetic process;regulation of cellular macromolecule biosynthetic process;regulation of cellular metabolic process;regulation of cellular process;regulation of gene expression;regulation of macromolecule biosynthetic process;regulation of macromolecule metabolic process;regulation…	binding;cation binding;ion binding;metal ion binding;protein binding transcription factor activity;transcription coactivator activity;transcription cofactor activity;transcription factor binding transcription factor activity;transition metal ion binding;zinc ion binding	adherens junction;anchoring junction;cell junction;cell part;cell-substrate adherens junction;cell-substrate junction;cytoplasm;cytoskeleton;focal adhesion;intracellular non-membrane-bounded organelle;intracellular organelle;intracellular organelle part;intracellular part;macromolecular complex;non-membrane-bounded organelle;nuclear part;nucleoplasm part;organelle;organelle part;protein complex;t…		+	Cluster -604	6	21	2.23289	0.00229	O70400	Pdlim1	PDZ and LIM domain protein 1 OS=Mus musculus GN=Pdlim1 PE=1 SV=4	Cluster2
0.441069	0.398005	0.453086	0.521682	0.941342	0.75795	-1.71145	-1.66141	-0.140281	0.43072	0.740324	-1.17104	anatomical structure development;anatomical structure morphogenesis;biological adhesion;biological regulation;biosynthetic process;blood vessel development;cell adhesion;cell migration;cell motility;cellular component movement;cellular component organization;cellular component organization at cellular level;cellular component organization or biogenesis;cellular component organization or biogenesi…	binding;carbohydrate binding;extracellular matrix structural constituent;glycoprotein binding;glycosaminoglycan binding;growth factor binding;heparin binding;pattern binding;platelet-derived growth factor binding;polysaccharide binding;protein binding;proteoglycan binding;structural molecule activity	basement membrane;collagen;collagen type V;extracellular matrix;extracellular matrix part;extracellular membrane-bounded organelle;extracellular organelle;extracellular region part;extracellular vesicular exosome;fibrillar collagen;membrane-bounded organelle;membrane-bounded vesicle;organelle;proteinaceous extracellular matrix;vesicle	Amoebiasis;ECM-receptor interaction;Focal adhesion;Protein digestion and absorption	+	Cluster -604	25	73	2.02934	0.00106991	O88207	Col5a1	Collagen alpha-1(V) chain OS=Mus musculus GN=Col5a1 PE=1 SV=2	Cluster2
-0.139496	-0.114361	-0.158327	2.0206	0.76196	0.473009	-0.800212	-0.616844	-1.42633	-0.137395	1.08519	-0.947795	biological regulation;blood circulation;blood coagulation;cell activation;cellular process;circulatory system process;coagulation;hemostasis;multicellular organismal process;platelet activation;regulation of biological quality;regulation of body fluid levels;system process	binding;catalytic activity;cation binding;copper ion binding;endopeptidase activity;hydrolase activity;ion binding;metal ion binding;peptidase activity;peptidase activity, acting on L-amino acid peptides;serine hydrolase activity;serine-type endopeptidase activity;serine-type peptidase activity;transition metal ion binding	cell part;cytoplasmic membrane-bounded vesicle;cytoplasmic part;cytoplasmic vesicle;endoplasmic reticulum;extracellular region part;extracellular space;Golgi apparatus;intracellular membrane-bounded organelle;intracellular organelle;intracellular part;membrane;membrane-bounded organelle;membrane-bounded vesicle;organelle;platelet alpha granule;stored secretory granule;vesicle	Complement and coagulation cascades	+	Cluster -604	15	77	2.00609	0.0039095	O88783	F5	Coagulation factor V OS=Mus musculus GN=F5 PE=1 SV=1	Cluster2
-0.181364	-0.657892	-0.425405	2.06821	0.719625	0.797107	-0.492029	-0.982194	-0.846053	-0.421554	1.19498	-0.773425	2-oxoglutarate metabolic process;acetyl-CoA catabolic process;acetyl-CoA metabolic process;amine metabolic process;anatomical structure development;biological regulation;carbohydrate metabolic process;carboxylic acid metabolic process;catabolic process;cellular aldehyde metabolic process;cellular amine metabolic process;cellular amino acid metabolic process;cellular carbohydrate metabolic process…	binding;catalytic activity;cation binding;coenzyme binding;cofactor binding;identical protein binding;ion binding;isocitrate dehydrogenase (NADP+) activity;isocitrate dehydrogenase activity;magnesium ion binding;metal ion binding;NAD binding;NADP binding;nucleotide binding;oxidoreductase activity;oxidoreductase activity, acting on CH-OH group of donors;oxidoreductase activity, acting on the CH-OH…	cell part;cytoplasm;cytoplasmic part;cytosol;extracellular membrane-bounded organelle;extracellular organelle;extracellular region part;extracellular vesicular exosome;intracellular membrane-bounded organelle;intracellular organelle;intracellular part;membrane-bounded organelle;membrane-bounded vesicle;microbody;mitochondrion;organelle;peroxisome;vesicle	Carbon fixation pathways in prokaryotes;Citrate cycle (TCA cycle);Glutathione metabolism;Peroxisome	+	Cluster -602	6	13	2.28173	0.000658228	O88844	Idh1	Isocitrate dehydrogenase [NADP] cytoplasmic OS=Mus musculus GN=Idh1 PE=1 SV=2	Cluster2
0.268141	0.267606	-0.188427	2.08079	0.195588	0.405225	-0.643583	-1.07084	-1.31451	0.115773	0.893869	-1.00964	cation transport;cellular metabolic process;cellular process;cobalamin metabolic process;cobalamin transport;cobalt ion transport;cofactor metabolic process;divalent inorganic cation transport;establishment of localization;heterocycle metabolic process;ion transport;metabolic process;metal ion transport;nitrogen compound metabolic process;porphyrin-containing compound metabolic process;small mole…	binding;cation binding;cobalamin binding;ion binding;metal ion binding;tetrapyrrole binding;vitamin binding	extracellular membrane-bounded organelle;extracellular organelle;extracellular region part;extracellular vesicular exosome;membrane-bounded organelle;membrane-bounded vesicle;organelle;vesicle	Vitamin digestion and absorption	+	Cluster -604	8	22	1.51303	0.00498276	O88968	Tcn2	Transcobalamin-2 OS=Mus musculus GN=Tcn2 PE=1 SV=1	Cluster2
-0.0364788	0.315601	0.390575	0.417622	0.834676	0.775396	-2.49959	-0.156663	-0.0411381	0.223232	0.675898	-0.89913	adenine biosynthetic process;adenine metabolic process;adenine salvage;alcohol metabolic process;amine metabolic process;anatomical structure development;anatomical structure morphogenesis;behavior;benzene-containing compound metabolic process;biological regulation;biosynthetic process;catabolic process;catecholamine metabolic process;catechol-containing compound metabolic process;cell activation…	binding;catalytic activity;cation binding;guanine phosphoribosyltransferase activity;hypoxanthine phosphoribosyltransferase activity;identical protein binding;ion binding;magnesium ion binding;metal ion binding;nucleotide binding;protein binding;protein dimerization activity;protein homodimerization activity;transferase activity;transferase activity, transferring glycosyl groups;transferase activ…	cell part;cytoplasm;cytoplasmic part;cytosol;extracellular membrane-bounded organelle;extracellular organelle;extracellular region part;extracellular vesicular exosome;intracellular part;membrane-bounded organelle;membrane-bounded vesicle;organelle;vesicle	Drug metabolism - other enzymes;Purine metabolism	+	Cluster -604	3	17	0.8854	0.0109615	P00493	Hprt	Hypoxanthine-guanine phosphoribosyltransferase OS=Mus musculus GN=Hprt1 PE=1 SV=3	Cluster2
-0.441195	-0.0885261	-0.507698	1.21791	1.51206	1.07968	-0.925043	-0.777583	-1.06961	-0.345807	1.26988	-0.924078	activation of immune response;biological regulation;carboxylic acid metabolic process;cellular ketone metabolic process;cellular lipid metabolic process;cellular metabolic process;cellular process;complement activation;complement activation, alternative pathway;complement activation, classical pathway;defense response;fatty acid metabolic process;humoral immune response;immune effector process;im…	binding;C5a anaphylatoxin chemotactic receptor binding;C5L2 anaphylatoxin chemotactic receptor binding;endopeptidase inhibitor activity;endopeptidase regulator activity;enzyme inhibitor activity;enzyme regulator activity;G-protein-coupled receptor binding;peptidase inhibitor activity;peptidase regulator activity;protein binding;receptor binding	blood microparticle;extracellular membrane-bounded organelle;extracellular organelle;extracellular region part;extracellular space;extracellular vesicular exosome;membrane-bounded organelle;membrane-bounded vesicle;organelle;vesicle	Chagas disease (American trypanosomiasis);Complement and coagulation cascades;ko05152;Leishmaniasis;Phagosome;Staphylococcus aureus infection;Systemic lupus erythematosus	+	Cluster -604	19	148	4.55959	0	P01027	C3	Complement C3 OS=Mus musculus GN=C3 PE=1 SV=3	Cluster2
-0.0581774	-0.0234803	-0.404049	1.1905	1.21497	1.23482	-1.29599	-0.991804	-0.86679	-0.161902	1.21343	-1.05153	activation of immune response;biological regulation;complement activation;complement activation, classical pathway;defense response;humoral immune response;immune effector process;immune response;immune system process;inflammatory response;innate immune response;macromolecule metabolic process;metabolic process;positive regulation of biological process;positive regulation of immune response;posit…	endopeptidase inhibitor activity;endopeptidase regulator activity;enzyme inhibitor activity;enzyme regulator activity;peptidase inhibitor activity;peptidase regulator activity	extracellular region part;extracellular space	Complement and coagulation cascades;Staphylococcus aureus infection;Systemic lupus erythematosus	+	Cluster -604	10	58	4.89377	0	P01029	C4b	Complement C4-B OS=Mus musculus GN=C4b PE=1 SV=3	Cluster2
0.047186	0.216981	0.410519	1.06652	1.02366	0.710445	-1.41386	-1.72654	-0.334914	0.224895	0.933541	-1.15844		antigen binding;binding			+	Cluster -604	1	3	2.46324	0.000114754	P01823	No data available	Ig heavy chain V region 36-60 OS=Mus musculus PE=1 SV=1	Cluster2
1.15122	1.52866	0.846085	-0.570506	-1.18096	-1.29401	-0.254503	0.148866	-0.374859	1.17532	-1.01516	-0.160165	anatomical structure homeostasis;antigen processing and presentation;antigen processing and presentation of exogenous antigen;antigen processing and presentation of exogenous peptide antigen;antigen processing and presentation of exogenous peptide antigen via MHC class Ib;antigen processing and presentation of exogenous protein antigen via MHC class Ib, TAP-dependent;antigen processing and presen…	binding;identical protein binding;protein binding	adherens junction;anchoring junction;cell junction;cell part;cell-substrate adherens junction;cell-substrate junction;cytoplasm;cytoplasmic part;cytoplasmic vesicle membrane;cytoplasmic vesicle part;endocytic vesicle membrane;external side of plasma membrane;extracellular membrane-bounded organelle;extracellular organelle;extracellular region part;extracellular space;extracellular vesicular exoso…	Antigen processing and presentation	+	Cluster -607	7	173	3.19788	0.00175637	P01887	B2m	Beta-2-microglobulin OS=Mus musculus GN=B2m PE=1 SV=2	Cluster2
-0.0843443	0.108813	-0.198802	0.924228	1.49684	1.07385	-1.20618	-1.016	-1.09841	-0.0581113	1.16497	-1.10686	anatomical structure development;anatomical structure morphogenesis;basement membrane organization;blood vessel morphogenesis;brain development;branching morphogenesis of a tube;cell differentiation;cellular component organization;cellular component organization at cellular level;cellular component organization or biogenesis;cellular component organization or biogenesis at cellular level;cellular…	binding;extracellular matrix structural constituent;growth factor binding;platelet-derived growth factor binding;protein binding;structural molecule activity	basement membrane;collagen;collagen type IV;extracellular matrix;extracellular matrix part;extracellular region;extracellular region part;sheet-forming collagen	Amoebiasis;ECM-receptor interaction;Focal adhesion;Pathways in cancer;Protein digestion and absorption;Small cell lung cancer	+	Cluster -604	20	96	4.5528	0	P02463	Col4a1	Collagen alpha-1(IV) chain OS=Mus musculus GN=Col4a1 PE=1 SV=4	Cluster2
0.312814	0.339364	0.156708	1.0827	1.02373	0.843813	-1.0934	-1.13087	-1.53485	0.269629	0.983412	-1.25304	biological regulation;cation homeostasis;cellular cation homeostasis;cellular chemical homeostasis;cellular divalent inorganic cation homeostasis;cellular homeostasis;cellular ion homeostasis;cellular process;cellular response to cadmium ion;cellular response to chemical stimulus;cellular response to inorganic substance;cellular response to metal ion;cellular response to stimulus;cellular respons…	binding;cation binding;ion binding;metal ion binding;transition metal ion binding;zinc ion binding	cell part;cytoplasm;cytoplasmic part;intracellular membrane-bounded organelle;intracellular organelle;intracellular part;membrane-bounded organelle;nucleus;organelle;perinuclear region of cytoplasm	Mineral absorption	+	Cluster -604	3	20	5.01581	0	P02798	Mt2	Metallothionein-2 OS=Mus musculus GN=Mt2 PE=1 SV=2	Cluster2
0.428934	0.198554	0.3531	1.13236	0.655862	1.00101	-1.2334	-0.952375	-1.58404	0.326862	0.929745	-1.25661	biological regulation;cation homeostasis;cellular cation homeostasis;cellular chemical homeostasis;cellular divalent inorganic cation homeostasis;cellular homeostasis;cellular ion homeostasis;cellular metal ion homeostasis;cellular process;cellular response to chemical stimulus;cellular response to chromate;cellular response to inorganic substance;cellular response to metal ion;cellular response …	binding;cation binding;copper ion binding;ion binding;metal ion binding;transition metal ion binding;zinc ion binding	cell part;cytoplasm;cytoplasmic part;cytosol;intracellular membrane-bounded organelle;intracellular organelle;intracellular part;lysosome;lytic vacuole;membrane-bounded organelle;nucleus;organelle;perinuclear region of cytoplasm;vacuole	Mineral absorption	+	Cluster -604	2	20	4.08071	0	P02802	Mt1	Metallothionein-1 OS=Mus musculus GN=Mt1 PE=1 SV=1	Cluster2
0.421168	0.473714	0.308832	0.891109	0.97128	0.830572	-1.20945	-1.37655	-1.31068	0.401238	0.897654	-1.29889	alcohol catabolic process;alcohol metabolic process;carbohydrate catabolic process;carbohydrate metabolic process;catabolic process;cellular carbohydrate catabolic process;cellular carbohydrate metabolic process;cellular component assembly;cellular component organization;cellular component organization or biogenesis;cellular metabolic process;cellular process;generation of precursor metabolites a…	aldehyde-lyase activity;binding;carbon-carbon lyase activity;catalytic activity;enzyme binding;fructose-bisphosphate aldolase activity;lyase activity;protease binding;protein binding	cell part;contractile fiber part;cytoplasmic part;intracellular part;M band;macromolecular complex;membrane;myelin sheath;organelle part;protein complex;Z disc	Carbon fixation in photosynthetic organisms;Fructose and mannose metabolism;Glycolysis / Gluconeogenesis;Pentose phosphate pathway	+	Cluster -604	28	180	6.95892	0	P05064	Aldoa	Fructose-bisphosphate aldolase A OS=Mus musculus GN=Aldoa PE=1 SV=2	Cluster2
0.790944	1.41399	0.891191	-1.81985	-0.141224	0.205567	-0.401371	0.0801937	-1.01944	1.03204	-0.585168	-0.446873	aging;anatomical structure development;anatomical structure morphogenesis;autophagic cell death;biological regulation;cell communication;cell death;cell differentiation;cellular developmental process;cellular process;cellular process involved in reproduction;cellular response to external stimulus;cellular response to extracellular stimulus;cellular response to nutrient levels;cellular response to…	aminopeptidase activity;binding;carboxypeptidase activity;catalytic activity;cysteine-type carboxypeptidase activity;cysteine-type endopeptidase activity;cysteine-type exopeptidase activity;cysteine-type peptidase activity;endopeptidase activity;exopeptidase activity;histone binding;hydrolase activity;peptidase activity;peptidase activity, acting on L-amino acid peptides;peptide binding;protein b…	apical part of cell;cell part;cell projection;cytoplasm;cytoplasmic membrane-bounded vesicle;cytoplasmic part;cytoplasmic vesicle;external side of plasma membrane;extracellular membrane-bounded organelle;extracellular organelle;extracellular region part;extracellular space;extracellular vesicular exosome;intracellular membrane-bounded organelle;intracellular non-membrane-bounded organelle;intrace…	Antigen processing and presentation;Lysosome;Phagosome;Rheumatoid arthritis	+	Cluster -607	13	135	1.20267	0.0235571	P06797	Ctsl	Cathepsin L1 OS=Mus musculus GN=Ctsl PE=1 SV=2	Cluster2
-0.102369	1.07726	-0.293447	0.75723	1.44307	0.459302	-1.10017	-0.84206	-1.39881	0.227148	0.886534	-1.11368	apoptosis;biological regulation;biosynthetic process;cardiac muscle cell apoptosis;cell death;cell migration;cell motility;cellular biosynthetic process;cellular component assembly;cellular component assembly at cellular level;cellular component movement;cellular component organization;cellular component organization at cellular level;cellular component organization or biogenesis;cellular compone…	adenyl deoxyribonucleotide binding;adenyl nucleotide binding;adenyl ribonucleotide binding;antigen binding;ATP binding;ATPase activity;binding;catalytic activity;CTP binding;dATP binding;deoxyribonucleotide binding;enzyme regulator activity;GTP binding;guanyl nucleotide binding;guanyl ribonucleotide binding;hydrolase activity;hydrolase activity, acting on acid anhydrides;hydrolase activity, actin…	apical plasma membrane;basolateral plasma membrane;brush border membrane;cell body;cell part;cell projection;cell projection membrane;cell projection part;cell surface;cytoplasm;cytoplasmic membrane-bounded vesicle;cytoplasmic part;cytoplasmic vesicle;cytosol;extracellular matrix;extracellular membrane-bounded organelle;extracellular organelle;extracellular region part;extracellular vesicular exo…	Antigen processing and presentation;NOD-like receptor signaling pathway;Pathways in cancer;Plant-pathogen interaction;Progesterone-mediated oocyte maturation;Prostate cancer;Protein processing in endoplasmic reticulum	+	Cluster -604	37	337	1.96791	0.00823108	P07901	Hsp90aa1	Heat shock protein HSP 90-alpha OS=Mus musculus GN=Hsp90aa1 PE=1 SV=4	Cluster2
0.316507	0.299166	0.231987	1.33353	0.884834	0.686999	-1.28011	-1.12036	-1.35256	0.282553	0.968455	-1.25101	actin cytoskeleton organization;actin filament organization;actin filament-based process;actin rod assembly;biological regulation;catabolic process;cellular catabolic process;cellular component assembly;cellular component assembly at cellular level;cellular component organization;cellular component organization at cellular level;cellular component organization or biogenesis;cellular component org…	adenyl nucleotide binding;adenyl ribonucleotide binding;ATP binding;binding;enzyme binding;lipoprotein particle receptor binding;low-density lipoprotein particle receptor binding;nucleic acid binding;nucleotide binding;phosphatase binding;protein binding;protein phosphatase binding;purine nucleotide binding;purine ribonucleoside triphosphate binding;purine ribonucleotide binding;receptor binding;…	adherens junction;anchoring junction;cell junction;cell part;cell-substrate adherens junction;cell-substrate junction;cytoplasmic membrane-bounded vesicle;cytoplasmic part;cytoplasmic vesicle;cytosol;endoplasmic reticulum;endoplasmic reticulum chaperone complex;endoplasmic reticulum lumen;endoplasmic reticulum membrane;endoplasmic reticulum part;extracellular matrix;extracellular membrane-bounded…	NOD-like receptor signaling pathway;Pathways in cancer;Plant-pathogen interaction;Prostate cancer;Protein processing in endoplasmic reticulum	+	Cluster -604	24	130	4.50658	0	P08113	Hsp90b1	Endoplasmin OS=Mus musculus GN=Hsp90b1 PE=1 SV=2	Cluster2
0.766786	0.840971	0.760129	0.542489	0.552836	0.507905	-1.30139	-1.25809	-1.41164	0.789295	0.53441	-1.32371	aging;anatomical structure development;anatomical structure morphogenesis;aorta smooth muscle tissue morphogenesis;biological adhesion;biological regulation;blood vessel development;cell adhesion;cell surface receptor linked signaling pathway;cell-matrix adhesion;cell-substrate adhesion;cellular component organization;cellular component organization at cellular level;cellular component organizati…	binding;cation binding;extracellular matrix structural constituent;growth factor binding;integrin binding;ion binding;metal ion binding;platelet-derived growth factor binding;protein binding;protein complex binding;receptor binding;SMAD binding;structural molecule activity	collagen;collagen type III;extracellular matrix;extracellular matrix part;extracellular region part;extracellular space;fibrillar collagen;proteinaceous extracellular matrix	Amoebiasis;ECM-receptor interaction;Focal adhesion;Protein digestion and absorption	+	Cluster -604	57	351	7.96753	0	P08121	Col3a1	Collagen alpha-1(III) chain OS=Mus musculus GN=Col3a1 PE=1 SV=4	Cluster2
0.602024	0.691035	0.542951	0.666631	0.788414	0.695524	-1.27715	-1.2714	-1.43803	0.612003	0.716856	-1.32886	anatomical structure formation involved in morphogenesis;angiogenesis;biological regulation;biosynthetic process;cell differentiation;cellular biosynthetic process;cellular developmental process;cellular macromolecule biosynthetic process;cellular macromolecule metabolic process;cellular metabolic process;cellular nitrogen compound metabolic process;cellular process;cellular response to chemical …	extracellular matrix structural constituent;structural molecule activity	basement membrane;cell part;collagen;collagen type IV;extracellular matrix;extracellular matrix part;extracellular membrane-bounded organelle;extracellular organelle;extracellular region;extracellular region part;extracellular vesicular exosome;intracellular membrane-bounded organelle;intracellular organelle;intracellular part;membrane-bounded organelle;membrane-bounded vesicle;organelle;sheet-fo…	Amoebiasis;ECM-receptor interaction;Focal adhesion;Pathways in cancer;Protein digestion and absorption;Small cell lung cancer	+	Cluster -604	65	402	7.00094	0	P08122	Col4a2	Collagen alpha-2(IV) chain OS=Mus musculus GN=Col4a2 PE=1 SV=4	Cluster2
0.700757	0.740057	0.617721	0.730447	0.417324	0.628804	-1.76649	-1.36331	-0.705306	0.686178	0.592192	-1.27837	acetyl-CoA catabolic process;acetyl-CoA metabolic process;carbohydrate metabolic process;carboxylic acid metabolic process;catabolic process;cellular catabolic process;cellular ketone metabolic process;cellular macromolecule metabolic process;cellular metabolic process;cellular nitrogen compound metabolic process;cellular process;cellular protein metabolic process;coenzyme catabolic process;coenz…	catalytic activity;L-malate dehydrogenase activity;malate dehydrogenase (NADP+) activity;malate dehydrogenase activity;oxidoreductase activity;oxidoreductase activity, acting on CH-OH group of donors;oxidoreductase activity, acting on the CH-OH group of donors, NAD or NADP as acceptor	cell part;cytoplasmic part;extracellular membrane-bounded organelle;extracellular organelle;extracellular region part;extracellular vesicular exosome;intracellular membrane-bounded organelle;intracellular organelle;intracellular organelle lumen;intracellular organelle part;intracellular part;membrane;membrane-bounded organelle;membrane-bounded vesicle;membrane-enclosed lumen;mitochondrial inner m…	Carbon fixation in photosynthetic organisms;Citrate cycle (TCA cycle);Glyoxylate and dicarboxylate metabolism;Pyruvate metabolism	+	Cluster -604	9	24	3.30565	0	P08249	Mdh2	Malate dehydrogenase, mitochondrial OS=Mus musculus GN=Mdh2 PE=1 SV=3	Cluster2
1.17962	1.09984	1.13184	-0.168144	0.0397722	-0.0415154	-0.804711	-1.70307	-0.733632	1.1371	-0.0566291	-1.08047	acute inflammatory response;acute-phase response;aging;anatomical structure development;anatomical structure homeostasis;anatomical structure morphogenesis;apoptosis;behavior;biological regulation;bone remodeling;branching involved in salivary gland morphogenesis;carbohydrate homeostasis;cell activation;cell death;cell fate commitment;cell growth;cell projection organization;cell proliferation;ce…	binding;cytokine activity;cytokine receptor binding;growth factor activity;growth factor receptor binding;interleukin-6 receptor binding;protein binding;receptor binding	cell part;cytoplasm;external side of plasma membrane;extracellular region part;extracellular space;interleukin-6 receptor complex;intracellular part;macromolecular complex;membrane part;plasma membrane part;protein complex;receptor complex	African trypanosomiasis;Amoebiasis;Chagas disease (American trypanosomiasis);Cytokine-cytokine receptor interaction;Cytosolic DNA-sensing pathway;Graft-versus-host disease;Hematopoietic cell lineage;Hypertrophic cardiomyopathy (HCM);Intestinal immune network for IgA production;Jak-STAT signaling pathway;ko05152;Malaria;Measles;NOD-like receptor signaling pathway;Pathways in cancer;Prion diseases;…	+	Cluster -604	4	13	3.3551	0	P08505	Il6	Interleukin-6 OS=Mus musculus GN=Il6 PE=1 SV=1	Cluster2
0.389986	0.609662	0.187428	0.366261	1.21552	1.0048	-1.30046	-1.04908	-1.42411	0.395692	0.862191	-1.25788	alcohol catabolic process;alcohol metabolic process;carbohydrate catabolic process;carbohydrate metabolic process;catabolic process;cellular carbohydrate catabolic process;cellular carbohydrate metabolic process;cellular metabolic process;cellular process;generation of precursor metabolites and energy;glucose catabolic process;glucose metabolic process;glycolysis;hexose catabolic process;hexose m…	adenyl nucleotide binding;adenyl ribonucleotide binding;ATP binding;binding;catalytic activity;kinase activity;nucleotide binding;phosphoglycerate kinase activity;phosphotransferase activity, carboxyl group as acceptor;purine nucleotide binding;purine ribonucleoside triphosphate binding;purine ribonucleotide binding;ribonucleotide binding;transferase activity;transferase activity, transferring ph…	cell part;cytoplasm;intracellular part	Carbon fixation in photosynthetic organisms;Glycolysis / Gluconeogenesis	+	Cluster -604	26	232	3.48026	0.00011336	P09411	Pgk1	Phosphoglycerate kinase 1 OS=Mus musculus GN=Pgk1 PE=1 SV=4	Cluster2
0.414254	1.01616	0.141508	1.21786	0.751727	0.177557	-1.38672	-1.00332	-1.32904	0.523975	0.715715	-1.23969	cellular process;cellular response to chemical stimulus;cellular response to endogenous stimulus;cellular response to epidermal growth factor stimulus;cellular response to growth factor stimulus;cellular response to organic substance;cellular response to stimulus;response to chemical stimulus;response to endogenous stimulus;response to epidermal growth factor stimulus;response to growth factor st…	binding;catalytic activity;enzyme binding;GTP binding;GTPase activity;guanyl nucleotide binding;guanyl ribonucleotide binding;hydrolase activity;hydrolase activity, acting on acid anhydrides;hydrolase activity, acting on acid anhydrides, in phosphorus-containing anhydrides;kinase binding;nucleic acid binding;nucleoside-triphosphatase activity;nucleotide binding;protein binding;protein kinase bind…	cell cortex part;cell part;cell projection membrane;cell projection part;cortical actin cytoskeleton;cortical cytoskeleton;cytoplasm;cytoplasmic part;cytoskeletal part;cytoskeleton;cytosol;extracellular membrane-bounded organelle;extracellular organelle;extracellular region part;extracellular space;extracellular vesicular exosome;intracellular membrane-bounded organelle;intracellular non-membrane…	RNA transport	+	Cluster -604	22	263	2.67189	0.00183198	P10126	Eef1a1	Elongation factor 1-alpha 1 OS=Mus musculus GN=Eef1a1 PE=1 SV=3	Cluster2
0.533551	0.584199	0.529962	0.814315	0.779444	0.733353	-1.27548	-1.26409	-1.43526	0.549237	0.775704	-1.32494	aging;anatomical structure formation involved in morphogenesis;anatomical structure morphogenesis;angiogenesis;astrocyte cell migration;biological regulation;calcium ion homeostasis;cation homeostasis;cell chemotaxis;cell communication;cell migration;cell motility;cell surface receptor linked signaling pathway;cellular calcium ion homeostasis;cellular cation homeostasis;cellular chemical homeosta…	binding;carbohydrate binding;CCR chemokine receptor binding;CCR2 chemokine receptor binding;chemokine activity;chemokine receptor binding;cytokine activity;cytokine receptor binding;glycosaminoglycan binding;G-protein-coupled receptor binding;heparin binding;pattern binding;polysaccharide binding;protein binding;receptor binding	axon;axon part;axon terminus;cell part;cell projection;cell projection part;C-fiber;cytoplasmic membrane-bounded vesicle;cytoplasmic part;cytoplasmic vesicle;dendrite;endocytic vesicle;endoplasmic reticulum;extracellular region part;extracellular space;intracellular membrane-bounded organelle;intracellular organelle;intracellular part;membrane-bounded organelle;membrane-bounded vesicle;neuron pro…	Chemokine signaling pathway;Cytokine-cytokine receptor interaction	+	Cluster -604	4	22	7.59839	0	P10148	Ccl2	C-C motif chemokine 2 OS=Mus musculus GN=Ccl2 PE=1 SV=1	Cluster2
1.0454	1.17957	0.768929	-0.867541	-0.964697	0.395873	-0.433539	0.502171	-1.62616	0.997965	-0.478788	-0.519176	biological regulation;biosynthetic process;cell differentiation;cellular biosynthetic process;cellular developmental process;cellular macromolecule biosynthetic process;cellular macromolecule metabolic process;cellular metabolic process;cellular nitrogen compound metabolic process;cellular process;developmental process;erythrocyte differentiation;macromolecule biosynthetic process;macromolecule m…	binding;cation binding;DNA binding;ion binding;metal ion binding;nucleic acid binding;transition metal ion binding;zinc ion binding	cell part;intracellular membrane-bounded organelle;intracellular non-membrane-bounded organelle;intracellular organelle;intracellular organelle part;intracellular part;membrane-bounded organelle;non-membrane-bounded organelle;nuclear part;nucleolus;nucleoplasm;nucleus;organelle;organelle part		+	Cluster -607	7	24	1.07118	0.0165599	P10711	Tcea1	Transcription elongation factor A protein 1 OS=Mus musculus GN=Tcea1 PE=1 SV=2	Cluster2
1.29208	1.36487	1.30754	-0.673387	-0.466355	-0.501922	-0.618204	-0.846274	-0.858353	1.3215	-0.547221	-0.774277	biological regulation;calcium ion homeostasis;cation homeostasis;cell chemotaxis;cell death;cell migration;cell motility;cell surface receptor linked signaling pathway;cellular calcium ion homeostasis;cellular cation homeostasis;cellular chemical homeostasis;cellular component movement;cellular divalent inorganic cation homeostasis;cellular homeostasis;cellular ion homeostasis;cellular metal ion …	binding;chemokine activity;chemokine receptor binding;CXCR chemokine receptor binding;cytokine activity;cytokine receptor binding;G-protein-coupled receptor binding;protein binding;receptor binding	extracellular region part;extracellular space	Chemokine signaling pathway;Cytokine-cytokine receptor interaction	+	Cluster -607	2	9	6.28948	0	P10889	Cxcl2	C-X-C motif chemokine 2 OS=Mus musculus GN=Cxcl2 PE=1 SV=2	Cluster2
0.495305	0.719783	0.476965	0.778961	0.83114	0.667494	-1.32013	-1.24337	-1.40615	0.564018	0.759198	-1.32322	anatomical structure development;anatomical structure formation involved in morphogenesis;anatomical structure morphogenesis;biological regulation;biomineral tissue development;biosynthetic process;blood vessel development;bone trabecula formation;cartilage development;cartilage development involved in endochondral bone morphogenesis;cell communication;cell differentiation;cellular component asse…	binding;cation binding;extracellular matrix structural constituent;growth factor binding;identical protein binding;ion binding;metal ion binding;platelet-derived growth factor binding;protein binding;structural molecule activity	cell part;collagen;collagen type I;cytoplasm;cytoplasmic membrane-bounded vesicle;cytoplasmic part;cytoplasmic vesicle;endoplasmic reticulum;extracellular matrix;extracellular matrix part;extracellular region part;extracellular space;fibrillar collagen;Golgi apparatus;intracellular membrane-bounded organelle;intracellular organelle;intracellular part;membrane-bounded organelle;membrane-bounded ve…	Amoebiasis;ECM-receptor interaction;Focal adhesion;Protein digestion and absorption	+	Cluster -604	89	807	6.29478	0	P11087	Col1a1	Collagen alpha-1(I) chain OS=Mus musculus GN=Col1a1 PE=1 SV=4	Cluster2
-0.104224	0.323422	-0.390013	0.643423	1.4681	1.24141	-1.05553	-0.712111	-1.41448	-0.0569385	1.11765	-1.06071	anatomical structure development;biological regulation;cellular component organization;cellular component organization or biogenesis;cellular macromolecule metabolic process;cellular metabolic process;cellular process;cellular protein metabolic process;cellular response to chemical stimulus;cellular response to cytokine stimulus;cellular response to interleukin-4;cellular response to organic cycl…	adenyl deoxyribonucleotide binding;adenyl nucleotide binding;adenyl ribonucleotide binding;antigen binding;ATP binding;binding;CTP binding;dATP binding;deoxyribonucleotide binding;double-stranded RNA binding;enzyme binding;enzyme regulator activity;GTP binding;guanyl nucleotide binding;guanyl ribonucleotide binding;kinase binding;MHC class II protein complex binding;MHC protein complex binding;ni…	apical plasma membrane;basolateral plasma membrane;brush border membrane;cell part;cell projection membrane;cell projection part;cell surface;cytoplasm;cytoplasmic membrane-bounded vesicle;cytoplasmic part;cytoplasmic vesicle;cytosol;extracellular membrane-bounded organelle;extracellular organelle;extracellular region part;extracellular vesicular exosome;inclusion body;intracellular;intracellular…	Antigen processing and presentation;NOD-like receptor signaling pathway;Pathways in cancer;Plant-pathogen interaction;Progesterone-mediated oocyte maturation;Prostate cancer;Protein processing in endoplasmic reticulum	+	Cluster -604	31	226	2.89435	0.0012426	P11499	Hsp90ab1	Heat shock protein HSP 90-beta OS=Mus musculus GN=Hsp90ab1 PE=1 SV=3	Cluster2
0.663181	0.767703	0.633036	0.540578	0.735996	0.650067	-1.32651	-1.28017	-1.38389	0.687973	0.642213	-1.33019	aging;biological regulation;cell activation;cellular process;developmental process;negative regulation of apoptosis;negative regulation of biological process;negative regulation of catabolic process;negative regulation of catalytic activity;negative regulation of cell death;negative regulation of cellular catabolic process;negative regulation of cellular metabolic process;negative regulation of c…	binding;cation binding;cytokine activity;endopeptidase inhibitor activity;endopeptidase regulator activity;enzyme binding;enzyme inhibitor activity;enzyme regulator activity;ion binding;metal ion binding;metalloendopeptidase inhibitor activity;metalloenzyme inhibitor activity;metalloenzyme regulator activity;peptidase inhibitor activity;peptidase regulator activity;protease binding;protein bindin…	basement membrane;extracellular matrix;extracellular matrix part;extracellular membrane-bounded organelle;extracellular organelle;extracellular region part;extracellular space;extracellular vesicular exosome;membrane-bounded organelle;membrane-bounded vesicle;organelle;proteinaceous extracellular matrix;vesicle		+	Cluster -604	9	83	7.09297	0	P12032	Timp1	Metalloproteinase inhibitor 1 OS=Mus musculus GN=Timp1 PE=1 SV=2	Cluster2
1.31908	1.48763	1.13372	-0.308687	-0.614288	-0.691911	-0.706099	-0.795432	-0.824013	1.31348	-0.538295	-0.775181	biological regulation;cell chemotaxis;cell migration;cell motility;cell surface receptor linked signaling pathway;cellular component movement;cellular process;cellular response to chemical stimulus;cellular response to cytokine stimulus;cellular response to organic substance;cellular response to stimulus;chemokine-mediated signaling pathway;chemotaxis;cytokine-mediated signaling pathway;defense r…	binding;chemokine activity;chemokine receptor binding;CXCR chemokine receptor binding;cytokine activity;cytokine receptor binding;G-protein-coupled receptor binding;protein binding;receptor binding	extracellular region part;extracellular space	Chemokine signaling pathway;Cytokine-cytokine receptor interaction	+	Cluster -607	4	39	5.16088	0	P12850	Cxcl1	Growth-regulated alpha protein OS=Mus musculus GN=Cxcl1 PE=1 SV=1	Cluster2
-0.209037	0.459878	-0.366321	1.18172	1.34043	0.856464	-1.09797	-0.82338	-1.34179	-0.0384935	1.1262	-1.08771	actin cytoskeleton organization;actin filament capping;actin filament organization;actin filament polymerization;actin filament severing;actin filament-based process;actin nucleation;actin polymerization or depolymerization;aging;anatomical structure development;anatomical structure morphogenesis;barbed-end actin filament capping;biological regulation;cell development;cell part morphogenesis;cell…	actin binding;binding;calcium ion binding;cation binding;cytoskeletal protein binding;ion binding;metal ion binding;myosin binding;myosin II binding;protein binding;protein domain specific binding	actin cap;adherens junction;anchoring junction;blood microparticle;cell cortex part;cell junction;cell part;cell projection;cell-substrate adherens junction;cell-substrate junction;cortical actin cytoskeleton;cortical cytoskeleton;cytoplasm;cytoplasmic part;cytoskeletal part;cytoskeleton;cytosol;extracellular membrane-bounded organelle;extracellular organelle;extracellular region;extracellular re…	Fc gamma R-mediated phagocytosis;Regulation of actin cytoskeleton	+	Cluster -604	25	282	3.2883	0.000109375	P13020	Gsn	Gelsolin OS=Mus musculus GN=Gsn PE=1 SV=3	Cluster2
0.174439	0.0639627	-0.293655	0.81404	1.32866	1.18314	-1.35179	-0.521686	-1.39711	-0.0184178	1.10861	-1.0902	amine metabolic process;carboxylic acid metabolic process;cellular amine metabolic process;cellular amino acid metabolic process;cellular ketone metabolic process;cellular metabolic process;cellular modified amino acid metabolic process;cellular nitrogen compound metabolic process;cellular process;glutathione metabolic process;metabolic process;nitrogen compound metabolic process;organic acid met…	catalytic activity;glutathione transferase activity;transferase activity;transferase activity, transferring alkyl or aryl (other than methyl) groups		Drug metabolism - cytochrome P450;Glutathione metabolism;Metabolism of xenobiotics by cytochrome P450	+	Cluster -604	3	27	3.0905	0.000101083	P13745	Gsta1	Glutathione S-transferase A1 OS=Mus musculus GN=Gsta1 PE=1 SV=2	Cluster2
0.439841	0.52107	0.439498	0.996549	0.831466	0.639106	-1.44936	-0.87401	-1.54416	0.466803	0.822373	-1.28918		binding;calcium ion binding;calcium-dependent protein binding;cation binding;cytoskeletal protein binding;identical protein binding;ion binding;ion transmembrane transporter activity;metal ion binding;protein binding;protein dimerization activity;protein homodimerization activity;substrate-specific transmembrane transporter activity;substrate-specific transporter activity;transition metal ion bin…	cell part;cell projection;cytoplasm;cytoplasmic part;cytosol;envelope;extracellular membrane-bounded organelle;extracellular organelle;extracellular region part;extracellular vesicular exosome;extrinsic to internal side of plasma membrane;extrinsic to membrane;extrinsic to plasma membrane;intracellular membrane-bounded organelle;intracellular organelle;intracellular organelle part;intracellular p…		+	Cluster -604	3	40	4.14797	0.000126126	P14069	S100a6	Protein S100-A6 OS=Mus musculus GN=S100a6 PE=1 SV=3	Cluster2
0.593319	0.130879	0.567766	0.733082	0.783721	0.843667	-0.587358	-1.98129	-1.08379	0.430655	0.786823	-1.21748	apoptosis;B cell activation;B cell activation involved in immune response;B cell differentiation;biological adhesion;biological regulation;carbohydrate homeostasis;cell activation;cell activation involved in immune response;cell adhesion;cell death;cell differentiation;cell-cell adhesion;cellular chemical homeostasis;cellular developmental process;cellular glucose homeostasis;cellular homeostasis…	binding;carbohydrate binding;disaccharide binding;galactose binding;galactoside binding;lactose binding;molecular transducer activity;monosaccharide binding;signal transducer activity;sugar binding	cell part;cell surface;cytoplasm;extracellular matrix;extracellular membrane-bounded organelle;extracellular organelle;extracellular region part;extracellular space;extracellular vesicular exosome;intracellular;intracellular membrane-bounded organelle;intracellular organelle;intracellular part;membrane-bounded organelle;membrane-bounded vesicle;nucleus;organelle;proteinaceous extracellular matrix…		+	Cluster -604	6	26	2.53903	0.000108527	P16045	Lgals1	Galectin-1 OS=Mus musculus GN=Lgals1 PE=1 SV=3	Cluster2
0.468774	0.761285	0.158605	0.315892	1.23036	0.847042	-1.18259	-1.11583	-1.48354	0.462888	0.797765	-1.26065	alcohol catabolic process;alcohol metabolic process;carbohydrate catabolic process;carbohydrate metabolic process;catabolic process;cellular carbohydrate catabolic process;cellular carbohydrate metabolic process;cellular metabolic process;cellular process;generation of precursor metabolites and energy;glucose catabolic process;glucose metabolic process;glycolysis;hexose catabolic process;hexose m…	binding;carbon-oxygen lyase activity;catalytic activity;cation binding;hydro-lyase activity;ion binding;lyase activity;magnesium ion binding;metal ion binding;phosphopyruvate hydratase activity	cell part;cytoplasmic part;cytosolic part;intracellular part;macromolecular complex;membrane;myelin sheath;phosphopyruvate hydratase complex;plasma membrane;protein complex	Glycolysis / Gluconeogenesis;Methane metabolism;RNA degradation	+	Cluster -604	26	328	3.2114	0.00032	P17182	Eno1 Eno1b	Alpha-enolase OS=Mus musculus GN=Eno1 PE=1 SV=3	Cluster2
0.722941	0.873241	0.6778	0.00354581	0.740458	0.8279	-1.1784	-1.5278	-1.13968	0.757994	0.523968	-1.28196	biological regulation;cell differentiation;cellular component organization;cellular component organization at cellular level;cellular component organization or biogenesis;cellular component organization or biogenesis at cellular level;cellular developmental process;cellular macromolecule metabolic process;cellular metabolic process;cellular process;cellular protein metabolic process;developmental…	binding;catalytic activity;cis-trans isomerase activity;isomerase activity;peptide binding;peptidyl-prolyl cis-trans isomerase activity	adherens junction;anchoring junction;cell junction;cell part;cell-substrate adherens junction;cell-substrate junction;cytoplasmic part;cytosol;extracellular membrane-bounded organelle;extracellular organelle;extracellular region part;extracellular space;extracellular vesicular exosome;focal adhesion;intracellular membrane-bounded organelle;intracellular organelle;intracellular part;membrane;membr…		+	Cluster -604	8	81	3.55518	0	P17742	Ppia	Peptidyl-prolyl cis-trans isomerase A OS=Mus musculus GN=Ppia PE=1 SV=2	Cluster2
0.761634	1.0437	0.860691	0.611149	0.35522	0.187209	-1.58975	-0.970603	-1.25925	0.888675	0.384526	-1.2732	alcohol biosynthetic process;alcohol catabolic process;alcohol metabolic process;biosynthetic process;carbohydrate biosynthetic process;carbohydrate catabolic process;carbohydrate metabolic process;catabolic process;cellular aldehyde metabolic process;cellular biosynthetic process;cellular carbohydrate biosynthetic process;cellular carbohydrate catabolic process;cellular carbohydrate metabolic pr…	catalytic activity;intramolecular oxidoreductase activity;intramolecular oxidoreductase activity, interconverting aldoses and ketoses;isomerase activity;triose-phosphate isomerase activity	cell part;extracellular membrane-bounded organelle;extracellular organelle;extracellular region part;extracellular space;extracellular vesicular exosome;intracellular membrane-bounded organelle;intracellular organelle;intracellular part;membrane-bounded organelle;membrane-bounded vesicle;nucleus;organelle;vesicle	Carbon fixation in photosynthetic organisms;Fructose and mannose metabolism;Glycolysis / Gluconeogenesis;Inositol phosphate metabolism	+	Cluster -604	13	98	4.17736	0.000125561	P17751	Tpi1	Triosephosphate isomerase OS=Mus musculus GN=Tpi1 PE=1 SV=4	Cluster2
0.21256	0.503433	0.551953	-0.535822	1.28563	1.02263	-1.69924	-1.22926	-0.11189	0.422649	0.590813	-1.01346	autophagic vacuole assembly;catabolic process;cellular component assembly;cellular component assembly at cellular level;cellular component organization;cellular component organization at cellular level;cellular component organization or biogenesis;cellular component organization or biogenesis at cellular level;cellular process;macromolecule catabolic process;macromolecule metabolic process;metabo…	aspartic-type endopeptidase activity;aspartic-type peptidase activity;catalytic activity;endopeptidase activity;hydrolase activity;peptidase activity;peptidase activity, acting on L-amino acid peptides	cell part;cytoplasmic membrane-bounded vesicle;cytoplasmic part;cytoplasmic vesicle;extracellular membrane-bounded organelle;extracellular organelle;extracellular region part;extracellular space;extracellular vesicular exosome;intracellular membrane-bounded organelle;intracellular organelle;intracellular part;lysosome;lytic vacuole;melanosome;membrane-bounded organelle;membrane-bounded vesicle;mi…	ko05152;Lysosome	+	Cluster -604	1	3	1.13974	0.00831809	P18242	Ctsd	Cathepsin D OS=Mus musculus GN=Ctsd PE=1 SV=1	Cluster2
0.695797	1.0048	0.63149	0.142883	0.865002	0.545119	-1.33504	-1.21199	-1.33806	0.777363	0.517668	-1.29503	actin cytoskeleton organization;actin filament depolymerization;actin filament organization;actin filament-based process;actin polymerization or depolymerization;ameboidal cell migration;anatomical structure morphogenesis;biological regulation;cell cycle cytokinesis;cell cycle process;cell migration;cell motility;cell projection organization;cellular component disassembly;cellular component disas…		adherens junction;anchoring junction;cell cortex part;cell junction;cell part;cell projection membrane;cell projection part;cell-cell junction;cell-substrate adherens junction;cell-substrate junction;cortical actin cytoskeleton;cortical cytoskeleton;cytoplasm;cytoplasmic part;cytoskeletal part;cytoskeleton;cytosol;extracellular membrane-bounded organelle;extracellular organelle;extracellular regi…	Axon guidance;Fc gamma R-mediated phagocytosis;Regulation of actin cytoskeleton	+	Cluster -604	16	129	4.07014	0	P18760	Cfl1	Cofilin-1 OS=Mus musculus GN=Cfl1 PE=1 SV=3	Cluster2
0.286812	0.987732	1.11792	-1.17222	0.963256	0.672372	-0.706524	-1.32894	-0.820403	0.797488	0.154468	-0.951956	amine metabolic process;anatomical structure development;anatomical structure morphogenesis;biological regulation;carboxylic acid metabolic process;cell communication;cell development;cell proliferation;cellular amine metabolic process;cellular amino acid metabolic process;cellular developmental process;cellular ketone metabolic process;cellular metabolic process;cellular modified amino acid meta…	binding;catalytic activity;dinitrosyl-iron complex binding;drug binding;enzyme binding;enzyme regulator activity;glutathione transferase activity;JUN kinase binding;kinase binding;kinase regulator activity;protein binding;protein kinase binding;S-nitrosoglutathione binding;transferase activity;transferase activity, transferring alkyl or aryl (other than methyl) groups	cell part;cytoplasm;cytoplasmic part;cytosol;extracellular membrane-bounded organelle;extracellular organelle;extracellular region part;extracellular space;extracellular vesicular exosome;intracellular;intracellular membrane-bounded organelle;intracellular organelle;intracellular part;macromolecular complex;membrane;membrane-bounded organelle;membrane-bounded vesicle;mitochondrion;nucleus;organel…	Drug metabolism - cytochrome P450;Glutathione metabolism;Metabolism of xenobiotics by cytochrome P450	+	Cluster -604	9	58	1.15302	0.00738462	P19157	Gstp1	Glutathione S-transferase P 1 OS=Mus musculus GN=Gstp1 PE=1 SV=2	Cluster2
-0.113278	-0.172693	-0.343627	1.57101	1.09771	0.997543	-0.815726	-0.97	-1.25094	-0.209866	1.22209	-1.01222	anatomical structure development;biological regulation;biosynthetic process;cell development;cellular component organization;cellular component organization at cellular level;cellular component organization or biogenesis;cellular component organization or biogenesis at cellular level;cellular developmental process;cellular process;chondrocyte development;chondrocyte development involved in endoch…	binding;collagen binding;endopeptidase inhibitor activity;endopeptidase regulator activity;enzyme inhibitor activity;enzyme regulator activity;peptidase inhibitor activity;peptidase regulator activity;protein binding;serine-type endopeptidase inhibitor activity;unfolded protein binding	cell part;cytoplasm;cytoplasmic part;endoplasmic reticulum;endoplasmic reticulum lumen;endoplasmic reticulum part;endoplasmic reticulum-Golgi intermediate compartment;extracellular membrane-bounded organelle;extracellular organelle;extracellular region part;extracellular vesicular exosome;intracellular membrane-bounded organelle;intracellular organelle;intracellular organelle lumen;intracellular …		+	Cluster -604	21	122	4.22008	0	P19324	Serpinh1	Serpin H1 OS=Mus musculus GN=Serpinh1 PE=1 SV=3	Cluster2
-0.0108193	-0.335292	-0.106579	0.473648	1.76568	1.12969	-0.596623	-1.48501	-0.834701	-0.150897	1.12301	-0.97211	anatomical structure development;astrocyte development;astrocyte differentiation;Bergmann glial cell differentiation;biological regulation;cell development;cell differentiation;cellular component organization;cellular component organization at cellular level;cellular component organization or biogenesis;cellular component organization or biogenesis at cellular level;cellular developmental process…	binding;double-stranded RNA binding;glycoprotein binding;identical protein binding;nucleic acid binding;protein binding;protein C-terminus binding;RNA binding;scaffold protein binding;structural constituent of cytoskeleton;structural constituent of eye lens;structural molecule activity	adherens junction;anchoring junction;cell junction;cell leading edge;cell part;cell projection;cell-substrate adherens junction;cell-substrate junction;cytoplasm;cytoplasmic part;cytoskeletal part;cytoskeleton;cytosol;extracellular membrane-bounded organelle;extracellular organelle;extracellular region part;extracellular vesicular exosome;focal adhesion;intermediate filament;intermediate filament…		+	Cluster -604	10	27	2.35421	0.00156977	P20152	Vim	Vimentin OS=Mus musculus GN=Vim PE=1 SV=3	Cluster2
1.21467	1.18221	1.09177	-1.32885	-0.744342	-1.26529	-0.0905531	-0.0754888	0.0158811	1.16288	-1.11283	-0.0500536	anatomical structure development;biosynthetic process;cell activation;cell proliferation;cellular biosynthetic process;cellular component assembly;cellular component organization;cellular component organization or biogenesis;cellular metabolic process;cellular nitrogen compound biosynthetic process;cellular nitrogen compound metabolic process;cellular process;cellular response to chemical stimulu…	binding;catalytic activity;cation binding;DNA binding;IMP dehydrogenase activity;ion binding;metal ion binding;nucleic acid binding;nucleotide binding;oxidoreductase activity;oxidoreductase activity, acting on CH-OH group of donors;oxidoreductase activity, acting on the CH-OH group of donors, NAD or NADP as acceptor;RNA binding	cell part;cytoplasm;cytoplasmic part;extracellular membrane-bounded organelle;extracellular organelle;extracellular region part;extracellular vesicular exosome;intracellular membrane-bounded organelle;intracellular organelle;intracellular organelle part;intracellular part;membrane;membrane-bounded organelle;membrane-bounded vesicle;microbody;microbody membrane;microbody part;nucleus;organelle;org…	Drug metabolism - other enzymes;Purine metabolism	+	Cluster -607	2	6	4.6794	0	P24547	Impdh2	Inosine-5'-monophosphate dehydrogenase 2 OS=Mus musculus GN=Impdh2 PE=1 SV=2	Cluster2
0.293077	0.495265	0.243548	0.877126	1.11472	0.815541	-1.32255	-1.16798	-1.34875	0.343963	0.935796	-1.27976	anatomical structure development;biological adhesion;biological regulation;cell adhesion;cell development;cell migration;cell motility;cell-cell adhesion;cellular component movement;cellular developmental process;cellular process;developmental process;endothelial cell development;epithelial cell development;establishment of endothelial barrier;immune system process;leukocyte cell-cell adhesion;le…	binding;cell adhesion molecule binding;double-stranded RNA binding;enzyme binding;kinase binding;nucleic acid binding;protein binding;protein kinase binding;receptor binding;RNA binding	adherens junction;anchoring junction;apical part of cell;apical plasma membrane;basolateral plasma membrane;blood microparticle;cell junction;cell part;cell periphery;cell projection;cell projection membrane;cell projection part;cell-substrate adherens junction;cell-substrate junction;cytoplasm;cytoskeleton;extracellular membrane-bounded organelle;extracellular organelle;extracellular region part…	Leukocyte transendothelial migration;Measles;Regulation of actin cytoskeleton	+	Cluster -604	41	391	5.65106	0	P26041	Msn	Moesin OS=Mus musculus GN=Msn PE=1 SV=3	Cluster2
0.302979	0.0668802	0.412673	1.90954	0.366998	0.103633	-0.709113	-0.763768	-1.68982	0.260844	0.793389	-1.05423	actin cytoskeleton organization;actin filament organization;actin filament-based process;aging;anatomical structure development;anatomical structure morphogenesis;apical junction assembly;axon regeneration;axonogenesis;biological adhesion;biological regulation;cell adhesion;cell junction assembly;cell junction organization;cell part morphogenesis;cell projection morphogenesis;cell projection orga…	actin binding;actin filament binding;beta-catenin binding;binding;cadherin binding;cell adhesion molecule binding;cytoskeletal protein binding;gamma-catenin binding;protein binding;structural molecule activity;vinculin binding	acrosomal vesicle;actin cytoskeleton;adherens junction;anchoring junction;catenin complex;cell junction;cell part;cell projection;cell-cell adherens junction;cell-cell contact zone;cell-cell junction;cell-substrate adherens junction;cell-substrate junction;cytoplasmic membrane-bounded vesicle;cytoplasmic part;cytoplasmic vesicle;cytoskeleton;cytosol;extrinsic to membrane;extrinsic to plasma membr…	Adherens junction;Arrhythmogenic right ventricular cardiomyopathy (ARVC);Bacterial invasion of epithelial cells;Endometrial cancer;Leukocyte transendothelial migration;Pathways in cancer;Tight junction	+	Cluster -604	14	53	1.47782	0.00515991	P26231	Ctnna1	Catenin alpha-1 OS=Mus musculus GN=Ctnna1 PE=1 SV=1	Cluster2
0.303516	0.100472	0.367134	1.06215	1.05554	0.875115	-1.2996	-1.11093	-1.3534	0.25704	0.997604	-1.25464		binding;enzyme binding;kinase binding;protein binding;protein kinase binding;protein kinase C binding	adherens junction;anchoring junction;cell cortex;cell junction;cell part;cell-substrate adherens junction;cell-substrate junction;centrosome;cytoplasm;cytoplasmic part;cytoskeletal part;extracellular membrane-bounded organelle;extracellular organelle;extracellular region part;extracellular vesicular exosome;female germ cell nucleus;focal adhesion;germ cell nucleus;germinal vesicle;intracellular m…	Fc gamma R-mediated phagocytosis	+	Cluster -604	10	64	5.79337	0	P26645	Marcks	Myristoylated alanine-rich C-kinase substrate OS=Mus musculus GN=Marcks PE=1 SV=2	Cluster2
-0.401495	0.102585	0.206581	1.87482	0.600945	0.642904	-1.55238	-0.740028	-0.733939	-0.0307763	1.03956	-1.00878	cell cycle process;cell division;cellular component movement;cellular component organization;cellular component organization at cellular level;cellular component organization or biogenesis;cellular component organization or biogenesis at cellular level;cellular process;cytoskeleton organization;establishment of localization;establishment of localization in cell;establishment of organelle localiza…	binding;cytoskeletal protein binding;microtubule binding;protein binding;tubulin binding	cell part;cytoplasm;cytoskeletal part;cytoskeleton;extracellular membrane-bounded organelle;extracellular organelle;extracellular region part;extracellular vesicular exosome;intracellular non-membrane-bounded organelle;intracellular organelle;intracellular organelle part;intracellular part;macromolecular complex;membrane;membrane-bounded organelle;membrane-bounded vesicle;microtubule;microtubule …		+	Cluster -604	6	16	2.01624	0.000325424	P27546	Map4	Microtubule-associated protein 4 OS=Mus musculus GN=Map4 PE=1 SV=3	Cluster2
0.25586	0.397934	0.271821	0.997139	1.09934	0.78589	-1.42163	-1.11106	-1.2753	0.308538	0.960788	-1.26933	biological regulation;cell redox homeostasis;cellular homeostasis;cellular macromolecule metabolic process;cellular metabolic process;cellular process;cellular protein metabolic process;cellular response to stimulus;cellular response to stress;homeostatic process;macromolecule metabolic process;metabolic process;primary metabolic process;protein folding;protein metabolic process;regulation of bio…	catalytic activity;intramolecular oxidoreductase activity;intramolecular oxidoreductase activity, interconverting keto- and enol-groups;intramolecular oxidoreductase activity, transposing S-S bonds;isomerase activity;protein disulfide isomerase activity	adherens junction;anchoring junction;cell junction;cell part;cell surface;cell-substrate adherens junction;cell-substrate junction;cytoplasmic membrane-bounded vesicle;cytoplasmic part;cytoplasmic vesicle;endoplasmic reticulum;endoplasmic reticulum lumen;endoplasmic reticulum part;extracellular membrane-bounded organelle;extracellular organelle;extracellular region part;extracellular vesicular ex…	Antigen processing and presentation;Protein processing in endoplasmic reticulum	+	Cluster -604	31	228	5.56743	0	P27773	Pdia3	Protein disulfide-isomerase A3 OS=Mus musculus GN=Pdia3 PE=1 SV=2	Cluster2
0.936866	0.939527	0.826815	0.434002	0.318399	0.102849	-2.01668	-0.763752	-0.778027	0.901069	0.285083	-1.18615	anatomical structure development;blood vessel development;cellular component assembly;cellular component assembly at cellular level;cellular component organization;cellular component organization at cellular level;cellular component organization or biogenesis;cellular component organization or biogenesis at cellular level;cellular process;collagen fibril organization;developmental process;elastic…	binding;catalytic activity;cation binding;copper ion binding;ion binding;metal ion binding;oxidoreductase activity;oxidoreductase activity, acting on the CH-NH2 group of donors;oxidoreductase activity, acting on the CH-NH2 group of donors, oxygen as acceptor;protein-lysine 6-oxidase activity;transition metal ion binding	cell part;collagen;extracellular matrix;extracellular matrix part;extracellular region part;extracellular space;intracellular membrane-bounded organelle;intracellular organelle;intracellular part;membrane-bounded organelle;nucleus;organelle;proteinaceous extracellular matrix		+	Cluster -604	9	26	2.58565	0	P28301	Lox	Protein-lysine 6-oxidase OS=Mus musculus GN=Lox PE=1 SV=1	Cluster2
0.670396	0.55616	0.739244	1.34697	0.408236	-0.243276	-0.65015	-1.07152	-1.75606	0.655267	0.503977	-1.15924	aging;alcohol catabolic process;alcohol metabolic process;aldehyde catabolic process;biological regulation;catabolic process;cellular aldehyde metabolic process;cellular catabolic process;cellular lipid metabolic process;cellular macromolecule metabolic process;cellular metabolic process;cellular process;cellular protein metabolic process;developmental process;diterpenoid metabolic process;ethano…	alcohol dehydrogenase (NAD) activity;binding;carboxylic acid binding;catalytic activity;cation binding;fatty acid binding;formaldehyde dehydrogenase activity;identical protein binding;ion binding;lipid binding;metal ion binding;monocarboxylic acid binding;oxidoreductase activity;oxidoreductase activity, acting on CH-OH group of donors;oxidoreductase activity, acting on the aldehyde or oxo group o…	cell part;cytoplasmic part;extracellular membrane-bounded organelle;extracellular organelle;extracellular region part;extracellular vesicular exosome;intracellular membrane-bounded organelle;intracellular organelle;intracellular part;membrane-bounded organelle;membrane-bounded vesicle;mitochondrion;nucleus;organelle;vesicle	Chloroalkane and chloroalkene degradation;Drug metabolism - cytochrome P450;Fatty acid metabolism;Glycolysis / Gluconeogenesis;Metabolism of xenobiotics by cytochrome P450;Methane metabolism;Naphthalene degradation;Retinol metabolism;Tyrosine metabolism	+	Cluster -604	9	37	1.86048	0.00186737	P28474	Adh5	Alcohol dehydrogenase class-3 OS=Mus musculus GN=Adh5 PE=1 SV=3	Cluster2
0.698042	0.750504	0.781368	0.51561	0.604756	0.617132	-1.13647	-1.53343	-1.2975	0.743304	0.579166	-1.32247	amine metabolic process;aminoglycan metabolic process;blood vessel remodeling;carbohydrate metabolic process;cellular macromolecule metabolic process;cellular metabolic process;cellular process;cellular protein metabolic process;chondroitin sulfate metabolic process;glycosaminoglycan metabolic process;macromolecule metabolic process;macromolecule modification;metabolic process;multicellular organ…	binding;carbohydrate binding;extracellular matrix binding;glycosaminoglycan binding;pattern binding;polysaccharide binding	cell part;cell surface;cytoplasmic membrane-bounded vesicle;cytoplasmic part;cytoplasmic vesicle;extracellular matrix;extracellular membrane-bounded organelle;extracellular organelle;extracellular region part;extracellular vesicular exosome;intracellular;intracellular membrane-bounded organelle;intracellular organelle;intracellular part;membrane;membrane-bounded organelle;membrane-bounded vesicle…		+	Cluster -604	9	27	5.85512	0	P28653	Bgn	Biglycan OS=Mus musculus GN=Bgn PE=1 SV=1	Cluster2
-0.813377	-0.194302	0.307355	2.11837	0.844738	-0.28396	-0.120127	-0.627093	-1.2316	-0.233442	0.893048	-0.659606	biological regulation;positive regulation of biological process;positive regulation of cell proliferation;positive regulation of cellular process;regulation of biological process;regulation of cell proliferation;regulation of cellular process		cell part;cytoplasm;extracellular membrane-bounded organelle;extracellular organelle;extracellular region part;extracellular vesicular exosome;intracellular part;membrane;membrane-bounded organelle;membrane-bounded vesicle;organelle;plasma membrane;vesicle	Fc gamma R-mediated phagocytosis;Leishmaniasis	+	Cluster -604	3	12	0.858687	0.0212357	P28667	Marcksl1	MARCKS-related protein OS=Mus musculus GN=Marcksl1 PE=1 SV=2	Cluster2
1.06875	0.423422	1.18685	-1.10954	0.433597	-0.0122959	-1.81214	0.435472	-0.614115	0.893008	-0.229414	-0.663594	biological regulation;catabolic process;cellular catabolic process;cellular macromolecule catabolic process;cellular macromolecule metabolic process;cellular metabolic process;cellular nitrogen compound metabolic process;cellular process;gene silencing;gene silencing by RNA;macromolecule catabolic process;macromolecule metabolic process;metabolic process;mRNA catabolic process;mRNA metabolic proc…	binding;mRNA binding;nucleic acid binding;nucleotide binding;poly(A) RNA binding;poly(U) RNA binding;poly-purine tract binding;poly-pyrimidine tract binding;protein binding;protein C-terminus binding;RNA binding;single-stranded RNA binding	adherens junction;anchoring junction;catalytic step 2 spliceosome;cell junction;cell part;cell-substrate adherens junction;cell-substrate junction;cytoplasm;cytoplasmic part;extracellular membrane-bounded organelle;extracellular organelle;extracellular region part;extracellular vesicular exosome;focal adhesion;intracellular membrane-bounded organelle;intracellular non-membrane-bounded organelle;i…	mRNA surveillance pathway;RNA degradation;RNA transport	+	Cluster -607	6	10	0.861847	0.0188809	P29341	Pabpc1	Polyadenylate-binding protein 1 OS=Mus musculus GN=Pabpc1 PE=1 SV=2	Cluster2
0.797184	0.844407	1.32141	-0.778214	-0.259258	-0.442123	0.450825	-1.95786	0.0236292	0.987668	-0.493198	-0.49447	anatomical structure development;androgen receptor signaling pathway;biological regulation;cation transport;cellular component assembly;cellular component assembly at cellular level;cellular component organization;cellular component organization at cellular level;cellular component organization or biogenesis;cellular component organization or biogenesis at cellular level;cellular macromolecular c…	adenyl nucleotide binding;adenyl ribonucleotide binding;ATP binding;binding;catalytic activity;cis-trans isomerase activity;drug binding;FK506 binding;glucocorticoid receptor binding;GTP binding;guanyl nucleotide binding;guanyl ribonucleotide binding;heat shock protein binding;hormone receptor binding;isomerase activity;macrolide binding;nuclear hormone receptor binding;nucleotide binding;peptidy…	axon part;axonal growth cone;cell body;cell part;cell projection part;cytoplasm;cytoplasmic part;cytoskeletal part;cytosol;endoplasmic reticulum membrane;endoplasmic reticulum part;extracellular membrane-bounded organelle;extracellular organelle;extracellular region part;extracellular vesicular exosome;growth cone;intracellular membrane-bounded organelle;intracellular organelle;intracellular orga…		+	Cluster -607	8	27	1.03664	0.0196691	P30416	Fkbp4	Peptidyl-prolyl cis-trans isomerase FKBP4 OS=Mus musculus GN=Fkbp4 PE=1 SV=5	Cluster2
0.573464	0.631558	0.541481	0.642437	0.826583	0.76849	-1.31057	-1.31134	-1.3621	0.582168	0.745837	-1.328	anatomical structure formation involved in morphogenesis;anatomical structure maturation;anatomical structure morphogenesis;angiogenesis;biological regulation;blood vessel maturation;bone trabecula formation;cell differentiation;cellular developmental process;cellular process;cellular response to acid;cellular response to amine stimulus;cellular response to amino acid stimulus;cellular response t…	binding;catalytic activity;cation binding;endopeptidase activity;hydrolase activity;ion binding;metal ion binding;metalloendopeptidase activity;metallopeptidase activity;peptidase activity;peptidase activity, acting on L-amino acid peptides;transition metal ion binding;zinc ion binding	cell part;contractile fiber part;cytoplasm;cytoplasmic part;extracellular matrix;extracellular region part;extracellular space;intracellular membrane-bounded organelle;intracellular organelle;intracellular part;membrane;membrane-bounded organelle;mitochondrion;nucleus;organelle;organelle part;plasma membrane;proteinaceous extracellular matrix;sarcomere	Bladder cancer;GnRH signaling pathway;Leukocyte transendothelial migration;Pathways in cancer	+	Cluster -604	32	163	7.58839	0	P33434	Mmp2	72 kDa type IV collagenase OS=Mus musculus GN=Mmp2 PE=1 SV=1	Cluster2
1.03604	0.903065	0.852309	-0.557916	0.910267	-0.0832516	-0.160027	-1.39602	-1.50446	0.93047	0.0896999	-1.02017	aging;biological regulation;biosynthetic process;carboxylic acid biosynthetic process;carboxylic acid metabolic process;cell aging;cell proliferation;cell surface receptor linked signaling pathway;cellular biosynthetic process;cellular component assembly;cellular component organization;cellular component organization or biogenesis;cellular ketone metabolic process;cellular lipid metabolic process…	binding;catalytic activity;chemoattractant activity;cytokine activity;cytokine receptor binding;dopachrome isomerase activity;intramolecular oxidoreductase activity;intramolecular oxidoreductase activity, interconverting keto- and enol-groups;intramolecular oxidoreductase activity, transposing C=C bonds;isomerase activity;phenylpyruvate tautomerase activity;protein binding;receptor binding	cell part;cell surface;cytoplasm;extracellular membrane-bounded organelle;extracellular organelle;extracellular region;extracellular region part;extracellular space;extracellular vesicular exosome;intracellular organelle part;intracellular part;membrane-bounded organelle;membrane-bounded vesicle;myelin sheath;nuclear part;nucleoplasm;organelle;organelle part;vesicle	Phenylalanine metabolism;Tyrosine metabolism	+	Cluster -604	3	10	1.64908	0.00172571	P34884	Mif	Macrophage migration inhibitory factor OS=Mus musculus GN=Mif PE=1 SV=2	Cluster2
0.577535	0.699367	0.727676	-1.7754	0.88791	1.05102	-0.723176	-0.85635	-0.588585	0.668193	0.0545111	-0.722704	biological regulation;cell migration;cell motility;cellular component movement;cellular process;locomotion;positive regulation of biological process;positive regulation of cell proliferation;positive regulation of cellular process;positive regulation of epithelial cell proliferation;positive regulation of epithelial cell proliferation involved in wound healing;regulation of biological process;reg…	binding;calcium ion binding;catalytic activity;cation binding;endopeptidase activity;hydrolase activity;ion binding;metal ion binding;metalloendopeptidase activity;metallopeptidase activity;peptidase activity;peptidase activity, acting on L-amino acid peptides;transition metal ion binding;zinc ion binding	extracellular matrix;extracellular region;extracellular region part;proteinaceous extracellular matrix		+	Cluster -604	1	8	0.590464	0.0385333	P34960	Mmp12	Macrophage metalloelastase OS=Mus musculus GN=Mmp12 PE=1 SV=3	Cluster2
0.423416	0.272039	-0.00606251	1.26889	0.397514	1.17431	-0.68479	-1.21925	-1.62607	0.229798	0.946903	-1.1767	abortive mitotic cell cycle;activation of MAPK activity;acylglycerol metabolic process;anatomical structure development;anatomical structure formation involved in morphogenesis;anatomical structure homeostasis;anatomical structure morphogenesis;axonogenesis;biological regulation;brain development;carbohydrate homeostasis;cell cycle;cell cycle checkpoint;cell development;cell differentiation;cell …	binding;binding, bridging;catalytic activity;hormone receptor binding;hydrolase activity;hydrolase activity, acting on ester bonds;insulin receptor binding;non-membrane spanning protein tyrosine phosphatase activity;peptide hormone receptor binding;phosphatase activity;phosphoprotein phosphatase activity;phosphoric ester hydrolase activity;protein binding;protein binding, bridging;protein complex…	cell part;cytoplasm;cytoplasmic part;cytosol;intracellular membrane-bounded organelle;intracellular organelle;intracellular part;macromolecular complex;membrane-bounded organelle;mitochondrion;nucleus;organelle;protein complex	Adipocytokine signaling pathway;Chronic myeloid leukemia;Epithelial cell signaling in Helicobacter pylori infection;Jak-STAT signaling pathway;Leukocyte transendothelial migration;MAPK signaling pathway - fly;Natural killer cell mediated cytotoxicity;Neurotrophin signaling pathway;Renal cell carcinoma	+	Cluster -604	12	37	2.7121	0.000240283	P35235	Ptpn11	Tyrosine-protein phosphatase non-receptor type 11 OS=Mus musculus GN=Ptpn11 PE=1 SV=2	Cluster2
0.146504	0.157814	-0.326602	0.974673	1.27362	1.16485	-1.17988	-0.903475	-1.30751	-0.00742812	1.13772	-1.13029	anatomical structure homeostasis;biological regulation;catabolic process;cell killing;cell proliferation;cellular catabolic process;cellular metabolic process;cellular process;cellular response to chemical stimulus;cellular response to hydrogen peroxide;cellular response to oxidative stress;cellular response to oxygen radical;cellular response to reactive oxygen species;cellular response to stimu…	antioxidant activity;binding;catalytic activity;cation binding;heme binding;identical protein binding;ion binding;iron ion binding;metal ion binding;oxidoreductase activity;oxidoreductase activity, acting on paired donors, with incorporation or reduction of molecular oxygen;oxidoreductase activity, acting on peroxide as acceptor;peroxidase activity;peroxiredoxin activity;protein binding;tetrapyrr…	cell part;chromatin;chromosomal part;cytoplasm;cytoplasmic membrane-bounded vesicle;cytoplasmic part;cytoplasmic vesicle;cytosol;euchromatin;extracellular membrane-bounded organelle;extracellular organelle;extracellular region part;extracellular space;extracellular vesicular exosome;intracellular membrane-bounded organelle;intracellular non-membrane-bounded organelle;intracellular organelle;intra…	Peroxisome	+	Cluster -604	15	134	4.34943	0.00012963	P35700	Prdx1	Peroxiredoxin-1 OS=Mus musculus GN=Prdx1 PE=1 SV=1	Cluster2
-0.126654	0.127306	-0.0396627	0.85509	1.45729	1.09665	-1.15932	-1.35136	-0.85935	-0.0130034	1.13634	-1.12334	cell differentiation;cellular developmental process;cellular process;developmental process;epithelial cell differentiation		cell part;cytoplasm;intracellular part		+	Cluster -604	13	73	4.11491	0	P37804	Tagln	Transgelin OS=Mus musculus GN=Tagln PE=1 SV=3	Cluster2
0.904405	0.921028	0.866361	0.310398	0.46004	0.430257	-1.29703	-1.15704	-1.43842	0.897265	0.400231	-1.2975	biological regulation;cellular process;cellular response to chemical stimulus;cellular response to organic substance;cellular response to stimulus;negative regulation of biological process;negative regulation of catabolic process;negative regulation of catalytic activity;negative regulation of cellular catabolic process;negative regulation of cellular metabolic process;negative regulation of cell…	binding;cation binding;endopeptidase inhibitor activity;endopeptidase regulator activity;enzyme binding;enzyme inhibitor activity;enzyme regulator activity;ion binding;metal ion binding;metalloendopeptidase inhibitor activity;metalloenzyme inhibitor activity;metalloenzyme regulator activity;peptidase inhibitor activity;peptidase regulator activity;protease binding;protein binding	basement membrane;cell part;extracellular matrix part;extracellular membrane-bounded organelle;extracellular organelle;extracellular region part;extracellular space;extracellular vesicular exosome;intracellular membrane-bounded organelle;intracellular organelle;intracellular part;membrane-bounded organelle;membrane-bounded vesicle;nucleus;organelle;vesicle		+	Cluster -604	8	26	6.51922	0	P39876	Timp3	Metalloproteinase inhibitor 3 OS=Mus musculus GN=Timp3 PE=1 SV=1	Cluster2
0.287753	0.482577	0.486949	1.69557	0.493067	0.13506	-1.32793	-1.05814	-1.1949	0.419093	0.774567	-1.19366	alcohol metabolic process;aldehyde biosynthetic process;biological regulation;biosynthetic process;carbohydrate metabolic process;cellular aldehyde metabolic process;cellular biosynthetic process;cellular carbohydrate metabolic process;cellular metabolic process;cellular process;glyceraldehyde-3-phosphate biosynthetic process;glyceraldehyde-3-phosphate metabolic process;metabolic process;monosacc…	binding;catalytic activity;cation binding;cofactor binding;identical protein binding;ion binding;metal ion binding;protein binding;protein dimerization activity;protein homodimerization activity;transferase activity;transferase activity, transferring aldehyde or ketonic groups;transketolase activity	cell part;extracellular membrane-bounded organelle;extracellular organelle;extracellular region part;extracellular vesicular exosome;intracellular membrane-bounded organelle;intracellular organelle;intracellular organelle part;intracellular part;membrane-bounded organelle;membrane-bounded vesicle;myelin sheath;nuclear part;nucleoplasm;nucleus;organelle;organelle part;vesicle	Biosynthesis of ansamycins;Carbon fixation in photosynthetic organisms;Pentose phosphate pathway	+	Cluster -604	23	140	2.27205	0.00219847	P40142	Tkt	Transketolase OS=Mus musculus GN=Tkt PE=1 SV=1	Cluster2
-0.247377	-0.215281	0.146671	1.99265	0.938919	0.335178	-1.0322	-0.943525	-0.975035	-0.105329	1.08892	-0.983587	biological regulation;biosynthetic process;cellular biosynthetic process;cellular component assembly;cellular component assembly at cellular level;cellular component organization;cellular component organization at cellular level;cellular component organization or biogenesis;cellular component organization or biogenesis at cellular level;cellular macromolecular complex assembly;cellular macromolec…	binding;chromatin binding;core promoter proximal region DNA binding;core promoter proximal region sequence-specific DNA binding;DNA bending activity;DNA binding;mitochondrial light strand promoter sense binding;nucleic acid binding;nucleic acid binding transcription factor activity;regulatory region DNA binding;regulatory region nucleic acid binding;RNA polymerase II core promoter proximal region…	cell part;cytoplasmic part;intracellular membrane-bounded organelle;intracellular non-membrane-bounded organelle;intracellular organelle;intracellular organelle part;intracellular part;macromolecular complex;membrane-bounded organelle;mitochondrial nucleoid;mitochondrial part;mitochondrion;non-membrane-bounded organelle;nuclear part;nucleoid;nucleoplasm part;nucleus;organelle;organelle part;prote…	Huntington's disease	+	Cluster -604	2	9	2.17478	0.00123529	P40630	Tfam	Transcription factor A, mitochondrial OS=Mus musculus GN=Tfam PE=1 SV=2	Cluster2
0.822789	0.953791	0.992797	0.487042	-0.335116	-1.17092	-1.89118	0.315981	-0.175185	0.923126	-0.339665	-0.58346	anatomical structure formation involved in morphogenesis;biological regulation;cell cycle phase;cell cycle process;cell projection assembly;cell projection organization;cell surface receptor linked signaling pathway;cellular component assembly;cellular component assembly at cellular level;cellular component assembly involved in morphogenesis;cellular component organization;cellular component orga…	binding;catalytic activity;enzyme regulator activity;GTP binding;GTPase activity;guanyl nucleotide binding;guanyl ribonucleotide binding;hydrolase activity;hydrolase activity, acting on acid anhydrides;hydrolase activity, acting on acid anhydrides, in phosphorus-containing anhydrides;identical protein binding;nucleoside-triphosphatase activity;nucleotide binding;protein binding;protein complex sc…	actin cytoskeleton;actomyosin contractile ring;cell cortex;cell cortex part;cell division site part;cell part;cell projection;cell projection membrane;cell projection part;cell surface;chromosomal part;ciliary transition zone;cilium membrane;cilium part;cleavage furrow;condensed chromosome kinetochore;contractile ring;cytoplasm;cytoplasmic part;cytoskeletal part;cytoskeleton;exocyst;extracellular…		+	Cluster -607	4	14	0.878528	0.0171083	P42208	2022-09-02	Septin-2 OS=Mus musculus GN=Sept2 PE=1 SV=2	Cluster2
0.770282	0.770421	0.695496	0.482656	0.657054	0.58419	-1.25981	-1.56292	-1.13738	0.7454	0.574633	-1.32003	actin filament capping;barbed-end actin filament capping;biological regulation;cellular component organization;cellular component organization or biogenesis;negative regulation of actin filament depolymerization;negative regulation of actin filament polymerization;negative regulation of biological process;negative regulation of cellular component organization;negative regulation of cellular proce…		brush border;cell cortex part;cell part;cell projection;cortical cytoskeleton;cytoplasmic part;cytoskeletal part;cytoskeleton;extracellular membrane-bounded organelle;extracellular organelle;extracellular region part;extracellular vesicular exosome;F-actin capping protein complex;intracellular non-membrane-bounded organelle;intracellular organelle;intracellular organelle part;intracellular part;m…		+	Cluster -604	1	3	5.52645	0	P47754	Capza2	F-actin-capping protein subunit alpha-2 OS=Mus musculus GN=Capza2 PE=1 SV=3	Cluster2
0.0938105	0.677944	-0.014387	0.895966	1.18983	0.825572	-1.24334	-0.944184	-1.48121	0.252456	0.970456	-1.22291	aging;biological regulation;cellular process;cellular response to chemical stimulus;cellular response to endogenous stimulus;cellular response to hormone stimulus;cellular response to organic substance;cellular response to stimulus;developmental process;female pregnancy;multi-organism process;positive regulation of activated T cell proliferation;positive regulation of biological process;positive …	binding;growth factor binding;insulin-like growth factor binding;insulin-like growth factor I binding;insulin-like growth factor II binding;protein binding	apical plasma membrane;cell part;cytoplasmic part;cytoplasmic vesicle;extracellular membrane-bounded organelle;extracellular organelle;extracellular region;extracellular region part;extracellular space;extracellular vesicular exosome;intracellular organelle;intracellular part;membrane part;membrane-bounded organelle;membrane-bounded vesicle;organelle;plasma membrane part;vesicle		+	Cluster -604	19	147	3.62045	0.000114286	P47877	Igfbp2	Insulin-like growth factor-binding protein 2 OS=Mus musculus GN=Igfbp2 PE=2 SV=2	Cluster2
0.581534	0.751103	0.688039	0.0872799	0.931659	0.73427	-1.80518	-0.90395	-1.06476	0.673559	0.584403	-1.25796	biological regulation;regulation of biological process;regulation of cell growth;regulation of cellular component organization;regulation of cellular process;regulation of growth;regulation of insulin-like growth factor receptor signaling pathway;regulation of response to stimulus;regulation of signal transduction;regulation of signaling	binding;growth factor binding;insulin-like growth factor binding;insulin-like growth factor I binding;insulin-like growth factor II binding;protein binding	cell part;cytoplasmic part;extracellular membrane-bounded organelle;extracellular organelle;extracellular region part;extracellular space;extracellular vesicular exosome;Golgi apparatus;intracellular membrane-bounded organelle;intracellular organelle;intracellular part;membrane-bounded organelle;membrane-bounded vesicle;organelle;vesicle		+	Cluster -604	6	26	2.89526	0	P47880	Igfbp6	Insulin-like growth factor-binding protein 6 OS=Mus musculus GN=Igfbp6 PE=2 SV=2	Cluster2
0.974207	0.89496	0.933328	1.21384	-0.511893	-0.502073	-0.912544	-0.611934	-1.47789	0.934165	0.066624	-1.00079	biological regulation;regulation of biological process;regulation of cell proliferation;regulation of cellular process	binding;calcium ion binding;cation binding;ion binding;metal ion binding	cell part;cell projection;cytoplasm;extracellular membrane-bounded organelle;extracellular organelle;extracellular region part;extracellular space;extracellular vesicular exosome;intracellular organelle part;intracellular part;membrane-bounded organelle;membrane-bounded vesicle;nuclear part;nucleoplasm;organelle;organelle part;ruffle;vesicle		+	Cluster -604	4	28	1.58835	0.00671047	P50543	S100a11	Protein S100-A11 OS=Mus musculus GN=S100a11 PE=1 SV=1	Cluster2
-0.339042	-0.514868	0.139891	2.11245	0.390959	0.317129	0.246338	-1.34358	-1.00927	-0.238006	0.940179	-0.702173	biological regulation;catabolic process;macromolecule catabolic process;macromolecule metabolic process;metabolic process;negative regulation of apoptosis;negative regulation of biological process;negative regulation of catalytic activity;negative regulation of cell death;negative regulation of cellular process;negative regulation of hydrolase activity;negative regulation of molecular function;ne…	cysteine-type endopeptidase inhibitor activity;endopeptidase inhibitor activity;endopeptidase regulator activity;enzyme inhibitor activity;enzyme regulator activity;peptidase inhibitor activity;peptidase regulator activity	cell part;cytoplasm;cytoplasmic part;cytosol;intracellular part;membrane		+	Cluster -604	3	13	1.00498	0.0165314	P51125	Cast	Calpastatin OS=Mus musculus GN=Cast PE=1 SV=2	Cluster2
1.24343	1.3501	0.86128	-1.63136	-0.53194	-0.909258	0.0029769	-0.341055	-0.0441764	1.1516	-1.02418	-0.127418	biological regulation;cellular process;negative regulation of biological process;negative regulation of biosynthetic process;negative regulation of cellular biosynthetic process;negative regulation of cellular macromolecule biosynthetic process;negative regulation of cellular metabolic process;negative regulation of cellular process;negative regulation of gene expression;negative regulation of ma…	binding;carbohydrate binding;DNA binding;glycosaminoglycan binding;growth factor activity;heparin binding;nucleic acid binding;nucleotide binding;pattern binding;polysaccharide binding;protein binding;protein binding transcription factor activity;receptor binding;RNA polymerase II transcription cofactor activity;RNA polymerase II transcription corepressor activity;RNA polymerase II transcription …	cell part;cytoplasm;extracellular region part;extracellular space;intracellular membrane-bounded organelle;intracellular organelle;intracellular organelle part;intracellular part;macromolecular complex;membrane-bounded organelle;nuclear part;nucleoplasm;nucleoplasm part;nucleus;organelle;organelle part;protein complex;transcriptional repressor complex		+	Cluster -607	10	43	2.95855	0.00162536	P51859	Hdgf	Hepatoma-derived growth factor OS=Mus musculus GN=Hdgf PE=1 SV=2	Cluster2
0.41943	1.18363	0.447289	0.5104	0.759676	0.570522	-1.29618	-1.21539	-1.37937	0.683449	0.613533	-1.29698	alcohol catabolic process;alcohol metabolic process;carbohydrate catabolic process;carbohydrate metabolic process;catabolic process;cell death;cellular carbohydrate catabolic process;cellular carbohydrate metabolic process;cellular metabolic process;cellular process;death;generation of precursor metabolites and energy;glucose catabolic process;glucose metabolic process;glycolysis;hexose catabolic…	adenyl nucleotide binding;adenyl ribonucleotide binding;alkali metal ion binding;antigen binding;ATP binding;binding;catalytic activity;cation binding;ion binding;kinase activity;magnesium ion binding;metal ion binding;MHC class II protein complex binding;MHC protein complex binding;nucleotide binding;phosphotransferase activity, alcohol group as acceptor;potassium ion binding;purine nucleotide b…	cell part;cell projection;cilium;cytoplasm;cytoplasmic part;extracellular matrix;extracellular membrane-bounded organelle;extracellular organelle;extracellular region part;extracellular vesicular exosome;intracellular membrane-bounded organelle;intracellular organelle;intracellular part;membrane;membrane-bounded organelle;membrane-bounded vesicle;mitochondrion;myelin sheath;nucleus;organelle;plas…	Carbon fixation in photosynthetic organisms;Glycolysis / Gluconeogenesis;Purine metabolism;Pyruvate metabolism;Type II diabetes mellitus	+	Cluster -604	36	310	3.83042	0.00010566	P52480	Pkm	Pyruvate kinase PKM OS=Mus musculus GN=Pkm PE=1 SV=4	Cluster2
1.20582	1.09713	0.828826	-1.83151	0.368315	0.161018	-0.513644	-0.727395	-0.588566	1.04393	-0.434058	-0.609868	biological regulation;biosynthetic process;cellular biosynthetic process;cellular macromolecule biosynthetic process;cellular macromolecule metabolic process;cellular metabolic process;cellular nitrogen compound metabolic process;cellular process;macromolecule biosynthetic process;macromolecule metabolic process;metabolic process;nitrogen compound metabolic process;nucleic acid metabolic process;…	binding;cation binding;DNA binding;ion binding;metal ion binding;nucleic acid binding;RNA binding;single-stranded DNA binding;single-stranded RNA binding;structure-specific DNA binding;transition metal ion binding;zinc ion binding	cell part;cytoplasmic part;cytosol;endoplasmic reticulum;intracellular membrane-bounded organelle;intracellular organelle;intracellular part;membrane-bounded organelle;nucleus;organelle		+	Cluster -607	1	6	1.25653	0.00415965	P53996	Cnbp	Cellular nucleic acid-binding protein OS=Mus musculus GN=Cnbp PE=1 SV=2	Cluster2
0.850674	0.81619	0.687753	0.461825	0.504033	0.641081	-1.37538	-1.40043	-1.18574	0.784872	0.535646	-1.32052	biological regulation;biosynthetic process;cell motility;cellular biosynthetic process;cellular component movement;cellular component organization;cellular component organization or biogenesis;cellular metabolic process;cellular process;establishment of localization;fat-soluble vitamin biosynthetic process;fat-soluble vitamin metabolic process;heterocycle metabolic process;high-density lipoprotei…	binding;lipid binding	extracellular region part;extracellular space	PPAR signaling pathway	+	Cluster -604	13	39	6.37765	0	P55065	Pltp	Phospholipid transfer protein OS=Mus musculus GN=Pltp PE=1 SV=1	Cluster2
0.975348	0.988485	0.888367	-0.659805	0.675274	0.531593	-0.999316	-1.53906	-0.860882	0.950733	0.182354	-1.13309	biological regulation;cell cycle phase;cell cycle process;cell division;cellular component organization;cellular component organization at cellular level;cellular component organization or biogenesis;cellular component organization or biogenesis at cellular level;cellular process;G2/M transition of mitotic cell cycle;mitosis;negative regulation of catalytic activity;negative regulation of molecul…	binding;channel regulator activity;enzyme binding;enzyme inhibitor activity;enzyme regulator activity;phosphatase binding;phosphatase inhibitor activity;phosphatase regulator activity;potassium channel regulator activity;protein binding;protein phosphatase 2A binding;protein phosphatase binding;protein phosphatase inhibitor activity;protein phosphatase regulator activity;protein phosphatase type …	cell part;cytoplasm;intracellular part		+	Cluster -604	4	16	2.33098	0.000112903	P56212	Arpp19	cAMP-regulated phosphoprotein 19 OS=Mus musculus GN=Arpp19 PE=1 SV=2	Cluster2
0.89475	0.964627	0.950844	-0.90461	1.30505	-0.695918	-0.768131	-0.524254	-1.22236	0.93674	-0.0984917	-0.838248	anatomical structure development;developmental process;substantia nigra development	catalytic activity;cation transmembrane transporter activity;cytochrome-c oxidase activity;heme-copper terminal oxidase activity;hydrogen ion transmembrane transporter activity;inorganic cation transmembrane transporter activity;ion transmembrane transporter activity;monovalent inorganic cation transmembrane transporter activity;oxidoreductase activity;oxidoreductase activity, acting on a heme gr…	cell part;cytoplasmic part;intracellular membrane-bounded organelle;intracellular organelle;intracellular organelle part;intracellular part;membrane;membrane-bounded organelle;membrane-enclosed lumen;mitochondrial inner membrane;mitochondrial intermembrane space;mitochondrial membrane;mitochondrial part;mitochondrion;organelle;organelle envelope lumen;organelle inner membrane;organelle membrane;o…	Alzheimer's disease;Cardiac muscle contraction;Huntington's disease;Oxidative phosphorylation;Parkinson's disease	+	Cluster -604	2	11	1.18147	0.00404444	P56391	Cox6b1	Cytochrome c oxidase subunit 6B1 OS=Mus musculus GN=Cox6b1 PE=1 SV=2	Cluster2
1.27329	1.52291	0.931647	-0.237999	-0.773086	-1.31719	-0.390025	-0.239727	-0.769819	1.24262	-0.776092	-0.466524	anatomical structure formation involved in morphogenesis;anatomical structure morphogenesis;angiogenesis;biological regulation;biosynthetic process;cell migration;cell morphogenesis;cell morphogenesis involved in differentiation;cell motility;cell proliferation;cellular biosynthetic process;cellular component morphogenesis;cellular component movement;cellular component organization;cellular compo…	binding;carbohydrate binding;cargo receptor activity;catalytic activity;cation binding;chromatin binding;copper ion binding;histone binding;ion binding;metal ion binding;methylated histone residue binding;oligosaccharide binding;oxidoreductase activity;oxidoreductase activity, acting on the CH-NH2 group of donors;oxidoreductase activity, acting on the CH-NH2 group of donors, oxygen as acceptor;pr…	basement membrane;cell part;chromosome;extracellular matrix part;extracellular region part;extracellular space;intracellular membrane-bounded organelle;intracellular non-membrane-bounded organelle;intracellular organelle;intracellular organelle part;intracellular part;membrane;membrane-bounded organelle;non-membrane-bounded organelle;nuclear part;nucleoplasm;nucleus;organelle;organelle part		+	Cluster -607	29	176	2.83526	0.00125	P58022	Loxl2	Lysyl oxidase homolog 2 OS=Mus musculus GN=Loxl2 PE=1 SV=2	Cluster2
0.594972	0.839485	0.438847	0.281673	0.900001	0.818364	-1.63648	-1.04851	-1.18835	0.624435	0.666679	-1.29111	biological regulation;biosynthetic process;cell differentiation;cellular biosynthetic process;cellular developmental process;cellular macromolecule biosynthetic process;cellular macromolecule metabolic process;cellular metabolic process;cellular process;developmental process;hemopoietic progenitor cell differentiation;macromolecule biosynthetic process;macromolecule metabolic process;metabolic pr…	binding;catalytic activity;enzyme binding;GTP binding;GTPase activity;guanyl nucleotide binding;guanyl ribonucleotide binding;hydrolase activity;hydrolase activity, acting on acid anhydrides;hydrolase activity, acting on acid anhydrides, in phosphorus-containing anhydrides;kinase binding;nucleic acid binding;nucleoside-triphosphatase activity;nucleotide binding;protein binding;protein kinase bind…	aggresome;cell part;cytoplasm;extracellular membrane-bounded organelle;extracellular organelle;extracellular region part;extracellular vesicular exosome;inclusion body;intracellular part;macromolecular complex;membrane;membrane-bounded organelle;membrane-bounded vesicle;organelle;plasma membrane;polysome;ribonucleoprotein complex;vesicle		+	Cluster -604	46	300	3.623	0	P58252	Eef2	Elongation factor 2 OS=Mus musculus GN=Eef2 PE=1 SV=2	Cluster2
-0.364845	-0.0535596	-0.335096	1.28998	1.31863	1.14935	-0.976045	-0.91934	-1.10907	-0.251167	1.25265	-1.00149	anatomical structure development;anatomical structure homeostasis;anatomical structure morphogenesis;ATP-dependent chromatin remodeling;axonogenesis;biological adhesion;biological regulation;cell adhesion;cell part morphogenesis;cell projection morphogenesis;cell projection organization;cell-cell adhesion;cellular component morphogenesis;cellular component organization;cellular component organiza…	adenyl nucleotide binding;adenyl ribonucleotide binding;ATP binding;binding;core promoter proximal region DNA binding;core promoter proximal region sequence-specific DNA binding;cytoskeletal protein binding;DNA binding;enhancer binding;enhancer sequence-specific DNA binding;enzyme binding;identical protein binding;kinesin binding;nitric-oxide synthase binding;nucleic acid binding;nucleotide bindi…	adherens junction;anchoring junction;axon;blood microparticle;cell cortex part;cell junction;cell part;cell projection;cell-substrate adherens junction;cell-substrate junction;chromatin;chromosomal part;cortical cytoskeleton;cytoplasmic part;cytoskeletal part;cytoskeleton;cytosol;extracellular membrane-bounded organelle;extracellular organelle;extracellular region part;extracellular space;extrace…	Adherens junction;Arrhythmogenic right ventricular cardiomyopathy (ARVC);Bacterial invasion of epithelial cells;Dilated cardiomyopathy;Focal adhesion;Hypertrophic cardiomyopathy (HCM);Leukocyte transendothelial migration;Pathogenic Escherichia coli infection;Phagosome;Phototransduction - fly;Regulation of actin cytoskeleton;Shigellosis;Tight junction;Vibrio cholerae infection;Viral myocarditis	+	Cluster -604	23	365	5.78431	0	P60710	Actb	Actin, cytoplasmic 1 OS=Mus musculus GN=Actb PE=1 SV=1	Cluster2
0.412252	0.541556	0.748331	0.60464	0.981134	0.578813	-1.20689	-0.930186	-1.72965	0.56738	0.721529	-1.28891	biological regulation;cellular macromolecule metabolic process;cellular metabolic process;cellular nitrogen compound metabolic process;cellular process;macromolecule metabolic process;metabolic process;mRNA metabolic process;mRNA processing;negative regulation of biological process;negative regulation of cellular metabolic process;negative regulation of cellular process;negative regulation of mac…	binding;core promoter proximal region DNA binding;core promoter proximal region sequence-specific DNA binding;DNA binding;nucleic acid binding;nucleic acid binding transcription factor activity;regulatory region DNA binding;regulatory region nucleic acid binding;RNA binding;RNA polymerase II core promoter proximal region sequence-specific DNA binding;RNA polymerase II core promoter proximal regio…	adherens junction;anchoring junction;catalytic step 2 spliceosome;cell junction;cell part;cell projection;cell-substrate adherens junction;cell-substrate junction;chromatin;chromosomal part;cytoplasm;cytoskeletal part;extracellular membrane-bounded organelle;extracellular organelle;extracellular region part;extracellular vesicular exosome;focal adhesion;intracellular non-membrane-bounded organell…	Spliceosome	+	Cluster -604	12	66	3.6425	0.00173563	P61979	Hnrnpk	Heterogeneous nuclear ribonucleoprotein K OS=Mus musculus GN=Hnrnpk PE=1 SV=1	Cluster2
0.776983	0.922813	0.875992	-0.743822	0.334313	-1.86722	0.573406	0.240676	-1.11314	0.858596	-0.75891	-0.0996857	establishment of localization;establishment of protein localization;protein transport;transport	binding;cation binding;ion binding;metal ion binding	cell part;cytoplasmic part;intracellular membrane-bounded organelle;intracellular non-membrane-bounded organelle;intracellular organelle;intracellular organelle part;intracellular part;membrane;membrane-bounded organelle;mitochondrial inner membrane;mitochondrial membrane;mitochondrial part;mitochondrion;non-membrane-bounded organelle;nuclear part;nucleolus;organelle;organelle inner membrane;orga…		+	Cluster -607	2	2	0.893099	0.0101089	P62075	Timm13	Mitochondrial import inner membrane translocase subunit Tim13 OS=Mus musculus GN=Timm13 PE=1 SV=1	Cluster2
0.829742	1.45104	0.565832	1.13685	-1.32494	-0.845278	-0.60963	-0.484635	-0.718988	0.948871	-0.344453	-0.604418	biological regulation;cellular macromolecule metabolic process;cellular metabolic process;cellular nitrogen compound metabolic process;cellular process;chordate embryonic development;CRD-mediated mRNA stabilization;developmental process;embryo development;embryo development ending in birth or egg hatching;in utero embryonic development;macromolecule metabolic process;metabolic process;mRNA metabo…	binding;chromatin binding;core promoter proximal region DNA binding;core promoter proximal region sequence-specific DNA binding;DNA binding;nucleic acid binding;nucleic acid binding transcription factor activity;regulatory region DNA binding;regulatory region nucleic acid binding;RNA binding;RNA polymerase II core promoter proximal region sequence-specific DNA binding;RNA polymerase II core promo…	cell part;CRD-mediated mRNA stability complex;cytoplasm;cytoplasmic part;extracellular membrane-bounded organelle;extracellular organelle;extracellular region part;extracellular vesicular exosome;histone pre-mRNA 3'end processing complex;intracellular membrane-bounded organelle;intracellular non-membrane-bounded organelle;intracellular organelle;intracellular organelle part;intracellular part;mac…		+	Cluster -607	4	9	0.953894	0.0084585	P62960	Ybx1	Nuclease-sensitive element-binding protein 1 OS=Mus musculus GN=Ybx1 PE=1 SV=3	Cluster2
0.507353	0.544132	0.476198	0.15977	1.00512	0.98254	-0.842742	-1.91478	-0.917585	0.509228	0.715809	-1.22504	actin cytoskeleton organization;actin filament-based process;anatomical structure formation involved in morphogenesis;biological regulation;cellular component organization;cellular component organization at cellular level;cellular component organization or biogenesis;cellular component organization or biogenesis at cellular level;cellular process;cellular response to chemical stimulus;cellular re…	actin binding;adenyl nucleotide binding;adenyl-nucleotide exchange factor activity;ATPase regulator activity;binding;cytoskeletal protein binding;enzyme binding;enzyme regulator activity;GTPase binding;lipid binding;nucleoside-triphosphatase regulator activity;nucleotide binding;phosphatidylinositol binding;phosphatidylinositol-4,5-bisphosphate binding;phospholipid binding;proline-rich region bin…	adherens junction;anchoring junction;blood microparticle;cell junction;cell part;cell projection;cell-substrate adherens junction;cell-substrate junction;cytoplasm;cytoplasmic part;cytoskeleton;cytosol;extracellular membrane-bounded organelle;extracellular organelle;extracellular region;extracellular region part;extracellular vesicular exosome;focal adhesion;intracellular membrane-bounded organel…	Regulation of actin cytoskeleton;Shigellosis	+	Cluster -604	6	40	2.49057	0	P62962	Pfn1	Profilin-1 OS=Mus musculus GN=Pfn1 PE=1 SV=2	Cluster2
-0.196633	0.448908	-0.514885	1.37607	1.27528	0.626885	-1.10292	-0.438564	-1.47413	-0.0875367	1.09274	-1.00521	biological regulation;biosynthetic process;cellular biosynthetic process;cellular component disassembly;cellular component disassembly at cellular level;cellular component organization;cellular component organization at cellular level;cellular component organization or biogenesis;cellular component organization or biogenesis at cellular level;cellular macromolecular complex disassembly;cellular m…	adenyl nucleotide binding;adenyl ribonucleotide binding;antigen binding;ATP binding;ATPase activity;ATPase activity, coupled;binding;C3HC4-type RING finger domain binding;catalytic activity;enzyme binding;G-protein-coupled receptor binding;heat shock protein binding;hydrolase activity;hydrolase activity, acting on acid anhydrides;hydrolase activity, acting on acid anhydrides, in phosphorus-contai…	adherens junction;anchoring junction;blood microparticle;cell junction;cell part;cell-substrate adherens junction;cell-substrate junction;cytoplasmic membrane-bounded vesicle;cytoplasmic part;cytoplasmic vesicle;cytosol;extracellular membrane-bounded organelle;extracellular organelle;extracellular region part;extracellular space;extracellular vesicular exosome;focal adhesion;intracellular;intrace…	Antigen processing and presentation;Endocytosis;MAPK signaling pathway;Measles;Protein processing in endoplasmic reticulum;Spliceosome;Toxoplasmosis	+	Cluster -604	35	321	2.30536	0.00720325	P63017	Hspa8	Heat shock cognate 71 kDa protein OS=Mus musculus GN=Hspa8 PE=1 SV=1	Cluster2
-0.287081	0.417889	-0.322861	1.4118	1.39823	0.444018	-1.01881	-1.45058	-0.592608	-0.0640178	1.08468	-1.02067	biological regulation;developmental process;negative regulation of biological process;negative regulation of cell differentiation;negative regulation of cellular process;negative regulation of developmental process;negative regulation of ectoderm development;regulation of biological process;regulation of cell differentiation;regulation of cellular process;regulation of developmental process;regul…	binding;calcium ion binding;cation binding;ion binding;metal ion binding;protein binding;transcription factor binding	cell part;cytoplasm;cytoplasmic part;endosome;extracellular membrane-bounded organelle;extracellular organelle;extracellular region part;extracellular space;extracellular vesicular exosome;intracellular membrane-bounded organelle;intracellular organelle;intracellular organelle part;intracellular part;late endosome;membrane-bounded organelle;membrane-bounded vesicle;multivesicular body;nuclear par…		+	Cluster -604	2	11	2.33495	0.000108949	P63028	Tpt1	Translationally-controlled tumor protein OS=Mus musculus GN=Tpt1 PE=1 SV=1	Cluster2
0.808334	1.06415	1.78648	-0.832918	-0.765763	-0.182156	-0.340976	-0.314885	-1.22227	1.21965	-0.593613	-0.626042	aging;apoptosis;biological regulation;cell death;cellular process;death;developmental process;establishment of localization;establishment of localization in cell;establishment of protein localization;establishment of RNA localization;intracellular protein transport;intracellular transport;mRNA export from nucleus;mRNA transport;negative regulation of apoptosis;negative regulation of biological pr…	binding;nucleic acid binding;protein binding;protein N-terminus binding;ribonucleoprotein binding;ribosome binding;RNA binding;snRNA binding;translation elongation factor activity;translation factor activity, nucleic acid binding;U6 snRNA binding	annulate lamellae;cell body;cell part;cell projection;cytoplasm;cytoplasmic part;dendrite;endoplasmic reticulum membrane;endoplasmic reticulum part;extracellular membrane-bounded organelle;extracellular organelle;extracellular region part;extracellular vesicular exosome;intracellular membrane-bounded organelle;intracellular organelle;intracellular organelle part;intracellular part;macromolecular …		+	Cluster -607	7	69	2.36302	0.00816	P63242	Eif5a	Eukaryotic translation initiation factor 5A-1 OS=Mus musculus GN=Eif5a PE=1 SV=2	Cluster2
1.25377	0.984423	0.275824	-0.499525	0.589165	0.783707	-1.29569	-1.4368	-0.654865	0.838004	0.291116	-1.12912	biological regulation;biosynthetic process;cell proliferation;cellular biosynthetic process;cellular macromolecule biosynthetic process;cellular macromolecule metabolic process;cellular metabolic process;cellular nitrogen compound metabolic process;cellular process;cellular protein metabolic process;cellular response to chemical stimulus;cellular response to corticosteroid stimulus;cellular respo…	acid-amino acid ligase activity;adenyl nucleotide binding;adenyl ribonucleotide binding;ATP binding;binding;catalytic activity;ligase activity;ligase activity, forming carbon-nitrogen bonds;nucleotide binding;protein binding transcription factor activity;purine nucleotide binding;purine ribonucleoside triphosphate binding;purine ribonucleotide binding;ribonucleotide binding;small conjugating prot…	cell part;cytoplasm;intracellular membrane-bounded organelle;intracellular organelle;intracellular part;membrane-bounded organelle;nucleus;organelle	Parkinson's disease;Ubiquitin mediated proteolysis	+	Cluster -604	7	56	1.93317	0.00665021	P68037	Ube2l3	Ubiquitin-conjugating enzyme E2 L3 OS=Mus musculus GN=Ube2l3 PE=1 SV=1	Cluster2
1.40735	1.30983	0.872266	0.119327	-1.35586	-0.816355	-0.449916	-0.203462	-0.883184	1.19648	-0.684295	-0.512187	acid secretion;actin cytoskeleton organization;actin filament-based process;activation of adenylate cyclase activity;activation of adenylate cyclase activity by dopamine receptor signaling pathway;activation of adenylate cyclase activity by G-protein signaling pathway;activation of phospholipase C activity;activation of phospholipase C activity by dopamine receptor signaling pathway;activation of…	adrenergic receptor binding;beta-2 adrenergic receptor binding;beta-catenin binding;binding;channel regulator activity;chloride channel regulator activity;dopamine receptor binding;enzyme binding;G-protein-coupled receptor binding;growth factor receptor binding;PDZ domain binding;phosphatase binding;protein binding;protein domain specific binding;protein self-association;receptor binding	apical part of cell;apical plasma membrane;brush border membrane;cell part;cell periphery;cell projection;cell projection membrane;cell projection part;centrosome;cytoplasm;cytoplasmic part;cytoskeletal part;endomembrane system;extracellular membrane-bounded organelle;extracellular organelle;extracellular region part;extracellular vesicular exosome;filopodium;intracellular membrane-bounded organe…		+	Cluster -607	9	44	2.16932	0.00177901	P70441	Slc9a3r1	Na(+)/H(+) exchange regulatory cofactor NHE-RF1 OS=Mus musculus GN=Slc9a3r1 PE=1 SV=3	Cluster2
0.736814	1.09993	0.966098	0.0238814	0.47135	0.491714	-1.21122	-1.45933	-1.11924	0.934281	0.328981	-1.26326	actin cytoskeleton organization;actin filament organization;actin filament-based process;actin polymerization or depolymerization;anatomical structure formation involved in morphogenesis;axon guidance;biological regulation;cellular component assembly;cellular component organization;cellular component organization at cellular level;cellular component organization or biogenesis;cellular component o…	binding;profilin binding;protein binding	adherens junction;anchoring junction;cell junction;cell part;cell projection;cell projection membrane;cell projection part;cell-cell junction;cell-substrate adherens junction;cell-substrate junction;cytoplasm;cytoplasmic part;cytoskeleton;cytosol;extracellular membrane-bounded organelle;extracellular organelle;extracellular region part;extracellular vesicular exosome;filopodium;filopodium membran…	Fc gamma R-mediated phagocytosis;Focal adhesion;Leukocyte transendothelial migration	+	Cluster -604	6	19	4.41917	0	P70460	Vasp	Vasodilator-stimulated phosphoprotein OS=Mus musculus GN=Vasp PE=1 SV=4	Cluster2
0.908091	0.68113	0.994621	-1.72298	0.0866705	-0.108819	0.615799	-1.5326	0.0780831	0.861281	-0.581708	-0.279573	anatomical structure development;apoptosis;apoptosis in response to endoplasmic reticulum stress;B cell homeostasis;biological regulation;cell death;cell differentiation;cell fate commitment;cellular developmental process;cellular process;cellular response to chemical stimulus;cellular response to organic substance;cellular response to stimulus;cellular response to stress;death;developmental proc…	aspartic-type endopeptidase activity;aspartic-type peptidase activity;catalytic activity;cyclin-dependent protein kinase inhibitor activity;cyclin-dependent protein kinase regulator activity;cysteine-type endopeptidase activity;cysteine-type endopeptidase activity involved in apoptotic process;cysteine-type peptidase activity;endopeptidase activity;enzyme inhibitor activity;enzyme regulator activ…	cell part;cytoplasm;cytoplasmic part;cytosol;intracellular membrane-bounded organelle;intracellular organelle;intracellular part;membrane-bounded organelle;nucleus;organelle	Alzheimer's disease;Amoebiasis;Amyotrophic lateral sclerosis (ALS);Apoptosis;Colorectal cancer;Epithelial cell signaling in Helicobacter pylori infection;Huntington's disease;ko05152;MAPK signaling pathway;Natural killer cell mediated cytotoxicity;p53 signaling pathway;Parkinson's disease;Pathways in cancer;Toxoplasmosis;Viral myocarditis	+	Cluster -607	4	9	0.742428	0.0252222	P70677	Casp3	Caspase-3 OS=Mus musculus GN=Casp3 PE=1 SV=1	Cluster2
-0.202801	-0.211818	0.220989	1.33442	1.02592	0.690031	-1.96951	-0.819966	-0.0672632	-0.0645434	1.01679	-0.952247	binding of sperm to zona pellucida;cell recognition;cell-cell recognition;cellular macromolecule metabolic process;cellular metabolic process;cellular process;cellular process involved in reproduction;cellular protein metabolic process;macromolecule metabolic process;metabolic process;primary metabolic process;protein folding;protein metabolic process;reproductive process;sperm-egg recognition	adenyl nucleotide binding;adenyl ribonucleotide binding;ATP binding;binding;identical protein binding;nucleotide binding;protein binding;purine nucleotide binding;purine ribonucleoside triphosphate binding;purine ribonucleotide binding;ribonucleotide binding	cell body;cell part;chaperonin-containing T-complex;cytoplasmic part;cytoskeletal part;cytosolic part;extracellular membrane-bounded organelle;extracellular organelle;extracellular region part;extracellular vesicular exosome;intracellular membrane-bounded organelle;intracellular organelle;intracellular organelle part;intracellular part;macromolecular complex;membrane-bounded organelle;membrane-bo…		+	Cluster -604	7	8	1.70254	0.00231421	P80313	Cct7	T-complex protein 1 subunit eta OS=Mus musculus GN=Cct7 PE=1 SV=1	Cluster2
0.558331	-0.413163	0.563505	1.0541	0.469924	1.11886	-1.0718	-1.79898	-0.480777	0.236224	0.88096	-1.11718	binding of sperm to zona pellucida;cell recognition;cell-cell recognition;cellular macromolecule metabolic process;cellular metabolic process;cellular process;cellular process involved in reproduction;cellular protein metabolic process;macromolecule metabolic process;metabolic process;primary metabolic process;protein folding;protein metabolic process;reproductive process;sperm-egg recognition	adenyl nucleotide binding;adenyl ribonucleotide binding;ATP binding;binding;nucleotide binding;purine nucleotide binding;purine ribonucleoside triphosphate binding;purine ribonucleotide binding;ribonucleotide binding	acrosomal vesicle;cell body;cell part;chaperonin-containing T-complex;cytoplasmic membrane-bounded vesicle;cytoplasmic part;cytoplasmic vesicle;cytoskeletal part;cytosolic part;extracellular membrane-bounded organelle;extracellular organelle;extracellular region part;extracellular vesicular exosome;intracellular membrane-bounded organelle;intracellular organelle;intracellular organelle part;intra…		+	Cluster -604	3	7	1.97272	0.000236111	P80317	Cct6a	T-complex protein 1 subunit zeta OS=Mus musculus GN=Cct6a PE=1 SV=3	Cluster2
0.262389	0.652559	0.178135	0.646356	1.12406	0.949379	-1.37174	-1.0986	-1.34253	0.364361	0.906597	-1.27096	aging;anatomical structure development;behavior;biological regulation;carbohydrate homeostasis;cell communication;cellular chemical homeostasis;cellular glucose homeostasis;cellular homeostasis;cellular process;cellular response to carbohydrate stimulus;cellular response to chemical stimulus;cellular response to cobalt ion;cellular response to corticosteroid stimulus;cellular response to dexameth…	endopeptidase inhibitor activity;endopeptidase regulator activity;enzyme inhibitor activity;enzyme regulator activity;peptidase inhibitor activity;peptidase regulator activity;serine-type endopeptidase inhibitor activity	axon hillock;axon part;basement membrane;cell part;cell projection part;cytoplasmic membrane-bounded vesicle;cytoplasmic part;cytoplasmic vesicle;extracellular matrix part;extracellular membrane-bounded organelle;extracellular organelle;extracellular region;extracellular region part;extracellular space;extracellular vesicular exosome;intracellular membrane-bounded organelle;intracellular organell…		+	Cluster -604	20	161	4.32222	0	P97298	Serpinf1	Pigment epithelium-derived factor OS=Mus musculus GN=Serpinf1 PE=1 SV=2	Cluster2
1.42697	1.31083	1.16688	-0.758478	-0.630629	-0.269132	-1.01666	-0.458902	-0.770887	1.30156	-0.552746	-0.748815	anatomical structure development;anatomical structure formation involved in morphogenesis;anatomical structure morphogenesis;anterior/posterior pattern specification;apoptosis;biological regulation;bone morphogenesis;branching morphogenesis of a tube;cardiac chamber morphogenesis;cardiac left ventricle morphogenesis;cardiac ventricle morphogenesis;cartilage development;cell communication;cell dea…	binding;endopeptidase activator activity;endopeptidase regulator activity;enzyme activator activity;enzyme regulator activity;metalloenzyme activator activity;metalloenzyme regulator activity;peptidase activator activity;peptidase regulator activity;protein binding;receptor activator activity;receptor agonist activity;receptor binding;receptor regulator activity;Wnt-protein binding	extracellular region;extracellular region part;extracellular space	Wnt signaling pathway	+	Cluster -607	3	9	4.19767	0	P97299	Sfrp2	Secreted frizzled-related protein 2 OS=Mus musculus GN=Sfrp2 PE=2 SV=2	Cluster2
0.81724	0.750205	0.747838	0.580199	0.556068	0.421448	-1.52918	-0.783674	-1.56014	0.771761	0.519238	-1.291	actin cytoskeleton organization;actin filament-based process;biological adhesion;cell adhesion;cell-cell adhesion;cellular component organization;cellular component organization at cellular level;cellular component organization or biogenesis;cellular component organization or biogenesis at cellular level;cellular process;cytoskeleton organization;homotypic cell-cell adhesion;organelle organizatio…	binding;cation binding;ion binding;metal ion binding;transition metal ion binding;zinc ion binding	actin cytoskeleton;adherens junction;anchoring junction;cell junction;cell part;cell-substrate adherens junction;cell-substrate junction;cytoskeleton;extracellular membrane-bounded organelle;extracellular organelle;extracellular region part;extracellular vesicular exosome;focal adhesion;intracellular membrane-bounded organelle;intracellular non-membrane-bounded organelle;intracellular organelle;i…		+	Cluster -604	8	41	3.88919	0	P97315	Csrp1	Cysteine and glycine-rich protein 1 OS=Mus musculus GN=Csrp1 PE=1 SV=3	Cluster2
-0.421518	-0.163362	-0.495314	0.907926	1.07594	1.18671	-2.03866	0.00995008	-0.0616734	-0.360064	1.05686	-0.696795	cellular component assembly;cellular component assembly at cellular level;cellular component organization;cellular component organization at cellular level;cellular component organization or biogenesis;cellular component organization or biogenesis at cellular level;cellular macromolecular complex assembly;cellular macromolecular complex subunit organization;cellular macromolecule metabolic proces…	binding;catalytic activity;enzyme binding;GTP binding;GTPase activity;guanyl nucleotide binding;guanyl ribonucleotide binding;hydrolase activity;hydrolase activity, acting on acid anhydrides;hydrolase activity, acting on acid anhydrides, in phosphorus-containing anhydrides;MHC class I protein binding;MHC protein binding;nucleoside-triphosphatase activity;nucleotide binding;protein binding;purine …	cell body;cell part;cytoplasmic part;cytoskeletal part;cytosol;extracellular membrane-bounded organelle;extracellular organelle;extracellular region part;extracellular vesicular exosome;intracellular membrane-bounded organelle;intracellular organelle;intracellular organelle part;intracellular part;macromolecular complex;membrane-bounded organelle;membrane-bounded vesicle;membrane-enclosed lumen;m…	Gap junction;Pathogenic Escherichia coli infection;Phagosome	+	Cluster -602	17	90	1.3661	0.0100663	P99024	Tubb5	Tubulin beta-5 chain OS=Mus musculus GN=Tubb5 PE=1 SV=1	Cluster2
-0.0189791	0.141137	-0.34348	1.00319	1.28625	1.12417	-0.52541	-1.56255	-1.10432	-0.073774	1.13787	-1.0641	anatomical structure morphogenesis;biological regulation;cardiac chamber morphogenesis;cardiac left ventricle morphogenesis;cardiac ventricle morphogenesis;cell surface receptor linked signaling pathway;cellular component organization;cellular component organization or biogenesis;cellular localization;cellular macromolecule localization;cellular membrane organization;cellular process;cellular pro…	binding;carboxypeptidase activity;catalytic activity;cation binding;cell adhesion molecule binding;exopeptidase activity;hydrolase activity;ion binding;metal ion binding;metallocarboxypeptidase activity;metalloexopeptidase activity;metallopeptidase activity;neurexin family protein binding;peptidase activity;peptidase activity, acting on L-amino acid peptides;protein binding;transition metal ion b…	cell part;cytoplasmic part;cytoplasmic vesicle membrane;cytoplasmic vesicle part;extracellular membrane-bounded organelle;extracellular organelle;extracellular region part;extracellular vesicular exosome;Golgi apparatus;intracellular membrane-bounded organelle;intracellular organelle;intracellular organelle part;intracellular part;membrane;membrane-bounded organelle;membrane-bounded vesicle;organ…	Type I diabetes mellitus	+	Cluster -604	20	128	3.16927	0.000102564	Q00493	Cpe	Carboxypeptidase E OS=Mus musculus GN=Cpe PE=1 SV=2	Cluster2
0.784773	0.833613	0.755045	0.483807	0.504096	0.529682	-1.74239	-1.12981	-1.01881	0.791144	0.505862	-1.29701	anatomical structure formation involved in morphogenesis;anatomical structure morphogenesis;angiogenesis;biological adhesion;biological regulation;camera-type eye morphogenesis;cell adhesion;cell differentiation;cell proliferation;cellular developmental process;cellular process;developmental process;endodermal cell differentiation;epithelial cell proliferation;eye morphogenesis;organ morphogenesi…		basement membrane;cell part;collagen;extracellular matrix part;extracellular membrane-bounded organelle;extracellular organelle;extracellular region part;extracellular vesicular exosome;intracellular membrane-bounded organelle;intracellular organelle;intracellular part;membrane-bounded organelle;membrane-bounded vesicle;organelle;vesicle		+	Cluster -604	14	61	4.24396	0	Q00780	Col8a1	Collagen alpha-1(VIII) chain OS=Mus musculus GN=Col8a1 PE=1 SV=3	Cluster2
0.605024	0.792035	0.570121	0.618175	0.762082	0.64138	-1.29257	-1.319	-1.37724	0.655727	0.673879	-1.32961	anatomical structure development;anatomical structure morphogenesis;biological regulation;blood vessel development;cell surface receptor linked signaling pathway;cellular component assembly;cellular component organization;cellular component organization at cellular level;cellular component organization or biogenesis;cellular component organization or biogenesis at cellular level;cellular process;…	binding;binding, bridging;cation binding;extracellular matrix structural constituent;growth factor binding;identical protein binding;ion binding;metal ion binding;platelet-derived growth factor binding;protein binding;protein binding, bridging;SMAD binding;structural molecule activity	collagen;collagen type I;extracellular matrix;extracellular matrix part;extracellular membrane-bounded organelle;extracellular organelle;extracellular region part;extracellular space;extracellular vesicular exosome;fibrillar collagen;membrane-bounded organelle;membrane-bounded vesicle;organelle;vesicle	Amoebiasis;ECM-receptor interaction;Focal adhesion;Protein digestion and absorption	+	Cluster -604	77	609	6.77384	0	Q01149	Col1a2	Collagen alpha-2(I) chain OS=Mus musculus GN=Col1a2 PE=1 SV=2	Cluster2
-0.0367905	0.510065	0.0112319	1.28274	0.929229	0.924266	-1.15411	-1.25694	-1.20969	0.161502	1.04541	-1.20691	acylglycerol metabolic process;biological regulation;blood coagulation, intrinsic pathway;cellular lipid metabolic process;cellular metabolic process;cellular process;glycerol ether metabolic process;glycerolipid metabolic process;lipid metabolic process;macromolecule metabolic process;metabolic process;negative regulation of angiogenesis;negative regulation of apoptosis;negative regulation of bi…	binding;carbohydrate binding;enzyme activator activity;enzyme regulator activity;glycoprotein binding;glycosaminoglycan binding;heparin binding;identical protein binding;lipase activator activity;lipid binding;lipoprotein lipase activator activity;pattern binding;phospholipid binding;polysaccharide binding;protein binding	cell part;cell surface;chylomicron;extracellular matrix;extracellular membrane-bounded organelle;extracellular organelle;extracellular region part;extracellular space;extracellular vesicular exosome;high-density lipoprotein particle;macromolecular complex;membrane-bounded organelle;membrane-bounded vesicle;organelle;plasma lipoprotein particle;protein-lipid complex;triglyceride-rich lipoprotein p…		+	Cluster -604	1	6	4.39986	0	Q01339	Apoh	Beta-2-glycoprotein 1 OS=Mus musculus GN=Apoh PE=1 SV=1	Cluster2
-0.0862224	0.0177441	0.152079	1.06067	1.07135	1.16167	-0.557571	-1.23582	-1.58389	0.0278669	1.09789	-1.12576	activation of caspase activity;aggresome assembly;biological regulation;biosynthetic process;carbohydrate metabolic process;catabolic process;cellular biosynthetic process;cellular carbohydrate metabolic process;cellular catabolic process;cellular component assembly;cellular component assembly at cellular level;cellular component organization;cellular component organization at cellular level;cell…	adenyl nucleotide binding;adenyl ribonucleotide binding;ADP binding;ATP binding;binding;catalytic activity;enzyme activator activity;enzyme binding;enzyme regulator activity;hydrolase activity;lipid binding;nucleotide binding;peptidase activator activity;peptidase regulator activity;phosphatase binding;polyubiquitin binding;protein binding;protein domain specific binding;protein phosphatase bindi…	cell part;chromosomal part;cytoplasm;cytoplasmic part;cytoplasmic ubiquitin ligase complex;cytosol;endoplasmic reticulum;endoplasmic reticulum membrane;endoplasmic reticulum part;ER ubiquitin ligase complex;extracellular membrane-bounded organelle;extracellular organelle;extracellular region part;extracellular vesicular exosome;Hrd1p ubiquitin ligase complex;intracellular membrane-bounded organel…	Protein processing in endoplasmic reticulum	+	Cluster -604	8	9	3.42001	0	Q01853	Vcp	Transitional endoplasmic reticulum ATPase OS=Mus musculus GN=Vcp PE=1 SV=4	Cluster2
0.248512	0.249916	0.398944	1.20548	0.730231	0.880999	-1.55378	-0.75893	-1.40137	0.299124	0.938903	-1.23803	activation of immune response;biological regulation;complement activation;complement activation, classical pathway;defense response;humoral immune response;immune effector process;immune response;immune system process;innate immune response;macromolecule metabolic process;metabolic process;negative regulation of biological process;negative regulation of cell differentiation;negative regulation of…		blood microparticle;cell part;collagen;extracellular matrix part;extracellular membrane-bounded organelle;extracellular organelle;extracellular region part;extracellular space;extracellular vesicular exosome;membrane;membrane-bounded organelle;membrane-bounded vesicle;organelle;vesicle	Chagas disease (American trypanosomiasis);Complement and coagulation cascades;Prion diseases;Staphylococcus aureus infection;Systemic lupus erythematosus	+	Cluster -604	1	6	3.64182	0	Q02105	C1qc	Complement C1q subcomponent subunit C OS=Mus musculus GN=C1qc PE=1 SV=2	Cluster2
0.822944	0.695436	0.674701	0.829566	0.48977	0.452827	-1.39246	-1.2529	-1.31989	0.731027	0.590721	-1.32175	biological adhesion;cell adhesion;cellular component assembly;cellular component organization;cellular component organization or biogenesis;cellular process;macromolecular complex assembly;macromolecular complex subunit organization;protein complex assembly;protein complex subunit organization;protein heterooligomerization;protein heterotrimerization;protein oligomerization;protein trimerization;…		cell part;collagen;extracellular matrix;extracellular matrix part;extracellular membrane-bounded organelle;extracellular organelle;extracellular region;extracellular region part;extracellular space;extracellular vesicular exosome;macromolecular complex;membrane;membrane-bounded organelle;membrane-bounded vesicle;organelle;plasma membrane;protein complex;proteinaceous extracellular matrix;sarcolem…	ECM-receptor interaction;Focal adhesion;Protein digestion and absorption	+	Cluster -604	27	135	5.59836	0	Q02788	Col6a2	Collagen alpha-2(VI) chain OS=Mus musculus GN=Col6a2 PE=1 SV=3	Cluster2
0.519696	0.266874	0.415803	0.856032	0.941752	0.875093	-1.44833	-1.04361	-1.38331	0.400791	0.890959	-1.29175	biological adhesion;biological regulation;cell adhesion;cellular process;negative regulation of angiogenesis;negative regulation of biological process;negative regulation of developmental process;positive regulation of biological process;positive regulation of cellular component biogenesis;positive regulation of cellular component organization;positive regulation of cellular process;positive regu…	binding;calcium ion binding;carbohydrate binding;cation binding;glycosaminoglycan binding;heparin binding;ion binding;metal ion binding;pattern binding;polysaccharide binding	basement membrane;cell part;cytoplasmic membrane-bounded vesicle;cytoplasmic part;cytoplasmic vesicle;extracellular matrix;extracellular matrix part;extracellular region part;intracellular membrane-bounded organelle;intracellular organelle;intracellular part;membrane-bounded organelle;membrane-bounded vesicle;organelle;platelet alpha granule;proteinaceous extracellular matrix;stored secretory gra…	ECM-receptor interaction;Focal adhesion;Malaria;Phagosome;TGF-beta signaling pathway	+	Cluster -604	23	103	5.35925	0	Q03350	Thbs2	Thrombospondin-2 OS=Mus musculus GN=Thbs2 PE=1 SV=2	Cluster2
0.631021	0.631218	0.619864	0.583235	0.771655	0.738358	-1.1105	-1.45941	-1.40545	0.627368	0.697749	-1.32512	biological regulation;cell chemotaxis;cell migration;cell motility;cellular component movement;cellular component organization;cellular component organization at cellular level;cellular component organization or biogenesis;cellular component organization or biogenesis at cellular level;cellular process;cellular response to chemical stimulus;cellular response to ethanol;cellular response to organi…	binding;carbohydrate binding;CCR chemokine receptor binding;CCR2 chemokine receptor binding;chemokine receptor binding;cytokine receptor binding;glycosaminoglycan binding;G-protein-coupled receptor binding;heparin binding;pattern binding;polysaccharide binding;protein binding;receptor binding	extracellular region part;extracellular space	Chemokine signaling pathway;Cytokine-cytokine receptor interaction	+	Cluster -604	3	36	5.83418	0	Q03366	Ccl7	C-C motif chemokine 7 OS=Mus musculus GN=Ccl7 PE=3 SV=1	Cluster2
0.313859	0.187348	0.11435	0.93097	0.709238	0.642062	-0.712312	-2.35286	0.167347	0.205186	0.760757	-0.965942	biological adhesion;cell adhesion;cell differentiation;cellular component assembly;cellular component organization;cellular component organization or biogenesis;cellular developmental process;cellular process;cellular response to acid;cellular response to amine stimulus;cellular response to amino acid stimulus;cellular response to chemical stimulus;cellular response to endogenous stimulus;cellula…	binding;growth factor binding;platelet-derived growth factor binding;protein binding	cell part;collagen;cytoplasmic part;extracellular matrix;extracellular matrix part;extracellular membrane-bounded organelle;extracellular organelle;extracellular region;extracellular region part;extracellular vesicular exosome;intracellular organelle part;intracellular part;lysosomal membrane;macromolecular complex;membrane;membrane-bounded organelle;membrane-bounded vesicle;organelle;organelle m…	ECM-receptor interaction;Focal adhesion;Protein digestion and absorption	+	Cluster -604	21	74	1.13869	0.00791182	Q04857	Col6a1	Collagen alpha-1(VI) chain OS=Mus musculus GN=Col6a1 PE=1 SV=1	Cluster2
0.796808	0.764568	0.768975	0.682257	0.436953	0.481848	-1.17448	-1.62433	-1.1326	0.776784	0.533686	-1.31047	alcohol metabolic process;anatomical structure morphogenesis;biological regulation;carbohydrate homeostasis;carbohydrate metabolic process;cell differentiation;cell proliferation;cellular carbohydrate metabolic process;cellular developmental process;cellular metabolic process;cellular process;cellular response to cAMP;cellular response to chemical stimulus;cellular response to organic cyclic comp…	binding;fibronectin binding;growth factor binding;insulin-like growth factor binding;insulin-like growth factor I binding;insulin-like growth factor II binding;protein binding	extracellular region part;extracellular space;insulin-like growth factor binding protein complex;macromolecular complex;protein complex		+	Cluster -604	10	54	4.91931	0	Q07079	Igfbp5	Insulin-like growth factor-binding protein 5 OS=Mus musculus GN=Igfbp5 PE=1 SV=1	Cluster2
0.550356	0.524818	0.42617	0.874292	0.632395	0.630834	-0.399801	-1.98844	-1.25063	0.500448	0.712507	-1.21295	anatomical structure development;anatomical structure morphogenesis;behavior;biological regulation;blood coagulation;cellular component organization;cellular component organization at cellular level;cellular component organization or biogenesis;cellular component organization or biogenesis at cellular level;cellular process;cerebellar granular layer morphogenesis;coagulation;detection of abiotic …	binding;carbohydrate binding;endopeptidase inhibitor activity;endopeptidase regulator activity;enzyme inhibitor activity;enzyme regulator activity;glycosaminoglycan binding;heparin binding;pattern binding;peptidase inhibitor activity;peptidase regulator activity;polysaccharide binding;protein binding;receptor binding;serine-type endopeptidase inhibitor activity	cell part;cytoplasmic membrane-bounded vesicle;cytoplasmic part;cytoplasmic vesicle;cytosol;extracellular matrix;extracellular region;extracellular region part;extracellular space;extrinsic to external side of plasma membrane;extrinsic to membrane;extrinsic to plasma membrane;intracellular membrane-bounded organelle;intracellular organelle;intracellular part;membrane part;membrane-bounded organel…		+	Cluster -604	2	4	2.35559	0.000107692	Q07235	Serpine2	Glia-derived nexin OS=Mus musculus GN=Serpine2 PE=1 SV=2	Cluster2
0.627471	0.335885	0.764595	-0.013139	0.445863	1.46308	-0.980986	-1.08174	-1.56102	0.575984	0.631934	-1.20792	biological adhesion;cell adhesion;cellular component organization;cellular component organization or biogenesis;cellular membrane organization;cellular process;endocytosis;establishment of localization;membrane invagination;membrane organization;receptor-mediated endocytosis;transport;vesicle-mediated transport	cargo receptor activity;receptor activity;scavenger receptor activity	blood microparticle;cell part;extracellular matrix;extracellular membrane-bounded organelle;extracellular organelle;extracellular region part;extracellular space;extracellular vesicular exosome;membrane;membrane-bounded organelle;membrane-bounded vesicle;organelle;proteinaceous extracellular matrix;vesicle		+	Cluster -604	6	11	2.2437	0.000106464	Q07797	Lgals3bp	Galectin-3-binding protein OS=Mus musculus GN=Lgals3bp PE=1 SV=1	Cluster2
0.907041	-0.59797	0.800975	-0.158154	0.86709	0.982582	-1.36457	0.159368	-1.59636	0.370016	0.563839	-0.933855	activation of caspase activity;activation of caspase activity by cytochrome c;anatomical structure development;anatomical structure homeostasis;anatomical structure morphogenesis;apoptosis;apoptosis in response to endoplasmic reticulum stress;apoptotic mitochondrial changes;appendage morphogenesis;B cell activation;B cell apoptosis;B cell homeostasis;B cell homeostatic proliferation;B cell negati…	BH domain binding;BH3 domain binding;binding;channel activity;death domain binding;identical protein binding;lipid binding;passive transmembrane transporter activity;protein binding;protein dimerization activity;protein domain specific binding;protein heterodimerization activity;protein homodimerization activity;transmembrane transporter activity;transporter activity	BAX complex;Bcl-2 family protein complex;cell part;cytoplasm;cytoplasmic part;cytosol;endoplasmic reticulum;endoplasmic reticulum membrane;endoplasmic reticulum part;envelope;extracellular membrane-bounded organelle;extracellular organelle;extracellular region part;extracellular vesicular exosome;integral to membrane;intracellular;intracellular membrane-bounded organelle;intracellular organelle;i…	Amyotrophic lateral sclerosis (ALS);Apoptosis;Colorectal cancer;Huntington's disease;ko05152;Neurotrophin signaling pathway;p53 signaling pathway;Pathways in cancer;Prion diseases;Protein processing in endoplasmic reticulum	+	Cluster -604	3	20	0.896829	0.0241888	Q07813	Bax	Apoptosis regulator BAX OS=Mus musculus GN=Bax PE=1 SV=1	Cluster2
0.422096	0.364858	0.329935	1.00684	0.667174	0.557772	-2.2913	-0.508434	-0.54894	0.372296	0.743929	-1.11622	actin cytoskeleton organization;actin filament-based process;actomyosin structure organization;cellular component organization;cellular component organization at cellular level;cellular component organization or biogenesis;cellular component organization or biogenesis at cellular level;cellular process;cytoskeleton organization;organelle organization		adherens junction;anchoring junction;cell junction;cell part;cell-substrate adherens junction;cell-substrate junction;cytoskeleton;focal adhesion;intracellular non-membrane-bounded organelle;intracellular organelle;intracellular part;non-membrane-bounded organelle;organelle		+	Cluster -604	4	15	1.69031	0.00157434	Q08091	Cnn1	Calponin-1 OS=Mus musculus GN=Cnn1 PE=1 SV=1	Cluster2
0.408213	0.523798	-0.655912	1.42445	0.445119	1.12703	-0.888915	-1.18989	-1.1939	0.0920328	0.998867	-1.0909	actin cytoskeleton organization;actin filament-based process;actomyosin structure organization;anatomical structure development;biological regulation;cellular component organization;cellular component organization at cellular level;cellular component organization or biogenesis;cellular component organization or biogenesis at cellular level;cellular process;cellular response to abiotic stimulus;ce…		actin filament bundle;actomyosin;adherens junction;anchoring junction;cell junction;cell part;cell-substrate adherens junction;cell-substrate junction;cytoskeletal part;extracellular membrane-bounded organelle;extracellular organelle;extracellular region part;extracellular vesicular exosome;focal adhesion;intracellular organelle part;intracellular part;membrane;membrane-bounded organelle;membrane…		+	Cluster -604	8	48	2.2605	0.00125373	Q08093	Cnn2	Calponin-2 OS=Mus musculus GN=Cnn2 PE=1 SV=1	Cluster2
-0.271683	-0.712996	-0.167312	1.27934	1.29802	1.10868	-0.581333	-0.431121	-1.5216	-0.383997	1.22868	-0.844685	carbohydrate metabolic process;cellular carbohydrate metabolic process;cellular macromolecule metabolic process;cellular metabolic process;cellular process;cellular protein metabolic process;glycosylation;macromolecule glycosylation;macromolecule metabolic process;macromolecule modification;metabolic process;primary metabolic process;protein glycosylation;protein metabolic process;protein modific…	beta-galactoside alpha-2,3-sialyltransferase activity;catalytic activity;sialyltransferase activity;transferase activity;transferase activity, transferring glycosyl groups	cell part;cytoplasmic part;extracellular region;Golgi apparatus part;Golgi cisterna membrane;Golgi membrane;integral to Golgi membrane;integral to membrane;integral to organelle membrane;intracellular organelle part;intracellular part;intrinsic to Golgi membrane;intrinsic to membrane;intrinsic to organelle membrane;membrane;membrane part;organelle membrane;organelle part	Glycosaminoglycan biosynthesis - keratan sulfate;Glycosphingolipid biosynthesis - ganglio series;Glycosphingolipid biosynthesis - globo series;Mucin type O-Glycan biosynthesis	+	Cluster -604	3	7	2.86376	0.000118644	Q11204	St3gal2	CMP-N-acetylneuraminate-beta-galactosamide-alpha-2,3-sialyltransferase 2 OS=Mus musculus GN=St3gal2 PE=2 SV=2	Cluster2
-0.0898002	-0.237587	-0.13348	1.1655	0.606488	1.30085	-1.80535	-1.07956	0.272937	-0.153623	1.02428	-0.870658	amine biosynthetic process;amine metabolic process;biosynthetic process;carboxylic acid biosynthetic process;carboxylic acid metabolic process;cellular amine metabolic process;cellular amino acid biosynthetic process;cellular amino acid metabolic process;cellular biosynthetic process;cellular ketone metabolic process;cellular metabolic process;cellular modified amino acid biosynthetic process;cel…	adenyl nucleotide binding;adenyl ribonucleotide binding;ATP binding;binding;catalytic activity;cation binding;ion binding;metal ion binding;methionine adenosyltransferase activity;nucleotide binding;purine nucleotide binding;purine ribonucleoside triphosphate binding;purine ribonucleotide binding;ribonucleotide binding;transferase activity;transferase activity, transferring alkyl or aryl (other t…	cell part;cytoplasmic part;cytosol;intracellular part;macromolecular complex;methionine adenosyltransferase complex;protein complex	Cysteine and methionine metabolism	+	Cluster -602	5	13	1.51149	0.00508155	Q3THS6	Mat2a	S-adenosylmethionine synthase isoform type-2 OS=Mus musculus GN=Mat2a PE=1 SV=2	Cluster2
0.631357	0.0395702	0.732793	0.483273	1.02647	0.789412	-1.85313	-0.986531	-0.863213	0.467907	0.766385	-1.23429	biological regulation;circulatory system process;multicellular organismal process;positive regulation of blood pressure;positive regulation of systemic arterial blood pressure;regulation of anatomical structure size;regulation of biological quality;regulation of blood pressure;regulation of blood vessel size;regulation of tube size;system process;vascular process in circulatory system;vasoconstri…		cell part;cytoplasmic part;endoplasmic reticulum;extracellular region part;extracellular space;intracellular membrane-bounded organelle;intracellular organelle;intracellular part;membrane-bounded organelle;nucleus;organelle;perinuclear region of cytoplasm		+	Cluster -604	8	37	2.69537	0.000326531	Q3TMX5	Manf	Arginine-rich, mutated in early stage tumors, isoform CRA_b OS=Mus musculus GN=Manf PE=1 SV=1	Cluster2
0.469936	-0.201074	-1.3403	0.623866	1.04779	1.5234	-0.877086	-0.080912	-1.16562	-0.357148	1.06502	-0.707871	cellular component assembly;cellular component assembly at cellular level;cellular component organization;cellular component organization at cellular level;cellular component organization or biogenesis;cellular component organization or biogenesis at cellular level;cellular macromolecular complex assembly;cellular macromolecular complex subunit organization;cellular membrane organization;cellular…	adenyl nucleotide binding;adenyl ribonucleotide binding;ATP binding;binding;nucleotide binding;purine nucleotide binding;purine ribonucleoside triphosphate binding;purine ribonucleotide binding;ribonucleotide binding	cell part;cytoplasmic part;cytosol;extracellular membrane-bounded organelle;extracellular organelle;extracellular region part;extracellular vesicular exosome;intracellular membrane-bounded organelle;intracellular organelle;intracellular part;membrane-bounded organelle;membrane-bounded vesicle;mitochondrion;organelle;vesicle	Antigen processing and presentation	+	Cluster -602	13	33	1.40974	0.00653719	Q3U2G2	Hspa4	Heat shock 70 kDa protein 4 OS=Mus musculus GN=Hspa4 PE=1 SV=1	Cluster2
0.723727	0.87172	0.687011	0.648464	0.522195	0.505928	-1.33487	-1.1248	-1.49938	0.760819	0.558862	-1.31968	anatomical structure development;anatomical structure morphogenesis;cellular component organization;cellular component organization at cellular level;cellular component organization or biogenesis;cellular component organization or biogenesis at cellular level;cellular process;cellular response to acid;cellular response to amine stimulus;cellular response to amino acid stimulus;cellular response t…	binding;cation binding;extracellular matrix structural constituent;ion binding;metal ion binding;protein binding;SMAD binding;structural molecule activity	collagen;collagen type V;extracellular matrix;extracellular matrix part;extracellular region part;fibrillar collagen	Amoebiasis;ECM-receptor interaction;Focal adhesion;Protein digestion and absorption	+	Cluster -604	70	453	5.68602	0	Q3U962	Col5a2	Collagen alpha-2(V) chain OS=Mus musculus GN=Col5a2 PE=1 SV=1	Cluster2
1.23414	1.17766	0.545101	0.345214	0.180272	-0.67697	-0.178373	-0.721712	-1.90532	0.985631	-0.0504947	-0.935136	biological regulation;blastocyst hatching;developmental process;embryo implantation;hatching;organism emergence from protective structure;positive regulation of biological process;positive regulation of cell proliferation;positive regulation of cellular process;positive regulation of epithelial cell proliferation;regulation of biological process;regulation of cell proliferation;regulation of cell…		cell part;cytoplasmic part;extracellular membrane-bounded organelle;extracellular organelle;extracellular region part;extracellular space;extracellular vesicular exosome;intracellular membrane-bounded organelle;intracellular organelle;intracellular part;membrane-bounded organelle;membrane-bounded vesicle;mitochondrion;organelle;vesicle		+	Cluster -604	16	68	1.53938	0.00422857	Q3U9N4	Grn	Granulins OS=Mus musculus GN=Grn PE=1 SV=1	Cluster2
1.31092	1.01626	1.08079	-0.785965	0.0105554	-0.546647	-1.53499	0.297237	-0.848157	1.13599	-0.440686	-0.695304	biological regulation;cell communication;cell migration;cell motility;cell-cell signaling;cellular component movement;cellular process;immune system process;leukocyte migration;locomotion;negative regulation of biological process;negative regulation of cell proliferation;negative regulation of cellular process;negative regulation of endothelial cell proliferation;negative regulation of epithelial…	binding;nucleic acid binding;RNA binding;tRNA binding	aminoacyl-tRNA synthetase multienzyme complex;cell part;cell surface;cytoplasm;intracellular part;macromolecular complex;protein complex		+	Cluster -607	4	23	1.74533	0.00222108	Q3UZG4	Aimp1	Aminoacyl tRNA synthase complex-interacting multifunctional protein 1 OS=Mus musculus GN=Aimp1 PE=1 SV=1	Cluster2
-0.308841	0.0194905	-0.467392	2.21404	0.409061	0.668432	-0.878208	-0.713641	-0.942943	-0.252247	1.09718	-0.844931			cell part;cytoplasm;intracellular non-membrane-bounded organelle;intracellular organelle;intracellular organelle part;intracellular part;membrane;non-membrane-bounded organelle;nuclear part;nucleolus;organelle;organelle part;plasma membrane		+	Cluster -604	6	18	1.77021	0.00607469	Q4VAA2	Cdv3	Protein CDV3 OS=Mus musculus GN=Cdv3 PE=1 SV=2	Cluster2
0.587376	1.61693	0.264637	-0.0241278	0.313672	0.494394	-1.93659	-0.730255	-0.586033	0.822981	0.261313	-1.08429		acid phosphatase activity;catalytic activity;hydrolase activity;hydrolase activity, acting on ester bonds;non-membrane spanning protein tyrosine phosphatase activity;phosphatase activity;phosphoprotein phosphatase activity;phosphoric ester hydrolase activity;protein tyrosine phosphatase activity	cell part;cytoplasm;extracellular membrane-bounded organelle;extracellular organelle;extracellular region part;extracellular vesicular exosome;internal side of plasma membrane;intracellular part;membrane part;membrane-bounded organelle;membrane-bounded vesicle;organelle;plasma membrane part;vesicle	Riboflavin metabolism	+	Cluster -604	3	15	1.66075	0.00223834	Q561M1	Acp1	Acp1 protein OS=Mus musculus GN=Acp1 PE=1 SV=1	Cluster2
0.241367	-0.0533665	0.0114576	0.370484	1.53813	1.25562	-0.990841	-1.01023	-1.36262	0.0664859	1.05475	-1.12123	actin filament-based movement;actin filament-based process;actin-mediated cell contraction;actin-myosin filament sliding;anatomical structure development;cellular component movement;cellular process;developmental process;metabolic process;multicellular organismal process;muscle contraction;muscle filament sliding;muscle system process;muscle tissue development;skeletal muscle tissue development;s…	actin-dependent ATPase activity;ATPase activity;ATPase activity, coupled;binding;calcium ion binding;catalytic activity;cation binding;hydrolase activity;hydrolase activity, acting on acid anhydrides;hydrolase activity, acting on acid anhydrides, in phosphorus-containing anhydrides;ion binding;metal ion binding;motor activity;nucleoside-triphosphatase activity;pyrophosphatase activity;structural …	cell part;cytoskeletal part;extracellular membrane-bounded organelle;extracellular organelle;extracellular region part;extracellular vesicular exosome;intracellular organelle part;intracellular part;macromolecular complex;membrane;membrane-bounded organelle;membrane-bounded vesicle;myosin complex;organelle;organelle part;protein complex;unconventional myosin complex;vesicle	Vascular smooth muscle contraction	+	Cluster -604	7	25	2.8791	0.000115226	Q60605	Myl6	Myosin light polypeptide 6 OS=Mus musculus GN=Myl6 PE=1 SV=3	Cluster2
0.499254	0.618737	0.488359	0.704226	0.926071	0.725786	-1.42125	-1.28389	-1.25729	0.53545	0.785361	-1.32081	biological adhesion;cell adhesion;cell differentiation;cellular developmental process;cellular process;developmental process;endodermal cell differentiation		collagen;extracellular matrix;extracellular matrix part;extracellular membrane-bounded organelle;extracellular organelle;extracellular region part;extracellular space;extracellular vesicular exosome;membrane-bounded organelle;membrane-bounded vesicle;organelle;proteinaceous extracellular matrix;vesicle	Protein digestion and absorption	+	Cluster -604	88	319	6.46745	0	Q60847	Col12a1	Collagen alpha-1(XII) chain OS=Mus musculus GN=Col12a1 PE=2 SV=3	Cluster2
-0.0291234	0.353199	0.0251638	-0.187307	1.73284	0.755277	-1.97642	-0.594109	-0.0795208	0.116413	0.766936	-0.883349	activation of MAPK activity;anatomical structure development;biological regulation;catabolic process;cell activation;cell proliferation;cellular catabolic process;cellular macromolecule metabolic process;cellular metabolic process;cellular process;cellular protein metabolic process;cellular response to chemical stimulus;cellular response to hydrogen peroxide;cellular response to oxidative stress;…	antioxidant activity;binding;catalytic activity;oxidoreductase activity;oxidoreductase activity, acting on paired donors, with incorporation or reduction of molecular oxygen;oxidoreductase activity, acting on peroxide as acceptor;peroxidase activity;peroxiredoxin activity;selenium binding;thioredoxin peroxidase activity	cell part;cytoplasmic part;extracellular membrane-bounded organelle;extracellular organelle;extracellular region part;extracellular vesicular exosome;intracellular membrane-bounded organelle;intracellular organelle;intracellular part;membrane-bounded organelle;membrane-bounded vesicle;mitochondrion;myelin sheath;organelle;vesicle		+	Cluster -604	6	22	0.951584	0.0300616	Q61171	Prdx2	Peroxiredoxin-2 OS=Mus musculus GN=Prdx2 PE=1 SV=3	Cluster2
0.693668	0.651273	0.519251	1.09052	0.450833	0.494005	-1.54794	-1.2928	-1.05881	0.621397	0.678452	-1.29985	anatomical structure development;anatomical structure morphogenesis;biological adhesion;cardiac muscle tissue morphogenesis;cartilage condensation;cartilage development;cell adhesion;cell development;cell differentiation;cell-cell adhesion;cellular component organization;cellular component organization at cellular level;cellular component organization or biogenesis;cellular component organization…	binding;cation binding;extracellular matrix structural constituent;ion binding;metal ion binding;structural molecule activity	collagen;collagen type XI;extracellular matrix;extracellular matrix part;extracellular region part;fibrillar collagen;proteinaceous extracellular matrix	Amoebiasis;ECM-receptor interaction;Focal adhesion;Protein digestion and absorption	+	Cluster -604	5	29	3.92982	0	Q61245	Col11a1	Collagen alpha-1(XI) chain OS=Mus musculus GN=Col11a1 PE=1 SV=2	Cluster2
1.4741	0.750253	1.35547	-1.17344	-0.774536	-0.993928	-0.672662	-0.0498015	0.0845443	1.19327	-0.980634	-0.21264	anatomical structure morphogenesis;biological regulation;bone morphogenesis;developmental process;negative regulation of biological process;negative regulation of cell communication;negative regulation of cellular process;negative regulation of protein processing;negative regulation of response to stimulus;negative regulation of signal transduction;negative regulation of signaling;negative regula…		cell part;cytoplasmic part;extracellular matrix;extracellular membrane-bounded organelle;extracellular organelle;extracellular region part;extracellular vesicular exosome;Golgi apparatus;Golgi apparatus part;Golgi membrane;integral to membrane;intracellular membrane-bounded organelle;intracellular organelle;intracellular organelle part;intracellular part;intrinsic to membrane;membrane;membrane pa…	Cell adhesion molecules (CAMs)	+	Cluster -607	15	31	3.15969	0	Q61543	Glg1	Golgi apparatus protein 1 OS=Mus musculus GN=Glg1 PE=1 SV=1	Cluster2
0.492177	0.447689	0.435921	1.12216	0.725739	0.66447	-1.16255	-1.1706	-1.555	0.458596	0.837455	-1.29605	actin cytoskeleton organization;actin filament bundle assembly;actin filament organization;actin filament-based process;cell migration;cell motility;cellular component assembly;cellular component assembly at cellular level;cellular component movement;cellular component organization;cellular component organization at cellular level;cellular component organization or biogenesis;cellular component o…	actin binding;actin filament binding;binding;cytoskeletal protein binding;drug binding;protein binding	actin cytoskeleton;actin filament bundle;actomyosin;cell junction;cell part;cell projection;cytoplasm;cytoplasmic part;cytoskeletal part;cytoskeleton;cytosol;extracellular membrane-bounded organelle;extracellular organelle;extracellular region part;extracellular vesicular exosome;filopodium;intracellular non-membrane-bounded organelle;intracellular organelle;intracellular organelle part;intracell…		+	Cluster -604	18	97	4.64789	0	Q61553	Fscn1	Fascin OS=Mus musculus GN=Fscn1 PE=1 SV=4	Cluster2
0.33515	0.584831	0.340549	0.765909	1.11809	0.732328	-1.44271	-1.13748	-1.29667	0.420177	0.87211	-1.29229	anatomical structure development;anatomical structure morphogenesis;biological regulation;cellular process;developmental process;extracellular sequestering of receptor ligand;heart development;maintenance of location;maintenance of location in cell;maintenance of protein localization to organelle;maintenance of protein location;maintenance of protein location in cell;maintenance of protein locati…	binding;calcium ion binding;cation binding;extracellular matrix structural constituent;ion binding;metal ion binding;structural molecule activity	basement membrane;extracellular matrix;extracellular matrix part;extracellular membrane-bounded organelle;extracellular organelle;extracellular region part;extracellular space;extracellular vesicular exosome;fibril;membrane-bounded organelle;membrane-bounded vesicle;microfibril;organelle;proteinaceous extracellular matrix;vesicle		+	Cluster -604	76	324	4.9535	0	Q61554	Fbn1	Fibrillin-1 OS=Mus musculus GN=Fbn1 PE=1 SV=2	Cluster2
1.28371	1.24118	1.34742	-0.553233	-0.67967	-0.82637	-1.15165	-0.337429	-0.323956	1.29077	-0.686424	-0.604346	axon guidance;biological regulation;cellular chemical homeostasis;cellular component disassembly;cellular component disassembly at cellular level;cellular component movement;cellular component organization;cellular component organization at cellular level;cellular component organization or biogenesis;cellular component organization or biogenesis at cellular level;cellular homeostasis;cellular ion…	adenyl nucleotide binding;adenyl ribonucleotide binding;ATP binding;ATPase activity;binding;catalytic activity;cytoskeletal protein binding;hydrolase activity;hydrolase activity, acting on acid anhydrides;hydrolase activity, acting on acid anhydrides, in phosphorus-containing anhydrides;microtubule binding;microtubule motor activity;motor activity;nucleoside-triphosphatase activity;nucleotide bin…	cell part;cell projection;cell projection part;ciliary rootlet;cilium part;cytoplasm;cytoplasmic membrane-bounded vesicle;cytoplasmic part;cytoplasmic vesicle;cytoskeletal part;cytosol;endocytic vesicle;intracellular membrane-bounded organelle;intracellular organelle;intracellular organelle part;intracellular part;kinesin complex;macromolecular complex;membrane;membrane-bounded organelle;membrane…		+	Cluster -607	3	4	3.63206	0	Q61768	Kif5b	Kinesin-1 heavy chain OS=Mus musculus GN=Kif5b PE=1 SV=3	Cluster2
0.847022	1.11948	1.14535	0.602433	0.000467612	-0.116361	-1.11035	-1.32467	-1.16336	1.03728	0.16218	-1.19946	establishment of localization;ion transport;transport	actin binding;actin filament binding;binding;cation binding;cytoskeletal protein binding;ion binding;ion transmembrane transporter activity;metal ion binding;protein binding;substrate-specific transmembrane transporter activity;substrate-specific transporter activity;transition metal ion binding;transmembrane transporter activity;transporter activity;zinc ion binding	adherens junction;anchoring junction;cell cortex part;cell junction;cell part;cell-substrate adherens junction;cell-substrate junction;cortical actin cytoskeleton;cortical cytoskeleton;cytoplasm;cytoplasmic part;cytoskeletal part;cytoskeleton;extracellular membrane-bounded organelle;extracellular organelle;extracellular region part;extracellular vesicular exosome;focal adhesion;intracellular non-…		+	Cluster -604	7	44	3.97985	0	Q61792	Lasp1	LIM and SH3 domain protein 1 OS=Mus musculus GN=Lasp1 PE=1 SV=1	Cluster2
0.92213	0.96056	0.904627	0.435712	0.297	0.309638	-1.45343	-1.41062	-0.965618	0.929105	0.34745	-1.27656	acute inflammatory response;acute-phase response;biological regulation;carbohydrate transport;cell activation;cell activation involved in immune response;cell chemotaxis;cell migration;cell motility;cell surface receptor linked signaling pathway;cellular component movement;cellular process;cellular response to biotic stimulus;cellular response to chemical stimulus;cellular response to lipopolysac…	binding;lipopolysaccharide binding;lipoteichoic acid binding;protein binding;receptor binding	cell part;cell surface;extracellular membrane-bounded organelle;extracellular organelle;extracellular region part;extracellular space;extracellular vesicular exosome;membrane-bounded organelle;membrane-bounded vesicle;organelle;vesicle	ko05152;Toll-like receptor signaling pathway	+	Cluster -604	11	41	5.10228	0	Q61805	Lbp	Lipopolysaccharide-binding protein OS=Mus musculus GN=Lbp PE=1 SV=2	Cluster2
0.721851	0.510728	0.0983484	2.11916	-0.443343	-0.347417	-1.02226	-0.731092	-0.905979	0.443642	0.442801	-0.886444	aging;biological regulation;cell aging;cell cycle process;cell growth;cell volume homeostasis;cellular component assembly;cellular component assembly at cellular level;cellular component biogenesis;cellular component biogenesis at cellular level;cellular component organization;cellular component organization at cellular level;cellular component organization or biogenesis;cellular component organi…	binding;DNA binding;enzyme binding;enzyme inhibitor activity;enzyme regulator activity;histone binding;identical protein binding;kinase binding;kinase inhibitor activity;kinase regulator activity;NF-kappaB binding;nucleic acid binding;protein binding;protein binding transcription factor activity;protein dimerization activity;protein heterodimerization activity;protein homodimerization activity;pr…	adherens junction;anchoring junction;cell junction;cell part;cell-substrate adherens junction;cell-substrate junction;centrosome;cytoplasm;cytoplasmic part;cytoskeletal part;cytosol;focal adhesion;granular component;intracellular membrane-bounded organelle;intracellular non-membrane-bounded organelle;intracellular organelle;intracellular organelle part;intracellular part;large ribosomal subunit;m…		+	Cluster -604	12	80	0.760104	0.0339494	Q61937	Npm1	Nucleophosmin OS=Mus musculus GN=Npm1 PE=1 SV=1	Cluster2
0.457012	0.538746	0.226605	0.699019	1.09172	0.863073	-1.34125	-1.18912	-1.34581	0.407455	0.884605	-1.29206	anatomical structure development;biological adhesion;biological regulation;cell adhesion;cellular component organization;cellular component organization at cellular level;cellular component organization or biogenesis;cellular component organization or biogenesis at cellular level;cellular process;developmental process;extracellular matrix organization;extracellular structure organization;regulati…	binding;carbohydrate binding;cell adhesion molecule binding;glycosaminoglycan binding;heparin binding;pattern binding;polysaccharide binding;protein binding	cell part;cytoplasmic part;extracellular matrix;extracellular region part;extracellular space;Golgi apparatus part;intracellular organelle part;intracellular part;organelle part;proteinaceous extracellular matrix;trans-Golgi network		+	Cluster -604	33	190	5.21523	0	Q62009	Postn	Periostin OS=Mus musculus GN=Postn PE=1 SV=2	Cluster2
-0.172793	0.00478451	-0.187335	0.802863	1.54732	1.18649	-0.906541	-0.938294	-1.3365	-0.118448	1.17889	-1.06045	anatomical structure development;biological adhesion;biological regulation;cell adhesion;cell differentiation;cell migration;cell motility;cellular component movement;cellular developmental process;cellular process;central nervous system development;developmental process;glial cell migration;heart development;locomotion;organ development;osteoblast differentiation;regulation of biological process…	binding;calcium ion binding;carbohydrate binding;cation binding;enzyme binding;extracellular matrix structural constituent;glycosaminoglycan binding;hyaluronic acid binding;ion binding;metal ion binding;pattern binding;phosphatase binding;polysaccharide binding;protein binding;protein phosphatase binding;structural molecule activity	cell part;extracellular matrix;extracellular region;extracellular region part;extracellular space;intracellular membrane-bounded organelle;intracellular organelle;intracellular part;membrane;membrane-bounded organelle;organelle;proteinaceous extracellular matrix		+	Cluster -604	2	5	3.85544	0.00012069	Q62059	No data available	Versican core protein OS=Mus musculus GN=Vcan PE=1 SV=2	Cluster2
-0.323857	0.0166513	0.0674764	1.99763	0.344427	0.887609	-0.93812	-1.09013	-0.961682	-0.0799099	1.07655	-0.996645	actin filament capping;biological regulation;cell cycle cytokinesis;cell cycle process;cellular component assembly;cellular component assembly at cellular level;cellular component organization;cellular component organization at cellular level;cellular component organization or biogenesis;cellular component organization or biogenesis at cellular level;cellular macromolecule metabolic process;cellu…	ankyrin binding;binding;cytoskeletal protein binding;lipid binding;phospholipid binding;protein binding;structural constituent of cytoskeleton;structural molecule activity	axolemma;axon part;cell cortex part;cell part;cell projection membrane;cell projection part;contractile fiber part;cortical cytoskeleton;cuticular plate;cytoplasm;cytoplasmic part;cytoskeletal part;cytoskeleton;extracellular membrane-bounded organelle;extracellular organelle;extracellular region part;extracellular vesicular exosome;intracellular membrane-bounded organelle;intracellular non-membra…		+	Cluster -604	9	23	2.16029	0.00126126	Q62261	Sptbn1	Spectrin beta chain, non-erythrocytic 1 OS=Mus musculus GN=Sptbn1 PE=1 SV=2	Cluster2
-0.0145161	0.25996	-0.136545	2.06874	0.508754	0.405682	-1.08179	-1.10413	-0.906154	0.0362998	0.994391	-1.03069	biological regulation;cation homeostasis;cation transport;cell differentiation;cellular cation homeostasis;cellular chemical homeostasis;cellular developmental process;cellular homeostasis;cellular ion homeostasis;cellular iron ion homeostasis;cellular metal ion homeostasis;cellular process;cellular response to chemical stimulus;cellular response to drug;cellular response to stimulus;chemical hom…	binding;cargo receptor activity;cation transmembrane transporter activity;double-stranded RNA binding;identical protein binding;inorganic cation transmembrane transporter activity;ion transmembrane transporter activity;iron ion transmembrane transporter activity;metal ion transmembrane transporter activity;nucleic acid binding;protein binding;receptor activity;RNA binding;substrate-specific trans…	blood microparticle;cell part;cell surface;coated pit;cytoplasmic membrane-bounded vesicle;cytoplasmic part;cytoplasmic vesicle;endosome;external side of plasma membrane;extracellular membrane-bounded organelle;extracellular organelle;extracellular region;extracellular region part;extracellular space;extracellular vesicular exosome;integral to membrane;intracellular membrane-bounded organelle;int…	Endocytosis;Hematopoietic cell lineage;Phagosome	+	Cluster -604	11	26	1.91295	0.00224416	Q62351	Tfrc	Transferrin receptor protein 1 OS=Mus musculus GN=Tfrc PE=1 SV=1	Cluster2
0.722446	0.682643	0.645557	0.657584	0.663537	0.623996	-1.36227	-1.38687	-1.24663	0.683549	0.648372	-1.33192	response to external stimulus;response to extracellular stimulus;response to nutrient levels;response to starvation;response to stimulus;response to stress	binding;calcium ion binding;carbohydrate binding;cation binding;glycosaminoglycan binding;heparin binding;ion binding;metal ion binding;pattern binding;polysaccharide binding	extracellular membrane-bounded organelle;extracellular organelle;extracellular region part;extracellular space;extracellular vesicular exosome;membrane-bounded organelle;membrane-bounded vesicle;organelle;vesicle		+	Cluster -604	15	79	8.17399	0	Q62356	Fstl1	Follistatin-related protein 1 OS=Mus musculus GN=Fstl1 PE=1 SV=2	Cluster2
0.636069	0.349555	0.336806	1.14501	0.660892	0.490734	-0.531567	-1.14235	-1.94515	0.44081	0.765546	-1.20636		binding;protein binding;protein domain specific binding;SH3 domain binding	cell part;cytoplasm;extracellular membrane-bounded organelle;extracellular organelle;extracellular region part;extracellular vesicular exosome;intracellular part;membrane-bounded organelle;membrane-bounded vesicle;organelle;vesicle		+	Cluster -604	3	12	2.37448	0.000241135	Q62422	Ostf1	Osteoclast-stimulating factor 1 OS=Mus musculus GN=Ostf1 PE=1 SV=2	Cluster2
0.426137	0.245563	0.299714	0.665913	0.916458	0.717455	-0.232016	-2.29354	-0.745685	0.323805	0.766608	-1.09041	biological regulation;negative regulation of biological process;negative regulation of cellular component organization;negative regulation of cellular process;negative regulation of developmental process;negative regulation of mitochondrial fusion;negative regulation of mitochondrion organization;negative regulation of organelle organization;regulation of anatomical structure morphogenesis;regula…	binding;catalytic activity;cation binding;ion binding;metal ion binding;oxidoreductase activity;transition metal ion binding;zinc ion binding	cell part;cytoplasmic part;extracellular membrane-bounded organelle;extracellular organelle;extracellular region part;extracellular vesicular exosome;intracellular organelle part;intracellular part;membrane;membrane-bounded organelle;membrane-bounded vesicle;mitochondrial membrane;mitochondrial outer membrane;mitochondrial part;organelle;organelle membrane;organelle outer membrane;organelle part;…		+	Cluster -604	8	24	1.59309	0.00173669	Q62465	Vat1	Synaptic vesicle membrane protein VAT-1 homolog OS=Mus musculus GN=Vat1 PE=1 SV=3	Cluster2
0.0740244	0.0359498	0.19106	1.40959	0.876742	0.96908	-1.02706	-1.32889	-1.2005	0.100345	1.08514	-1.18548	actin cytoskeleton organization;actin filament bundle assembly;actin filament organization;actin filament-based process;biological adhesion;biological regulation;cell adhesion;cell surface receptor linked signaling pathway;cell-matrix adhesion;cell-substrate adhesion;cellular component assembly;cellular component assembly at cellular level;cellular component organization;cellular component organi…	binding;cation binding;ion binding;metal ion binding;transition metal ion binding;zinc ion binding	actin filament bundle;actomyosin;adherens junction;anchoring junction;cell junction;cell part;cell-cell adherens junction;cell-cell junction;cell-substrate adherens junction;cell-substrate junction;cytoplasm;cytoskeletal part;focal adhesion;intracellular membrane-bounded organelle;intracellular organelle;intracellular organelle part;intracellular part;membrane-bounded organelle;nucleus;organelle;…	Focal adhesion	+	Cluster -604	10	45	4.67536	0	Q62523	Zyx	Zyxin OS=Mus musculus GN=Zyx PE=1 SV=2	Cluster2
-0.435981	0.151033	0.909657	0.507498	1.00643	1.13567	-0.562285	-0.9056	-1.80642	0.208236	0.883199	-1.09144	cellular component organization;cellular component organization or biogenesis;neuromuscular junction development;synapse organization	extracellular matrix structural constituent;structural molecule activity	basal lamina;basement membrane;collagen;collagen type IV;extracellular matrix part;extracellular region part;neuromuscular junction;sheet-forming collagen;synapse	Amoebiasis;ECM-receptor interaction;Focal adhesion;Pathways in cancer;Protein digestion and absorption;Small cell lung cancer	+	Cluster -604	4	14	1.8351	0.00119277	Q63ZW6	Col4a5	Col4a5 protein OS=Mus musculus GN=Col4a5 PE=1 SV=1	Cluster2
1.02842	1.0338	0.947061	0.171885	-0.458575	0.420726	-1.94535	-0.76914	-0.428826	1.00309	0.0446787	-1.04777	biological regulation;biosynthetic process;cellular biosynthetic process;cellular macromolecule biosynthetic process;cellular macromolecule metabolic process;cellular metabolic process;cellular nitrogen compound metabolic process;cellular process;chordate embryonic development;developmental process;embryo development;embryo development ending in birth or egg hatching;establishment of localization…		cell part;cytoplasm;intracellular membrane-bounded organelle;intracellular organelle;intracellular part;membrane-bounded organelle;nucleus;organelle		+	Cluster -604	2	11	2.03183	0.000327645	Q64152	Btf3	Transcription factor BTF3 OS=Mus musculus GN=Btf3 PE=1 SV=3	Cluster2
0.90619	1.20764	1.20586	0.112997	-0.241544	0.262168	-1.2977	-1.3219	-0.833699	1.10656	0.0445403	-1.1511	biological adhesion;biological regulation;cell adhesion;cell communication;cell-cell signaling;cellular process;cellular response to stimulus;negative regulation of biological process;negative regulation of cell death;negative regulation of cellular process;regulation of biological process;regulation of cell death;regulation of cell growth;regulation of cellular component organization;regulation …	binding;carbohydrate binding;glycosaminoglycan binding;heparin binding;integrin binding;pattern binding;polysaccharide binding;protein binding;protein complex binding;receptor binding	axon;cell body;cell part;cell projection;dendrite;extracellular matrix;extracellular region part;intracellular membrane-bounded organelle;intracellular organelle;intracellular part;membrane-bounded organelle;neuron projection;neuronal cell body;organelle;proteinaceous extracellular matrix		+	Cluster -604	6	19	4.09383	0	Q64299	Ccn3	Protein NOV homolog OS=Mus musculus GN=Nov PE=1 SV=1	Cluster2
0.325548	0.365696	0.24743	1.0766	0.960417	0.850507	-1.31229	-1.17867	-1.33524	0.312892	0.962508	-1.2754	biological regulation;biosynthetic process;calcium ion homeostasis;carboxylic acid biosynthetic process;carboxylic acid metabolic process;cation homeostasis;cellular biosynthetic process;cellular calcium ion homeostasis;cellular cation homeostasis;cellular chemical homeostasis;cellular divalent inorganic cation homeostasis;cellular homeostasis;cellular ion homeostasis;cellular ketone metabolic pr…	binding;calcium ion binding;carboxylic ester hydrolase activity;catalytic activity;cation binding;enzyme regulator activity;gluconolactonase activity;hydrolase activity;hydrolase activity, acting on ester bonds;ion binding;metal ion binding;transition metal ion binding;zinc ion binding	cell part;cytoplasm;intracellular membrane-bounded organelle;intracellular organelle;intracellular organelle part;intracellular part;membrane-bounded organelle;nuclear part;nucleoplasm;nucleus;organelle;organelle part		+	Cluster -604	6	64	6.69023	0	Q64374	Rgn	Regucalcin OS=Mus musculus GN=Rgn PE=1 SV=1	Cluster2
-0.235707	-0.68229	0.33963	1.0629	1.38009	1.02394	-0.617875	-0.734776	-1.53592	-0.192789	1.15564	-0.962856	biological regulation;cell differentiation;cellular component assembly;cellular component assembly at cellular level;cellular component organization;cellular component organization at cellular level;cellular component organization or biogenesis;cellular component organization or biogenesis at cellular level;cellular developmental process;cellular macromolecular complex assembly;cellular macromole…		cell part;cullin-RING ubiquitin ligase complex;cytoplasm;extracellular membrane-bounded organelle;extracellular organelle;extracellular region part;extracellular vesicular exosome;intracellular membrane-bounded organelle;intracellular organelle;intracellular organelle part;intracellular part;macromolecular complex;membrane;membrane-bounded organelle;membrane-bounded vesicle;nuclear part;nucleopla…		+	Cluster -604	16	33	2.58429	0.000323232	Q6ZQ38	Cand1	Cullin-associated NEDD8-dissociated protein 1 OS=Mus musculus GN=Cand1 PE=1 SV=2	Cluster2
0.342974	0.317929	0.290406	1.15714	0.834113	0.870801	-1.0984	-1.43476	-1.28021	0.317103	0.954018	-1.27112	biological adhesion;biological regulation;cell adhesion;cell-cell adhesion;cellular process;establishment of localization;establishment of localization in cell;establishment of protein localization;establishment of protein localization in membrane;establishment of protein localization in plasma membrane;homotypic cell-cell adhesion;intracellular protein transport;intracellular transport;platelet …	binding;calcium ion binding;cation binding;glutamate receptor binding;ion binding;metal ion binding;protein binding;receptor binding	actin filament bundle;actomyosin;cell part;contractile fiber part;cytoplasmic part;cytoskeletal part;extracellular membrane-bounded organelle;extracellular organelle;extracellular region part;extracellular vesicular exosome;intracellular organelle part;intracellular part;macromolecular complex;membrane-bounded organelle;membrane-bounded vesicle;myosin complex;myosin II complex;organelle;organelle…	Focal adhesion;Leukocyte transendothelial migration;Regulation of actin cytoskeleton;Tight junction	+	Cluster -604	6	15	5.46481	0	Q6ZWQ9	Myl12a	MCG5400 OS=Mus musculus GN=Myl12a PE=1 SV=1	Cluster2
0.660568	0.762169	0.267475	0.612234	0.708603	0.8785	-1.41864	-1.54951	-0.9214	0.563404	0.733112	-1.29652	biosynthetic process;cellular biosynthetic process;cellular macromolecule biosynthetic process;cellular macromolecule metabolic process;cellular metabolic process;cellular process;cellular protein metabolic process;macromolecule biosynthetic process;macromolecule metabolic process;metabolic process;primary metabolic process;protein metabolic process;translation	structural constituent of ribosome;structural molecule activity	cell part;cytosolic small ribosomal subunit;intracellular organelle part;intracellular part;macromolecular complex;membrane;organelle part;ribonucleoprotein complex;small ribosomal subunit	Ribosome	+	Cluster -604	6	28	3.92774	0.000105263	Q6ZWZ6	Rps12	40S ribosomal protein S12 OS=Mus musculus GN=Rps12 PE=1 SV=1	Cluster2
0.355267	0.454447	0.113844	0.819654	1.05247	1.00302	-1.1168	-1.45319	-1.2287	0.307853	0.958381	-1.26623	actin cytoskeleton organization;actin filament-based process;anatomical structure development;anatomical structure morphogenesis;cell development;cell morphogenesis;cell morphogenesis involved in differentiation;cellular component morphogenesis;cellular component organization;cellular component organization at cellular level;cellular component organization or biogenesis;cellular component organiz…	binding;identical protein binding;protein binding	actin filament bundle;actomyosin;adherens junction;anchoring junction;brush border;cell cortex;cell junction;cell part;cell projection;cell-substrate adherens junction;cell-substrate junction;contractile fiber part;cytoplasm;cytoplasmic part;cytoskeletal part;extracellular membrane-bounded organelle;extracellular organelle;extracellular region part;extracellular vesicular exosome;focal adhesion;i…	Focal adhesion;MAPK signaling pathway	+	Cluster -604	80	284	5.17961	0	Q80X90	Flnb	Filamin-B OS=Mus musculus GN=Flnb PE=1 SV=3	Cluster2
-0.411995	0.473943	-0.579474	1.27567	1.24452	0.968431	-1.04163	-0.641115	-1.28834	-0.172509	1.16287	-0.990362	activation of MAPK activity;anatomical structure development;anatomical structure formation involved in morphogenesis;anatomical structure morphogenesis;angiogenesis;biological adhesion;biological regulation;blood vessel morphogenesis;cartilage development;cartilage development involved in endochondral bone morphogenesis;cell adhesion;cell cycle arrest;cell cycle process;cell migration;cell motil…	binding;calcium ion binding;carbohydrate binding;cation binding;collagen binding;collagen V binding;extracellular matrix binding;fibrinogen binding;fibroblast growth factor binding;fibronectin binding;glycosaminoglycan binding;growth factor binding;heparin binding;integrin binding;ion binding;laminin binding;lipid binding;lipoprotein particle binding;low-density lipoprotein particle binding;metal…	cell part;cell surface;cytoplasmic membrane-bounded vesicle;cytoplasmic part;cytoplasmic vesicle;external side of plasma membrane;extracellular matrix;extracellular membrane-bounded organelle;extracellular organelle;extracellular region part;extracellular space;extracellular vesicular exosome;fibrinogen complex;intracellular membrane-bounded organelle;intracellular organelle;intracellular part;ma…	ECM-receptor interaction;Focal adhesion;Malaria;Phagosome;TGF-beta signaling pathway	+	Cluster -604	62	675	2.83005	0.00156522	Q80YQ1	Thbs1	Thrombospondin 1 OS=Mus musculus GN=Thbs1 PE=1 SV=1	Cluster2
0.519799	0.639542	0.511287	0.633636	0.875053	0.79091	-1.26983	-1.41381	-1.28659	0.556876	0.766533	-1.32341	anatomical structure morphogenesis;axis elongation;axon regeneration;axonogenesis;biological adhesion;biological regulation;branch elongation of an epithelium;bud outgrowth involved in lung branching;cell adhesion;cell communication;cell differentiation;cell part morphogenesis;cell projection morphogenesis;cell projection organization;cell-cell signaling;cellular component morphogenesis;cellular …	binding;fibronectin binding;protein binding;syndecan binding	adherens junction;anchoring junction;basement membrane;cell junction;cell part;cell-substrate adherens junction;cell-substrate junction;extracellular matrix;extracellular matrix part;extracellular region;extracellular region part;extracellular space;focal adhesion;interstitial matrix;membrane;proteinaceous extracellular matrix	ECM-receptor interaction;Focal adhesion	+	Cluster -604	81	436	6.54338	0	Q80YX1	Tnc	Tenascin OS=Mus musculus GN=Tnc PE=1 SV=1	Cluster2
0.627904	0.894957	0.629345	0.775681	0.616991	0.415723	-1.27173	-1.24143	-1.44744	0.717402	0.602798	-1.3202	biological regulation;cell differentiation;cellular developmental process;cellular lipid metabolic process;cellular metabolic process;cellular process;cellular process involved in reproduction;cellular response to chemical stimulus;cellular response to organic substance;cellular response to stimulus;developmental growth;developmental process;developmental process involved in reproduction;epitheli…		cell part;cytoplasmic part;extracellular membrane-bounded organelle;extracellular organelle;extracellular region part;extracellular space;extracellular vesicular exosome;Golgi apparatus;intracellular membrane-bounded organelle;intracellular non-membrane-bounded organelle;intracellular organelle;intracellular organelle part;intracellular part;lysosome;lytic vacuole;membrane-bounded organelle;membr…	Lysosome	+	Cluster -604	27	266	5.29797	0	Q8BFQ1	Psap	Prosaposin OS=Mus musculus GN=Psap PE=1 SV=1	Cluster2
0.437738	0.432001	0.27651	-0.890184	1.6743	1.00397	-0.965043	-1.17343	-0.795859	0.382083	0.596028	-0.978111	biological adhesion;cell adhesion;cellular process	binding;cation binding;ion binding;metal ion binding;transition metal ion binding;zinc ion binding	adherens junction;anchoring junction;cell junction;cell part;cell-substrate adherens junction;cell-substrate junction;cytoplasm;focal adhesion;intracellular membrane-bounded organelle;intracellular organelle;intracellular part;membrane-bounded organelle;nucleus;organelle		+	Cluster -604	3	4	1.03092	0.00844181	Q8BFW7	Lpp	Lipoma-preferred partner homolog OS=Mus musculus GN=Lpp PE=1 SV=1	Cluster2
0.343888	0.398441	0.280846	0.963735	0.906552	0.856778	-1.48378	-1.57448	-0.691983	0.341058	0.909022	-1.25008	activation of immune response;biological regulation;cell death;cellular process;complement activation;complement activation, alternative pathway;complement activation, classical pathway;cytolysis;death;defense response;humoral immune response;immune effector process;immune response;immune system process;innate immune response;macromolecule metabolic process;metabolic process;positive regulation o…		cell part;extracellular membrane-bounded organelle;extracellular organelle;extracellular region part;extracellular space;extracellular vesicular exosome;macromolecular complex;membrane attack complex;membrane part;membrane-bounded organelle;membrane-bounded vesicle;organelle;plasma membrane part;pore complex;protein complex;vesicle	Amoebiasis;Complement and coagulation cascades;Prion diseases;Systemic lupus erythematosus	+	Cluster -604	2	15	3.65479	0	Q8BH35	C8b	Complement component C8 beta chain OS=Mus musculus GN=C8b PE=1 SV=1	Cluster2
0.420872	-0.478584	0.312837	1.12084	0.657581	1.16986	-0.350689	-1.07515	-1.77757	0.0850416	0.982761	-1.0678	biological regulation;cellular process;cellular response to acid;cellular response to amine stimulus;cellular response to amino acid stimulus;cellular response to chemical stimulus;cellular response to endogenous stimulus;cellular response to organic nitrogen;cellular response to organic substance;cellular response to stimulus;establishment of localization;establishment of localization in cell;es…	protein transporter activity;substrate-specific transporter activity;transporter activity	cell part;cytoplasm;cytoplasmic part;Golgi apparatus;intracellular membrane-bounded organelle;intracellular organelle;intracellular organelle part;intracellular part;membrane;membrane-bounded organelle;nuclear membrane;nuclear part;nucleoplasm;nucleus;organelle;organelle membrane;organelle part		+	Cluster -604	5	15	2.04876	0.00300716	Q8BKC5	Ipo5	Importin-5 OS=Mus musculus GN=Ipo5 PE=1 SV=3	Cluster2
0.247786	0.184863	0.36248	1.08754	0.744563	0.73781	-0.0611187	-1.52977	-1.77415	0.265043	0.856638	-1.12168			cell part;cell surface;cytoplasmic part;cytoskeleton;endoplasmic reticulum;endoplasmic reticulum membrane;endoplasmic reticulum part;extracellular membrane-bounded organelle;extracellular organelle;extracellular region part;extracellular vesicular exosome;integral to membrane;intracellular membrane-bounded organelle;intracellular non-membrane-bounded organelle;intracellular organelle;intracellula…	Protein processing in endoplasmic reticulum	+	Cluster -604	1	7	1.93389	0.000432787	Q8BMK4	Ckap4	Cytoskeleton-associated protein 4 OS=Mus musculus GN=Ckap4 PE=1 SV=2	Cluster2
-0.0789534	0.28569	-0.107457	0.905854	1.42438	1.01479	-1.10521	-0.990367	-1.34872	0.0330929	1.11501	-1.1481	actin crosslink formation;actin cytoskeleton organization;actin cytoskeleton reorganization;actin filament organization;actin filament-based process;anatomical structure formation involved in morphogenesis;anatomical structure morphogenesis;biological adhesion;biological regulation;cAMP-mediated signaling;cell adhesion;cell cycle process;cell morphogenesis;cell morphogenesis involved in different…	actin binding;actin filament binding;binding;cytoskeletal protein binding;enzyme binding;Fc-gamma receptor I complex binding;glycoprotein binding;GTPase binding;identical protein binding;immunoglobulin receptor binding;kinase binding;molecular transducer activity;protein binding;protein dimerization activity;protein homodimerization activity;protein kinase binding;protein kinase C binding;Rac GTP…	actin cytoskeleton;actin filament bundle;adherens junction;anchoring junction;brush border;cell cortex;cell junction;cell part;cell projection;cell-substrate adherens junction;cell-substrate junction;chromosomal part;cytoplasm;cytoplasmic part;cytoskeletal part;cytoskeleton;extracellular membrane-bounded organelle;extracellular organelle;extracellular region part;extracellular vesicular exosome;f…	Focal adhesion;MAPK signaling pathway	+	Cluster -604	118	826	4.22439	0	Q8BTM8	Flna	Filamin-A OS=Mus musculus GN=Flna PE=1 SV=5	Cluster2
0.114176	0.250953	0.174455	0.867394	1.09171	1.03371	-1.55641	-0.484956	-1.49104	0.179861	0.997606	-1.17747	amine catabolic process;amine metabolic process;anatomical structure development;aromatic amino acid family catabolic process;aromatic amino acid family metabolic process;aromatic compound biosynthetic process;aromatic compound catabolic process;biosynthetic process;carboxylic acid catabolic process;carboxylic acid metabolic process;catabolic process;cellular amine metabolic process;cellular amin…	6,7-dihydropteridine reductase activity;binding;catalytic activity;coenzyme binding;cofactor binding;NAD binding;NADH binding;NADP binding;NADPH binding;nucleotide binding;oxidoreductase activity;oxidoreductase activity, acting on the CH-NH group of donors;oxidoreductase activity, acting on the CH-NH group of donors, NAD or NADP as acceptor	cell part;cell projection;cytoplasm;cytoplasmic part;cytosol;extracellular membrane-bounded organelle;extracellular organelle;extracellular region part;extracellular vesicular exosome;intracellular membrane-bounded organelle;intracellular organelle;intracellular part;membrane-bounded organelle;membrane-bounded vesicle;mitochondrion;neuron projection;organelle;vesicle	Folate biosynthesis	+	Cluster -604	2	6	3.07025	0	Q8BVI4	Qdpr	Dihydropteridine reductase OS=Mus musculus GN=Qdpr PE=1 SV=2	Cluster2
0.687432	0.524143	-0.096399	0.876119	0.973844	0.83479	-1.16928	-1.35541	-1.27524	0.371725	0.894918	-1.26664		binding;calcium ion binding;cation binding;ion binding;metal ion binding			+	Cluster -604	7	22	4.00581	0	Q8C845	Efhd2	EF-hand domain-containing protein D2 OS=Mus musculus GN=Efhd2 PE=1 SV=1	Cluster2
0.951777	1.06878	1.07013	-1.75124	-0.0379935	0.152649	-0.267361	-1.27872	0.0919807	1.03023	-0.545527	-0.484702	anatomical structure development;anatomical structure morphogenesis;biological regulation;biomineral tissue development;biosynthetic process;blood vessel remodeling;bone mineralization;bone mineralization involved in bone maturation;branching involved in prostate gland morphogenesis;branching morphogenesis of a tube;cell activation;cell development;cell differentiation;cell proliferation;cell sur…	binding;hormone activity;insulin receptor binding;insulin-like growth factor receptor binding;integrin binding;protein binding;protein complex binding;receptor binding	extracellular region part;extracellular space	Aldosterone-regulated sodium reabsorption;Dilated cardiomyopathy;Focal adhesion;Glioma;Hypertrophic cardiomyopathy (HCM);Long-term depression;Melanoma;mTOR signaling pathway;Oocyte meiosis;p53 signaling pathway;Pathways in cancer;Progesterone-mediated oocyte maturation;Prostate cancer	+	Cluster -607	7	56	1.1864	0.00990215	Q8CAR0	Igf1	Insulin-like growth factor I OS=Mus musculus GN=Igf1 PE=1 SV=1	Cluster2
0.623828	0.665364	0.408757	1.04403	0.531908	0.662108	-1.39566	-1.35742	-1.18291	0.565983	0.746015	-1.312	activation of immune response;biological regulation;complement activation;complement activation, classical pathway;defense response;humoral immune response;immune effector process;immune response;immune system process;innate immune response;macromolecule metabolic process;metabolic process;positive regulation of biological process;positive regulation of immune response;positive regulation of immu…	binding;calcium ion binding;catalytic activity;cation binding;endopeptidase activity;hydrolase activity;ion binding;metal ion binding;peptidase activity;peptidase activity, acting on L-amino acid peptides;serine hydrolase activity;serine-type endopeptidase activity;serine-type peptidase activity	blood microparticle;extracellular membrane-bounded organelle;extracellular organelle;extracellular region part;extracellular vesicular exosome;membrane-bounded organelle;membrane-bounded vesicle;organelle;vesicle	Complement and coagulation cascades;Phagosome;Staphylococcus aureus infection;Systemic lupus erythematosus	+	Cluster -604	10	33	4.7717	0	Q8CG16	C1ra	Complement C1r-A subcomponent OS=Mus musculus GN=C1ra PE=1 SV=1	Cluster2
0.83281	1.07708	0.906091	-1.49376	0.496141	0.761632	-0.804239	-0.739014	-1.03674	0.93866	-0.0786617	-0.859998	amine metabolic process;amino acid activation;biological regulation;carboxylic acid metabolic process;cellular amine metabolic process;cellular amino acid metabolic process;cellular ketone metabolic process;cellular macromolecule metabolic process;cellular metabolic process;cellular nitrogen compound metabolic process;cellular process;cellular response to chemical stimulus;cellular response to cy…	adenyl nucleotide binding;adenyl ribonucleotide binding;aminoacyl-tRNA ligase activity;ATP binding;binding;catalytic activity;glutamate-tRNA ligase activity;ligase activity;ligase activity, forming aminoacyl-tRNA and related compounds;ligase activity, forming carbon-oxygen bonds;nucleic acid binding;nucleotide binding;proline-tRNA ligase activity;purine nucleotide binding;purine ribonucleoside tr…	aminoacyl-tRNA synthetase multienzyme complex;cell part;cytoplasm;intracellular part;macromolecular complex;membrane;protein complex;ribonucleoprotein complex	Aminoacyl-tRNA biosynthesis;Porphyrin and chlorophyll metabolism	+	Cluster -604	11	33	1.22706	0.00423789	Q8CGC7	Eprs	Bifunctional glutamate/proline--tRNA ligase OS=Mus musculus GN=Eprs PE=1 SV=4	Cluster2
0.99657	0.878397	0.933711	0.430179	0.225515	0.363968	-1.51924	-1.05207	-1.25702	0.936226	0.339887	-1.27611	anatomical structure development;biological regulation;blood vessel endothelial cell proliferation involved in sprouting angiogenesis;cell activation;cell differentiation;cell proliferation;cellular developmental process;cellular process;developmental process;endothelial cell activation;endothelial cell differentiation;endothelial cell proliferation;epithelial cell differentiation;epithelial cell…		extracellular region;extracellular region part;extracellular space		+	Cluster -604	11	43	5.28514	0	Q8CJ69	Bmper	BMP-binding endothelial regulator protein OS=Mus musculus GN=Bmper PE=1 SV=1	Cluster2
0.964363	1.28681	1.0066	0.383618	0.310925	-1.02543	-1.29594	-0.596293	-1.03466	1.08592	-0.110295	-0.97563		binding;carbohydrate binding			+	Cluster -607	4	11	2.12137	0.000782334	Q8K419	Lgals4	Galectin-4 OS=Mus musculus GN=Lgals4 PE=1 SV=2	Cluster2
1.00745	0.497267	0.76187	0.551016	0.64784	0.242862	-1.89644	-1.16778	-0.644094	0.755529	0.480573	-1.2361	biological adhesion;cell adhesion;cellular process		collagen;extracellular matrix;extracellular matrix part;extracellular region;extracellular region part;proteinaceous extracellular matrix		+	Cluster -604	2	3	2.69523	0.000126697	Q8K482	Emilin2	EMILIN-2 OS=Mus musculus GN=Emilin2 PE=1 SV=1	Cluster2
-0.572314	0.649309	0.760315	1.1797	0.649122	0.794784	-1.54	-0.884615	-1.0363	0.279103	0.874534	-1.15364		catalytic activity;hydrolase activity	cell part;cytoplasmic part;cytosol;extracellular membrane-bounded organelle;extracellular organelle;extracellular region part;extracellular vesicular exosome;intracellular part;membrane-bounded organelle;membrane-bounded vesicle;organelle;vesicle	Chlorocyclohexane and chlorobenzene degradation;Fluorobenzoate degradation;Toluene degradation	+	Cluster -604	3	9	2.19915	0.000235294	Q8R1G2	Cmbl	Carboxymethylenebutenolidase homolog OS=Mus musculus GN=Cmbl PE=1 SV=1	Cluster2
0.087278	0.202441	-0.0764121	0.784224	1.39756	1.12038	-1.13054	-1.18893	-1.19601	0.0711022	1.10072	-1.17183	actin cytoskeleton organization;actin cytoskeleton reorganization;actin filament-based movement;actin filament-based process;actomyosin structure organization;anatomical structure formation involved in morphogenesis;anatomical structure morphogenesis;angiogenesis;biological adhesion;biological regulation;blood vessel endothelial cell migration;cell adhesion;cell cycle process;cell differentiation…	actin binding;actin filament binding;actin-dependent ATPase activity;adenyl nucleotide binding;adenyl ribonucleotide binding;ADP binding;ATP binding;ATPase activity;ATPase activity, coupled;binding;catalytic activity;cytoskeletal protein binding;hydrolase activity;hydrolase activity, acting on acid anhydrides;hydrolase activity, acting on acid anhydrides, in phosphorus-containing anhydrides;ident…	actin cytoskeleton;actin filament bundle;actomyosin;actomyosin contractile ring;adherens junction;anchoring junction;brush border;cell cortex;cell cortex part;cell division site part;cell junction;cell leading edge;cell part;cell projection;cell-cell adherens junction;cell-cell junction;cleavage furrow;contractile ring;cortical cytoskeleton;cytoplasm;cytoplasmic part;cytoskeletal part;cytoskeleto…	Tight junction;Viral myocarditis	+	Cluster -604	73	300	4.62111	0	Q8VDD5	Myh9	Myosin-9 OS=Mus musculus GN=Myh9 PE=1 SV=4	Cluster2
-0.267646	-0.216698	-0.466132	0.969291	1.2148	1.02814	-1.4037	-1.39165	0.533593	-0.316825	1.07074	-0.753919	anatomical structure formation involved in morphogenesis;angiogenesis;biological regulation;cell migration;cell motility;cellular component assembly;cellular component assembly at cellular level;cellular component movement;cellular component organization;cellular component organization at cellular level;cellular component organization or biogenesis;cellular component organization or biogenesis at…	binding;enzyme binding;identical protein binding;kinase binding;protein binding;protein dimerization activity;protein homodimerization activity;protein kinase binding;protein N-terminus binding	cell part;cytoplasm;cytoplasmic part;cytosol;extracellular membrane-bounded organelle;extracellular organelle;extracellular region part;extracellular vesicular exosome;Golgi apparatus;Golgi apparatus part;Golgi membrane;intracellular membrane-bounded organelle;intracellular organelle;intracellular organelle part;intracellular part;membrane;membrane-bounded organelle;membrane-bounded vesicle;organ…		+	Cluster -602	7	28	1.48751	0.00360369	Q8VE70	Pdcd10	Programmed cell death protein 10 OS=Mus musculus GN=Pdcd10 PE=1 SV=1	Cluster2
0.534785	0.558987	0.813461	-0.639285	0.899292	0.98651	-0.553689	-0.643345	-1.95672	0.635745	0.415506	-1.05125	alternative nuclear mRNA splicing, via spliceosome;biological regulation;biosynthetic process;cellular biosynthetic process;cellular component organization;cellular component organization at cellular level;cellular component organization or biogenesis;cellular component organization or biogenesis at cellular level;cellular macromolecule biosynthetic process;cellular macromolecule metabolic proces…	binding;core promoter binding;DNA binding;enzyme binding;histone deacetylase binding;nucleic acid binding;nucleotide binding;protein binding;regulatory region DNA binding;regulatory region nucleic acid binding;sequence-specific DNA binding;transcription regulatory region DNA binding;transcription regulatory region sequence-specific DNA binding	cell part;chromatin;chromosomal part;cytoplasm;intracellular membrane-bounded organelle;intracellular organelle;intracellular organelle part;intracellular part;membrane-bounded organelle;nuclear body;nuclear matrix;nuclear part;nucleoplasm;nucleoplasm part;nucleus;organelle;organelle part;paraspeckles		+	Cluster -604	4	13	1.29796	0.0084127	Q8VIJ6	Sfpq	Splicing factor, proline- and glutamine-rich OS=Mus musculus GN=Sfpq PE=1 SV=1	Cluster2
1.0052	1.35669	1.05728	-1.09869	0.489855	-1.2196	-0.940519	-0.306784	-0.343428	1.13972	-0.609478	-0.530244	biological regulation;biosynthetic process;cellular biosynthetic process;cellular component assembly;cellular component organization;cellular component organization or biogenesis;cellular macromolecule biosynthetic process;cellular macromolecule metabolic process;cellular metabolic process;cellular nitrogen compound metabolic process;cellular process;cellular response to chemical stimulus;cellula…	binding;chromatin binding;core promoter binding;DNA binding;mRNA binding;nucleic acid binding;nucleotide binding;regulatory region DNA binding;regulatory region nucleic acid binding;RNA binding;transcription regulatory region DNA binding	catalytic step 2 spliceosome;cell part;chromatin;chromosomal part;euchromatin;extracellular membrane-bounded organelle;extracellular organelle;extracellular region part;extracellular vesicular exosome;intracellular membrane-bounded organelle;intracellular organelle;intracellular organelle part;intracellular part;macromolecular complex;membrane-bounded organelle;membrane-bounded vesicle;nuclear ch…	Spliceosome	+	Cluster -607	3	9	1.71484	0.00178393	Q91VM5	Rbmxl1	RNA binding motif protein, X-linked-like-1 OS=Mus musculus GN=Rbmxl1 PE=1 SV=1	Cluster2
0.411414	1.14033	-0.122455	0.896748	0.363131	0.618076	-0.533373	-2.1169	-0.656965	0.476428	0.625985	-1.10241	cellular component assembly;cellular component assembly at cellular level;cellular component organization;cellular component organization at cellular level;cellular component organization or biogenesis;cellular component organization or biogenesis at cellular level;cellular macromolecular complex assembly;cellular macromolecular complex subunit organization;cellular process;formation of translati…	binding;nucleic acid binding;RNA binding;translation factor activity, nucleic acid binding;translation initiation factor activity	cell part;cytoplasmic part;eukaryotic 43S preinitiation complex;eukaryotic 48S preinitiation complex;eukaryotic translation initiation factor 3 complex;eukaryotic translation initiation factor 3 complex, eIF3m;extracellular membrane-bounded organelle;extracellular organelle;extracellular region part;extracellular vesicular exosome;intracellular part;macromolecular complex;membrane;membrane-bounde…	Measles;RNA transport	+	Cluster -604	3	7	1.51674	0.00278345	Q91WK2	Eif3h	Eukaryotic translation initiation factor 3 subunit H OS=Mus musculus GN=Eif3h PE=1 SV=1	Cluster2
1.8289	0.277919	0.819985	0.208906	-0.249831	0.295241	-0.605535	-1.40778	-1.1678	0.975601	0.0847719	-1.06037	amine metabolic process;amino acid activation;carboxylic acid metabolic process;cellular amine metabolic process;cellular amino acid metabolic process;cellular ketone metabolic process;cellular macromolecule metabolic process;cellular metabolic process;cellular nitrogen compound metabolic process;cellular process;macromolecule metabolic process;metabolic process;ncRNA metabolic process;nitrogen c…	adenyl nucleotide binding;adenyl ribonucleotide binding;aminoacyl-tRNA ligase activity;ATP binding;binding;catalytic activity;ligase activity;ligase activity, forming aminoacyl-tRNA and related compounds;ligase activity, forming carbon-oxygen bonds;nucleic acid binding;nucleotide binding;purine nucleotide binding;purine ribonucleoside triphosphate binding;purine ribonucleotide binding;ribonucleot…	cell part;cytoplasm;cytoplasmic part;cytosol;intracellular membrane-bounded organelle;intracellular organelle;intracellular part;membrane-bounded organelle;nucleus;organelle	Aminoacyl-tRNA biosynthesis	+	Cluster -604	9	29	1.98025	0.00658969	Q91WQ3	Yars	Tyrosine--tRNA ligase, cytoplasmic OS=Mus musculus GN=Yars PE=1 SV=3	Cluster2
-0.496319	0.30406	0.0562528	0.930801	0.817435	1.09922	-0.178408	-2.18173	-0.351313	-0.0453354	0.949151	-0.903816	amine biosynthetic process;amine metabolic process;biosynthetic process;carboxylic acid biosynthetic process;carboxylic acid metabolic process;cellular amine metabolic process;cellular amino acid biosynthetic process;cellular amino acid metabolic process;cellular biosynthetic process;cellular ketone metabolic process;cellular metabolic process;cellular modified amino acid biosynthetic process;cel…	adenyl nucleotide binding;adenyl ribonucleotide binding;ATP binding;binding;catalytic activity;cation binding;ion binding;metal ion binding;methionine adenosyltransferase activity;nucleotide binding;purine nucleotide binding;purine ribonucleoside triphosphate binding;purine ribonucleotide binding;ribonucleotide binding;transferase activity;transferase activity, transferring alkyl or aryl (other t…	cell part;cytoplasmic part;cytosol;intracellular part	Cysteine and methionine metabolism	+	Cluster -604	3	10	1.34908	0.00427133	Q91X83	Mat1a	S-adenosylmethionine synthase isoform type-1 OS=Mus musculus GN=Mat1a PE=1 SV=1	Cluster2
0.955087	1.07079	0.876646	0.277766	-0.194966	0.514281	-1.85263	-0.871278	-0.775696	0.967507	0.199027	-1.16653	activation of caspase activity;apoptosis;autophagy;biological regulation;catabolic process;cell communication;cell death;cellular catabolic process;cellular metabolic process;cellular process;cellular response to amino acid starvation;cellular response to external stimulus;cellular response to extracellular stimulus;cellular response to nutrient levels;cellular response to starvation;cellular res…	binding;death domain binding;protein binding;protein domain specific binding			+	Cluster -604	3	10	2.72164	0	Q91XC8	Dap	Death-associated protein 1 OS=Mus musculus GN=Dap PE=1 SV=3	Cluster2
0.703863	0.188101	-0.0589351	0.327582	1.22914	1.19206	-1.44182	-0.899728	-1.24027	0.277676	0.916262	-1.19394	alcohol catabolic process;alcohol metabolic process;biological regulation;carbohydrate catabolic process;carbohydrate metabolic process;catabolic process;cellular carbohydrate catabolic process;cellular carbohydrate metabolic process;cellular component assembly;cellular component assembly at cellular level;cellular component organization;cellular component organization at cellular level;cellular …	aldehyde-lyase activity;ATPase binding;binding;carbohydrate binding;carbon-carbon lyase activity;catalytic activity;cytoskeletal protein binding;enzyme binding;fructose binding;fructose-bisphosphate aldolase activity;identical protein binding;lyase activity;monosaccharide binding;protein binding;sugar binding	cell part;centriolar satellite;cytoplasmic part;cytoskeletal part;extracellular membrane-bounded organelle;extracellular organelle;extracellular region part;extracellular vesicular exosome;intracellular organelle part;intracellular part;membrane-bounded organelle;membrane-bounded vesicle;microtubule organizing center;microtubule organizing center part;organelle;organelle part;vesicle	Carbon fixation in photosynthetic organisms;Fructose and mannose metabolism;Glycolysis / Gluconeogenesis;Pentose phosphate pathway	+	Cluster -604	6	19	2.7441	0	Q91Y97	Aldob	Fructose-bisphosphate aldolase B OS=Mus musculus GN=Aldob PE=1 SV=3	Cluster2
-0.0581991	0.388041	-0.291653	1.34402	0.962425	1.03638	-0.861468	-1.12188	-1.39767	0.0127297	1.11428	-1.12701	biological regulation;cellular process;cellular response to chemical stimulus;cellular response to organic substance;cellular response to stimulus;cellular response to stress;cellular response to topologically incorrect protein;cellular response to unfolded protein;endoplasmic reticulum unfolded protein response;ER-nucleus signaling pathway;macromolecule metabolic process;metabolic process;negati…	binding;chaperone binding;enzyme inhibitor activity;enzyme regulator activity;kinase inhibitor activity;kinase regulator activity;misfolded protein binding;protein binding;protein kinase inhibitor activity;protein kinase regulator activity	cell part;cytoplasm;cytoplasmic part;cytosol;endoplasmic reticulum;endoplasmic reticulum lumen;endoplasmic reticulum part;extracellular membrane-bounded organelle;extracellular organelle;extracellular region part;extracellular vesicular exosome;intracellular membrane-bounded organelle;intracellular organelle;intracellular organelle lumen;intracellular organelle part;intracellular part;membrane;me…	Protein processing in endoplasmic reticulum	+	Cluster -604	8	30	3.70903	0	Q91YW3	Dnajc3	DnaJ homolog subfamily C member 3 OS=Mus musculus GN=Dnajc3 PE=1 SV=1	Cluster2
0.327493	0.0348082	0.183886	0.805765	1.25893	1.04031	-1.24775	-0.982443	-1.421	0.182063	1.035	-1.21706	apoptotic cell clearance;biological adhesion;biological regulation;cell activation;cell adhesion;cell redox homeostasis;cell-cell adhesion;cellular component organization;cellular component organization or biogenesis;cellular homeostasis;cellular macromolecule metabolic process;cellular membrane organization;cellular metabolic process;cellular process;cellular protein metabolic process;cellular r…	catalytic activity;intramolecular oxidoreductase activity;intramolecular oxidoreductase activity, interconverting keto- and enol-groups;intramolecular oxidoreductase activity, transposing S-S bonds;isomerase activity;protein disulfide isomerase activity	cell part;cytoplasmic membrane-bounded vesicle;cytoplasmic part;cytoplasmic vesicle;endoplasmic reticulum;endoplasmic reticulum chaperone complex;endoplasmic reticulum lumen;endoplasmic reticulum part;endoplasmic reticulum-Golgi intermediate compartment;extracellular membrane-bounded organelle;extracellular organelle;extracellular region part;extracellular vesicular exosome;intracellular membrane…	Protein processing in endoplasmic reticulum	+	Cluster -604	14	46	4.55172	0	Q922R8	Pdia6	Protein disulfide-isomerase A6 OS=Mus musculus GN=Pdia6 PE=1 SV=3	Cluster2
1.31444	1.34427	1.28544	-0.796905	-0.707675	-0.985814	-0.49967	-0.489609	-0.464481	1.31472	-0.830131	-0.484587	biological regulation;cellular process;cellular response to acid;cellular response to amine stimulus;cellular response to amino acid stimulus;cellular response to chemical stimulus;cellular response to endogenous stimulus;cellular response to organic nitrogen;cellular response to organic substance;cellular response to stimulus;macromolecule metabolic process;metabolic process;negative regulation …	binding;calcium ion binding;catalytic activity;cation binding;endopeptidase activity;hydrolase activity;ion binding;metal ion binding;metalloendopeptidase activity;metallopeptidase activity;peptidase activity;peptidase activity, acting on L-amino acid peptides;transition metal ion binding;zinc ion binding	extracellular matrix;extracellular region part	Rheumatoid arthritis	+	Cluster -607	16	55	6.81723	0	Q922W6	Mmp3	MCG9886 OS=Mus musculus GN=Mmp3 PE=1 SV=1	Cluster2
-0.219804	0.372931	0.378422	-0.433062	1.47063	1.41662	-0.518743	-1.24369	-1.2233	0.177183	0.81806	-0.995244	actin cytoskeleton organization;actin filament organization;actin filament-based process;actin nucleation;anatomical structure morphogenesis;Arp2/3 complex-mediated actin nucleation;asymmetric cell division;biological regulation;cell cycle;cell cycle cytokinesis;cell cycle process;cell division;cell part morphogenesis;cell projection morphogenesis;cell projection organization;cellular component m…	adenyl nucleotide binding;adenyl ribonucleotide binding;ATP binding;binding;nucleotide binding;purine nucleotide binding;purine ribonucleoside triphosphate binding;purine ribonucleotide binding;ribonucleotide binding;structural constituent of cytoskeleton;structural molecule activity	actin filament;adherens junction;anchoring junction;Arp2/3 protein complex;brush border;cell junction;cell part;cell projection;cell-cell junction;cell-substrate adherens junction;cell-substrate junction;cytoplasmic part;cytoskeletal part;excitatory synapse;extracellular membrane-bounded organelle;extracellular organelle;extracellular region part;extracellular vesicular exosome;focal adhesion;Gol…		+	Cluster -604	7	30	1.31017	0.00592872	Q99JY9	Actr3	Actin-related protein 3 OS=Mus musculus GN=Actr3 PE=1 SV=3	Cluster2
1.16679	1.39705	0.933967	-0.0130436	-0.0678093	-0.0432149	-1.19989	-1.13885	-1.035	1.16593	-0.041356	-1.12458	actin filament capping;barbed-end actin filament capping;biological regulation;cell projection assembly;cell projection organization;cellular component assembly;cellular component assembly at cellular level;cellular component organization;cellular component organization at cellular level;cellular component organization or biogenesis;cellular component organization or biogenesis at cellular level;…		cell part;centriole;cytoplasm;cytoplasmic part;cytoskeletal part;extracellular membrane-bounded organelle;extracellular organelle;extracellular region part;extracellular vesicular exosome;intracellular membrane-bounded organelle;intracellular non-membrane-bounded organelle;intracellular organelle;intracellular organelle part;intracellular part;membrane-bounded organelle;membrane-bounded vesicle;m…		+	Cluster -604	14	76	5.4435	0	Q99LB4	Capg	Capping protein (Actin filament), gelsolin-like OS=Mus musculus GN=Capg PE=1 SV=1	Cluster2
0.395272	0.276234	0.494027	0.810529	0.892707	0.928005	-1.59445	-1.44824	-0.754082	0.388511	0.87708	-1.26559	anatomical structure development;anatomical structure morphogenesis;axonal fasciculation;biological regulation;cardiac epithelial to mesenchymal transition;cell migration;cell morphogenesis;cell morphogenesis involved in differentiation;cell motility;cell recognition;cellular component morphogenesis;cellular component movement;cellular component organization;cellular component organization at cel…		cell part;cell projection;cytoplasmic part;endoplasmic reticulum;endoplasmic reticulum part;envelope;extracellular membrane-bounded organelle;extracellular organelle;extracellular region part;extracellular vesicular exosome;integral to endoplasmic reticulum membrane;integral to membrane;integral to organelle membrane;intracellular;intracellular membrane-bounded organelle;intracellular organelle;i…		+	Cluster -604	7	23	3.79619	0	Q99P72	Rtn4	Reticulon-4 OS=Mus musculus GN=Rtn4 PE=1 SV=2	Cluster2
0.936593	0.991221	0.976836	0.162698	0.38649	0.308892	-0.914856	-1.31751	-1.53036	0.968217	0.286027	-1.25424	biological regulation;cell surface receptor linked signaling pathway;cellular process;cellular response to stimulus;intracellular signal transduction;negative regulation of biological process;negative regulation of cell migration;negative regulation of cell motility;negative regulation of cellular component movement;negative regulation of cellular process;negative regulation of locomotion;Ras pro…	enzyme activator activity;enzyme regulator activity;GDP-dissociation inhibitor activity;GTPase activator activity;GTPase regulator activity;nucleoside-triphosphatase regulator activity;Rho GDP-dissociation inhibitor activity;small GTPase regulator activity	cell part;cytoplasm;extracellular membrane-bounded organelle;extracellular organelle;extracellular region part;extracellular vesicular exosome;immunological synapse;intracellular membrane-bounded organelle;intracellular organelle;intracellular part;membrane;membrane part;membrane-bounded organelle;membrane-bounded vesicle;nucleus;organelle;plasma membrane part;vesicle	Neurotrophin signaling pathway;Vasopressin-regulated water reabsorption	+	Cluster -604	9	41	4.6652	0	Q99PT1	Arhgdia	Rho GDP-dissociation inhibitor 1 OS=Mus musculus GN=Arhgdia PE=1 SV=3	Cluster2
0.411911	0.578665	0.419145	1.3027	0.593411	0.470389	-1.69437	-0.965366	-1.11649	0.469907	0.788834	-1.25874	actin cytoskeleton organization;actin filament organization;actin filament-based process;actin nucleation;Arp2/3 complex-mediated actin nucleation;biological regulation;cell migration;cell motility;cellular component movement;cellular component organization;cellular component organization at cellular level;cellular component organization or biogenesis;cellular component organization or biogenesis…	structural constituent of cytoskeleton;structural molecule activity	adherens junction;anchoring junction;Arp2/3 protein complex;cell junction;cell part;cell projection;cell-substrate adherens junction;cell-substrate junction;cytoplasm;cytoskeletal part;extracellular membrane-bounded organelle;extracellular organelle;extracellular region part;extracellular vesicular exosome;focal adhesion;intracellular organelle part;intracellular part;lamellipodium;macromolecular…	Bacterial invasion of epithelial cells;Fc gamma R-mediated phagocytosis;Pathogenic Escherichia coli infection;Regulation of actin cytoskeleton;Shigellosis	+	Cluster -604	3	7	3.1418	0	Q9CPW4	Arpc5	Actin-related protein 2/3 complex subunit 5 OS=Mus musculus GN=Arpc5 PE=1 SV=3	Cluster2
0.0533311	-0.0290997	0.102848	1.44313	0.858171	0.800703	-1.88928	-0.498727	-0.841078	0.04236	1.034	-1.07636	anatomical structure morphogenesis;apoptotic mitochondrial changes;autophagy;biological regulation;calcium ion homeostasis;calcium-mediated signaling;calcium-mediated signaling using intracellular calcium source;catabolic process;cation homeostasis;cell part morphogenesis;cellular calcium ion homeostasis;cellular catabolic process;cellular cation homeostasis;cellular chemical homeostasis;cellular…	binding;protein binding;receptor binding	cell part;cytoplasmic part;integral to membrane;integral to mitochondrial membrane;integral to mitochondrial outer membrane;integral to organelle membrane;integral to peroxisomal membrane;intracellular membrane-bounded organelle;intracellular organelle;intracellular organelle part;intracellular part;intrinsic to membrane;intrinsic to mitochondrial outer membrane;intrinsic to organelle membrane;in…		+	Cluster -604	1	2	2.35599	0.00010219	Q9CQ92	Fis1	Mitochondrial fission 1 protein OS=Mus musculus GN=Fis1 PE=1 SV=1	Cluster2
0.546255	0.510852	0.175402	0.860339	0.502345	0.646891	-0.495123	-2.36867	-0.378286	0.410836	0.669858	-1.08069	behavior;biological regulation;cognition;learning;learning or memory;locomotory behavior;multicellular organismal process;negative regulation of actin nucleation;negative regulation of Arp2/3 complex-mediated actin nucleation;negative regulation of biological process;negative regulation of cellular component organization;negative regulation of cellular process;negative regulation of cytoskeleton …		cell part;intracellular		+	Cluster -604	2	3	1.44258	0.00218182	Q9CQI3	Gmfb	Glia maturation factor beta OS=Mus musculus GN=Gmfb PE=1 SV=3	Cluster2
-0.00309727	-0.163292	-0.0379738	1.46905	0.997317	1.03422	-1.37704	-1.03588	-0.883305	-0.0681212	1.16686	-1.09874	alkene biosynthetic process;biosynthetic process;carboxylic acid biosynthetic process;carboxylic acid metabolic process;cellular alkene metabolic process;cellular biosynthetic process;cellular ketone metabolic process;cellular lipid metabolic process;cellular metabolic process;cellular process;defense response;defense response to fungus;fatty acid biosynthetic process;fatty acid metabolic process…	actin binding;binding;cytoskeletal protein binding;enzyme binding;protein binding	cell part;cytoplasm;cytoskeleton;extracellular membrane-bounded organelle;extracellular organelle;extracellular region part;extracellular vesicular exosome;intracellular non-membrane-bounded organelle;intracellular organelle;intracellular organelle part;intracellular part;membrane;membrane-bounded organelle;membrane-bounded vesicle;non-membrane-bounded organelle;nuclear membrane;nuclear part;orga…		+	Cluster -604	1	6	4.36933	0	Q9CQI6	Cotl1	Coactosin-like protein OS=Mus musculus GN=Cotl1 PE=1 SV=3	Cluster2
0.150807	-0.0582193	-0.0668356	1.41909	1.1697	0.624585	-0.885651	-0.609499	-1.74397	0.00858413	1.07112	-1.07971	biological regulation;cell surface receptor linked signaling pathway;cellular process;cellular response to chemical stimulus;cellular response to cytokine stimulus;cellular response to organic substance;cellular response to stimulus;cellular response to tumor necrosis factor;cytokine-mediated signaling pathway;metabolic process;oxidation-reduction process;regulation of biological process;regulati…	antioxidant activity;catalytic activity;electron carrier activity;oxidoreductase activity;oxidoreductase activity, acting on a sulfur group of donors;oxidoreductase activity, acting on a sulfur group of donors, NAD or NADP as acceptor;oxidoreductase activity, acting on NADH or NADPH;oxidoreductase activity, acting on peroxide as acceptor;peroxidase activity;protein-disulfide reductase activity	cell part;cytoplasmic part;cytosol;extracellular membrane-bounded organelle;extracellular organelle;extracellular region part;extracellular vesicular exosome;intracellular part;membrane-bounded organelle;membrane-bounded vesicle;organelle;vesicle		+	Cluster -604	1	2	2.63265	0.000121212	Q9CQM5	Txndc17	Thioredoxin domain-containing protein 17 OS=Mus musculus GN=Txndc17 PE=1 SV=1	Cluster2
0.714562	1.32114	0.754314	-1.23156	0.555824	0.739427	-1.19033	-0.797926	-0.865441	0.930004	0.0212287	-0.951233	biological regulation;cardiac cell differentiation;cardiac muscle cell differentiation;cell differentiation;cell surface receptor linked signaling pathway;cellular component organization;cellular component organization or biogenesis;cellular developmental process;cellular membrane organization;cellular process;cellular response to chemical stimulus;cellular response to cytokine stimulus;cellular …		apical part of cell;cell part;cell surface;cytoplasm;cytoplasmic membrane-bounded vesicle;cytoplasmic part;cytoplasmic vesicle;endoplasmic reticulum;endosomal part;endosome membrane;extracellular membrane-bounded organelle;extracellular organelle;extracellular region part;extracellular vesicular exosome;integral to membrane;intracellular membrane-bounded organelle;intracellular organelle;intracel…		+	Cluster -604	1	5	1.42031	0.00367816	Q9CQW9	Ifitm3	Interferon-induced transmembrane protein 3 OS=Mus musculus GN=Ifitm3 PE=1 SV=1	Cluster2
0.844777	0.773368	0.679775	0.902269	0.188905	-1.73391	-0.177441	-1.52837	0.0506222	0.765973	-0.214244	-0.551729	autophagic vacuole assembly;biological regulation;catabolic process;cellular catabolic process;cellular component assembly;cellular component assembly at cellular level;cellular component organization;cellular component organization at cellular level;cellular component organization or biogenesis;cellular component organization or biogenesis at cellular level;cellular macromolecule catabolic proce…	binding;enzyme regulator activity;lipid binding;phosphatase regulator activity;protein binding;protein phosphatase regulator activity;protein phosphatase type 1 regulator activity;small conjugating protein binding;ubiquitin binding	cell part;chromosome;cytoplasm;cytoplasmic part;cytoskeleton;cytosol;Golgi apparatus part;Golgi stack;intermediate filament cytoskeleton;intracellular membrane-bounded organelle;intracellular non-membrane-bounded organelle;intracellular organelle;intracellular organelle part;intracellular part;membrane;membrane-bounded organelle;non-membrane-bounded organelle;nuclear part;nucleoplasm;nucleus;orga…	Protein processing in endoplasmic reticulum	+	Cluster -607	4	13	0.564034	0.0365561	Q9CZ44	Nsfl1c	NSFL1 cofactor p47 OS=Mus musculus GN=Nsfl1c PE=1 SV=1	Cluster2
1.10807	0.685439	1.02717	-0.843385	0.324756	0.346816	-0.431572	-0.196022	-2.02127	0.940227	-0.0572709	-0.882956	amine metabolic process;amino acid activation;arginyl-tRNA aminoacylation;carboxylic acid metabolic process;cellular amine metabolic process;cellular amino acid metabolic process;cellular ketone metabolic process;cellular macromolecule metabolic process;cellular metabolic process;cellular nitrogen compound metabolic process;cellular process;macromolecule metabolic process;metabolic process;ncRNA …	adenyl nucleotide binding;adenyl ribonucleotide binding;amine binding;amino acid binding;aminoacyl-tRNA ligase activity;arginine binding;arginine-tRNA ligase activity;ATP binding;binding;carboxylic acid binding;catalytic activity;ligase activity;ligase activity, forming aminoacyl-tRNA and related compounds;ligase activity, forming carbon-oxygen bonds;nucleic acid binding;nucleotide binding;purine…	aminoacyl-tRNA synthetase multienzyme complex;cell part;cytoplasm;cytoplasmic part;extracellular membrane-bounded organelle;extracellular organelle;extracellular region part;extracellular vesicular exosome;intracellular membrane-bounded organelle;intracellular organelle;intracellular organelle part;intracellular part;macromolecular complex;membrane;membrane-bounded organelle;membrane-bounded vesi…	Aminoacyl-tRNA biosynthesis	+	Cluster -604	6	12	1.27823	0.00390068	Q9D0I9	Rars	Arginine--tRNA ligase, cytoplasmic OS=Mus musculus GN=Rars PE=1 SV=2	Cluster2
0.807332	0.804964	0.742769	0.36334	0.814952	0.351997	-1.29112	-1.61054	-0.983699	0.785022	0.510096	-1.29512	cellular metabolic process;cellular process;metabolic process;phosphate-containing compound metabolic process;phosphorus metabolic process	binding;catalytic activity;cation binding;hydrolase activity;hydrolase activity, acting on acid anhydrides;hydrolase activity, acting on acid anhydrides, in phosphorus-containing anhydrides;inorganic diphosphatase activity;ion binding;magnesium ion binding;metal ion binding;pyrophosphatase activity	cell part;cytoplasm;extracellular membrane-bounded organelle;extracellular organelle;extracellular region part;extracellular vesicular exosome;intracellular part;membrane-bounded organelle;membrane-bounded vesicle;organelle;vesicle	Oxidative phosphorylation	+	Cluster -604	3	4	4.12006	0	Q9D819	Ppa1	Inorganic pyrophosphatase OS=Mus musculus GN=Ppa1 PE=1 SV=1	Cluster2
1.15934	1.44955	1.07027	-0.793406	-0.095036	-0.343132	-0.463662	-0.507149	-1.47677	1.22638	-0.410525	-0.815859	multi-organism process;response to biotic stimulus;response to other organism;response to stimulus;response to virus	binding;nucleic acid binding;RNA binding;translation elongation factor activity;translation factor activity, nucleic acid binding	cell part;cytoplasm;extracellular membrane-bounded organelle;extracellular organelle;extracellular region part;extracellular vesicular exosome;intracellular membrane-bounded organelle;intracellular organelle;intracellular part;membrane;membrane-bounded organelle;membrane-bounded vesicle;nucleus;organelle;vesicle		+	Cluster -607	21	116	2.72832	0.00230151	Q9D8N0	Eef1g	Elongation factor 1-gamma OS=Mus musculus GN=Eef1g PE=1 SV=3	Cluster2
0.00642738	-0.289411	-0.129545	1.73787	0.596598	1.14578	-1.0014	-1.22401	-0.842308	-0.137509	1.16008	-1.02257	actin cytoskeleton organization;actin filament-based process;actomyosin structure organization;cell differentiation;cellular component organization;cellular component organization at cellular level;cellular component organization or biogenesis;cellular component organization or biogenesis at cellular level;cellular developmental process;cellular process;cytoskeleton organization;developmental pro…		actin cytoskeleton;adherens junction;anchoring junction;cell junction;cell part;cell-substrate adherens junction;cell-substrate junction;cytoplasm;cytoskeleton;focal adhesion;intracellular non-membrane-bounded organelle;intracellular organelle;intracellular part;non-membrane-bounded organelle;organelle		+	Cluster -604	2	7	3.05161	0.000123894	Q9DAW9	Cnn3	Calponin-3 OS=Mus musculus GN=Cnn3 PE=1 SV=1	Cluster2
0.21992	0.359189	0.195739	0.826484	1.11091	1.05976	-1.22822	-1.27718	-1.26661	0.258283	0.999053	-1.25734	alcohol catabolic process;alcohol metabolic process;biological regulation;carbohydrate catabolic process;carbohydrate metabolic process;catabolic process;cellular carbohydrate catabolic process;cellular carbohydrate metabolic process;cellular metabolic process;cellular process;generation of precursor metabolites and energy;glucose catabolic process;glucose metabolic process;glycolysis;hexose cata…	binding;bisphosphoglycerate 2-phosphatase activity;bisphosphoglycerate mutase activity;bisphosphoglycerate phosphatase activity;catalytic activity;enzyme binding;hydrolase activity;hydrolase activity, acting on ester bonds;intramolecular transferase activity;intramolecular transferase activity, phosphotransferases;isomerase activity;kinase binding;phosphatase activity;phosphoglycerate mutase acti…	cell part;cytoplasm;cytoplasmic part;cytosol;extracellular membrane-bounded organelle;extracellular organelle;extracellular region part;extracellular vesicular exosome;intracellular part;membrane;membrane-bounded organelle;membrane-bounded vesicle;myelin sheath;organelle;vesicle	Glycolysis / Gluconeogenesis;Methane metabolism	+	Cluster -604	12	88	6.31392	0	Q9DBJ1	Pgam1	Phosphoglycerate mutase 1 OS=Mus musculus GN=Pgam1 PE=1 SV=3	Cluster2
0.46753	0.638856	0.431891	-0.393813	1.19828	1.17973	-1.18105	-0.98633	-1.3551	0.512759	0.6614	-1.17416	alcohol biosynthetic process;alcohol catabolic process;alcohol metabolic process;aldonic acid metabolic process;biosynthetic process;carbohydrate biosynthetic process;carbohydrate catabolic process;carbohydrate metabolic process;carboxylic acid metabolic process;catabolic process;cellular biosynthetic process;cellular carbohydrate biosynthetic process;cellular carbohydrate catabolic process;cellu…	binding;catalytic activity;coenzyme binding;cofactor binding;NADP binding;nucleotide binding;oxidoreductase activity;oxidoreductase activity, acting on CH-OH group of donors;oxidoreductase activity, acting on the CH-OH group of donors, NAD or NADP as acceptor;phosphogluconate dehydrogenase (decarboxylating) activity	cell part;cytoplasm;extracellular membrane-bounded organelle;extracellular organelle;extracellular region part;extracellular vesicular exosome;intracellular membrane-bounded organelle;intracellular organelle;intracellular part;membrane-bounded organelle;membrane-bounded vesicle;nucleus;organelle;vesicle	Glutathione metabolism;Pentose phosphate pathway	+	Cluster -604	14	84	1.97056	0.00209424	Q9DCD0	Pgd	6-phosphogluconate dehydrogenase, decarboxylating OS=Mus musculus GN=Pgd PE=1 SV=3	Cluster2
0.272371	0.511244	0.679379	0.204096	0.793848	0.800398	-0.341465	-2.32912	-0.590748	0.487665	0.599447	-1.08711	actin cytoskeleton organization;actin cytoskeleton reorganization;actin filament-based process;actin-mediated cell contraction;anatomical structure formation involved in morphogenesis;anatomical structure morphogenesis;angiogenesis;biological adhesion;biological regulation;cardiac septum morphogenesis;cell adhesion;cell chemotaxis;cell migration;cell morphogenesis;cell morphogenesis involved in d…	actin binding;binding;cytoskeletal protein binding;protein binding	actin cytoskeleton;adherens junction;anchoring junction;cell junction;cell part;cell projection;cell-substrate adherens junction;cell-substrate junction;contractile fiber part;cytoplasm;cytoplasmic part;cytoskeleton;focal adhesion;intracellular membrane-bounded organelle;intracellular non-membrane-bounded organelle;intracellular organelle;intracellular part;lamellipodium;membrane;membrane-bounded…	Focal adhesion	+	Cluster -604	6	23	1.43311	0.00230273	Q9EPC1	Parva	Alpha-parvin OS=Mus musculus GN=Parva PE=1 SV=1	Cluster2
0.454122	0.501981	0.560594	1.74137	-0.285904	-0.0415426	-1.88442	-0.441309	-0.604898	0.505566	0.471309	-0.976874	biological adhesion;biological regulation;calcium ion homeostasis;cation homeostasis;cell adhesion;cell communication;cell-cell adhesion;cell-cell signaling;cellular calcium ion homeostasis;cellular cation homeostasis;cellular chemical homeostasis;cellular divalent inorganic cation homeostasis;cellular homeostasis;cellular ion homeostasis;cellular metal ion homeostasis;cellular process;chemical h…	beta-amyloid binding;binding;calcium ion binding;cation binding;cytoskeletal protein binding;ion binding;kinesin binding;metal ion binding;protein binding;X11-like protein binding	cell junction;cell part;cell surface;cytoplasmic part;endoplasmic reticulum membrane;endoplasmic reticulum part;extracellular membrane-bounded organelle;extracellular organelle;extracellular region;extracellular region part;extracellular vesicular exosome;Golgi apparatus part;Golgi membrane;integral to membrane;intracellular membrane-bounded organelle;intracellular organelle;intracellular organel…		+	Cluster -604	16	33	1.00327	0.00715275	Q9EPL2	Clstn1	Calsyntenin-1 OS=Mus musculus GN=Clstn1 PE=1 SV=1	Cluster2
0.976615	0.389903	0.567214	0.497413	0.865436	0.500976	-1.65383	-1.45407	-0.689666	0.644577	0.621275	-1.26585	amine metabolic process;amino acid activation;carboxylic acid metabolic process;cellular amine metabolic process;cellular amino acid metabolic process;cellular ketone metabolic process;cellular macromolecule metabolic process;cellular metabolic process;cellular nitrogen compound metabolic process;cellular process;cysteinyl-tRNA aminoacylation;macromolecule metabolic process;metabolic process;ncRN…	adenyl nucleotide binding;adenyl ribonucleotide binding;aminoacyl-tRNA ligase activity;ATP binding;binding;catalytic activity;cation binding;cysteine-tRNA ligase activity;identical protein binding;ion binding;ligase activity;ligase activity, forming aminoacyl-tRNA and related compounds;ligase activity, forming carbon-oxygen bonds;metal ion binding;nucleic acid binding;nucleotide binding;protein b…	cell part;cytoplasm;cytoplasmic part;cytosol;intracellular part	Aminoacyl-tRNA biosynthesis	+	Cluster -604	7	12	3.01893	0	Q9ER72	Cars	Cysteine--tRNA ligase, cytoplasmic OS=Mus musculus GN=Cars PE=1 SV=2	Cluster2
0.229303	-0.0436778	-0.147772	1.59061	0.73421	0.510294	-0.699137	-0.153478	-2.02035	0.0126175	0.945038	-0.957656	actin cytoskeleton organization;actin filament bundle assembly;actin filament organization;actin filament-based process;biological regulation;cell projection organization;cellular component assembly;cellular component assembly at cellular level;cellular component organization;cellular component organization at cellular level;cellular component organization or biogenesis;cellular component organiz…	actin binding;actin filament binding;actin monomer binding;binding;cation binding;cytoskeletal protein binding;ion binding;metal ion binding;protein binding;transition metal ion binding;zinc ion binding	actin cytoskeleton;actin filament bundle;actomyosin;adherens junction;anchoring junction;brush border;cell division site part;cell junction;cell part;cell projection;cell-substrate adherens junction;cell-substrate junction;cleavage furrow;cytoplasm;cytoskeletal part;cytoskeleton;focal adhesion;intracellular non-membrane-bounded organelle;intracellular organelle;intracellular organelle part;intrac…		+	Cluster -604	2	7	1.48002	0.0022801	Q9ERG0	Lima1	LIM domain and actin-binding protein 1 OS=Mus musculus GN=Lima1 PE=1 SV=3	Cluster2
0.191648	-0.373627	0.535743	-1.11536	1.59376	1.35082	-0.686094	-0.338093	-1.15879	0.117921	0.609739	-0.72766	alcohol metabolic process;aldehyde catabolic process;biosynthetic process;carbohydrate catabolic process;carbohydrate metabolic process;carboxylic acid biosynthetic process;carboxylic acid catabolic process;carboxylic acid metabolic process;catabolic process;cellular aldehyde metabolic process;cellular biosynthetic process;cellular carbohydrate metabolic process;cellular catabolic process;cellula…	alcohol dehydrogenase (NADP+) activity;alditol:NADP+ 1-oxidoreductase activity;aldo-keto reductase (NADP) activity;catalytic activity;L-glucuronate reductase activity;oxidoreductase activity;oxidoreductase activity, acting on CH-OH group of donors;oxidoreductase activity, acting on the CH-OH group of donors, NAD or NADP as acceptor	apical plasma membrane;cell part;cytoplasmic part;cytosol;extracellular membrane-bounded organelle;extracellular organelle;extracellular region part;extracellular space;extracellular vesicular exosome;intracellular part;membrane part;membrane-bounded organelle;membrane-bounded vesicle;organelle;plasma membrane part;vesicle	Caprolactam degradation;Glycerolipid metabolism;Glycolysis / Gluconeogenesis	+	Cluster -604	3	3	0.547682	0.0493682	Q9JII6	Akr1a1	Alcohol dehydrogenase [NADP(+)] OS=Mus musculus GN=Akr1a1 PE=1 SV=3	Cluster2
1.12312	0.977192	0.838532	-0.128151	0.803068	-0.588608	-0.213308	-1.21354	-1.5983	0.979615	0.0287695	-1.00838	aging;cell aging;cellular process;developmental process	binding;carbohydrate binding;extracellular matrix structural constituent;glycosaminoglycan binding;heparin binding;pattern binding;polysaccharide binding;structural molecule activity	extracellular matrix;extracellular membrane-bounded organelle;extracellular organelle;extracellular region part;extracellular vesicular exosome;membrane-bounded organelle;membrane-bounded vesicle;organelle;proteinaceous extracellular matrix;vesicle		+	Cluster -604	2	6	1.76258	0.00172222	Q9JK53	Prelp	Prolargin OS=Mus musculus GN=Prelp PE=1 SV=2	Cluster2
0.102809	0.0682968	-0.128728	0.775737	1.2113	1.30175	-0.87873	-0.765105	-1.68733	0.0141259	1.09626	-1.11039	cell junction assembly;cell junction organization;cell-substrate junction assembly;cellular component assembly;cellular component assembly at cellular level;cellular component organization;cellular component organization at cellular level;cellular component organization or biogenesis;cellular component organization or biogenesis at cellular level;cellular process;hemidesmosome assembly	ankyrin binding;binding;cytoskeletal protein binding;protein binding;structural constituent of muscle;structural molecule activity	adherens junction;anchoring junction;brush border;cell junction;cell part;cell projection;cell-substrate adherens junction;cell-substrate junction;contractile fiber;cytoplasm;cytoplasmic part;cytoskeleton;extracellular membrane-bounded organelle;extracellular organelle;extracellular region part;extracellular vesicular exosome;focal adhesion;hemidesmosome;intermediate filament cytoskeleton;intrace…		+	Cluster -604	22	40	3.18304	0.000122807	Q9QXS1	Plec	Plectin OS=Mus musculus GN=Plec PE=1 SV=3	Cluster2
0.30538	0.286528	0.350626	0.923368	1.01898	0.920247	-1.0261	-1.23216	-1.54687	0.314178	0.9542	-1.26838	anatomical structure development;apoptosis;appendage development;biological adhesion;biological regulation;cartilage development;cartilage development involved in endochondral bone morphogenesis;cell adhesion;cell death;cellular component organization;cellular component organization at cellular level;cellular component organization or biogenesis;cellular component organization or biogenesis at ce…	binding;calcium ion binding;carbohydrate binding;cation binding;collagen binding;enzyme binding;extracellular matrix structural constituent;glycoprotein binding;glycosaminoglycan binding;heparan sulfate proteoglycan binding;heparin binding;ion binding;metal ion binding;pattern binding;polysaccharide binding;protease binding;protein binding;proteoglycan binding;structural molecule activity	extracellular matrix;extracellular membrane-bounded organelle;extracellular organelle;extracellular region part;extracellular space;extracellular vesicular exosome;membrane-bounded organelle;membrane-bounded vesicle;organelle;proteinaceous extracellular matrix;vesicle	ECM-receptor interaction;Focal adhesion;Malaria;Phagosome;TGF-beta signaling pathway	+	Cluster -604	8	29	5.21589	0	Q9R0G6	Comp	Cartilage oligomeric matrix protein OS=Mus musculus GN=Comp PE=1 SV=2	Cluster2
0.573546	0.665055	0.452533	0.516137	1.03576	0.700406	-1.25169	-1.39447	-1.29727	0.563711	0.750767	-1.31448	actin cytoskeleton organization;actin filament depolymerization;actin filament organization;actin filament severing;actin filament-based process;actin polymerization or depolymerization;biological regulation;cellular component disassembly;cellular component disassembly at cellular level;cellular component organization;cellular component organization at cellular level;cellular component organizati…		cell cortex part;cell part;cortical actin cytoskeleton;cortical cytoskeleton;cytoplasm;cytoplasmic part;cytoskeletal part;cytoskeleton;extracellular membrane-bounded organelle;extracellular organelle;extracellular region part;extracellular vesicular exosome;intracellular non-membrane-bounded organelle;intracellular organelle;intracellular organelle part;intracellular part;membrane-bounded organel…		+	Cluster -604	11	74	5.00137	0	Q9R0P5	Dstn	Destrin OS=Mus musculus GN=Dstn PE=1 SV=3	Cluster2
0.507834	0.223728	0.167842	1.20348	0.879862	0.766292	-1.03166	-1.13762	-1.57977	0.299802	0.949879	-1.24968	ADP biosynthetic process;ADP metabolic process;AMP metabolic process;ATP metabolic process;biological regulation;biosynthetic process;cell cycle arrest;cell cycle process;cellular biosynthetic process;cellular metabolic process;cellular nitrogen compound biosynthetic process;cellular nitrogen compound metabolic process;cellular process;heterocycle biosynthetic process;heterocycle metabolic proces…	adenyl nucleotide binding;adenyl ribonucleotide binding;adenylate kinase activity;ATP binding;binding;catalytic activity;kinase activity;nucleobase-containing compound kinase activity;nucleoside diphosphate kinase activity;nucleotide binding;nucleotide kinase activity;phosphotransferase activity, phosphate group as acceptor;purine nucleotide binding;purine ribonucleoside triphosphate binding;puri…	axoneme part;cell part;cell projection part;cytoplasm;extracellular membrane-bounded organelle;extracellular organelle;extracellular region part;extracellular vesicular exosome;intracellular part;membrane;membrane-bounded organelle;membrane-bounded vesicle;organelle;organelle part;outer dense fiber;plasma membrane;vesicle	Purine metabolism	+	Cluster -604	3	15	4.12079	0	Q9R0Y5	Ak1	Adenylate kinase isoenzyme 1 OS=Mus musculus GN=Ak1 PE=1 SV=1	Cluster2
0.427428	0.53484	0.340116	0.895759	0.937292	0.775174	-1.29343	-1.17442	-1.44275	0.434128	0.869408	-1.30354	cell differentiation;cellular developmental process;cellular process;developmental process;epithelial cell differentiation		extracellular membrane-bounded organelle;extracellular organelle;extracellular region part;extracellular vesicular exosome;membrane-bounded organelle;membrane-bounded vesicle;organelle;vesicle		+	Cluster -604	15	134	6.1859	0	Q9WVA4	Tagln2	Transgelin-2 OS=Mus musculus GN=Tagln2 PE=1 SV=4	Cluster2
0.855095	0.638455	1.48747	0.745122	0.0926083	-0.665448	-0.745175	-0.898114	-1.51001	0.993673	0.0574271	-1.0511	anatomical structure morphogenesis;apoptosis;apoptosis involved in luteolysis;axon extension;axon extension involved in axon guidance;axon guidance;biological regulation;cell death;cell growth;cell surface receptor linked signaling pathway;cellular process;cellular process involved in reproduction;cellular response to chemical stimulus;cellular response to endogenous stimulus;cellular response to…	binding;calcium ion binding;cation binding;ion binding;metal ion binding;protein binding;receptor binding;Roundabout binding	extracellular region part;extracellular space	Axon guidance	+	Cluster -604	10	31	2.0076	0.00182703	Q9WVB4	Slit3	Slit homolog 3 protein OS=Mus musculus GN=Slit3 PE=2 SV=2	Cluster2
9.91284e-05	0.227623	0.105522	0.997497	0.897257	1.05382	-0.202304	-1.8889	-1.19061	0.111081	0.982859	-1.09394	amine metabolic process;carboxylic acid metabolic process;cellular amine metabolic process;cellular amino acid metabolic process;cellular ketone metabolic process;cellular metabolic process;cellular nitrogen compound metabolic process;cellular process;glutamine family amino acid metabolic process;glutamine metabolic process;macromolecule metabolic process;metabolic process;nitrogen compound metab…	catalytic activity;exopeptidase activity;gamma-glutamyl-peptidase activity;hydrolase activity;omega peptidase activity;peptidase activity;peptidase activity, acting on L-amino acid peptides	cell part;cytoplasmic membrane-bounded vesicle;cytoplasmic part;cytoplasmic vesicle;cytosol;extracellular membrane-bounded organelle;extracellular organelle;extracellular region part;extracellular space;extracellular vesicular exosome;intracellular membrane-bounded organelle;intracellular organelle;intracellular part;lysosome;lytic vacuole;melanosome;membrane-bounded organelle;membrane-bounded ve…	Folate biosynthesis	+	Cluster -604	2	10	2.20304	0.000104478	Q9Z0L8	Ggh	Gamma-glutamyl hydrolase OS=Mus musculus GN=Ggh PE=1 SV=2	Cluster2
-0.35235	-0.0563558	-0.268203	1.66145	0.979558	1.03255	-0.927675	-0.951657	-1.11732	-0.225636	1.22452	-0.998883	anatomical structure morphogenesis;biological regulation;cell morphogenesis;cell morphogenesis involved in differentiation;cellular component morphogenesis;cellular component organization;cellular component organization or biogenesis;cellular developmental process;cellular process;developmental process;epithelial to mesenchymal transition;negative regulation of biological process;negative regulat…	binding;cargo receptor activity;catalytic activity;cation binding;copper ion binding;ion binding;metal ion binding;oxidoreductase activity;oxidoreductase activity, acting on the CH-NH2 group of donors;oxidoreductase activity, acting on the CH-NH2 group of donors, oxygen as acceptor;receptor activity;scavenger receptor activity;transition metal ion binding	cell part;extracellular region;extracellular region part;extracellular space;membrane		+	Cluster -604	5	7	4.0563	0	Q9Z175	Loxl3	Lysyl oxidase homolog 3 OS=Mus musculus GN=Loxl3 PE=2 SV=2	Cluster2
-0.558054	1.24216	1.282	-0.869157	1.37578	-0.212819	-1.01195	-0.569995	-0.677968	0.655369	0.0979357	-0.753305	biological regulation;cellular component assembly;cellular component assembly at cellular level;cellular component organization;cellular component organization at cellular level;cellular component organization or biogenesis;cellular component organization or biogenesis at cellular level;cellular macromolecular complex assembly;cellular macromolecular complex subunit organization;cellular process;…	binding;nucleic acid binding;nucleotide binding;RNA binding;translation factor activity, nucleic acid binding;translation initiation factor activity	cell part;cytoplasm;cytoplasmic part;eukaryotic 43S preinitiation complex;eukaryotic 48S preinitiation complex;eukaryotic translation initiation factor 3 complex;intracellular membrane-bounded organelle;intracellular organelle;intracellular part;macromolecular complex;membrane-bounded organelle;nucleus;organelle;perinuclear region of cytoplasm;protein complex;ribonucleoprotein complex;translation…	RNA transport	+	Cluster -604	2	6	0.617505	0.0291615	Q9Z1D1	Eif3g	Eukaryotic translation initiation factor 3 subunit G OS=Mus musculus GN=Eif3g PE=1 SV=2	Cluster2
0.0467255	0.0508215	0.189973	1.17768	0.743751	0.546204	-2.32138	-0.561724	0.127945	0.09584	0.822546	-0.918386	anion homeostasis;biological regulation;cell differentiation;cell surface receptor linked signaling pathway;cellular developmental process;cellular process;cellular response to stimulus;chemical homeostasis;developmental process;homeostatic process;ion homeostasis;multicellular organismal development;multicellular organismal process;negative regulation of biological process;negative regulation of…	binding;protein binding;Wnt-protein binding	cell part;cell surface;cytoplasm;extracellular region part;extracellular space;intracellular membrane-bounded organelle;intracellular organelle;intracellular part;membrane-bounded organelle;nucleus;organelle	Wnt signaling pathway	+	Cluster -604	4	12	1.11009	0.00739959	Q9Z1N6	Sfrp4	Secreted frizzled-related sequence protein 4 OS=Mus musculus GN=Sfrp4 PE=2 SV=1	Cluster2
1.04458	0.91864	0.981637	0.716605	0.106419	-0.834554	-1.56866	-1.17638	-0.188296	0.981621	-0.0038436	-0.977777	3'-UTR-mediated mRNA stabilization;ATP-dependent chromatin remodeling;biological regulation;cell differentiation;cellular component organization;cellular component organization at cellular level;cellular component organization or biogenesis;cellular component organization or biogenesis at cellular level;cellular developmental process;cellular macromolecule metabolic process;cellular metabolic pro…	binding;chromatin binding;chromatin DNA binding;core promoter proximal region DNA binding;core promoter proximal region sequence-specific DNA binding;DNA binding;enhancer binding;enhancer sequence-specific DNA binding;identical protein binding;mRNA 3'-UTR binding;mRNA binding;nucleic acid binding;nucleosomal DNA binding;nucleosome binding;nucleotide binding;poly(U) RNA binding;poly-pyrimidine tra…	catalytic step 2 spliceosome;cell part;chromatin;chromosomal part;cytoplasmic part;cytosol;extracellular membrane-bounded organelle;extracellular organelle;extracellular region part;extracellular vesicular exosome;intracellular membrane-bounded organelle;intracellular organelle;intracellular organelle part;intracellular part;macromolecular complex;membrane;membrane-bounded organelle;membrane-boun…	Spliceosome	+	Cluster -607	6	11	1.6579	0.00323765	Q9Z204	Hnrnpc	Heterogeneous nuclear ribonucleoproteins C1/C2 OS=Mus musculus GN=Hnrnpc PE=1 SV=1	Cluster2
