# Supplementary material for: Identification of novel early pancreatic cancer biomarkers KIF5B and SFRP2 from “first contact” interactions in the tumor microenvironment
Source: J Exp Clin Cancer Res. 2022 Aug 24;41:258. doi: 10.1186/s13046-022-02425-y (PMC9400270; doi:10.1186/s13046-022-02425-y)
Supplement: Supplementary file 12 — Additional file 12. [file 13046_2022_2425_MOESM12_ESM.xlsx]

## Sheet: Molecules
© 2000-2022 QIAGEN. All rights reserved.
Symbol	Synonym(s)	Entrez Gene Name	UniProt/Swiss-Prot Accession	Expr False Discovery Rate (q-value)	Location	Family	Drugs	Entrez Gene ID for Human	Entrez Gene ID for Mouse	Entrez Gene ID for Rat
ADAM17	a disintegrin and metallopeptidase domain 17, ADAM18, ADAM metallopeptidase domain 17, Alpha Secretase, CD156B, CSVP, NISBD1, NISBD, Tac, TACE, Tnf-α-converting enzyme, TNFA CONVERTASE, tumor necrosis factor, α, converting enzyme, tumour necrosis factor, alpha, converting enzyme, tumour necrosis factor, α, converting enzyme, α Secretase	ADAM metallopeptidase domain 17			Plasma Membrane	peptidase		6868	11491	57027
Akt	AKT1/2/3, B/Akt, PKB, RAC-PK				Cytoplasm	group	TAS0612, MSC2363318A, Akt inhibitor XI, ONC-201, TAS-117, AT13148, afuresertib, ipatasertib, SR-13668
APH1B	2310057K14RIK, 4632417K02, Anterior pharynx defective 1c homolog, aph-1 homolog B, gamma-secretase subunit, aph-1 homolog B, γ-secretase subunit, Aph1c, LOC145842, PRO1328, PSFL, TAAV688	aph-1 homolog B, gamma-secretase subunit			Cytoplasm	peptidase		83464	208117
CDH2	ACOGS, ARVD14, cadherin 2, CD325, CDHN, CDw325, N-C, N-CAD, N-cadherin, Neural cadherin	cadherin 2			Plasma Membrane	other	N-ac-CHAVC-NH2	1000	12558	83501
CTNNB1	armadillo, beta CATENIN, Beta-cat, Bfc, Cat, catenin (cadherin associated protein), beta 1, catenin (cadherin associated protein), β 1, CATENIN beta, catenin beta 1, CATENIN β, catenin β 1, CATNB, CTNB1, CTNN beta, CTNN β, CTNNB, EVR7, Mesc, MRD19, NEDSDV, β-cat, β-catenin	catenin beta 1			Nucleus	transcription regulator	PRI-724	1499	12387	84353
DLL1	Delt, DELTA1, Delta, delta like canonical Notch ligand 1, DL-1, NEDBAS, δ, δ like 1, δ like canonical Notch ligand 1	delta like canonical Notch ligand 1			Plasma Membrane	enzyme		28514	13388	84010
DLL4	AOS6, Delt, Delta4, delta like canonical Notch ligand 4, hdelta2, δ like canonical Notch ligand 4	delta like canonical Notch ligand 4			Extracellular Space	other	OMP-21M18, REGN421, OMP-305B83, MEDI0639	54567	54485	311332
DTX1	Deltex 1, deltex 1, E3 ubiquitin ligase, deltex E3 ubiquitin ligase 1, Fxit1, Fxit, hDx-1, mKIAA4160, RNF140	deltex E3 ubiquitin ligase 1			Nucleus	transcription regulator		1840	14357	687424
EGF Signaling					Other	canonical pathway
ERK/MAPK Signaling					Other	canonical pathway
GSK3B	7330414F15Rik, 8430431H08Rik, C86142, glycogen synthase kinase 3 beta, glycogen synthase kinase 3 β, GSK-3, GSK-, GSK-3be, GSK-3beta, GSK-3β, GSKbeta, GSKβ, Tpk1	glycogen synthase kinase 3 beta			Nucleus	kinase	aloisine A, enzastaurin, GSK-3beta inhibitor II, indirubin-3'-monoxime, glycogen synthase kinase-3beta inhibitor, AZD2858	2932	56637	84027
HES1	bHLHb3, bHLHb39, hes family bHLH transcription factor 1, HHL, Hr, HRY	hes family bHLH transcription factor 1			Nucleus	transcription regulator		3280	15205	29577
HES5	bHLHb3, bHLHb38, hes family bHLH transcription factor 5	hes family bHLH transcription factor 5			Nucleus	transcription regulator		388585	15208	79225
HEY1	AI316788, AI414254, bHLHb3, BHLHb31, CHF2, hairy/enhancer-of-split related with YRPW motif 1, Her, HERP2, Hes, hes-related family bHLH transcription factor with YRPW motif 1, HESR1, hesr, hHRT1, HRT, HRT-1, NERP2, OAF1	hes related family bHLH transcription factor with YRPW motif 1			Nucleus	transcription regulator		23462	15213	155437
Hsp27	Heat Shock Protein 27				Cytoplasm	group	apatorsen
ITGB3	BDPLT2, BDPLT16, beta 3, CD61, GP3A, GPIIIa, GT, HPA-4, INGRB3, integrin beta 3, integrin subunit beta 3, integrin subunit β 3, Integrin-β 3, β 3	integrin subunit beta 3			Plasma Membrane	transmembrane receptor	abciximab, TP 9201, RUC-4, cilengitide, eptifibatide, tirofiban	3690	16416	29302
JAG1	ABE2, ABE, AGS1, AGS, AHD, AWS, CD339, DCHE, Gena228, Gsfab, Gsfabe2, Headtu, HJ1, Htu, Jagged1, jagged canonical Notch ligand 1, JAGL1, Oz, Ozz, Ser-1, Serra	jagged canonical Notch ligand 1			Extracellular Space	growth factor		182	16449	29146
JAG2	D12Ggc2e, HJ2, JAGGED 2, jagged canonical Notch ligand 2, mJagged2-1, Se, SER2, Serh, Serrate2, sm	jagged canonical Notch ligand 2			Extracellular Space	growth factor		3714	16450	29147
KIF5B	AL022807, HEL-S-61, Khc, Khc-b, Khcs, KINESIN 1, KINESIN 1 HEAVY CHAIN, kinesin family member 5B, KINH, KNS1, KNS, UKHC	kinesin family member 5B			Cytoplasm	other		3799	16573	117550
LFNG	AW061165, LFNG O-fucosylpeptide 3-beta-N-acetylglucosaminyltransferase, LFNG O-fucosylpeptide 3-β-N-acetylglucosaminyltransferase, SCDO3	LFNG O-fucosylpeptide 3-beta-N-acetylglucosaminyltransferase			Cytoplasm	enzyme		3955	16848	170905
MAG	1B236, Gm, GMA, myelin-associated glycoprotein, sigle, SIGLEC-4A, SPG75	myelin associated glycoprotein			Plasma Membrane	other		4099	17136	29409
MAPK1	9030612K14Rik, AA407128, AU018647, C78273, ERK42, ERK, ERK-2, ERT1, MAP, MAPK2, Mapk p42, Mapk1,2, MITOGEN ACTIVATED protein KINASE 2, mitogen-activated protein kinase 1, NS13, p38, p40, p41, P42, p40 HERAK, p41mapk, p42 Erk, p42m, P42MAPK, Prk, PRKM1, PRKM2	mitogen-activated protein kinase 1			Cytoplasm	kinase	pexmetinib, ulixertinib, ASN007, tyrphostin AG 127, rineterkib, CAY10561, ASTX029, tyrphostin AG 1288, HH2710, KO-947, ZSET 1446, SM1-71, MAP kinase1 inhibitor, LY3214996, ATG-017, Vx-11e, binimetinib, FR 180204, LY-3007113, JSI-1187	5594	26413	116590
MYC	AU016757, bHLHe3, bHLHe39, C-MYC-P64, CMYC, mMyc, MRTL, Myc2, MYC proto-oncogene, bHLH transcription factor, MYCC, myelocytomatosis oncogene, N, Niard, Nird, RNCMYC	MYC proto-oncogene, bHLH transcription factor			Nucleus	transcription regulator	MYC-targeting siRNA DCR-MYC, AVI-4126	4609	17869	24577
Notch Signaling					Other	canonical pathway
NOTCH1	9930111A19Rik, AOS5, AOVD1, hN1, lin, lin-12, Mi, Mis6, N1, N, NOTCH, notch receptor 1, Ta, TAN1	notch receptor 1			Plasma Membrane	transcription regulator	OMP-52M51	4851	18128	25496
NOTCH2	AGS2, AI853703, HJCYS, hN2, N2, N, Neurogenic locus notch homolog protein 2 precursor, notch receptor 2	notch receptor 2			Plasma Membrane	transcription regulator		4853	18129	29492
NOTCH3	AW229011, CADASIL1, CADASIL, CASIL, hpb, hpbk, IMF2, LMNS, N3, N, notch receptor 3	notch receptor 3			Plasma Membrane	transcription regulator		4854	18131	56761
NOTCH4	In, INT3, Int, LOC224712, N4, N, notch receptor 4	notch receptor 4			Plasma Membrane	transcription regulator		4855	18132	406162
NUMB	c14 5527, C14ORF41, m-num, Nb, NUMB endocytic adaptor protein, NUMB, endocytic adaptor protein, S171	NUMB endocytic adaptor protein			Plasma Membrane	other		8650	18222	29419
P38 MAPK	P38, p38 MAP KINASE, P38 MITOGEN-ACTIVATED protein KINASE				Cytoplasm	group	SB 239063, doramapimod, merck C, acumapimod, TAK715, SD-282, SK & F 86002, AZ10164773, PD 169316, PHA-666859, RWJ 67657, SB203580, SC68376, SB 220025
PI3K/AKT Signaling					Other	canonical pathway
PSEN1	ACNINV3, AD3, Ad3h, FAD, P, presenilin 1, PS, PS-1, S18, S182	presenilin 1			Plasma Membrane	peptidase	tarenflurbil	5663	19164	29192
PSEN2	AD4, AD3L, AD3LP, Ad4h, AI266870, ALG, ALG-3, CMD1V, E5-1, P, presenilin 2, PS, PS-2, PSNL2, STM2	presenilin 2			Cytoplasm	peptidase	tarenflurbil	5664	19165	81751
RBPJ	AI843960, AOS3, CBF-1, csl, Igk, Igkj, IGKJRB1, IGKJRB, Igkrsbp, KBF2, RBP, RBP 2N, RBP-J kappa, RBP-J κ, RBP-JK, Rbpsuh1, RBPSUH, Recombination signal binding, recombination signal binding protein for immunoglobulin kappa J region, recombination signal binding protein for immunoglobulin κ J region, SUH	recombination signal binding protein for immunoglobulin kappa J region			Nucleus	transcription regulator		3516	19664	679028
SFRP2	AI851596, FRP-2, SARP1, Sdf, SDF-5, secreted frizzled-related protein 2	secreted frizzled related protein 2			Plasma Membrane	transmembrane receptor		6423	20319	310552
SOX2	ANOP3, lc, lcc, LOC100912162, MCOPS3, RGD1565646, Sox, SRY (sex determining region Y)-box 2, Sry-2, SRY-box transcription factor 2, ys, ysb	SRY-box transcription factor 2			Nucleus	transcription regulator		6657	20674	499593
TGF-β Signaling					Other	canonical pathway
TP53	bbl, BCC7, bfy, bhy, BMFS5, LFS1, p4, p5, p44, P53, P53 cellular tumour antigen, p53 tumor suppressor, transformation related protein 53, TRP53, tumor protein p53, tumour protein p53	tumor protein p53	Q549C9	0.0225417	Nucleus	transcription regulator	BI 907828, cenersen, kevetrin, azurin 50-77, eprenetapopt, ALT-801, PC14586, COTI-2, CGM097	7157	22059	24842
Tumor Microenvironment Pathway					Other	canonical pathway
WNT/β-catenin Signaling					Other	canonical pathway
WNT1	BMND16, INT1, Int, OI15, sw, swaying, Wg, wingless-type MMTV integration site family, member 1, Wnt family member 1, Wnt-	Wnt family member 1			Extracellular Space	cytokine		7471	22408	24881
WNT4	SERKAL, wingless-type MMTV integration site family, member 4, Wnt family member 4, Wnt-	Wnt family member 4			Extracellular Space	cytokine		54361	22417	84426

## Sheet: Relationships
© 2000-2022 QIAGEN. All rights reserved. USE OF THIS CONTENT IS SUBJECT TO THE TERMS OF YOUR IPA END USER LICENSE AGREEMENT
From Molecule(s)	Relationship Type	To Molecule(s)	Catalyst(s)
ADAM17	activation	MAPK1
ADAM17	causation	Notch Signaling
ADAM17	inhibition	Akt
ADAM17	phosphorylation	Akt
ADAM17	phosphorylation	MAPK1
ADAM17	protein-protein interactions	MAPK1
ADAM17	transcription	SOX2
APH1B	activation	TP53
APH1B	causation	Notch Signaling
APH1B	expression	TP53
APH1B	transcription	TP53
Akt	activation	NOTCH2
Akt	causation	EGF Signaling
Akt	causation	PI3K/AKT Signaling
Akt	causation	Tumor Microenvironment Pathway
Akt	causation	WNT/β-catenin Signaling
Akt	expression	DLL4
Akt	expression	HES1
Akt	expression	NOTCH1
Akt	expression	NOTCH2
Akt	molecular cleavage	NOTCH1
CDH2	correlation	WNT/β-catenin Signaling
CDH2	localization	PSEN1
CDH2	protein-protein interactions	PSEN1
CTNNB1	causation	PI3K/AKT Signaling
CTNNB1	causation	WNT/β-catenin Signaling
CTNNB1	expression	ADAM17
CTNNB1	expression	DLL4
CTNNB1	expression	DTX1
CTNNB1	expression	HES1
CTNNB1	expression	LFNG
CTNNB1	expression	NOTCH1
CTNNB1	expression	NOTCH3
CTNNB1	protein-DNA interactions	HES1
CTNNB1	protein-DNA interactions	JAG1
CTNNB1	protein-DNA interactions	LFNG
CTNNB1	protein-DNA interactions	NOTCH2
CTNNB1	protein-DNA interactions	NUMB
CTNNB1	protein-protein interactions	NOTCH1
CTNNB1	protein-protein interactions	NUMB
CTNNB1	protein-protein interactions	PSEN1
CTNNB1	regulation of binding	PSEN1
CTNNB1	transcription	HES1
CTNNB1	transcription	NOTCH2
DLL1	causation	Notch Signaling
DLL1	expression	CDH2
DLL1	protein-protein interactions	CDH2
DLL1	protein-protein interactions	CTNNB1
DLL4	causation	Notch Signaling
DLL4	expression	MYC
DTX1	correlation	Notch Signaling
GSK3B	activation	PSEN1
GSK3B	causation	PI3K/AKT Signaling
GSK3B	causation	WNT/β-catenin Signaling
GSK3B	localization	NOTCH1
GSK3B	phosphorylation	PSEN1
GSK3B	protein-protein interactions	NOTCH1
GSK3B	protein-protein interactions	PSEN1
GSK3B	regulation of binding	PSEN1
GSK3B	transcription	DLL1
HES1	activation	TP53
HES1	correlation	Notch Signaling
HES1	expression	WNT1
HES5	correlation	Notch Signaling
HEY1	activation	TP53
HEY1	correlation	Notch Signaling
HEY1	expression	TP53
HEY1	protein-protein interactions	TP53
Hsp27	causation	ERK/MAPK Signaling
ITGB3	causation	Tumor Microenvironment Pathway
ITGB3	correlation	ERK/MAPK Signaling
ITGB3	correlation	PI3K/AKT Signaling
JAG1	activation	Akt
JAG1	causation	Notch Signaling
JAG1	expression	ITGB3
JAG1	expression	MYC
JAG1	expression	SOX2
JAG1	expression	TP53
JAG1	expression	WNT4
JAG1	phosphorylation	Akt
JAG2	causation	Notch Signaling
KIF5B	activation	Akt
KIF5B	activation	Hsp27
KIF5B	activation	P38 MAPK
KIF5B	phosphorylation	Akt
KIF5B	phosphorylation	Hsp27
KIF5B	protein-protein interactions	CTNNB1
KIF5B	protein-protein interactions	GSK3B
KIF5B	protein-protein interactions	ITGB3
LFNG	causation	Notch Signaling
MAG	correlation	Notch Signaling
MAG	inhibition	Akt
MAPK1	causation	EGF Signaling
MAPK1	causation	ERK/MAPK Signaling
MAPK1	causation	PI3K/AKT Signaling
MAPK1	causation	TGF-β Signaling
MAPK1	causation	Tumor Microenvironment Pathway
MAPK1	expression	ADAM17
MAPK1	protein-protein interactions	ADAM17
MAPK1	protein-protein interactions	KIF5B
MYC	causation	ERK/MAPK Signaling
MYC	causation	Tumor Microenvironment Pathway
MYC	causation	WNT/β-catenin Signaling
MYC	expression	JAG1
MYC	expression	JAG2
MYC	expression	MAG
MYC	modification	NOTCH1
MYC	protein-DNA interactions	HES1
MYC	protein-protein interactions	KIF5B
NOTCH1	activation	Akt
NOTCH1	activation	MAPK1
NOTCH1	activation	MYC
NOTCH1	causation	Notch Signaling
NOTCH1	expression	CTNNB1
NOTCH1	expression	MYC
NOTCH1	expression	TP53
NOTCH1	expression	WNT4
NOTCH1	phosphorylation	Akt
NOTCH1	protein-DNA interactions	MYC
NOTCH1	protein-protein interactions	CTNNB1
NOTCH1	protein-protein interactions	GSK3B
NOTCH1	protein-protein interactions	MAPK1
NOTCH1	protein-protein interactions	TP53
NOTCH1	regulation of binding	Akt
NOTCH1	transcription	MYC
NOTCH1	transcription	WNT4
NOTCH2	activation	MAPK1
NOTCH2	causation	Notch Signaling
NOTCH2	expression	CTNNB1
NOTCH2	expression	TP53
NOTCH2	inhibition	Akt
NOTCH2	protein-protein interactions	GSK3B
NOTCH3	activation	Akt
NOTCH3	causation	Notch Signaling
NOTCH3	expression	TP53
NOTCH3	protein-protein interactions	GSK3B
NOTCH3	protein-protein interactions	MYC
NOTCH4	causation	Notch Signaling
NUMB	activation	Akt
NUMB	causation	Notch Signaling
NUMB	expression	TP53
NUMB	protein-protein interactions	CDH2
NUMB	protein-protein interactions	CTNNB1
NUMB	protein-protein interactions	ITGB3
NUMB	protein-protein interactions	TP53
NUMB	regulation of binding	TP53
NUMB	ubiquitination	TP53
P38 MAPK	activation	ADAM17
P38 MAPK	activation	RBPJ
P38 MAPK	causation	EGF Signaling
P38 MAPK	causation	TGF-β Signaling
P38 MAPK	expression	ADAM17
P38 MAPK	expression	NOTCH3
P38 MAPK	phosphorylation	RBPJ
P38 MAPK	regulation of binding	RBPJ
PSEN1	activation	Akt
PSEN1	activation	CTNNB1
PSEN1	activation	GSK3B
PSEN1	activation	P38 MAPK
PSEN1	activation	TP53
PSEN1	causation	Notch Signaling
PSEN1	expression	Akt
PSEN1	expression	CDH2
PSEN1	expression	CTNNB1
PSEN1	expression	KIF5B
PSEN1	expression	MAPK1
PSEN1	expression	MYC
PSEN1	expression	TP53
PSEN1	localization	CTNNB1
PSEN1	molecular cleavage	CDH2
PSEN1	molecular cleavage	CTNNB1
PSEN1	phosphorylation	Akt
PSEN1	phosphorylation	CTNNB1
PSEN1	phosphorylation	GSK3B
PSEN1	protein-protein interactions	CDH2
PSEN1	protein-protein interactions	CTNNB1
PSEN1	protein-protein interactions	GSK3B
PSEN1	regulation of binding	CTNNB1
PSEN1	regulation of binding	GSK3B
PSEN1	transcription	TP53
PSEN1	ubiquitination	CTNNB1
PSEN2	activation	CTNNB1
PSEN2	activation	TP53
PSEN2	causation	Notch Signaling
PSEN2	expression	CTNNB1
PSEN2	expression	KIF5B
PSEN2	expression	TP53
PSEN2	phosphorylation	CTNNB1
PSEN2	protein-protein interactions	CTNNB1
PSEN2	transcription	TP53
RBPJ	activation	Akt
RBPJ	correlation	Notch Signaling
RBPJ	expression	CTNNB1
RBPJ	expression	MYC
RBPJ	expression	SOX2
RBPJ	localization	CTNNB1
RBPJ	phosphorylation	Akt
RBPJ	protein-DNA interactions	MYC
RBPJ	protein-protein interactions	GSK3B
RBPJ	protein-protein interactions	MYC
RBPJ	regulation of binding	TP53
RBPJ	transcription	MYC
SFRP2	activation	CTNNB1
SFRP2	causation	WNT/β-catenin Signaling
SFRP2	expression	MYC
SFRP2	expression	SOX2
SFRP2	expression	WNT1
SFRP2	molecular cleavage	CDH2
SFRP2	phosphorylation	CTNNB1
SOX2	causation	WNT/β-catenin Signaling
SOX2	expression	APH1B
SOX2	expression	DLL1
SOX2	expression	HES5
SOX2	expression	HEY1
SOX2	expression	JAG1
SOX2	expression	MAG
SOX2	expression	NOTCH1
SOX2	expression	NOTCH3
SOX2	expression	NOTCH4
SOX2	expression	RBPJ
SOX2	protein-DNA interactions	HES5
SOX2	protein-DNA interactions	JAG1
SOX2	protein-DNA interactions	RBPJ
SOX2	regulation of binding	HES5
SOX2	regulation of binding	JAG1
TP53	activation	NOTCH1
TP53	causation	PI3K/AKT Signaling
TP53	causation	WNT/β-catenin Signaling
TP53	expression	DTX1
TP53	expression	HES1
TP53	expression	NOTCH1
TP53	expression	NOTCH2
TP53	expression	NOTCH3
TP53	expression	PSEN1
TP53	expression	PSEN2
TP53	expression	RBPJ
TP53	protein-DNA interactions	NOTCH1
TP53	protein-protein interactions	HEY1
TP53	protein-protein interactions	KIF5B
TP53	protein-protein interactions	NOTCH1
TP53	protein-protein interactions	NOTCH4
TP53	protein-protein interactions	NUMB
TP53	regulation of binding	HES1
TP53	transcription	PSEN1
TP53	ubiquitination	NUMB
WNT1	activation	RBPJ
WNT1	causation	WNT/β-catenin Signaling
WNT1	expression	DLL1
WNT1	expression	DLL4
WNT1	expression	HES1
WNT1	expression	HES5
WNT1	expression	NOTCH3
WNT1	expression	NOTCH4
WNT4	causation	WNT/β-catenin Signaling
WNT4	protein-protein interactions	SFRP2
